# Supplementary material for: A taxon-restricted duplicate of Iroquois3 is required for patterning the spider waist
Source: PLoS Biol. 2024 Aug 29;22(8):e3002771. doi: 10.1371/journal.pbio.3002771 (PMC11361693; doi:10.1371/journal.pbio.3002771)
Supplement: S1 Data — (XLSX) [file pbio.3002771.s001.xlsx]

## Sheet: Figure 2J
	Sample name	Wild type	Class 1 phenotype	Class 2 phenotype
wsls RNAi	8FC3	24	2	0
wsls RNAi	8FC51	70	12	32
wsls RNAi	8FC52	12	17	22
wsls RNAi	17FC41	3	4	4
wsls RNAi	17FC42	12	6	18
	SUM	121	41	76
negative control	1FC4	142	0	0
negative control	2FC4	133	0	0
	SUM	275	0	0

## Sheet: Figure 7E
	Sample name	Wild type	Phenotype
pnr2 RNAi	4FC4	219	22
pnr2 RNAi	4FC5	119	10
pnr2 RNAi	5FC4	100	18
pnr2 RNAi	5FC3	150	8
	SUM	588	58
negative control	UCC4	200	0
negative control	UCC3	100	0
	SUM	300	0

## Sheet: Figure S2 stage 9
Species	Abbreviation	Gene annotation	Gene ID
Aphonopelma hentzi	Ahen	Sox8	TRINITY_DN6014_c0_g1
Stage 9 raw counts
ID		Bl_r1	Bl_r2	Bl_r3	Ch_r1	Ch_r2	Ch_r3	L1_r1	L1_r2	L1_r3	Lb_r1	Lb_r2	Lb_r3	Pp_r1	Pp_r2	Pp_r3	Sp_r1	Sp_r2	Sp_r3
TRINITY_DN6014_c0_g1 Sox8		44.8961	49.5606	113.139	1866.53	1220	1026.88	2859.4	2153.21	1790.32	36.6101	21.689	17.3243	2599.89	2193.06	2133.7	61.8621	84.187	165.752
Annotation	Bl_avg	Bl_stdDev	Ch_avg	Ch-stdDev	L1_Avg	L1_stdDev	Lb_avg	Lb_stdDev	Pp_avg	Pp_stdDev	Sp_avg	Sp_stdDev
TRINITY_DN6014_c0_g1 Sox8	69.1987	38.1252	1371.14	439.758	2267.64	543.649	25.2078	10.113	2308.88	253.758	103.934	54.6874
Annotation	Lb_avg	Lb_stdDev	Ch_avg	Ch-stdDev	Pp_avg	Pp_stdDev	L1_Avg	L1_stdDev	Bl_avg	Bl_stdDev	Sp_avg	Sp_stdDev
TRINITY_DN6014_c0_g1 Sox8	25.2078	10.113	1371.14	439.758	2308.88	253.758	2267.64	543.649	69.1987	38.1252	103.934	54.6874
Species	Abbreviation	Gene annotation	Gene ID
Aphonopelma hentzi	Ahen	SAM pointed domain-containing Ets transcription factor (SPDEF)	TRINITY_DN4873_c0_g1
Stage 9 raw counts
ID		Bl_r1	Bl_r2	Bl_r3	Ch_r1	Ch_r2	Ch_r3	L1_r1	L1_r2	L1_r3	Lb_r1	Lb_r2	Lb_r3	Pp_r1	Pp_r2	Pp_r3	Sp_r1	Sp_r2	Sp_r3
TRINITY_DN4873_c0_g1 SAM pointed domain		384.315	208.398	294.315	889.067	548.46	459.708	1411.87	868.786	843.947	197.27	137.078	304.951	1231.11	837.4	778.191	257.846	167.873	195.571
Annotation	Bl_avg	Bl_stdDev	Ch_avg	Ch-stdDev	L1_Avg	L1_stdDev	Lb_avg	Lb_stdDev	Pp_avg	Pp_stdDev	Sp_avg	Sp_stdDev
TRINITY_DN4873_c0_g1 SAM pointed domain	295.676	87.9665	632.412	226.657	1041.54	320.963	213.1	85.0487	948.9	246.188	207.097	46.0803
Annotation	Lb_avg	Lb_stdDev	Ch_avg	Ch-stdDev	Pp_avg	Pp_stdDev	L1_Avg	L1_stdDev	Bl_avg	Bl_stdDev	Sp_avg	Sp_stdDev
TRINITY_DN4873_c0_g1 SAM pointed domain	213.1	85.0487	632.412	226.657	948.9	246.188	1041.54	320.963	295.676	87.9665	207.097	46.0803
Species	Abbreviation	Gene annotation	Gene ID
Aphonopelma hentzi	Ahen	Uncharacterized (P. tepidariorum XM_016068055.2)	TRINITY_DN6222_c0_g1
Stage 9 raw counts
ID		Bl_r1	Bl_r2	Bl_r3	Ch_r1	Ch_r2	Ch_r3	L1_r1	L1_r2	L1_r3	Lb_r1	Lb_r2	Lb_r3	Pp_r1	Pp_r2	Pp_r3	Sp_r1	Sp_r2	Sp_r3
TRINITY_DN6222_c0_g1		827.222	585.416	624.905	1454.02	1409.44	1070.68	2092.89	1731.28	1739.61	1806.48	1662.26	1430.43	2337.73	1982.68	1857.15	496.506	477.057	411.666
Annotation	Bl_avg	Bl_stdDev	Ch_avg	Ch-stdDev	L1_Avg	L1_stdDev	Lb_avg	Lb_stdDev	Pp_avg	Pp_stdDev	Sp_avg	Sp_stdDev
TRINITY_DN6222_c0_g1	679.181	129.718	1311.38	209.642	1854.6	206.414	1633.06	189.716	2059.18	249.259	461.743	44.4446
Annotation	Lb_avg	Lb_stdDev	Ch_avg	Ch-stdDev	Pp_avg	Pp_stdDev	L1_Avg	L1_stdDev	Bl_avg	Bl_stdDev	Sp_avg	Sp_stdDev
TRINITY_DN6222_c0_g1	1633.06	189.716	1311.38	209.642	2059.18	249.259	1854.6	206.414	679.181	129.718	461.743	44.4446
Species	Abbreviation	Gene annotation	Gene ID
Aphonopelma hentzi	Ahen	Pax9	TRINITY_DN15528_c0_g1
Stage 9 raw counts
ID		Bl_r1	Bl_r2	Bl_r3	Ch_r1	Ch_r2	Ch_r3	L1_r1	L1_r2	L1_r3	Lb_r1	Lb_r2	Lb_r3	Pp_r1	Pp_r2	Pp_r3	Sp_r1	Sp_r2	Sp_r3
TRINITY_DN15528_c0_g1 Pax9		97.2556	18.4323	68.3856	455.144	289.527	462.961	518.773	353.797	486.381	47.8939	17.0085	9.05182	487.542	309.245	458.082	58.3536	11.406	9.77935
Annotation	Bl_avg	Bl_stdDev	Ch_avg	Ch-stdDev	L1_Avg	L1_stdDev	Lb_avg	Lb_stdDev	Pp_avg	Pp_stdDev	Sp_avg	Sp_stdDev
TRINITY_DN15528_c0_g1 Pax9	61.3578	39.8788	402.544	97.9535	452.984	87.4116	24.6514	20.518	418.29	95.5774	26.513	27.5868
Annotation	Lb_avg	Lb_stdDev	Ch_avg	Ch-stdDev	Pp_avg	Pp_stdDev	L1_Avg	L1_stdDev	Bl_avg	Bl_stdDev	Sp_avg	Sp_stdDev
TRINITY_DN15528_c0_g1 Pax9	24.6514	20.518	402.544	97.9535	418.29	95.5774	452.984	87.4116	61.3578	39.8788	26.513	27.5868
Species	Abbreviation	Gene annotation	Gene ID
Aphonopelma hentzi	Ahen	spaetzle-3 like	TRINITY_DN18487_c0_g3
Stage 9 raw counts
ID		Bl_r1	Bl_r2	Bl_r3	Ch_r1	Ch_r2	Ch_r3	L1_r1	L1_r2	L1_r3	Lb_r1	Lb_r2	Lb_r3	Pp_r1	Pp_r2	Pp_r3	Sp_r1	Sp_r2	Sp_r3
TRINITY_DN18487_c0_g3 spa3 like		719.339	711.191	772.956	2252.34	2173.88	1965.82	3504.01	3089.15	2606.32	451.975	395.968	279.36	3233.87	2723.14	2438.56	502.88	405.25	438.4
Annotation	Bl_avg	Bl_stdDev	Ch_avg	Ch-stdDev	L1_Avg	L1_stdDev	Lb_avg	Lb_stdDev	Pp_avg	Pp_stdDev	Sp_avg	Sp_stdDev
TRINITY_DN18487_c0_g3 spa3 like	734.495	33.556	2130.68	148.068	3066.49	449.273	375.768	88.0626	2798.52	402.98	448.843	49.6461
Annotation	Lb_avg	Lb_stdDev	Ch_avg	Ch-stdDev	Pp_avg	Pp_stdDev	L1_Avg	L1_stdDev	Bl_avg	Bl_stdDev	Sp_avg	Sp_stdDev
TRINITY_DN18487_c0_g3 spa3 like	375.768	88.0626	2130.68	148.068	2798.52	402.98	3066.49	449.273	734.495	33.556	448.843	49.6461
Species	Abbreviation	Gene annotation	Gene ID
Aphonopelma hentzi	Ahen	Uncharacterized (P. tepidariorum XM_016063495.1)	TRINITY_DN3695_c1_g1
Stage 9 raw counts
ID		Bl_r1	Bl_r2	Bl_r3	Ch_r1	Ch_r2	Ch_r3	L1_r1	L1_r2	L1_r3	Lb_r1	Lb_r2	Lb_r3	Pp_r1	Pp_r2	Pp_r3	Sp_r1	Sp_r2	Sp_r3
TRINITY_DN3695_c1_g1		41.7748	18.4338	0	436.288	307.14	283.983	477.318	427.73	308.303	170.686	117.561	124.998	601.258	452.631	401.994	13.0614	10.9102	8.28583
Annotation	Bl_avg	Bl_stdDev			L1_Avg	L1_stdDev	Lb_avg	Lb_stdDev	Pp_avg	Pp_stdDev	Sp_avg	Sp_stdDev
TRINITY_DN3695_c1_g1	20.0695	20.9354	342.471	82.0692	404.451	86.879	137.748	28.7661	485.294	103.57	10.7525	2.39167
Annotation	Lb_avg	Lb_stdDev	Ch_avg	Ch-stdDev	Pp_avg	Pp_stdDev	L1_Avg	L1_stdDev	Bl_avg	Bl_stdDev	Sp_avg	Sp_stdDev
TRINITY_DN3695_c1_g1	137.748	28.7661	342.471	82.0692	485.294	103.57	404.451	86.879	20.0695	20.9354	10.7525	2.39167
Species	Abbreviation	Gene annotation	Gene ID
Aphonopelma hentzi	Ahen	piopio	TRINITY_DN57614_c0_g1
Stage 9 raw counts
ID		Bl_r1	Bl_r2	Bl_r3	Ch_r1	Ch_r2	Ch_r3	L1_r1	L1_r2	L1_r3	Lb_r1	Lb_r2	Lb_r3	Pp_r1	Pp_r2	Pp_r3	Sp_r1	Sp_r2	Sp_r3
TRINITY_DN57614_c0_g1 piopio		671.203	545.027	534.646	2586.63	2347.43	2231.73	2183.26	2016.51	2332.04	1055.74	1178.27	1295.56	2623.39	2419.18	2691.85	721.999	613.589	566.658
Annotation	Bl_avg	Bl_stdDev	Ch_avg	Ch-stdDev	L1_Avg	L1_stdDev	Lb_avg	Lb_stdDev	Pp_avg	Pp_stdDev	Sp_avg	Sp_stdDev
TRINITY_DN57614_c0_g1 piopio	583.625	76.0219	2388.6	180.999	2177.27	157.85	1176.52	119.92	2578.14	141.854	634.082	79.6727
Annotation	Lb_avg	Lb_stdDev	Ch_avg	Ch-stdDev	Pp_avg	Pp_stdDev	L1_Avg	L1_stdDev	Bl_avg	Bl_stdDev	Sp_avg	Sp_stdDev
TRINITY_DN57614_c0_g1 piopio	1176.52	119.92	2388.6	180.999	2578.14	141.854	2177.27	157.85	583.625	76.0219	634.082	79.6727

## Sheet: Figure S2 stage 10
Species	Abbreviation	Gene annotation	Gene ID
Aphonopelma hentzi	Ahen	Sox8	TRINITY_DN6014_c0_g1
Stage 10 raw counts
ID		As_r1	As_r2	As_r3	Bl_r1	Bl_r2	Bl_r3	Ch_r1	Ch_r2	Ch_r3	L1_r1	L1_r2	L1_r3	Lb_r1	Lb_r2	Lb_r3	Pp_r1	Pp_r2	Pp_r3	Ps_r1	Ps_r2	Ps_r3
TRINITY_DN6014_c0_g1 Sox8		206.687	77.6344	183.958	79.8192	103.477	153.353	1268.58	869.43	1023.65	1313.85	1165.62	1537.58	25.6705	54.7071	38.3905	1643.63	1404.01	721.468	117.222	120.774	282.615
Annotation
	Bl_avg	Bl_stdDev	Ch_avg	Ch-stdDev	L1_Avg	L1_stdDev	Lb_avg	Lb_stdDev	Pp_avg	Pp_stdDev	Asp_avg	Asp_stdDev	Psp_avg	Psp_stdDev
TRINITY_DN6014_c0_g1 Sox8	112.216	37.5377	1053.88	201.284	1339.01	187.255	39.5894	14.5554	1256.37	478.481	156.093	68.891	173.537	94.4808
Annotation
	Lb_avg	Lb_stdDev	Ch_avg	Ch-stdDev	Pp_avg	Pp_stdDev	L1_Avg	L1_stdDev	Bl_avg	Bl_stdDev	Asp_avg	Asp_stdDev	Psp_avg	Psp_stdDev
TRINITY_DN6014_c0_g1 Sox8	39.5894	14.5554	1053.88	201.284	1256.37	478.481	1339.01	187.255	112.216	37.5377	156.093	68.891	173.537	94.4808
Species	Abbreviation	Gene annotation	Gene ID
Aphonopelma hentzi	Ahen	SAM pointed domain-containing Ets transcription factor (SPDEF)	TRINITY_DN4873_c0_g1
Stage 10 raw counts
ID		As_r1	As_r2	As_r3	Bl_r1	Bl_r2	Bl_r3	Ch_r1	Ch_r2	Ch_r3	L1_r1	L1_r2	L1_r3	Lb_r1	Lb_r2	Lb_r3	Pp_r1	Pp_r2	Pp_r3	Ps_r1	Ps_r2	Ps_r3
TRINITY_DN4873_c0_g1 SAM pointed domain		630.422	478.005	553.413	546.33	612.813	796.515	1488.79	1229.99	1370.65	2187.46	1876.63	2127.31	1061.18	814.097	549.521	2043.61	1896.39	1262.64	636.424	496.702	403.005
Annotation
	Bl_avg	Bl_stdDev	Ch_avg	Ch-stdDev	L1_Avg	L1_stdDev	Lb_avg	Lb_stdDev	Pp_avg	Pp_stdDev	Asp_avg	Asp_stdDev	Psp_avg	Psp_stdDev
TRINITY_DN4873_c0_g1 SAM pointed domain	651.886	129.588	1363.14	129.56	2063.8	164.86	808.267	255.881	1734.21	414.976	553.947	76.2099	512.044	117.463
Annotation
	Lb_avg	Lb_stdDev	Ch_avg	Ch-stdDev	Pp_avg	Pp_stdDev	L1_Avg	L1_stdDev	Bl_avg	Bl_stdDev	Asp_avg	Asp_stdDev	Psp_avg	Psp_stdDev
TRINITY_DN4873_c0_g1 SAM pointed domain	808.267	255.881	1363.14	129.56	1734.21	414.976	2063.8	164.86	651.886	129.588	553.947	76.2099	512.044	117.463
Species	Abbreviation	Gene annotation	Gene ID
Aphonopelma hentzi	Ahen	Uncharacterized (P. tepidariorum XM_016068055.2)	TRINITY_DN6222_c0_g1
Stage 10 raw counts
ID		As_r1	As_r2	As_r3	Bl_r1	Bl_r2	Bl_r3	Ch_r1	Ch_r2	Ch_r3	L1_r1	L1_r2	L1_r3	Lb_r1	Lb_r2	Lb_r3	Pp_r1	Pp_r2	Pp_r3	Ps_r1	Ps_r2	Ps_r3
TRINITY_DN6222_c0_g1		841.238	533.519	993.67	827.453	753.897	966.997	1814.86	1241.42	2077.57	2015.4	2011.03	2168.42	2182.41	2255.54	2475.29	2576	2055.22	1612.38	933.772	561.594	701.998
Annotation
	Bl_avg	Bl_stdDev	Ch_avg	Ch-stdDev	L1_Avg	L1_stdDev	Lb_avg	Lb_stdDev	Pp_avg	Pp_stdDev	Asp_avg	Asp_stdDev	Psp_avg	Psp_stdDev
TRINITY_DN6222_c0_g1	849.449	108.24	1711.28	427.591	2064.95	89.6323	2304.41	152.437	2081.2	482.336	789.475	234.402	732.455	187.949
Annotation
	Lb_avg	Lb_stdDev	Ch_avg	Ch-stdDev	Pp_avg	Pp_stdDev	L1_Avg	L1_stdDev	Bl_avg	Bl_stdDev	Asp_avg	Asp_stdDev	Psp_avg	Psp_stdDev
TRINITY_DN6222_c0_g1	2304.41	152.437	1711.28	427.591	2081.2	482.336	2064.95	89.6323	849.449	108.24	789.475	234.402	732.455	187.949
Species	Abbreviation	Gene annotation	Gene ID
Aphonopelma hentzi	Ahen	Pax9	TRINITY_DN15528_c0_g1
Stage 10 raw counts
ID		As_r1	As_r2	As_r3	Bl_r1	Bl_r2	Bl_r3	Ch_r1	Ch_r2	Ch_r3	L1_r1	L1_r2	L1_r3	Lb_r1	Lb_r2	Lb_r3	Pp_r1	Pp_r2	Pp_r3	Ps_r1	Ps_r2	Ps_r3
TRINITY_DN15528_c0_g1 Pax9		156.609	53.5612	83.7116	63.4434	53.4805	70.4118	187.27	128.95	78.3489	260.786	155.401	154.671	0	10.2234	1.61743	199.876	143.53	87.3095	145.373	67.3614	143.004
Annotation
	Bl_avg	Bl_stdDev	Ch_avg	Ch-stdDev	L1_Avg	L1_stdDev	Lb_avg	Lb_stdDev	Pp_avg	Pp_stdDev	Asp_avg	Asp_stdDev	Psp_avg	Psp_stdDev
TRINITY_DN15528_c0_g1 Pax9	62.4452	8.5097	131.523	54.5062	190.286	61.0561	3.94693	5.49538	143.572	56.2833	97.9606	52.981	118.58	44.3721
Annotation
	Lb_avg	Lb_stdDev	Ch_avg	Ch-stdDev	Pp_avg	Pp_stdDev	L1_Avg	L1_stdDev	Bl_avg	Bl_stdDev	Asp_avg	Asp_stdDev	Psp_avg	Psp_stdDev
TRINITY_DN15528_c0_g1 Pax9	3.94693	5.49538	131.523	54.5062	143.572	56.2833	190.286	61.0561	62.4452	8.5097	97.9606	52.981	118.58	44.3721
Species	Abbreviation	Gene annotation	Gene ID
Aphonopelma hentzi	Ahen	spaetzle-3 like	TRINITY_DN18487_c0_g3
Stage 10 raw counts
ID		As_r1	As_r2	As_r3	Bl_r1	Bl_r2	Bl_r3	Ch_r1	Ch_r2	Ch_r3	L1_r1	L1_r2	L1_r3	Lb_r1	Lb_r2	Lb_r3	Pp_r1	Pp_r2	Pp_r3	Ps_r1	Ps_r2	Ps_r3
TRINITY_DN18487_c0_g3 spa3 like		894.071	466.649	1321.69	594.337	722.333	987.967	3220.37	4008.66	3548.85	3967.57	3871.67	4018.52	1342.54	1015.08	862.804	3901.96	3948.4	2297.84	747.196	680.411	1024.69
Annotation
	Bl_avg	Bl_stdDev	Ch_avg	Ch-stdDev	L1_Avg	L1_stdDev	Lb_avg	Lb_stdDev	Pp_avg	Pp_stdDev	Asp_avg	Asp_stdDev	Psp_avg	Psp_stdDev
TRINITY_DN18487_c0_g3 spa3 like	768.213	200.786	3592.62	395.964	3952.59	74.5632	1073.47	245.139	3382.73	939.833	894.138	427.522	817.433	182.572
Annotation
	Lb_avg	Lb_stdDev	Ch_avg	Ch-stdDev	Pp_avg	Pp_stdDev	L1_Avg	L1_stdDev	Bl_avg	Bl_stdDev	Asp_avg	Asp_stdDev	Psp_avg	Psp_stdDev
TRINITY_DN18487_c0_g3 spa3 like	1073.47	245.139	3592.62	395.964	3382.73	939.833	3952.59	74.5632	768.213	200.786	894.138	427.522	817.433	182.572
Species	Abbreviation	Gene annotation	Gene ID
Aphonopelma hentzi	Ahen	Uncharacterized (P. tepidariorum XM_016063495.1)	TRINITY_DN3695_c1_g1
Stage 10 raw counts
ID		As_r1	As_r2	As_r3	Bl_r1	Bl_r2	Bl_r3	Ch_r1	Ch_r2	Ch_r3	L1_r1	L1_r2	L1_r3	Lb_r1	Lb_r2	Lb_r3	Pp_r1	Pp_r2	Pp_r3	Ps_r1	Ps_r2	Ps_r3
TRINITY_DN3695_c1_g1		459.26	508.871	561.312	698.974	645.802	563.93	1052.79	774.099	1039.29	1828.36	1758.62	1697.65	158.935	195.938	157.952	1879.57	1821.1	1409.45	590.25	353.438	240.606
Annotation
	Bl_avg	Bl_stdDev	Ch_avg	Ch-stdDev	L1_Avg	L1_stdDev	Lb_avg	Lb_stdDev	Pp_avg	Pp_stdDev	Asp_avg	Asp_stdDev	Psp_avg	Psp_stdDev
TRINITY_DN3695_c1_g1	636.235	68.0285	955.394	157.151	1761.54	65.4047	170.942	21.6527	1703.37	256.22	509.814	51.0321	394.765	178.448
Annotation
	Lb_avg	Lb_stdDev	Ch_avg	Ch-stdDev	Pp_avg	Pp_stdDev	L1_Avg	L1_stdDev	Bl_avg	Bl_stdDev	Asp_avg	Asp_stdDev	Psp_avg	Psp_stdDev
TRINITY_DN3695_c1_g1	170.942	21.6527	955.394	157.151	1703.37	256.22	1761.54	65.4047	636.235	68.0285	509.814	51.0321	394.765	178.448
Species	Abbreviation	Gene annotation	Gene ID
Aphonopelma hentzi	Ahen	piopio	TRINITY_DN57614_c0_g1
Stage 10 raw counts
ID		As_r1	As_r2	As_r3	Bl_r1	Bl_r2	Bl_r3	Ch_r1	Ch_r2	Ch_r3	L1_r1	L1_r2	L1_r3	Lb_r1	Lb_r2	Lb_r3	Pp_r1	Pp_r2	Pp_r3	Ps_r1	Ps_r2	Ps_r3
TRINITY_DN57614_c0_g1 piopio		530.246	645.308	697.316	695.532	681.529	567.849	4460.23	1814.48	3565.24	3209.98	2808.18	3278.93	431.244	690.66	679.786	4343.38	3127.67	3748.83	627.19	738.892	524.394
Annotation
	Bl_avg	Bl_stdDev	Ch_avg	Ch-stdDev	L1_Avg	L1_stdDev	Lb_avg	Lb_stdDev	Pp_avg	Pp_stdDev	Asp_avg	Asp_stdDev	Psp_avg	Psp_stdDev
TRINITY_DN57614_c0_g1 piopio	648.303	70.0266	3279.98	1345.74	3099.03	254.231	600.563	146.735	3739.96	607.906	624.29	85.4953	630.158	107.28
Annotation
	Lb_avg	Lb_stdDev	Ch_avg	Ch-stdDev	Pp_avg	Pp_stdDev	L1_Avg	L1_stdDev	Bl_avg	Bl_stdDev	Asp_avg	Asp_stdDev	Psp_avg	Psp_stdDev
TRINITY_DN57614_c0_g1 piopio	600.563	146.735	3279.98	1345.74	3739.96	607.906	3099.03	254.231	648.303	70.0266	624.29	85.4953	630.158	107.28

## Sheet: Figure S2 stage 11
Species	Abbreviation	Gene annotation	Gene ID
Aphonopelma hentzi	Ahen	Sox8	TRINITY_DN6014_c0_g1
Stage 11 raw counts
ID		As_r1	As_r2	As_r3	Bl_r1	Bl_r2	Bl_r3	Ch_r1	Ch_r2	Ch_r3	L1_r1	L1_r2	L1_r3	Lb_r1	Lb_r2	Lb_r3	Pp_r1	Pp_r2	Pp_r3	Ps_r1	Ps_r2	Ps_r3
TRINITY_DN6014_c0_g1 Sox8		29.8868	53.1128	30.0049	29.0824	50.886	54.1295	610.797	757.256	596.727	366.005	496.613	615.151	9.10478	27.9835	30.6562	408.379	737.28	334.409	46.6537	56.7875	45.7299
Annotation
	Bl_avg	Bl_stdDev	Ch_avg	Ch-stdDev	L1_Avg	L1_stdDev	Lb_avg	Lb_stdDev	Pp_avg	Pp_stdDev	Asp_avg	Asp_stdDev	Psp_avg	Psp_stdDev
TRINITY_DN6014_c0_g1 Sox8	44.6993	13.6215	654.927	88.8989	492.59	124.622	22.5815	11.7474	493.356	214.458	37.6682	13.3756	49.7237	6.13485
Annotation
	Lb_avg	Lb_stdDev	Ch_avg	Ch-stdDev	Pp_avg	Pp_stdDev	L1_Avg	L1_stdDev	Bl_avg	Bl_stdDev	Asp_avg	Asp_stdDev	Psp_avg	Psp_stdDev
TRINITY_DN6014_c0_g1 Sox8	22.5815	11.7474	654.927	88.8989	493.356	214.458	492.59	124.622	44.6993	13.6215	37.6682	13.3756	49.7237	6.13485
Species	Abbreviation	Gene annotation	Gene ID
Aphonopelma hentzi	Ahen	SAM pointed domain-containing Ets transcription factor (SPDEF)	TRINITY_DN4873_c0_g1
Stage 11 raw counts
ID		As_r1	As_r2	As_r3	Bl_r1	Bl_r2	Bl_r3	Ch_r1	Ch_r2	Ch_r3	L1_r1	L1_r2	L1_r3	Lb_r1	Lb_r2	Lb_r3	Pp_r1	Pp_r2	Pp_r3	Ps_r1	Ps_r2	Ps_r3
TRINITY_DN4873_c0_g1 SAM pointed domain		259.072	222.209	342.538	322.096	354.623	357.164	530.805	825.504	588.719	1206.11	1633.45	1192.44	230.936	335.76	323.573	1045.84	1207.56	1020.41	247.415	257.46	333.332
Annotation
	Bl_avg	Bl_stdDev	Ch_avg	Ch-stdDev	L1_Avg	L1_stdDev	Lb_avg	Lb_stdDev	Pp_avg	Pp_stdDev	Asp_avg	Asp_stdDev	Psp_avg	Psp_stdDev
TRINITY_DN4873_c0_g1 SAM pointed domain	344.628	19.554	648.343	156.135	1344	250.764	296.756	57.3268	1091.27	101.509	274.606	61.6502	279.402	46.9736
Annotation
	Lb_avg	Lb_stdDev	Ch_avg	Ch-stdDev	Pp_avg	Pp_stdDev	L1_Avg	L1_stdDev	Bl_avg	Bl_stdDev	Asp_avg	Asp_stdDev	Psp_avg	Psp_stdDev
TRINITY_DN4873_c0_g1 SAM pointed domain	296.756	57.3268	648.343	156.135	1091.27	101.509	1344	250.764	344.628	19.554	274.606	61.6502	279.402	46.9736
Species	Abbreviation	Gene annotation	Gene ID
Aphonopelma hentzi	Ahen	Uncharacterized (P. tepidariorum XM_016068055.2)	TRINITY_DN6222_c0_g1
Stage 11 raw counts
ID		As_r1	As_r2	As_r3	Bl_r1	Bl_r2	Bl_r3	Ch_r1	Ch_r2	Ch_r3	L1_r1	L1_r2	L1_r3	Lb_r1	Lb_r2	Lb_r3	Pp_r1	Pp_r2	Pp_r3	Ps_r1	Ps_r2	Ps_r3
TRINITY_DN6222_c0_g1		257.174	243.313	235.241	329.85	285.956	316.234	724.469	716.46	734.83	1018.63	1109.62	1090.16	727.537	899.889	823.435	990.254	1168.23	835.966	262.877	222.891	221.479
Annotation
	Bl_avg	Bl_stdDev	Ch_avg	Ch-stdDev	L1_Avg	L1_stdDev	Lb_avg	Lb_stdDev	Pp_avg	Pp_stdDev	Asp_avg	Asp_stdDev	Psp_avg	Psp_stdDev
TRINITY_DN6222_c0_g1	310.68	22.4678	725.253	9.21031	1072.8	47.9155	816.954	86.3587	998.149	166.271	245.242	11.0929	235.749	23.5042
Annotation
	Lb_avg	Lb_stdDev	Ch_avg	Ch-stdDev	Pp_avg	Pp_stdDev	L1_Avg	L1_stdDev	Bl_avg	Bl_stdDev	Asp_avg	Asp_stdDev	Psp_avg	Psp_stdDev
TRINITY_DN6222_c0_g1	816.954	86.3587	725.253	9.21031	998.149	166.271	1072.8	47.9155	310.68	22.4678	245.242	11.0929	235.749	23.5042
Species	Abbreviation	Gene annotation	Gene ID
Aphonopelma hentzi	Ahen	Pax9	TRINITY_DN15528_c0_g1
Stage 11 raw counts
ID		As_r1	As_r2	As_r3	Bl_r1	Bl_r2	Bl_r3	Ch_r1	Ch_r2	Ch_r3	L1_r1	L1_r2	L1_r3	Lb_r1	Lb_r2	Lb_r3	Pp_r1	Pp_r2	Pp_r3	Ps_r1	Ps_r2	Ps_r3
TRINITY_DN15528_c0_g1 Pax9		18.4433	16.223	22.4649	26.5439	24.2188	27.1896	195.293	157.034	136.557	185.846	173.298	194.308	8.09081	5.08929	5.86292	136.989	117.316	115.118	11.2352	22.4024	15.0456
Annotation
	Bl_avg	Bl_stdDev	Ch_avg	Ch-stdDev	L1_Avg	L1_stdDev	Lb_avg	Lb_stdDev	Pp_avg	Pp_stdDev	Asp_avg	Asp_stdDev	Psp_avg	Psp_stdDev
TRINITY_DN15528_c0_g1 Pax9	25.9841	1.56251	162.961	29.8132	184.484	10.5706	6.34767	1.55837	123.141	12.043	19.0437	3.164	16.2278	5.67669
Annotation
	Lb_avg	Lb_stdDev	Ch_avg	Ch-stdDev	Pp_avg	Pp_stdDev	L1_Avg	L1_stdDev	Bl_avg	Bl_stdDev	Asp_avg	Asp_stdDev	Psp_avg	Psp_stdDev
TRINITY_DN15528_c0_g1 Pax9	6.34767	1.55837	162.961	29.8132	123.141	12.043	184.484	10.5706	25.9841	1.56251	19.0437	3.164	16.2278	5.67669
Species	Abbreviation	Gene annotation	Gene ID
Aphonopelma hentzi	Ahen	spaetzle-3 like	TRINITY_DN18487_c0_g3
Stage 11 raw counts
ID		As_r1	As_r2	As_r3	Bl_r1	Bl_r2	Bl_r3	Ch_r1	Ch_r2	Ch_r3	L1_r1	L1_r2	L1_r3	Lb_r1	Lb_r2	Lb_r3	Pp_r1	Pp_r2	Pp_r3	Ps_r1	Ps_r2	Ps_r3
TRINITY_DN18487_c0_g3 spa3 like		250.984	362.929	254.613	269.014	372.71	450.64	1530.16	1905.48	1468.92	1449.19	1961.03	2393.34	392.028	650.678	556.986	1388.19	2830.8	1180.05	318.712	265.916	193.838
Annotation
	Bl_avg	Bl_stdDev	Ch_avg	Ch-stdDev	L1_Avg	L1_stdDev	Lb_avg	Lb_stdDev	Pp_avg	Pp_stdDev	Asp_avg	Asp_stdDev	Psp_avg	Psp_stdDev
TRINITY_DN18487_c0_g3 spa3 like	364.121	91.1173	1634.86	236.36	1934.52	472.638	533.231	130.951	1799.68	899.018	289.509	63.6097	259.489	62.6847
Annotation
	Lb_avg	Lb_stdDev	Ch_avg	Ch-stdDev	Pp_avg	Pp_stdDev	L1_Avg	L1_stdDev	Bl_avg	Bl_stdDev	Asp_avg	Asp_stdDev	Psp_avg	Psp_stdDev
TRINITY_DN18487_c0_g3 spa3 like	533.231	130.951	1634.86	236.36	1799.68	899.018	1934.52	472.638	364.121	91.1173	289.509	63.6097	259.489	62.6847
Species	Abbreviation	Gene annotation	Gene ID
Aphonopelma hentzi	Ahen	Uncharacterized (P. tepidariorum XM_016063495.1)	TRINITY_DN3695_c1_g1
Stage 11 raw counts
ID		As_r1	As_r2	As_r3	Bl_r1	Bl_r2	Bl_r3	Ch_r1	Ch_r2	Ch_r3	L1_r1	L1_r2	L1_r3	Lb_r1	Lb_r2	Lb_r3	Pp_r1	Pp_r2	Pp_r3	Ps_r1	Ps_r2	Ps_r3
TRINITY_DN3695_c1_g1		26.776	30.8425	21.3139	35.0343	36.3505	35.1372	278.424	361.75	306.641	328.89	441	320.694	83.7718	41.2389	72.4514	371.937	511.096	363.329	23.898	11.3575	16.2554
Annotation
	Bl_avg	Bl_stdDev	Ch_avg	Ch-stdDev	L1_Avg	L1_stdDev	Lb_avg	Lb_stdDev	Pp_avg	Pp_stdDev	Asp_avg	Asp_stdDev	Psp_avg	Psp_stdDev
TRINITY_DN3695_c1_g1	35.5074	0.732011	315.605	42.38	363.528	67.2173	65.8207	22.0281	415.454	82.9402	26.3108	4.78134	17.1703	6.3201
Annotation
TRINITY_DN3695_c1_g1	Lb_avg	Lb_stdDev	Ch_avg	Ch-stdDev	Pp_avg	Pp_stdDev	L1_Avg	L1_stdDev	Bl_avg	Bl_stdDev	Asp_avg	Asp_stdDev	Psp_avg	Psp_stdDev
TRINITY_DN3695_c1_g1	65.8207	22.0281	315.605	42.38	415.454	82.9402	363.528	67.2173	35.5074	0.732011	26.3108	4.78134	17.1703	6.3201
Species	Abbreviation	Gene annotation	Gene ID
Aphonopelma hentzi	Ahen	piopio	TRINITY_DN57614_c0_g1
Stage 11 raw counts
ID		As_r1	As_r2	As_r3	Bl_r1	Bl_r2	Bl_r3	Ch_r1	Ch_r2	Ch_r3	L1_r1	L1_r2	L1_r3	Lb_r1	Lb_r2	Lb_r3	Pp_r1	Pp_r2	Pp_r3	Ps_r1	Ps_r2	Ps_r3
TRINITY_DN57614_c0_g1 piopio		350.287	342.409	335.217	373.229	346.253	429.585	1788.95	2112.06	1671.32	1452.26	1836.2	1789.56	484.926	398.564	460.797	1636.67	2432.12	1631.92	384.324	261.006	296.889
Annotation
	Bl_avg	Bl_stdDev	Ch_avg	Ch-stdDev	L1_Avg	L1_stdDev	Lb_avg	Lb_stdDev	Pp_avg	Pp_stdDev	Asp_avg	Asp_stdDev	Psp_avg	Psp_stdDev
TRINITY_DN57614_c0_g1 piopio	383.023	42.5206	1857.44	228.212	1692.67	209.506	448.096	44.5596	1900.24	460.631	342.638	7.53799	314.073	63.4294
Annotation
	Lb_avg	Lb_stdDev	Ch_avg	Ch-stdDev	Pp_avg	Pp_stdDev	L1_Avg	L1_stdDev	Bl_avg	Bl_stdDev	Asp_avg	Asp_stdDev	Psp_avg	Psp_stdDev
TRINITY_DN57614_c0_g1 piopio	448.096	44.5596	1857.44	228.212	1900.24	460.631	1692.67	209.506	383.023	42.5206	342.638	7.53799	314.073	63.4294

## Sheet: Figure S3 stage 9
Species	Abbreviation	Gene annotation	Gene ID
Aphonopelma hentzi	Ahen	Irx6 (waist-less)	TRINITY_DN3405_c0_g1
Stage 9 raw counts
ID		Bl_r1	Bl_r2	Bl_r3	Ch_r1	Ch_r2	Ch_r3	L1_r1	L1_r2	L1_r3	Lb_r1	Lb_r2	Lb_r3	Pp_r1	Pp_r2	Pp_r3	Sp_r1	Sp_r2	Sp_r3
TRINITY_DN3405_c0_g1		1578.11	1702.55	1548.03	880.604	922.985	832.314	263.802	351.143	253.038	976.514	845.855	778.515	233.446	265.982	255.677	2102.88	1825.22	1756.27
Annotation	Lb_avg	Lb_stdDev	Ch_avg	Ch-stdDev	Pp_avg	Pp_stdDev	L1_Avg	L1_stdDev	Bl_avg	Bl_stdDev	Sp_avg	Sp_stdDev
waist-less	866.961	100.673	878.634	45.3679	251.702	16.6284	289.328	53.8035	1609.56	81.9197	1894.79	183.477
	Lb_avg	Lb_stdDev	Ch_avg	Ch-stdDev	Pp_avg	Pp_stdDev	L1_Avg	L1_stdDev	Bl_avg	Bl_stdDev	Sp_avg	Sp_stdDev
waist-less	866.961	100.673	878.634	45.3679	251.702	16.6284	289.328	53.8035	1609.56	81.9197	1894.79	183.477
Species	Abbreviation	Gene annotation	Gene ID
Aphonopelma hentzi	Ahen	pannier2	TRINITY_DN5346_c1_g1
Stage 9 raw counts
ID		Bl_r1	Bl_r2	Bl_r3	Ch_r1	Ch_r2	Ch_r3	L1_r1	L1_r2	L1_r3	Lb_r1	Lb_r2	Lb_r3	Pp_r1	Pp_r2	Pp_r3	Sp_r1	Sp_r2	Sp_r3
TRINITY_DN5346_c1_g1		3969.46	3174.32	3072.07	62.3478	167.116	37.3566	164.442	166.451	220.071	84.2711	327.429	409.769	175.122	186.729	155.871	3326.55	2966.89	3731.7
Annotation	Bl_avg	Bl_stdDev	Ch_avg	Ch-stdDev	L1_Avg	L1_stdDev	Lb_avg	Lb_stdDev	Pp_avg	Pp_stdDev	Sp_avg	Sp_stdDev
pannier2	3405.28	491.257	88.9403	68.846	183.655	31.5533	273.823	169.241	172.574	15.5857	3341.71	382.627
	Lb_avg	Lb_stdDev	Ch_avg	Ch-stdDev	Pp_avg	Pp_stdDev	L1_Avg	L1_stdDev	Bl_avg	Bl_stdDev	Sp_avg	Sp_stdDev
pannier2	273.823	169.241	88.9403	68.846	172.574	15.5857	183.655	31.5533	3405.28	491.257	3341.71	382.627
Species	Abbreviation	Gene annotation	Gene ID
Aphonopelma hentzi	Ahen	Mab21-1	TRINITY_DN6461_c1_g1
Stage 9 raw counts
ID		Bl_r1	Bl_r2	Bl_r3	Ch_r1	Ch_r2	Ch_r3	L1_r1	L1_r2	L1_r3	Lb_r1	Lb_r2	Lb_r3	Pp_r1	Pp_r2	Pp_r3	Sp_r1	Sp_r2	Sp_r3
TRINITY_DN6461_c1_g1		1605.92	1248.12	968.605	210.93	229.308	96.5508	128.375	166.422	142.721	8.88986	34.2837	41.4127	202.058	144.477	136.257	1190.98	1159.15	1172.4
Annotation	Bl_avg	Bl_stdDev	Ch_avg	Ch-stdDev	L1_Avg	L1_stdDev	Lb_avg	Lb_stdDev	Pp_avg	Pp_stdDev	Sp_avg	Sp_stdDev
TRINITY_DN6461_c1_g1 Mab21-1	1274.22	319.456	178.93	71.9316	145.839	19.2141	28.1954	17.0948	160.931	35.8534	1174.18	15.9885
Annotation	Lb_avg	Lb_stdDev	Ch_avg	Ch-stdDev	Pp_avg	Pp_stdDev	L1_Avg	L1_stdDev	Bl_avg	Bl_stdDev	Sp_avg	Sp_stdDev
TRINITY_DN6461_c1_g1 Mab21-1	28.1954	17.0948	178.93	71.9316	160.931	35.8534	145.839	19.2141	1274.22	319.456	1174.18	15.9885
Species	Abbreviation	Gene annotation	Gene ID
Aphonopelma hentzi	Ahen	biniou	TRINITY_DN11929_c0_g2
Stage 9 raw counts
ID		Bl_r1	Bl_r2	Bl_r3	Ch_r1	Ch_r2	Ch_r3	L1_r1	L1_r2	L1_r3	Lb_r1	Lb_r2	Lb_r3	Pp_r1	Pp_r2	Pp_r3	Sp_r1	Sp_r2	Sp_r3
TRINITY_DN11929_c0_g2 biniou		607.916	432.31	547.566	3.97519	13.9467	4.06241	16.3489	12.6348	8.21827	68.7426	57.4279	78.2656	8.78987	5.1843	7.83434	564.182	347.219	346.192
Annotation	Bl_avg	Bl_stdDev	Ch_avg	Ch-stdDev	L1_Avg	L1_stdDev	Lb_avg	Lb_stdDev	Pp_avg	Pp_stdDev	Sp_avg	Sp_stdDev
TRINITY_DN11929_c0_g2 biniou	529.264	89.2221	7.32811	5.73205	12.4006	4.07036	68.1454	10.4317	7.2695	1.86797	419.198	125.561
Annotation	Lb_avg	Lb_stdDev	Ch_avg	Ch-stdDev	Pp_avg	Pp_stdDev	L1_Avg	L1_stdDev	Bl_avg	Bl_stdDev	Sp_avg	Sp_stdDev
TRINITY_DN11929_c0_g2 biniou	68.1454	10.4317	7.32811	5.73205	7.2695	1.86797	12.4006	4.07036	529.264	89.2221	419.198	125.561
Species	Abbreviation	Gene annotation	Gene ID
Aphonopelma hentzi	Ahen	Hand2-2	TRINITY_DN1838_c0_g1
Stage 9 raw counts
ID		Bl_r1	Bl_r2	Bl_r3	Ch_r1	Ch_r2	Ch_r3	L1_r1	L1_r2	L1_r3	Lb_r1	Lb_r2	Lb_r3	Pp_r1	Pp_r2	Pp_r3	Sp_r1	Sp_r2	Sp_r3
TRINITY_DN1838_c0_g1 Hand2-2		1118.04	1319.54	1940.34	49.273	62.3238	32.572	24.6176	10.954	13.3307	17.8123	115.233	23.1381	10.9506	13.0363	19.2323	1280.93	1077.5	1219.38
Annotation	Bl_avg	Bl_stdDev	Ch_avg	Ch-stdDev	L1_Avg	L1_stdDev	Lb_avg	Lb_stdDev	Pp_avg	Pp_stdDev	Sp_avg	Sp_stdDev
TRINITY_DN1838_c0_g1 Hand2-2	1459.3	428.597	48.0562	14.9132	16.3008	7.29998	52.061	54.7731	14.4064	4.3075	1192.61	104.325
Annotation	Lb_avg	Lb_stdDev	Ch_avg	Ch-stdDev	Pp_avg	Pp_stdDev	L1_Avg	L1_stdDev	Bl_avg	Bl_stdDev	Sp_avg	Sp_stdDev
TRINITY_DN1838_c0_g1 Hand2-2	52.061	54.7731	48.0562	14.9132	14.4064	4.3075	16.3008	7.29998	1459.3	428.597	1192.61	104.325

## Sheet: Figure S3 stage 10
Species	Abbreviation	Gene annotation	Gene ID
Aphonopelma hentzi	Ahen	pannier2	TRINITY_DN5346_c1_g1
Stage 10 raw counts
ID		As_r1	As_r2	As_r3	Bl_r1	Bl_r2	Bl_r3	Ch_r1	Ch_r2	Ch_r3	L1_r1	L1_r2	L1_r3	Lb_r1	Lb_r2	Lb_r3	Pp_r1	Pp_r2	Pp_r3	Ps_r1	Ps_r2	Ps_r3
TRINITY_DN5346_c1_g1		159.444	1058.71	234.323	686.645	1589.61	1304.27	55.7441	50.9076	42.9044	146.69	70.4519	6.74324	70.116	161.501	138.808	76.9082	40.1932	9.51147	470.708	1749.1	172.181
Annotation
	Bl_avg	Bl_stdDev	Ch_avg	Ch-stdDev	L1_Avg	L1_stdDev	Lb_avg	Lb_stdDev	Pp_avg	Pp_stdDev	Asp_avg	Asp_stdDev	Psp_avg	Psp_stdDev
pnr2	1193.51	461.558	49.852	6.48462	74.6285	70.067	123.475	47.5827	42.2043	33.7433	484.158	498.98	797.33	837.664
Annotation
	Lb_avg	Lb_stdDev	Ch_avg	Ch-stdDev	Pp_avg	Pp_stdDev	L1_Avg	L1_stdDev	Bl_avg	Bl_stdDev	Asp_avg	Asp_stdDev	Psp_avg	Psp_stdDev
pnr2	123.475	47.5827	49.852	6.48462	42.2043	33.7433	74.6285	70.067	1193.51	461.558	484.158	498.98	797.33	837.664
Species	Abbreviation	Gene annotation	Gene ID
Aphonopelma hentzi	Ahen	annotation	trinity ID pooled transcriptome
Stage 10 raw counts
ID	Annotation	As_r1	As_r2	As_r3	Bl_r1	Bl_r2	Bl_r3	Ch_r1	Ch_r2	Ch_r3	L1_r1	L1_r2	L1_r3	Lb_r1	Lb_r2	Lb_r3	Pp_r1	Pp_r2	Pp_r3	Ps_r1	Ps_r2	Ps_r3
TRINITY_DN3405_c0_g1_i1	Waistless	524.907	531.301	564.117	590.362	678.135	747.506	883.927	557.578	691.829	192.55	218.509	164.273	293.971	309.59	257.289	228.786	179.872	77.1059	1127.17	1237.29	770.638
Annotation	Bl_avg	Bl_stdDev	Ch_avg	Ch-stdDev	L1_Avg	L1_stdDev	Lb_avg	Lb_stdDev	Pp_avg	Pp_stdDev	Asp_avg	Asp_stdDev	Psp_avg	Psp_stdDev
waist-less	672.001	78.7513	711.111	164.027	191.778	27.1262	286.95	26.848	161.921	77.4167	540.109	21.0363	1045.03	243.928
	Lb_avg	Lb_stdDev	Ch_avg	Ch_stdDev	Pp_avg	Pp_stdDev	L1_avg	L1_stdDev	Bl_avg	Bl_stdDev	As_avg	As_stdDev	Ps_avg	Ps_stdDev
waist-less	286.95	26.848	711.111	164.027	161.921	77.4167	191.778	27.1262	672.001	78.7513	540.109	21.0363	1045.03	243.928
Species	Abbreviation	Gene annotation	Gene ID
Aphonopelma hentzi	Ahen	Mab21-1	TRINITY_DN6461_c1_g1
Stage 10 raw counts
ID		As_r1	As_r2	As_r3	Bl_r1	Bl_r2	Bl_r3	Ch_r1	Ch_r2	Ch_r3	L1_r1	L1_r2	L1_r3	Lb_r1	Lb_r2	Lb_r3	Pp_r1	Pp_r2	Pp_r3	Ps_r1	Ps_r2	Ps_r3
TRINITY_DN6461_c1_g1		747.221	793.117	559.418	1082.83	1414.69	1555.5	585.281	210.612	443.694	341.31	214.975	159.387	48.8369	43.1744	37.7358	323.276	297.516	118.216	874.937	1191.75	525.834
Annotation
	Bl_avg	Bl_stdDev	Ch_avg	Ch-stdDev	L1_Avg	L1_stdDev	Lb_avg	Lb_stdDev	Pp_avg	Pp_stdDev	Asp_avg	Asp_stdDev	Psp_avg	Psp_stdDev
TRINITY_DN6461_c1_g1 Mab21-1	1351.01	242.683	413.196	189.187	238.557	93.2256	43.249	5.55094	246.336	111.7	699.919	123.822	864.173	333.088
Annotation
	Lb_avg	Lb_stdDev	Ch_avg	Ch-stdDev	Pp_avg	Pp_stdDev	L1_Avg	L1_stdDev	Bl_avg	Bl_stdDev	Asp_avg	Asp_stdDev	Psp_avg	Psp_stdDev
TRINITY_DN6461_c1_g1 Mab21-1	43.249	5.55094	413.196	189.187	246.336	111.7	238.557	93.2256	1351.01	242.683	699.919	123.822	864.173	333.088
Species	Abbreviation	Gene annotation	Gene ID
Aphonopelma hentzi	Ahen	biniou	TRINITY_DN11929_c0_g2
Stage 10 raw counts
ID		As_r1	As_r2	As_r3	Bl_r1	Bl_r2	Bl_r3	Ch_r1	Ch_r2	Ch_r3	L1_r1	L1_r2	L1_r3	Lb_r1	Lb_r2	Lb_r3	Pp_r1	Pp_r2	Pp_r3	Ps_r1	Ps_r2	Ps_r3
TRINITY_DN11929_c0_g2 biniou		739.799	811.876	1308.98	650.002	793.175	1008.64	12.3543	12.672	11.5704	14.4218	18.4473	4.98589	55.5697	44.504	55.7945	1.72862	18.1838	1.9679	955.478	1056.7	1037.71
Annotation
	Bl_avg	Bl_stdDev	Ch_avg	Ch-stdDev	L1_Avg	L1_stdDev	Lb_avg	Lb_stdDev	Pp_avg	Pp_stdDev	Asp_avg	Asp_stdDev	Psp_avg	Psp_stdDev
TRINITY_DN11929_c0_g2 biniou	817.27	180.527	12.1989	0.567032	12.6183	6.90954	51.9561	6.45466	7.29344	9.43208	953.553	309.914	1016.63	53.8041
Annotation
	Lb_avg	Lb_stdDev	Ch_avg	Ch-stdDev	Pp_avg	Pp_stdDev	L1_Avg	L1_stdDev	Bl_avg	Bl_stdDev	Asp_avg	Asp_stdDev	Psp_avg	Psp_stdDev
TRINITY_DN11929_c0_g2 biniou	51.9561	6.45466	12.1989	0.567032	7.29344	9.43208	12.6183	6.90954	817.27	180.527	953.553	309.914	1016.63	53.8041
Species	Abbreviation	Gene annotation	Gene ID
Aphonopelma hentzi	Ahen	Hand2-2	TRINITY_DN1838_c0_g1
Stage 10 raw counts
ID		As_r1	As_r2	As_r3	Bl_r1	Bl_r2	Bl_r3	Ch_r1	Ch_r2	Ch_r3	L1_r1	L1_r2	L1_r3	Lb_r1	Lb_r2	Lb_r3	Pp_r1	Pp_r2	Pp_r3	Ps_r1	Ps_r2	Ps_r3
TRINITY_DN1838_c0_g1 Hand2-2		664.441	262.795	444.411	504.461	633.224	857.096	44.5901	192.311	73.9565	36.9411	49.9621	25.4602	41.6835	21.1178	16.23	31.5718	42.1923	14.3284	508.506	990.778	577.072
Annotation
	Bl_avg	Bl_stdDev	Ch_avg	Ch-stdDev	L1_Avg	L1_stdDev	Lb_avg	Lb_stdDev	Pp_avg	Pp_stdDev	Asp_avg	Asp_stdDev	Psp_avg	Psp_stdDev
TRINITY_DN1838_c0_g1 Hand2-2	664.927	178.442	103.619	78.2004	37.4544	12.259	26.3438	13.5075	29.3642	14.0625	457.216	201.129	692.119	260.909
Annotation
	Lb_avg	Lb_stdDev	Ch_avg	Ch-stdDev	Pp_avg	Pp_stdDev	L1_Avg	L1_stdDev	Bl_avg	Bl_stdDev	Asp_avg	Asp_stdDev	Psp_avg	Psp_stdDev
TRINITY_DN1838_c0_g1 Hand2-2	26.3438	13.5075	103.619	78.2004	29.3642	14.0625	37.4544	12.259	664.927	178.442	457.216	201.129	692.119	260.909

## Sheet: Figure S3 stage 11
Species	Abbreviation	Gene annotation	Gene ID
Aphonopelma hentzi	Ahen	annotation	trinity ID pooled transcriptome
Stage 11 raw counts
		As_r1	As_r2	As_r3	Bl_r1	Bl_r2	Bl_r3	Ch_r1	Ch_r2	Ch_r3	L1_r1	L1_r2	L1_r3	Lb_r1	Lb_r2	Lb_r3	Pp_r1	Pp_r2	Pp_r3	Ps_r1	Ps_r2	Ps_r3
TRINITY_DN3405_c0_g1_i1	Waistless	483.213	344.407	542.318	405.868	359.869	546.999	446.993	453.242	417.141	156.655	60.7834	123.033	198.502	174.528	225.713	153.904	80.1724	79.7565	864.877	573.553	815.815
	Lb_avg	Lb_stdDev	Ch_avg	Ch_stdDev	Pp_avg	Pp_stdDev	L1_avg	L1_stdDev	Bl_avg	Bl_stdDev	As_avg	As_stdDev	Ps_avg	Ps_stdDev
	199.581	25.6094	439.125	19.2938	104.611	42.6898	113.49	48.6428	437.579	97.5122	456.646	101.595	751.415	155.974
Annotation	Lb_avg	Lb_stdDev	Ch_avg	Ch-stdDev	Pp_avg	Pp_stdDev	L1_Avg	L1_stdDev	Bl_avg	Bl_stdDev	Asp_avg	Asp_stdDev	Psp_avg	Psp_stdDev
Waistless	199.581	25.6094	439.125	19.2938	104.611	42.6898	113.49	48.6428	437.579	97.5122	456.646	101.595	751.415	155.974
Species	Abbreviation	Gene annotation	Gene ID
Aphonopelma hentzi	Ahen	pannier2	TRINITY_DN5346_c1_g1
Stage 11 raw counts
ID		As_r1	As_r2	As_r3	Bl_r1	Bl_r2	Bl_r3	Ch_r1	Ch_r2	Ch_r3	L1_r1	L1_r2	L1_r3	Lb_r1	Lb_r2	Lb_r3	Pp_r1	Pp_r2	Pp_r3	Ps_r1	Ps_r2	Ps_r3
TRINITY_DN5346_c1_g1		1219.86	589.433	1416.18	1282.38	803.344	2056.95	35.0397	15.4834	35.9128	57.9102	6.46632	54.4573	252.225	84.6868	137.936	61.4268	11.4532	44.8999	2438.73	1104.52	1651.95
Annotation
	Bl_avg	Bl_stdDev	Ch_avg	Ch-stdDev	L1_Avg	L1_stdDev	Lb_avg	Lb_stdDev	Pp_avg	Pp_stdDev	Asp_avg	Asp_stdDev	Psp_avg	Psp_stdDev
TRINITY_DN5346_c1_g1	1380.89	632.58	28.812	11.5511	39.6113	28.7563	158.283	85.6023	39.26	25.4597	1075.16	431.953	1731.73	670.673
Annotation
	Lb_avg	Lb_stdDev	Ch_avg	Ch-stdDev	Pp_avg	Pp_stdDev	L1_Avg	L1_stdDev	Bl_avg	Bl_stdDev	Asp_avg	Asp_stdDev	Psp_avg	Psp_stdDev
TRINITY_DN5346_c1_g1	158.283	85.6023	28.812	11.5511	39.26	25.4597	39.6113	28.7563	1380.89	632.58	1075.16	431.953	1731.73	670.673
Species	Abbreviation	Gene annotation	Gene ID
Aphonopelma hentzi	Ahen	Mab21-1	TRINITY_DN6461_c1_g1
Stage 11 raw counts
ID		As_r1	As_r2	As_r3	Bl_r1	Bl_r2	Bl_r3	Ch_r1	Ch_r2	Ch_r3	L1_r1	L1_r2	L1_r3	Lb_r1	Lb_r2	Lb_r3	Pp_r1	Pp_r2	Pp_r3	Ps_r1	Ps_r2	Ps_r3
TRINITY_DN6461_c1_g1 Mab21-1		516.838	478.058	558.106	604.175	662.789	837.593	155.311	197.062	172.658	87.6078	46.5575	103.872	6.37392	2.20922	5.57317	97.8778	70.1509	92.163	730.593	590.589	590.272
Annotation
	Bl_avg	Bl_stdDev	Ch_avg	Ch-stdDev	L1_Avg	L1_stdDev	Lb_avg	Lb_stdDev	Pp_avg	Pp_stdDev	Asp_avg	Asp_stdDev	Psp_avg	Psp_stdDev
TRINITY_DN6461_c1_g1 Mab21-1	701.519	121.433	175.01	20.9745	79.3459	29.5371	4.71877	2.2099	86.7306	14.64	517.667	40.0304	637.152	80.923
Annotation
	Lb_avg	Lb_stdDev	Ch_avg	Ch-stdDev	Pp_avg	Pp_stdDev	L1_Avg	L1_stdDev	Bl_avg	Bl_stdDev	Asp_avg	Asp_stdDev	Psp_avg	Psp_stdDev
TRINITY_DN6461_c1_g1 Mab21-1	4.71877	2.2099	175.01	20.9745	86.7306	14.64	79.3459	29.5371	701.519	121.433	517.667	40.0304	637.152	80.923
Species	Abbreviation	Gene annotation	Gene ID
Aphonopelma hentzi	Ahen	biniou	TRINITY_DN11929_c0_g2
Stage 11 raw counts
ID		As_r1	As_r2	As_r3	Bl_r1	Bl_r2	Bl_r3	Ch_r1	Ch_r2	Ch_r3	L1_r1	L1_r2	L1_r3	Lb_r1	Lb_r2	Lb_r3	Pp_r1	Pp_r2	Pp_r3	Ps_r1	Ps_r2	Ps_r3
TRINITY_DN11929_c0_g2 biniou		392.351	460.675	423.035	331.083	305.555	486.487	9.29236	7.36679	4.33741	14.57	5.41479	5.9372	130.353	148.531	130.996	16.2509	4.49565	8.69543	451.737	323.183	369.235
Annotation
	Bl_avg	Bl_stdDev	Ch_avg	Ch-stdDev	L1_Avg	L1_stdDev	Lb_avg	Lb_stdDev	Pp_avg	Pp_stdDev	Asp_avg	Asp_stdDev	Psp_avg	Psp_stdDev
TRINITY_DN11929_c0_g2 biniou	374.375	97.9271	6.99886	2.49788	8.64065	5.14157	136.627	10.3142	9.814	5.95694	425.354	34.2208	381.385	65.1327
Annotation
	Lb_avg	Lb_stdDev	Ch_avg	Ch-stdDev	Pp_avg	Pp_stdDev	L1_Avg	L1_stdDev	Bl_avg	Bl_stdDev	Asp_avg	Asp_stdDev	Psp_avg	Psp_stdDev
TRINITY_DN11929_c0_g2 biniou	136.627	10.3142	6.99886	2.49788	9.814	5.95694	8.64065	5.14157	374.375	97.9271	425.354	34.2208	381.385	65.1327
Species	Abbreviation	Gene annotation	Gene ID
Aphonopelma hentzi	Ahen	Hand2-2	TRINITY_DN1838_c0_g1
Stage 11 raw counts
ID		As_r1	As_r2	As_r3	Bl_r1	Bl_r2	Bl_r3	Ch_r1	Ch_r2	Ch_r3	L1_r1	L1_r2	L1_r3	Lb_r1	Lb_r2	Lb_r3	Pp_r1	Pp_r2	Pp_r3	Ps_r1	Ps_r2	Ps_r3
TRINITY_DN1838_c0_g1 Hand2-2		421.566	416.373	469.693	376.122	402.278	719.836	47.3509	39.4123	45.5816	13.3639	18.1057	25.2117	10.9267	21.3558	26.4725	11.4753	15.7482	12.9973	674.832	400.352	549.634
Annotation
	Bl_avg	Bl_stdDev	Ch_avg	Ch-stdDev	L1_Avg	L1_stdDev	Lb_avg	Lb_stdDev	Pp_avg	Pp_stdDev	Asp_avg	Asp_stdDev	Psp_avg	Psp_stdDev
TRINITY_DN1838_c0_g1 Hand2-2	499.412	191.34	44.115	4.16757	18.8938	5.9631	19.585	7.92274	13.4069	2.16566	435.877	29.4002	541.606	137.416
Annotation
	Lb_avg	Lb_stdDev	Ch_avg	Ch-stdDev	Pp_avg	Pp_stdDev	L1_Avg	L1_stdDev	Bl_avg	Bl_stdDev	Asp_avg	Asp_stdDev	Psp_avg	Psp_stdDev
TRINITY_DN1838_c0_g1 Hand2-2	19.585	7.92274	44.115	4.16757	13.4069	2.16566	18.8938	5.9631	499.412	191.34	435.877	29.4002	541.606	137.416

## Sheet: Figure S11
Species	Abbreviation	Annotation	Gene ID
Aphonopelma hentzi	Ahen	Irx1-1/mirror-1	TRINITY_DN68749_c0_g1_i1
Aphonopelma hentzi	Ahen	Irx1-2/mirror-2	TRINITY_DN1284_c3_g1
Aphonopelma hentzi	Ahen	Irx2-1	TRINITY_DN9264_c0_g1_i3
Aphonopelma hentzi	Ahen	Irx2-2	TRINITY_DN20437_c0_g1_i4
Aphonopelma hentzi	Ahen	Irx3-1	TRINITY_DN124210_c0_g2_i1
Aphonopelma hentzi	Ahen	Irx3-2/waist-less	TRINITY_DN3405_c0_g1_i1
Stage 9 raw counts
ID		Bl_r1	Bl_r2	Bl_r3	Ch_r1	Ch_r2	Ch_r3	L1_r1	L1_r2	L1_r3	Lb_r1	Lb_r2	Lb_r3	Pp_r1	Pp_r2	Pp_r3	Sp_r1	Sp_r2	Sp_r3
TRINITY_DN68749_c0_g1_i1		96.9468	161.895	62.047	103.154	87.6897	62.0512	52.7576	62.0836	31.0145	54.4355	46.9296	30.8139	43.671	60.2035	44.7434	89.7349	96.6043	75.5196
TRINITY_DN1284_c3_g1		267.386	216.384	249.965	212.446	256.569	181.887	48.3652	66.2667	54.8047	1487.1	1157.62	1262.09	69.8775	60.2333	124.822	206.442	232.293	281.812
TRINITY_DN9264_c0_g1		910.053	883.123	575.053	195.918	345.259	170.413	244.267	334.111	226.426	573.758	627.711	974.041	188.802	307.099	200.434	825.669	834.669	1018.24
TRINITY_DN20437_c0_g1		21.1294	8.02731	13.086	90.5871	20.3696	19.4188	8.8115	14.4505	29.4081	1.75949	21.3987	4.57353	23.7915	36.6337	39.7749	9.04634	7.48457	16.6935
TRINITY_DN124210_c0_g2		5.46296	0	0	9.67087	9.78708	15.4371	16.9972	15.8339	20.3584	0	8.7388	5.03397	11.4043	13.5823	7.93547	5.89296	0	5.34035
TRINITY_DN3405_c0_g1		1578.11	1702.55	1548.03	880.604	922.985	832.314	263.802	351.143	253.038	976.514	845.855	778.515	233.446	265.982	255.677	2102.88	1825.22	1756.27
Annotation	Bl_avg	Bl_stdDev	Ch_avg	Ch-stdDev	L1_Avg	L1_stdDev	Lb_avg	Lb_stdDev	Pp_avg	Pp_stdDev	Sp_avg	Sp_stdDev
mirror-1	106.963	50.6717	84.2983	20.7602	48.6186	15.9427	44.0597	12.0695	49.5393	9.251	87.2863	10.7535
mirror-2	244.578	25.9239	216.967	37.5457	56.4789	9.06743	1302.27	168.374	84.9775	34.8413	240.182	38.2993
Irx2-1	789.41	186.126	237.196	94.4499	268.268	57.7151	725.17	217.21	232.112	65.2006	892.859	108.675
Irx2-2	14.0809	6.60744	43.4585	40.8173	17.5567	10.6438	9.24389	10.62	33.4	8.46818	11.0748	4.9282
Irx3	1.82099	3.15404	11.6317	3.29608	17.7298	2.34954	4.59092	4.38622	10.974	2.84791	3.74444	3.25453
Waistless	1609.56	81.9197	878.634	45.3679	289.328	53.8035	866.961	100.673	251.702	16.6284	1894.79	183.477
	Lb_avg	Lb_stdDev	Ch_avg	Ch-stdDev	Pp_avg	Pp_stdDev	L1_Avg	L1_stdDev	Bl_avg	Bl_stdDev	Sp_avg	Sp_stdDev
mirror-1	44.0597	12.0695	84.2983	20.7602	49.5393	9.251	48.6186	15.9427	106.963	50.6717	87.2863	10.7535
mirror-2	1302.27	168.374	216.967	37.5457	84.9775	34.8413	56.4789	9.06743	244.578	25.9239	240.182	38.2993
Irx2-1	725.17	217.21	237.196	94.4499	232.112	65.2006	268.268	57.7151	789.41	186.126	892.859	108.675
Irx2-2	9.24389	10.62	43.4585	40.8173	33.4	8.46818	17.5567	10.6438	14.0809	6.60744	11.0748	4.9282
Irx3	4.59092	4.38622	11.6317	3.29608	10.974	2.84791	17.7298	2.34954	1.82099	3.15404	3.74444	3.25453
Waistless	866.961	100.673	878.634	45.3679	251.702	16.6284	289.328	53.8035	1609.56	81.9197	1894.79	183.477
	Lb_avg	Lb_stdDev	Ch_avg	Ch-stdDev	Pp_avg	Pp_stdDev	L1_Avg	L1_stdDev	Bl_avg	Bl_stdDev	Sp_avg	Sp_stdDev
mirror-1	44.0597	12.0695	84.2983	20.7602	49.5393	9.251	48.6186	15.9427	106.963	50.6717	87.2863	10.7535
	Lb_avg	Lb_stdDev	Ch_avg	Ch-stdDev	Pp_avg	Pp_stdDev	L1_Avg	L1_stdDev	Bl_avg	Bl_stdDev	Sp_avg	Sp_stdDev
mirror-2	1302.27	168.374	216.967	37.5457	84.9775	34.8413	56.4789	9.06743	244.578	25.9239	240.182	38.2993
	Lb_avg	Lb_stdDev	Ch_avg	Ch-stdDev	Pp_avg	Pp_stdDev	L1_Avg	L1_stdDev	Bl_avg	Bl_stdDev	Sp_avg	Sp_stdDev
Irx2-1	725.17	217.21	237.196	94.4499	232.112	65.2006	268.268	57.7151	789.41	186.126	892.859	108.675
	Lb_avg	Lb_stdDev	Ch_avg	Ch-stdDev	Pp_avg	Pp_stdDev	L1_Avg	L1_stdDev	Bl_avg	Bl_stdDev	Sp_avg	Sp_stdDev
Irx2-2	9.24389	10.62	43.4585	40.8173	33.4	8.46818	17.5567	10.6438	14.0809	6.60744	11.0748	4.9282
	Lb_avg	Lb_stdDev	Ch_avg	Ch-stdDev	Pp_avg	Pp_stdDev	L1_Avg	L1_stdDev	Bl_avg	Bl_stdDev	Sp_avg	Sp_stdDev
Irx3	4.59092	4.38622	11.6317	3.29608	10.974	2.84791	17.7298	2.34954	1.82099	3.15404	3.74444	3.25453
	Lb_avg	Lb_stdDev	Ch_avg	Ch-stdDev	Pp_avg	Pp_stdDev	L1_Avg	L1_stdDev	Bl_avg	Bl_stdDev	Sp_avg	Sp_stdDev
Waistless	866.961	100.673	878.634	45.3679	251.702	16.6284	289.328	53.8035	1609.56	81.9197	1894.79	183.477
from matrix not centered
gene ID	Bl_r1	Bl_r2	Bl_r3	Ch_r1	Ch_r2	Ch_r3	L1_r1	L1_r2	L1_r3	Lb_r1	Lb_r2	Lb_r3	Pp_r1	Pp_r2	Pp_r3	Sp_r1	Sp_r2	Sp_r3
TRINITY_DN68749_c0_g1_i1	NOT RECOVERED
TRINITY_DN1284_c3_g1_mirror-2	8.01767	7.74992	7.93153	7.72673	7.96406	7.53123	5.92248	6.27803	6.06762	10.2286	9.90017	10.0155	6.35534	6.18348	7.05945	7.69052	7.83886	8.08471
TRINITY_DN9264_c0_g1_i3	NOT RECOVERED
TRINITY_DN20437_c0_g1_i4	NOT RECOVERED
TRINITY_DN124210_c0_g2_i1	2.63748	1.65836	1.86748	3.05873	3.04221	3.45236	3.55166	3.50353	3.71855	1.76338	2.95548	2.58339	3.19232	3.34027	2.90023	2.6816	1.89135	2.61685
TRINITY_DN3405_c0_g1_i1	10.5061	10.6045	10.4808	9.75527	9.81507	9.68291	8.22782	8.58449	8.17593	9.88773	9.70329	9.59738	8.07596	8.23918	8.187	10.878	10.6937	10.6446

## Sheet: Figure S12
Species	Abbreviation	Annotation	Gene ID
Aphonopelma hentzi	Ahen	mirror-1	TRINITY_DN68749_c0_g1_i1
Aphonopelma hentzi	Ahen	mirror-2	TRINITY_DN1284_c3_g1
Aphonopelma hentzi	Ahen	Irx2-1	TRINITY_DN9264_c0_g1_i3
Aphonopelma hentzi	Ahen	Irx2-2	TRINITY_DN20437_c0_g1_i4
Aphonopelma hentzi	Ahen	Irx3	TRINITY_DN124210_c0_g2_i1
Aphonopelma hentzi	Ahen	Waistless	TRINITY_DN3405_c0_g1_i1
Stage 10 raw counts
ID	Annotation	As_r1	As_r2	As_r3	Bl_r1	Bl_r2	Bl_r3	Ch_r1	Ch_r2	Ch_r3	L1_r1	L1_r2	L1_r3	Lb_r1	Lb_r2	Lb_r3	Pp_r1	Pp_r2	Pp_r3	Ps_r1	Ps_r2	Ps_r3
TRINITY_DN68749_c0_g1_i1	mirror-1	80.5896	51.8527	103.565	72.0115	87.1371	69.0095	71.6677	55.4924	55.7278	43.7612	59.763	32.0358	27.9245	43.1832	26.9398	48.3452	45.2083	27.6392	71.1409	193.934	28.7188
TRINITY_DN1284_c3_g1	mirror-2	216.864	234.479	268.565	320.493	380.044	338.955	398.703	460.272	336.392	107.57	121.387	86.2276	444.821	633.322	629.355	95.4686	101.977	57.9482	350.285	509.95	234.624
TRINITY_DN9264_c0_g1_i3	Irx2-1	122.665	188.064	210.776	216.55	414.342	270.116	287.229	275.814	97.762	160.831	83.0217	89.658	262.921	296.421	239.933	100.128	127.698	89.7348	154.783	325.095	232.832
TRINITY_DN20437_c0_g1_i4	Irx2-2	27.9888	33.8524	30.1254	33.3572	116.595	135.108	54.1448	26.868	45.1548	14.669	18.8101	6.01013	11.5556	8.4929	49.3839	12.8904	50.7373	42.8803	36.7839	80.1264	22.3058
TRINITY_DN124210_c0_g2_i1	Irx3	0	14.6059	14.2493	13.1079	20.5065	33.2569	74.5658	35.8247	38.3813	138.311	244.431	213.545	22.1939	30.9821	31.4326	63.5729	124.446	76.095	11.2449	27.1418	34.9757
TRINITY_DN3405_c0_g1_i1	Waistless	524.907	531.301	564.117	590.362	678.135	747.506	883.927	557.578	691.829	192.55	218.509	164.273	293.971	309.59	257.289	228.786	179.872	77.1059	1127.17	1237.29	770.638
Annotation	As_avg	As_stdDev	Bl_avg	Bl_stdDev	Ch_avg	Ch_stdDev	L1_avg	L1_stdDev	Lb_avg	Lb_stdDev	Pp_avg	Pp_stdDev	Ps_avg	Ps_stdDev
mirror-1	78.6692	25.9098	76.0527	9.71605	60.9626	9.27156	45.1867	13.9185	32.6825	9.10722	40.3976	11.1598	97.9314	85.8041
mirror-2	239.969	26.2841	346.497	30.4831	398.456	61.9403	105.061	17.7132	569.166	107.704	85.1313	23.7652	364.953	138.248
Irx2-1	173.835	45.7465	300.336	102.3	220.268	106.247	111.17	43.1355	266.425	28.4069	105.854	19.6184	237.57	85.2543
Irx2-2	30.6556	2.96755	95.0202	54.198	42.0559	13.8999	13.1631	6.53153	23.1441	22.7759	35.5027	19.9729	46.4054	30.0871
Irx3	9.61838	8.33167	22.2905	10.1923	49.5906	21.6669	198.762	54.5823	28.2029	5.20878	88.038	32.1459	24.4541	12.0916
Waistless	540.109	21.0363	672.001	78.7513	711.111	164.027	191.778	27.1262	286.95	26.848	161.921	77.4167	1045.03	243.928
	Lb_avg	Lb_stdDev	Ch_avg	Ch_stdDev	Pp_avg	Pp_stdDev	L1_avg	L1_stdDev	Bl_avg	Bl_stdDev	As_avg	As_stdDev	Ps_avg	Ps_stdDev
mirror-1	32.6825	9.10722	60.9626	9.27156	40.3976	11.1598	45.1867	13.9185	76.0527	9.71605	78.6692	25.9098	97.9314	85.8041
mirror-2	569.166	107.704	398.456	61.9403	85.1313	23.7652	105.061	17.7132	346.497	30.4831	239.969	26.2841	364.953	138.248
Irx2-1	266.425	28.4069	220.268	106.247	105.854	19.6184	111.17	43.1355	300.336	102.3	173.835	45.7465	237.57	85.2543
Irx2-2	23.1441	22.7759	42.0559	13.8999	35.5027	19.9729	13.1631	6.53153	95.0202	54.198	30.6556	2.96755	46.4054	30.0871
Irx3	28.2029	5.20878	49.5906	21.6669	88.038	32.1459	198.762	54.5823	22.2905	10.1923	9.61838	8.33167	24.4541	12.0916
Waistless	286.95	26.848	711.111	164.027	161.921	77.4167	191.778	27.1262	672.001	78.7513	540.109	21.0363	1045.03	243.928
	Lb_avg	Lb_stdDev	Ch_avg	Ch_stdDev	Pp_avg	Pp_stdDev	L1_avg	L1_stdDev	Bl_avg	Bl_stdDev	As_avg	As_stdDev	Ps_avg	Ps_stdDev
mirror-1	32.6825	9.10722	60.9626	9.27156	40.3976	11.1598	45.1867	13.9185	76.0527	9.71605	78.6692	25.9098	97.9314	85.8041
	Lb_avg	Lb_stdDev	Ch_avg	Ch_stdDev	Pp_avg	Pp_stdDev	L1_avg	L1_stdDev	Bl_avg	Bl_stdDev	As_avg	As_stdDev	Ps_avg	Ps_stdDev
mirror-2	569.166	107.704	398.456	61.9403	85.1313	23.7652	105.061	17.7132	346.497	30.4831	239.969	26.2841	364.953	138.248
	Lb_avg	Lb_stdDev	Ch_avg	Ch_stdDev	Pp_avg	Pp_stdDev	L1_avg	L1_stdDev	Bl_avg	Bl_stdDev	As_avg	As_stdDev	Ps_avg	Ps_stdDev
Irx2-1	266.425	28.4069	220.268	106.247	105.854	19.6184	111.17	43.1355	300.336	102.3	173.835	45.7465	237.57	85.2543
	Lb_avg	Lb_stdDev	Ch_avg	Ch_stdDev	Pp_avg	Pp_stdDev	L1_avg	L1_stdDev	Bl_avg	Bl_stdDev	As_avg	As_stdDev	Ps_avg	Ps_stdDev
Irx2-2	23.1441	22.7759	42.0559	13.8999	35.5027	19.9729	13.1631	6.53153	95.0202	54.198	30.6556	2.96755	46.4054	30.0871
	Lb_avg	Lb_stdDev	Ch_avg	Ch_stdDev	Pp_avg	Pp_stdDev	L1_avg	L1_stdDev	Bl_avg	Bl_stdDev	As_avg	As_stdDev	Ps_avg	Ps_stdDev
Irx3	28.2029	5.20878	49.5906	21.6669	88.038	32.1459	198.762	54.5823	22.2905	10.1923	9.61838	8.33167	24.4541	12.0916
	Lb_avg	Lb_stdDev	Ch_avg	Ch_stdDev	Pp_avg	Pp_stdDev	L1_avg	L1_stdDev	Bl_avg	Bl_stdDev	As_avg	As_stdDev	Ps_avg	Ps_stdDev
Waistless	286.95	26.848	711.111	164.027	161.921	77.4167	191.778	27.1262	672.001	78.7513	540.109	21.0363	1045.03	243.928
from matrix not centered rld
Gene ID	As_r1	As_r2	As_r3	Bl_r1	Bl_r2	Bl_r3	Ch_r1	Ch_r2	Ch_r3	L1_r1	L1_r2	L1_r3	Lb_r1	Lb_r2	Lb_r3	Pp_r1	Pp_r2	Pp_r3	Ps_r1	Ps_r2	Ps_r3	Annotation
TRINITY_DN68749_c0_g1_i1	NOT RECOVERED																					mirror-1
TRINITY_DN1284_c3_g1	7.78384	7.88287	8.0551	8.27999	8.49756	8.35132	8.55894	8.74265	8.3417	6.90503	7.05466	6.63161	8.69707	9.15277	9.14485	6.76368	6.83806	6.14734	8.39362	8.87297	7.8841	mirror-2
TRINITY_DN9264_c0_g1	7.01253	7.54923	7.6934	7.72754	8.55329	8.00773	8.08543	8.03083	6.73005	7.35262	6.53064	6.63074	7.96988	8.12605	7.85754	6.76921	7.06422	6.62933	7.30363	8.24319	7.81706	Irx2-1
TRINITY_DN20437_c0_g1	4.837	5.05761	4.92201	5.04099	6.53245	6.71316	5.6062	4.78924	5.39825	4.11174	4.38205	3.18539	3.90195	3.54984	5.48605	4.00221	5.52826	5.32243	5.1566	6.07434	4.58401	Irx2-2
TRINITY_DN124210_c0_g2	1.74294	4.15922	4.09822	4.02004	4.51539	5.07866	6.05674	5.16682	5.2489	6.82204	7.53926	7.36794	4.63484	4.99456	5.01114	5.85383	6.69096	6.08034	3.82441	4.84381	5.13967	Irx3
TRINITY_DN3405_c0_g1	8.99764	9.0129	9.09011	9.14828	9.32633	9.45152	9.66771	9.07497	9.35199	7.72452	7.88328	7.52538	8.26017	8.32412	8.08935	7.94331	7.63859	6.59292	9.98205	10.102	9.48974	Waistless

[truncated: 1 more sheets: FIgure S13]
