# Supplementary material for: A taxon-restricted duplicate of Iroquois3 is required for patterning the spider waist
Source: PLoS Biol. 2024 Aug 29;22(8):e3002771. doi: 10.1371/journal.pbio.3002771 (PMC11361693; doi:10.1371/journal.pbio.3002771)
Supplement: S2 Data — (XLSX) [file pbio.3002771.s002.xlsx]

## Sheet: St9_raw_counts
	Bl_r1	Bl_r2	Bl_r3	Ch_r1	Ch_r2	Ch_r3	L1_r1	L1_r2	L1_r3	Lb_r1	Lb_r2	Lb_r3	Pp_r1	Pp_r2	Pp_r3	Sp_r1	Sp_r2	Sp_r3
TRINITY_DN0_c0_g1	5095.54	4425.91	4431.94	5705.4	5653.66	5612.48	5422.87	5332.67	5375.34	6097.34	5701.84	5287.71	5545.19	5590.84	5616.02	4793.69	4612.26	4841.5
TRINITY_DN0_c0_g2	27.5741	48.8554	12.9657	47.0158	21.6276	29.3968	34.5863	30.8058	23.7459	35.1231	29.775	49.5254	31.2227	58.3166	40.7264	32.0295	26.2988	32.0024
TRINITY_DN0_c1_g1	200.732	136.611	155.986	128.571	126.334	86.8565	94.9538	124.145	103.087	86.8329	126.039	159.072	135.053	106.297	120.205	143.778	151.039	127.096
TRINITY_DN0_c2_g1	0	0	0	0	0	0	0	0	0	0	0	0	0	0	0	0	0	1.84186
TRINITY_DN1_c0_g1	14453.3	11798.7	10072.1	13399.9	15772	15788.3	14834.9	14389.5	16248.3	13660.2	15176.8	15780.6	14221.1	13498.3	16154.8	11929.2	11991.3	11836.8
TRINITY_DN1_c0_g2	1710.88	1505.79	1673.23	1762.68	1847.37	1842.16	1863.82	1758.44	1964.68	1745.78	1904.73	1864.42	1780.43	1695.41	1927.12	1472.08	1404.21	1485.69
TRINITY_DN1_c1_g1	741.717	551.173	433.941	617.483	612.744	685.097	620.827	634.161	586.345	611.868	667.444	666.269	648.497	551.523	539.182	566.832	559.766	599.302
TRINITY_DN1_c1_g2	0	0	0	0	0	0	4.27545	1.58982	0.907294	1.13758	0	0	0	0	1.31883	1.74772	0	1.84245
TRINITY_DN1_c10_g1	61.6109	45.6881	28.697	45.2329	67.4026	75.8741	55.7041	43.611	75.0223	40.531	36.2713	60.4744	49.3898	80.7528	56.4801	72.1538	58.0727	85.741
TRINITY_DN1_c12_g1	2.0723	0.886895	0	0.753236	6.57945	5.06875	0.829798	0	1.7797	3.32129	0	4.46991	0	0.993693	0.643546	4.23602	0	0.895993
TRINITY_DN1_c12_g2	5.16048	4.4711	0	8.27966	19.643	14.1692	4.95441	1.54858	7.117	8.82259	0	9.85567	12.5849	21.8637	9.63472	5.05142	18.5196	8.91383
TRINITY_DN1_c16_g1	0	5.38244	3.99005	7.7188	3.39298	6.25214	9.4366	4.78876	5.47	5.71263	3.62575	9.44952	13.1856	7.11942	4.63249	1.71456	7.99364	6.47058
TRINITY_DN1_c2_g1	6318.48	5065.99	5506.83	5934.27	4768.86	5091.76	5770.63	5250.93	5767.5	4619.38	4589.56	5014.59	5826.71	5175.08	5967.46	6203.26	5258.13	5945.69
TRINITY_DN1_c26_g1	14.2846	35.3294	0	6.84808	6.5449	6.06436	0.833928	7.23091	4.49974	2.21797	12.0652	20.3781	8.54028	2.00597	0	3.37354	4.59103	1.7879
TRINITY_DN1_c3_g1	137.06	126.448	177.311	179.035	145.117	144.755	174.254	146.041	144.275	130.115	86.9726	89.3416	153.667	123.549	119.976	176.465	140.725	139.604
TRINITY_DN1_c4_g1	646.582	513.76	504.6	656.711	627.908	591.78	1185.19	992.245	1100.29	856.176	803.626	789.523	1316.53	1099.41	1319.3	571.02	473.067	360.947
TRINITY_DN1_c49_g1	7.12168	11.6088	0	3.06794	3.32225	9.00376	6.96321	6.2269	6.33163	7.88083	3.51216	0	6.51978	1.99166	8.05126	11.2665	1.54151	9.14759
TRINITY_DN1_c5_g1	135.411	102.382	121.288	74.4474	78.1508	70.2163	43.492	104.8	80.3652	78.5488	73.6054	86.6296	70.9491	72.7221	66.2371	93.7602	114.967	84.634
TRINITY_DN1_c51_g1	1.04462	0	0	0	0	0	1.68049	0	0.909832	0	0	0	0.972949	1.01817	0.654918	0	0	1.81221
TRINITY_DN1_c6_g1	61.5999	39.5146	15.6902	45.2353	44.0147	57.685	59.4732	65.9422	70.3407	45.3674	68.8005	78.8568	49.6743	56.6959	63.0832	54.3243	50.4658	91.1407
TRINITY_DN1_c65_g1	7.37575	11.5105	0	9.14371	7.78499	10.3062	6.53299	13.9387	17.7059	5.58323	7.28445	4.00433	13.5484	13.3688	11.6144	4.86879	6.3765	9.46551
TRINITY_DN10_c0_g1	2568.04	3247	5048.07	2597.77	2745.59	2762.22	2932.48	2818.44	2566.62	4060.76	3341.59	3214.43	2954.63	2713.48	2580.81	2411.37	2642.27	2452.84
TRINITY_DN100_c0_g1	22.6686	12.6095	0	16.493	27.5705	18.3007	9.43894	31.424	19.4924	10.7816	7.73405	26.4658	14.8638	36.3388	10.4211	10.9165	13.5586	12.6812
TRINITY_DN100_c1_g1	7.274	7.43269	17.8135	3.83362	1.65331	2.04898	5.01616	8.35308	13.5798	10.0528	12.2474	8.51071	7.74104	5.06542	7.16899	0.849374	0	3.60579
TRINITY_DN100_c2_g1	0	0	0	1.52432	3.28099	0	1.66549	3.62559	0	0	0	1.03532	2.86672	2.01223	0	0	0	2.68406
TRINITY_DN100_c3_g1	9.29415	12.2327	8.88451	13.0919	9.93622	11.2526	8.44024	15.6824	3.64338	7.85688	5.23341	10.3124	8.64368	5.07563	13.1346	2.56078	7.74436	6.3334
TRINITY_DN100_c3_g2	62.7428	48.7069	45.2421	71.6352	56.9322	58.2577	63.8067	56.9144	61.9367	96.54	83.343	61.5442	100.706	83.1151	76.566	39.2819	31.9597	73.4948
TRINITY_DN1000_c0_g1	5840.81	5513.42	6974.78	5550.12	5376.9	5628.75	4073.35	4046.88	4222.35	5507.93	4636.72	4368.19	4197.6	4073.47	4292.26	4840.08	4209.16	4410.7
TRINITY_DN10000_c0_g1	18.6667	17.9629	25.491	20.0196	13.4562	26.7203	14.0652	10.4299	11.5954	21.2077	10.7696	34.7585	13.7398	15.0306	14.3852	13.0738	15.5576	8.28891
TRINITY_DN10000_c0_g2	0	0	1.3212	5.40071	0	5.04615	4.36248	1.04442	3.64792	3.40052	0	0.98161	3.76257	3.00914	3.36269	3.48179	6.19937	3.67438
TRINITY_DN10000_c0_g3	0	0	0	4.61024	1.65891	1.00959	1.72674	7.80727	8.19389	10.1675	10.4836	3.94161	0.942166	7.0119	2.6653	12.0942	3.08489	5.47323
TRINITY_DN10000_c1_g1	51.0309	33.8165	34.5112	50.8095	47.1954	37.4605	40.4458	35.9954	42.5853	43.3639	32.4565	68.4022	39.1705	51.1604	43.3279	32.2375	52.9619	40.523
TRINITY_DN10000_c2_g1	0	0.942669	11.4799	0	0	0	1.68918	0	2.74134	0	0	5.23711	0	0	0.658045	0	4.6701	2.72095
TRINITY_DN10000_c3_g1	15.6311	19.4125	10.0877	33.1022	30.3488	43.3515	31.6541	20.3462	21.2766	20.0032	28.8688	37.5614	19.1149	49.1617	46.7929	28.7509	6.2319	23.0243
TRINITY_DN100000_c0_g1	0	0	0	0	0	0	0	0	0	0	0	0	0	0	0	0	0	0
TRINITY_DN100000_c0_g2	13.4598	25.7765	33.7927	22.331	30.252	30.7241	13.1848	20.3357	11.619	24.5925	28.6692	21.259	44.0596	14.0226	20.519	19.1773	26.4349	17.4988
TRINITY_DN100000_c1_g1	0	0	0	0	0	1.0228	0	0	1.80825	0	0	0	0	0	0.650998	0	1.54942	0
TRINITY_DN100002_c0_g1	1.06772	0	0	0	0	0	0	1.59779	0	0	9.0409	0	0	0	0.662937	0.873351	0	0
TRINITY_DN100004_c0_g1	11.2044	6.97723	8.73426	3.87501	1.13076	6.38239	1.75274	3.91346	8.33396	5.39144	7.27801	5.40066	5.45073	3.24147	6.47512	4.90732	24.0264	3.72343
TRINITY_DN100004_c0_g2	11.1828	6.49625	0	3.81652	0	2.01973	1.69058	0.517807	9.94523	1.11736	1.7281	6.99499	6.60993	1.00215	1.96676	7.65965	1.53239	6.30413
TRINITY_DN100004_c1_g1	38.0082	24.6308	13.3208	24.3712	18.6664	22.3345	24.228	37.0094	23.0324	28.0642	18.9683	35.5042	41.6711	34.5313	22.8093	26.2793	22.8864	29.9053
TRINITY_DN100004_c2_g1	4.05002	2.74649	0	11.4574	9.88942	12.0652	5.99037	13.9762	8.1479	0	0	3.93366	0.938612	7.97663	8.5929	4.28639	9.19744	3.62277
TRINITY_DN100006_c0_g1	0	0	0	0	0	0	0.842971	0	1.8216	0	0	0	0.982431	0	0.656486	0.857646	4.71125	1.81986
TRINITY_DN10001_c0_g1	38.6641	24.3323	21.7971	36.1713	32.062	40.3041	29.0102	35.9962	53.9258	8.87174	3.61923	21.1617	41.7493	38.1389	54.4595	35.7079	31.2	12.8911
TRINITY_DN10001_c0_g2	4.08003	0	0	3.84835	1.66136	2.02517	0.863205	2.60727	4.56075	6.78878	1.7489	3.95866	1.89023	2.00865	1.3331	0.86427	3.08979	0.913016
TRINITY_DN100012_c0_g1	10.3032	9.58299	2.76732	6.16137	1.67659	8.96049	9.66438	8.33967	10.791	14.5966	16.0416	9.68849	7.39026	11.0043	7.48858	11.3354	4.65793	10.1299
TRINITY_DN100014_c0_g1	3.09898	0	0	0	0	2.05226	0	0	0	0	5.26779	0	0	0	0	0	0	0
TRINITY_DN100016_c0_g1	0	0	0	11.5184	3.32523	5.01037	6.09651	2.5976	2.71839	0	0	0	5.59952	0.99721	5.37018	0.867493	0	0.915544
TRINITY_DN100016_c0_g2	0	0	0	1.53559	13.2419	3.04233	7.69714	0.520783	1.8207	0	0	0	0.947149	0	0.661756	0	0	1.81682
TRINITY_DN100016_c1_g1	0	4.4557	0	0	0	0	0	0	0.898413	0	1.73812	2.8981	0.925905	0	4.64758	1.71736	0	0.906259
TRINITY_DN10002_c0_g1	10.3787	2.54498	0	7.68672	6.72532	5.91526	1.75554	3.64534	5.32691	8.89572	10.7802	12.5161	2.73496	6.00638	5.48369	6.96016	0	10.1146
TRINITY_DN10002_c0_g2	1.03072	0	0	4.6296	0	6.13708	1.69935	2.09367	4.56508	2.25446	5.24002	0	0.957626	4.06092	0.660243	2.57336	1.55055	4.54273
TRINITY_DN100020_c0_g1	10.2848	18.3928	9.62175	8.47263	5.02504	5.98402	11.4176	1.04232	16.2228	14.6206	12.4521	6.7894	18.521	10.0005	6.79574	19.183	15.5178	2.76237
TRINITY_DN100020_c1_g1	0	0	0	1.50073	0	0	1.64526	0	4.43429	0	0	5.43527	0	0	0	0	0	0.887846
TRINITY_DN100020_c1_g2	0	0	0	0	1.65113	3.06715	0.833407	0	0	1.11357	0	2.1675	0	1.00805	1.29808	1.69583	3.1052	0
TRINITY_DN100021_c0_g1	0	0	0	0.747287	0	0	0	0	4.41194	0	5.13362	4.19102	0	0	0	0	0	0
TRINITY_DN100023_c0_g1	3.0943	0	0	0	0	6.05229	1.65218	1.02899	0	0	0	3.34348	0.972052	0.988634	3.84246	0.843673	0	2.67552
TRINITY_DN100023_c1_g1	1.03944	0	0	1.52025	3.29692	3.06259	0.831911	2.07983	1.79588	3.33461	1.75228	7.63408	2.91714	1.00468	3.23761	4.2369	4.65554	2.69265
TRINITY_DN100025_c0_g1	0	0	0	0	0	0	0	0	0	0	0	0	0	0	0	1.74184	0	0
TRINITY_DN100027_c0_g1	9.45056	0	0	0	1.67021	0	2.53279	3.6915	0.913964	0	0	0	3.91336	0	1.97403	3.43093	0	2.73233
TRINITY_DN100027_c1_g1	6.1744	3.4515	0	0	5.01814	1.98044	7.00685	2.07821	5.36282	2.23367	1.78054	8.67975	1.83608	0	6.79897	6.08249	4.64537	8.26064
TRINITY_DN100027_c1_g2	1.24452	3.73003	0.842746	5.01491	7.99325	1.50145	4.39005	4.07995	4.18975	10.1285	19.7966	13.7354	5.55061	11.3712	10.5806	7.56642	12.5128	5.0228
TRINITY_DN100027_c1_g3	13.5239	6.99019	1.15216	16.5275	10.9713	12.1153	26.6128	23.787	10.9221	18.2195	30.2673	16.5435	13.7853	18.5755	14.5168	13.4529	17.7609	21.0908
TRINITY_DN100029_c0_g1	0	0	0	0	0	0	0	0	0.889705	1.09748	0	0	0	0	0	0	0	0
TRINITY_DN10003_c0_g1	12.271	3.72957	0	14.4986	3.28185	2.02684	2.51009	2.07172	5.41508	16.688	8.64073	5.10136	1.90188	3.01691	5.85822	4.22959	0	4.48326
TRINITY_DN10003_c0_g2	65.7769	64.8918	78.5284	49.8066	120.658	100.307	98.4921	75.9648	59.8498	35.6999	36.5102	95.366	53.6933	58.0329	82.5093	56.0721	71.1764	93.2178
TRINITY_DN10003_c0_g3	0	0.896501	0	7.51814	1.63253	2.02009	4.11739	2.57471	0.888257	1.10009	0	6.50917	2.89151	0	2.56366	2.51704	0	1.7774
TRINITY_DN10003_c1_g1	0	0	0	2.31478	1.66162	0	4.27005	1.04689	1.82785	0	0	0	0.954883	0	1.98768	0	1.54928	0
TRINITY_DN100030_c0_g1	1.01677	0.927063	0	1.52917	0	0	1.69999	4.6691	1.81255	4.48603	1.73257	3.98372	0.944172	0	0.658135	5.12648	4.60428	0.903737
TRINITY_DN100031_c0_g1	12.4503	21.3565	14.1856	10.0096	16.8242	11.8706	10.5491	4.69365	14.2627	13.3886	21.5501	34.7501	13.7314	12.026	7.53844	29.6328	20.2277	21.1828
TRINITY_DN100031_c0_g2	2.58161	2.3231	0	0	2.8055	1.7069	5.11186	7.48127	3.07911	8.59697	2.95513	8.32827	5.5748	2.54057	3.94462	0.730596	4.88314	2.82371
TRINITY_DN100032_c0_g1	0	0	0	0	0	0	0	0	0	0	0	0	0	0	0	0	0	0
TRINITY_DN100032_c0_g2	0	0	0	0	0	0	0	0	0	0	0	0	0	0	0	0	0	0
TRINITY_DN100032_c0_g3	0	0	0	0	0	0	0	0	0	0	0	0	0	0	0	0	0	0
TRINITY_DN100035_c0_g1	0	2.6885	0	0	1.62397	3.01743	2.45903	0	8.84755	0	0	1.07259	1.91496	2.97031	0.638025	0	1.52854	1.76849
TRINITY_DN100037_c0_g1	2.05818	1.84615	0	0.760232	0	3.04541	5.8044	0.517522	3.5913	1.10758	3.46601	1.04976	0	0	0.646512	0.841892	0	0
TRINITY_DN100039_c0_g1	0	0	0	0.759293	0	0.996563	0.854482	0	0.899304	0	0	0	0.929879	0	0	1.70902	0	0
TRINITY_DN10004_c0_g1	18.5668	10.0549	17.8122	42.7072	30.0527	41.0223	63.5832	39.7916	42.1957	3.44946	1.86318	1.90893	67.6961	63.5963	38.146	18.1257	15.4301	5.7123
TRINITY_DN10004_c0_g2	2.04522	10.9405	2.63315	3.86091	5.00762	0	3.48734	3.65935	0	4.53856	0	3.93683	5.65721	2.00919	7.39345	4.3526	9.3056	0
TRINITY_DN10004_c1_g1	6.11184	1.85514	0	0.766624	0	0	1.70787	0	0	0	0	0	1.89141	1.00415	0.660748	3.42993	1.53877	0.907026
TRINITY_DN10004_c2_g1	9.1875	6.52146	0	0.762582	0	6.07357	5.86254	8.28146	2.706	4.45125	3.45365	1.0154	1.89809	4.01866	2.60438	4.23162	3.06647	3.58712
TRINITY_DN10004_c3_g1	1.03223	0	0	1.49789	6.55313	1.0093	0	0	0.884828	4.41122	3.49656	6.73027	0.975002	0	1.92062	2.5345	3.08743	2.67706
TRINITY_DN10004_c4_g1	0	0	0	0	0	0	0	0	0	0	0	0	0	0	0	0	0	0
TRINITY_DN10005_c0_g1	0	0.902673	0	0.760712	0	1.99549	0	3.09112	0	0	6.92939	0	0.930792	0.990669	0	0	1.52759	0.904299
TRINITY_DN10005_c0_g2	0	8.83804	0	0.764472	0	0.995278	6.08501	9.82685	0.899855	5.60632	3.5099	7.73257	3.70325	1.98429	7.37562	3.45843	1.53738	2.73861
TRINITY_DN10005_c1_g1	19.5267	3.51164	5.48222	7.70257	5.02303	6.98669	8.78078	6.2539	9.92317	11.2542	5.33211	7.76313	7.4162	7.99946	7.46952	13.9514	15.5139	11.9697
TRINITY_DN100050_c0_g1	0	0	1.28033	3.87697	1.66914	4.13171	3.38833	0	1.83381	4.5182	1.76096	9.48973	1.94492	0	3.30012	4.29019	6.25197	2.73098
TRINITY_DN100051_c0_g1	0	0	0	0	0	0	0	0	0	0	0	0	0	0	0	0	0	0
TRINITY_DN100052_c0_g1	2.13278	0	0	0	0	0	1.72579	0	0	0	0	0	0	0	0	0	0	0
TRINITY_DN100055_c0_g1	4.19194	0	0	0.759456	1.66318	9.22045	5.88068	13.0616	2.69227	1.11988	0	0	9.91161	2.0053	9.74028	5.14607	1.5679	3.62348
TRINITY_DN100058_c0_g1	7.10584	5.45064	0	9.19833	8.28145	3.01484	8.64103	1.03818	5.44445	2.25298	3.49238	0	2.81223	3.992	5.33044	0.863426	9.23549	7.29147
TRINITY_DN100058_c0_g2	0	0	0	1.49908	4.92167	0	1.65697	0	0.885657	2.20898	0	2.25077	1.95397	0.989584	0.640741	0	0	0.893483
TRINITY_DN100059_c0_g1	0	0.911661	0	0.752931	0	0	0.821358	0	0	6.58439	0	0	3.80573	0	0	0	0	0.885881
TRINITY_DN100059_c1_g1	0	0	0	0	0	0	0.87943	0	0	0	0	0	0	0	0	0	0	0
TRINITY_DN10006_c0_g1	66.5573	44.1351	38.6246	53.1226	42.1091	56.2646	38.6847	56.3344	65.7709	55.6673	54.011	50.1344	45.6321	39.1083	41.2093	50.5406	45.1545	41.4443
TRINITY_DN100064_c0_g1	0	0	0	0	0	0	0	0	0	1.10713	0	0	0	0	0	0	0	0
TRINITY_DN100065_c0_g1	0	0.915295	0	0	0	0	0.820234	2.54371	1.77217	0	0	2.01374	0	0	0	0.829769	0	0
TRINITY_DN100066_c0_g1	0	0.930762	0	7.61749	4.91443	1.01212	0.834407	5.17147	1.80188	2.22002	5.17762	3.0647	2.85201	2.00883	1.29879	0.844109	0	1.78938
TRINITY_DN100067_c0_g1	2.04845	3.51721	0	0	0	0	0	0	0	1.09427	0	0	0.964079	0	0.636438	0	0	0
TRINITY_DN10007_c0_g1	35.1437	27.6237	11.1973	15.4017	13.4341	17.8672	15.82	17.2048	20.6	31.3473	37.5606	27.0804	17.4782	29.0341	17.0721	24.4105	17.0961	23.0244
TRINITY_DN10007_c0_g2	37.114	49.5707	38.8275	21.5644	25.1562	29.8507	31.6324	30.2327	19.7686	29.177	37.4549	21.3073	26.7683	26.0138	25.8848	29.6457	13.9765	21.1811
TRINITY_DN100071_c0_g1	0	0	0	0	0	0	0	0	0	0	0	0	0	0	0	0	0	0
TRINITY_DN100073_c0_g1	0	0	0	0.764702	0	4.07963	1.66948	0	0.903639	1.11406	6.95541	2.09336	0	1.01001	1.30125	0	0	0
TRINITY_DN100074_c0_g1	7.17325	0.935843	0	6.15191	3.31189	0	0	0	0	0	1.74101	2.01669	0	3.03016	0.660205	0.857144	3.08843	5.44282
TRINITY_DN100076_c0_g1	39.6027	74.2529	15.858	99.3062	124.774	97.5316	77.377	137.729	87.7545	24.446	32.481	21.1873	75.5392	124.412	93.5948	81.0246	56.0887	80.1246
TRINITY_DN100076_c0_g2	0	1.85675	0	5.32557	4.90969	7.06198	2.51219	1.54824	9.00118	0	0	3.02191	3.77888	3.00375	3.90419	6.76418	3.05806	3.58206
TRINITY_DN10008_c0_g1	21.5092	31.7404	35.8756	9.24534	19.9285	21.3793	33.4338	19.341	26.4892	16.9586	47.1514	22.0553	21.8732	23.2253	33.1798	23.2556	17.0134	22.7761
TRINITY_DN10008_c0_g2	62.5289	65.5391	84.1958	48.5772	66.2495	69.2033	83.7678	57.1263	50.6461	50.1594	64.0775	67.8502	49.8343	71.8339	77.8944	54.4776	65.1027	70.5632
TRINITY_DN10008_c0_g3	0	2.75638	0	9.83188	0	5.04906	8.25011	5.66334	9.82673	2.20392	0	5.21587	5.71613	3.99688	3.21612	6.69961	4.58845	2.66669
TRINITY_DN10008_c0_g4	0	0	0	0	0	0	0	0	0	0	0	0	0	0	1.35277	0.889455	0	0
TRINITY_DN10008_c1_g1	7.99929	3.12356	0	7.48656	13.3002	0.883851	8.5259	5.06504	3.99557	2.98898	0	6.87008	2.46448	7.94972	18.7766	2.31069	6.84936	4.06646
TRINITY_DN10008_c1_g2	1.01171	0.901289	0	0.763927	3.30306	1.00018	0	1.55138	0.903418	0	0	0.973283	0	2.98112	1.33033	0.86137	0	0
TRINITY_DN100080_c0_g1	10.3309	2.83026	17.8671	0.773251	1.66342	4.10069	1.70253	3.14713	2.74465	6.7771	7.00177	0	2.87968	5.08752	3.96894	1.71896	4.66186	0.910276
TRINITY_DN100081_c0_g1	0	0	0	0	0	0	0	0	0	0	0	0	0	0	0	0	0	0
TRINITY_DN100085_c0_g1	0	0	0	1.51295	0	1.01194	0.825205	0.515843	0.893298	0	0	1.05898	4.78905	0	1.93051	0	0	0.890862
TRINITY_DN100086_c0_g1	3.09188	0	0	1.54326	0	1.02277	1.69997	1.04686	1.82629	4.50977	5.24034	2.03981	0	0	1.32092	1.71595	0	1.81763
TRINITY_DN100086_c0_g2	0	3.6331	0	0.754056	0	0	0.82275	0.514432	1.78046	0	5.18448	0	1.91316	0	0	0	0	0
TRINITY_DN100089_c0_g1	3.07738	2.75369	0	11.3572	0	12.1378	4.95319	7.73193	8.04556	9.92633	0	8.39391	9.55015	5.00168	8.36702	7.54826	13.7921	2.67006
TRINITY_DN100089_c1_g1	0	0	0	0	0	0	0	0	0	0	0	0	0	1.01229	0	0	1.54756	0
TRINITY_DN10009_c0_g1	2.08953	0	27.5	0	0	0	0.880994	1.04545	2.66244	0	0	2.891	0	3.01619	2.06965	0	0	0
TRINITY_DN10009_c0_g2	0	0	0	0	0	0	0.87943	0	0	0	0	0	0	0	0	0	0	0
TRINITY_DN10009_c1_g1	21.6258	17.4497	60.7689	28.4969	21.7896	14.9414	14.0562	18.2425	26.0946	22.4667	16.0325	18.4138	38.8247	18.0053	23.135	20.0553	6.2096	17.4967
TRINITY_DN10009_c2_g1	12.2631	11.1737	0	20.3969	12.2647	19.051	24.8821	11.9032	14.7379	31.9947	19.5863	8.83647	10.0916	16.4554	20.5363	23.5769	18.4486	9.25229
TRINITY_DN10009_c2_g2	57.2913	47.3164	20.1465	66.9756	64.0574	73.9213	87.9265	64.1668	58.5397	40.0207	64.9273	77.0647	44.6243	71.2271	70.8513	51.4049	95.0255	71.8361
TRINITY_DN100093_c0_g1	0	0.891931	0	0	0	0	0	0	0	0	0	0	0	0	1.29277	0	0	0
TRINITY_DN100094_c0_g1	0	0	0	0.743789	0	0	0	3.58615	3.51366	0	1.74415	1.13112	0	0	0	0.842537	0	4.44704
TRINITY_DN100095_c0_g1	0	5.50563	0	1.52885	0	0	0.835344	2.61029	0	0	1.75694	0	1.94612	1.0108	1.30129	1.69952	0	0
TRINITY_DN100096_c0_g1	14.8097	15.5439	8.38782	1.23324	3.64967	5.63702	3.71454	5.18379	8.02548	0.566081	5.76669	2.27987	2.4752	0	7.22941	3.75772	11.9499	4.97993
TRINITY_DN1001_c0_g1	4087.96	3657.59	3015.23	3567.11	4562.24	4089.11	4279.06	4197.15	4340.21	3808.17	4683.41	3991.38	4067.03	3587.67	4291.03	4152.81	4703.62	4216.1
TRINITY_DN1001_c1_g1	3231.26	3181.8	2485.97	2861.82	3509.07	3681.05	3059.89	3117.61	3161.76	3020.46	3361.79	3428.45	2905.59	2720.86	3215.07	3232.02	3502.14	2914.45
TRINITY_DN1001_c1_g2	878.882	830.123	1004.32	673.405	560.009	631.89	624.874	755.798	587.319	656.229	579.766	623.492	590.039	715.75	661.715	722.375	827.621	738.362
TRINITY_DN1001_c1_g3	0	0.881351	2.62345	0	0	0	0	1.57213	3.58879	7.87442	3.57291	0	2.00357	10.0146	7.17287	6.91308	6.29986	0.910975
TRINITY_DN1001_c1_g4	0	0	0	1.52214	8.33356	3.08001	0.841881	9.42429	0.899331	0	1.77932	0	6.95286	3.01433	1.30146	0	0	1.81559
TRINITY_DN1001_c1_g5	72.8897	74.0451	42.1015	60.8827	79.6634	48.949	52.8997	60.1236	48.3822	25.9441	61.0667	40.378	57.2145	56.6705	54.2713	51.5509	52.607	47.2797
TRINITY_DN1001_c10_g1	0	0	0	0	0	2.03703	0	0	2.68097	0	3.52831	0	0	0	0	0.852365	1.55713	0
TRINITY_DN1001_c2_g1	446.903	451.464	349.695	482.736	311.511	397.04	343.756	352.073	334.45	396.576	385.02	381.915	386.361	448.168	380.276	402.602	453.019	394.182
TRINITY_DN1001_c2_g2	4.07991	1.72652	0	2.88517	12.1637	2.14876	6.46845	6.56339	2.55511	3.5121	5.27583	5.15325	7.19355	7.10799	3.68529	7.00788	1.47095	5.67747
TRINITY_DN1001_c3_g1	0	0	0	0	0	0	0	0	0	0	0	0	1.81077	0	0	0	0	0
TRINITY_DN1001_c35_g1	9.37927	1.7868	1.28945	6.82105	9.92651	6.12045	1.66924	5.72341	15.2207	10.0219	14.1129	14.5848	11.7751	11.0011	5.17959	4.25893	4.67461	5.40723
TRINITY_DN1001_c37_g1	2.04932	0.858217	0	1.47933	0	0	4.94028	0	0	0	0	4.559	0	0	0	1.68291	0	1.77413
TRINITY_DN1001_c4_g1	317.174	292.261	175.541	275.392	242.894	201.202	214.892	252.235	181.823	199.099	255.881	254.918	215.856	215.239	192.5	274.657	292.406	341.26
TRINITY_DN1001_c5_g1	715.396	993.086	2063.94	937.409	691.958	998.431	876.553	860.973	718.733	1312.59	1067.04	798.845	839.079	861.572	859.612	832.76	1124.59	759.688
TRINITY_DN1001_c57_g1	0	0	0	0	0	0	0	0	0	0	0	0	0	0	0	0	0	0
TRINITY_DN1001_c7_g1	12.9802	2.56285	14.3158	5.36118	9.32023	12.3324	13.4727	14.3008	6.15945	5.94132	3.30298	7.21531	0.916873	8.33265	6.43978	6.13939	3.42476	3.57289
TRINITY_DN1001_c7_g2	251.78	166.647	218.109	185.733	331.39	214.164	186.079	185.538	222.888	237.344	213.845	273.281	227.905	171.782	237.025	197.602	243.424	188.921
TRINITY_DN10010_c0_g1	4.41538	21.6105	15.365	7.93171	4.31349	6.8434	12.664	4.91982	8.50207	5.78793	0	5.82441	15.8818	22.0899	11.0864	8.24218	11.987	9.48259
TRINITY_DN10010_c0_g2	25.5989	16.8954	39.1466	22.8096	21.5911	11.7272	39.0615	29.8669	42.7567	19.8403	30.1288	30.5094	37.1131	27.7044	48.2696	24.0981	35.3326	25.4639
TRINITY_DN100102_c0_g1	0	0	0	1.52857	1.65064	3.00935	0	0	1.81043	0	0	0.978119	0	2.98714	0	4.30063	0	1.81618
TRINITY_DN100106_c0_g1	1.03656	3.60163	5.10614	1.51282	3.28757	8.13282	2.48777	3.62907	1.78801	2.21554	0	1.09581	1.94237	0.998904	0	1.69008	3.09893	2.685
TRINITY_DN100107_c1_g1	0	0	0	0	1.66317	0	1.70445	0	4.57427	0	7.00001	0	0.958562	3.04972	0	4.29982	0	0.910753
TRINITY_DN100107_c2_g1	0	0	0	0	0	0.982175	0	0	0	0	0	2.12952	0	0	0	0	1.49771	0.86515
TRINITY_DN10011_c0_g1	7368.18	7668.23	11994.4	6880.23	6847.04	7266.98	8018.01	7646.71	7187.7	8695.25	7838.69	6372.49	7118.29	7416.95	6883.16	6825.44	7068.18	6438.22
TRINITY_DN10011_c1_g1	28.7128	32.6725	21.0665	33.7041	28.5639	31.4484	34.4993	43.3428	42.9887	15.6281	16.1739	9.70405	36.644	41.6838	38.1212	28.8977	20.4617	30.2968
TRINITY_DN10011_c2_g1	17.5684	8.63719	8.39209	9.24109	11.7537	9.92805	16.6987	10.9483	12.5422	31.353	7.15284	8.70526	13.8021	11.0123	21.1654	3.48727	6.2164	19.3405
TRINITY_DN100110_c0_g1	0	0	0	1.51794	0	3.04317	0	0	1.79257	0	0	0	0	0	0	0.840919	0	0
TRINITY_DN100116_c0_g1	0	0	0	0	0	1.02139	1.67871	0	1.81528	0	0	0	0	2.0265	0	0	4.63784	2.70332
TRINITY_DN100119_c0_g1	0	0	0	0	0	0	0	0	0	0	0	0	0	0	0	0	0	0
TRINITY_DN10012_c0_g1	36.7927	21.5837	13.3309	25.4312	39.2263	20.4	23.4057	30.5226	30.9861	18.7724	9.48985	12.0951	25.4269	25.3662	21.6832	27.568	28.4107	38.8082
TRINITY_DN100123_c0_g1	0	0	0	0	1.68488	0	1.71394	1.59513	0.926029	0	0	0	0	0	2.0021	0.867057	0	0
TRINITY_DN100126_c0_g1	0	0	0	0	0	0	0	0	0	0	0	0	0	0	0	0	0	0
TRINITY_DN100128_c0_g1	5.27226	0	27.1221	0.780128	0	2.08277	0.851491	1.06189	0.922022	1.13703	0	0	0	1.03078	1.99123	1.72723	1.57621	0
TRINITY_DN10013_c0_g1	7.22344	1.76379	0	0	0	0	0	0	0	0	1.74756	2.23003	0	2.9673	0.640711	0.844071	0	0.892262
TRINITY_DN100131_c0_g1	8.15507	1.77614	0	0	0	4.99722	2.61754	1.03846	1.80728	3.37768	5.28364	0	0	0.996058	2.69158	12.1504	1.54332	0.916311
TRINITY_DN100133_c0_g1	1.01761	0	0	0	0	1.00556	0	0	0.891653	2.19824	0	0	0	0	0	0	0	0
TRINITY_DN100135_c0_g1	6.16504	7.4379	0	3.81293	16.4141	7.10918	10.8318	13.474	11.7243	7.77519	1.73146	5.1795	13.3855	10.0668	14.9319	6.75123	7.68463	11.6375
TRINITY_DN100138_c0_g1	11.3309	20.0509	30.4148	16.944	6.7055	10.9542	7.90699	6.25469	11.6936	15.7226	14.2555	10.6588	13.861	14.0049	5.44499	6.10375	12.4202	2.76264
TRINITY_DN10014_c0_g1	10.3727	15.3871	2.83462	15.3996	8.41105	3.95775	6.15358	4.69356	7.13358	13.3916	16.1583	5.79242	14.6515	7.0147	8.22185	9.58728	20.2262	13.8148
TRINITY_DN100143_c0_g1	0	0	0	0	0	0	0	0	0	0	0	0	0	0	0	0	0	0
TRINITY_DN100144_c0_g1	0	0	0	0	0	0	0	0	0	0	0	0	0	0	0	0	1.55981	0
TRINITY_DN100144_c2_g1	0	0	0	0	0	0	0	0	0	0	0	0	0	0	0	0	0	0
TRINITY_DN100144_c3_g1	4.13065	0	0	4.60162	3.30044	6.12448	3.35243	4.68858	5.44061	0	3.48087	1.03938	5.76499	3.03665	1.30599	1.69749	0	0
TRINITY_DN100144_c4_g1	0	0	0	0	0	0	0	0	1.7639	0	0	0	0	0	0	0	0	0
TRINITY_DN100145_c0_g1	0	0	0	0	0	0	0	0	0	0	0	0	0	0	0	0	0	0
TRINITY_DN100146_c0_g1	0	0	0	0	1.62691	2.00994	0	0.513552	0	2.20534	0	0	3.77406	5.98363	0	0	0	0
TRINITY_DN100146_c1_g1	0	0	0	2.30897	0	0	0	0	0	0	0	0	0	0	0	0	0	0
TRINITY_DN100146_c1_g2	2.0614	0	0	1.5245	0	0	0	0	0.90085	1.11104	0	0	0	0	0	0	0	0
TRINITY_DN100147_c0_g1	1.02359	2.63243	0	8.44624	3.33662	0	3.50012	6.2339	4.50109	1.12278	3.54005	3.87155	1.85027	2.98999	0.676279	6.95303	4.63832	4.58867
TRINITY_DN100149_c0_g1	0	0	0	0	0	1.02924	0	0	0	0	1.75468	0	0	0	0	0	0	0.90708
TRINITY_DN100149_c1_g1	0	0	1.33303	0	0	0	0	0	0	2.35171	1.81619	0	0	0	0	0	1.60821	0
TRINITY_DN10015_c0_g1	38.0997	13.6548	125.104	25.2224	16.61	21.4346	29.2392	28.1335	27.4031	37.2205	28.9425	32.3356	30.8685	25.4926	15.9624	20.2339	34.9415	11.8134
TRINITY_DN10015_c0_g2	0	0	0	6.06798	3.26605	1.01112	0	2.57818	2.68902	4.41963	1.7239	7.24988	10.4761	3.00464	0	1.67905	1.53009	0
TRINITY_DN10015_c0_g3	1.03073	0	0	1.53631	0	0	3.3657	0	0.908517	2.23869	0	2.06032	2.876	0	1.30972	0.85121	6.18155	0.902215
TRINITY_DN10015_c1_g1	44.5801	29.0236	15.2387	33.0523	18.202	29.7096	13.4289	15.6743	29.9779	36.9531	45.4131	19.9188	20.2613	14.2076	25.5066	9.35738	23.2523	24.3713
TRINITY_DN10015_c1_g2	5.01582	1.73831	0	0	0	0	0	0	0	2.14382	1.69279	3.19313	0	0	0	0	0	0
TRINITY_DN10015_c4_g1	0	0	0	0	0	0	0	0	0	0	0	0	0	0	0	0	0	0
TRINITY_DN100150_c1_g1	1.0217	0.926415	0	0	0	0	0	0.515599	0	0	0	0	0	0	0	0.840508	0	1.78219
TRINITY_DN100151_c1_g1	1.02491	1.76688	0	0.746663	0	1.00468	0	0	0.881923	0	1.73196	2.19149	1.92755	0	1.27417	0.836959	6.12995	2.65694
TRINITY_DN100152_c0_g1	0	0	0	0	0	0	0	0	0	0	0	0	0	0	0	0	0	0
TRINITY_DN100153_c0_g1	0	0	0	0	0	0	0	0	0	0	0	0	0	0	0	0	0	0
TRINITY_DN100154_c0_g1	0	2.73244	0	2.29173	13.1945	10.0362	3.43401	11.384	4.52566	5.61582	12.1605	6.85624	5.61935	10.9539	6.62523	3.43577	16.8684	8.16299
TRINITY_DN100155_c0_g1	2.08417	0	0	0.755633	0	2.0377	2.50567	0.519568	0.892858	0	7.06104	1.13453	0	0	1.93785	2.55866	3.11757	0.900748
TRINITY_DN100156_c0_g1	0	0	0	0.778167	0	0	0	0	0	0	0	0	0	0	0	0.861394	0	0
TRINITY_DN100158_c0_g1	0	0	0	0	1.69636	0	0	0	0	0	1.80485	0	0	0	0	0	0	0
TRINITY_DN10016_c0_g1	41.6998	32.3984	4.2959	28.572	25.3342	45.3207	60.8445	24.5882	39.2514	48.9418	57.7498	56.1024	37.5573	37.2084	38.5571	34.0874	40.5979	28.636
TRINITY_DN10016_c0_g2	43.7179	51.7506	17.5885	35.2459	9.77879	31.4596	32.6413	45.8561	52.0355	39.7986	56.1153	47.1332	30.2084	23.9324	31.6905	32.0783	18.9035	34.2718
TRINITY_DN10016_c0_g3	44.4076	23.365	5.58126	19.2529	21.8208	5.96051	19.3344	15.6396	31.3822	8.96352	16.0822	12.5788	16.5771	28.0265	15.6932	8.71859	23.3068	28.5499
TRINITY_DN10016_c0_g4	45.8531	38.4704	42.5304	54.5898	76.0958	60.2043	50.9112	49.4594	52.8387	44.5352	68.7692	67.192	54.9314	42.0292	50.5092	41.7256	46.7493	73.8885
TRINITY_DN10016_c1_g1	123.525	69.956	73.8922	117.033	104.335	88.0014	126.593	100.657	130.069	122.675	127.571	128.351	103.378	161.369	154.265	75.8223	66.9166	69.0742
TRINITY_DN10016_c1_g2	152.726	157.437	42.7674	230.208	198.66	218.341	249.68	207.065	188.654	227.322	246.395	190.991	205.602	188.475	244.287	183.006	126.085	167.62
TRINITY_DN10016_c11_g1	9.2236	0.932905	0	3.81767	8.21073	5.07299	6.68945	5.70251	1.80605	7.78797	8.65032	2.04932	3.81292	9.06224	3.2542	5.92149	4.609	4.4834
TRINITY_DN10016_c12_g1	0	0	0	0	0	0	0	0	0	0	0	0	0	0	0	0	0	0
TRINITY_DN10016_c13_g1	3.10215	0	0	3.7809	3.27981	2.03113	0	2.06904	1.78656	2.21154	5.22957	0	5.80402	1.99893	0	0	0	0
TRINITY_DN10016_c2_g1	25.8592	2.68166	0	4.5242	1.64087	9.12784	3.31083	11.9003	7.12726	2.21006	5.24034	1.10174	7.7728	9.95468	4.50372	15.1975	15.467	12.5097
TRINITY_DN10016_c2_g2	21.4352	43.0061	47.0304	57.8029	34.9627	35.3854	52.9506	28.1866	31.9426	47.5763	19.3018	41.3913	53.767	39.1487	47.5346	36.4473	49.5239	40.3071
TRINITY_DN10016_c3_g1	7.11337	15.4123	0	6.26512	3.39967	7.05392	1.94693	1.07167	3.74011	0	1.64617	0	3.30616	3.5007	5.2973	6.67483	1.58711	2.08446
TRINITY_DN10016_c3_g2	15.3163	15.6523	9.08707	14.6447	6.65502	9.11896	11.2487	10.4423	9.13181	10.1981	8.75986	22.7608	10.4023	12.0618	18.7036	15.5887	10.8295	13.7192
TRINITY_DN10016_c3_g3	26.622	14.229	47.2179	18.4893	16.7103	22.054	15.7739	18.7629	39.8819	10.1658	24.7728	22.394	9.32382	31.9929	10.817	14.8147	21.693	24.842
TRINITY_DN10016_c4_g1	60.3974	37.9688	51.614	47.7794	47.2164	58.2775	45.7638	61.4721	51.5783	66.7818	30.6476	33.7714	58.3633	62.1931	46.4935	55.822	51.4383	60.8079
TRINITY_DN10016_c4_g2	2.05591	14.8593	0	9.91099	4.92345	1.01594	4.99535	1.03632	7.20913	7.77485	10.3925	7.27124	8.60989	3.01933	6.48742	5.06176	6.14867	0.895201
TRINITY_DN10016_c4_g3	30.8106	15.8232	0	20.6023	16.4155	22.3353	7.50529	6.73623	9.01977	17.7761	8.65552	12.3945	21.9778	18.1248	20.1414	18.579	13.8281	32.2339
TRINITY_DN10016_c4_g4	1.04224	2.70206	15.4329	5.31838	6.61339	2.04384	5.00402	5.21339	7.18147	2.22687	7.04026	2.22023	10.7689	5.0152	2.59313	5.10437	1.55847	9.00349
TRINITY_DN10016_c5_g1	3.07006	0	0	2.30902	4.97685	7.12009	5.13723	9.92244	0.912469	4.51727	1.74448	6.01129	0.950199	0	5.30249	6.88293	7.72577	8.19027
TRINITY_DN10016_c6_g1	24.4977	21.9926	9.13009	29.2884	26.6334	9.10437	21.6843	25.5771	22.8217	37.3901	26.3087	18.7414	23.5976	21.0867	18.7355	31.2263	27.8545	25.6415
TRINITY_DN10016_c6_g2	19.6464	9.41133	0	11.5262	3.35564	11.86	19.2983	23.4169	13.3655	22.2944	7.15833	16.3867	13.7261	7.99788	18.4421	16.5267	9.3127	12.867
TRINITY_DN10016_c7_g1	0	0	0	0	3.34816	2.0664	0.85483	3.16978	0	0	0	0	0	2.0509	1.99369	1.72766	0	0
TRINITY_DN10016_c9_g1	23.6257	12.6285	8.6583	22.9951	8.3504	10.8826	9.62107	7.78255	7.14502	14.5055	10.6635	14.4504	21.0994	23.9056	6.7868	16.4879	24.7384	13.7491
TRINITY_DN100161_c0_g1	0	0.921461	0	0	0	0	0	0	2.677	0	0	0	0.943424	0	3.85848	0.835476	0	2.65776
TRINITY_DN100165_c0_g1	0	0	0	0.769774	0	3.08181	1.68032	0	0	0	0	0	0	0	0	0	0	0
TRINITY_DN100168_c0_g1	0	0	0	0	0	0	0	0	0	0	0	0	0	0	0	0	0	0
TRINITY_DN100168_c1_g1	0	0	0	0	0	0	0	0	0	0	0	0	0	0	0.690779	0	0	0
TRINITY_DN10017_c0_g1	10.3594	23.992	0	13.8558	23.5321	14.8499	12.3025	20.8273	8.92499	5.58295	23.308	23.7383	17.415	11.0168	10.8216	11.3277	20.2137	7.36553
TRINITY_DN10017_c0_g2	9.83476	27.7609	2.871	36.0217	27.8593	15.741	28.2004	28.206	22.7666	22.4972	30.2652	10.5934	12.1077	21.5247	42.5405	11.628	46.4532	11.7876
TRINITY_DN10017_c0_g3	0	0	0	0	0	0	1.71864	2.13193	0	0	1.81593	0	0	0	0	0	0	0
TRINITY_DN10017_c0_g4	0	0.910868	0	0	1.60422	0	0	0	0	0	0	2.97179	2.78184	0	0	1.65633	1.49937	0
TRINITY_DN10017_c0_g5	2.03485	0.882224	0	3.82613	0	0.995275	0.870682	2.07073	1.79986	1.12158	1.75844	7.73393	1.85117	0	2.01558	0	4.61798	5.48411
TRINITY_DN10017_c1_g1	3.06388	8.29646	1.29661	6.16621	3.32743	6.08229	3.45874	0	9.13331	4.53216	1.75153	1.98108	0.946171	1.00549	2.003	1.73138	3.09408	9.14382
TRINITY_DN10017_c1_g2	0	0	0	3.78549	0	0	0	0	4.48657	5.56238	0	0.97958	4.66116	0	0	0.847744	0	1.79284
TRINITY_DN10017_c2_g1	0	1.85324	0	2.28963	0	3.02793	2.54134	1.55358	7.2345	0	5.1863	0	0.943129	3.00373	1.9691	1.70403	0	0.901311
TRINITY_DN100170_c0_g1	1.05886	0	0	2.33055	0	0	0	0	0	0	0	0	0	2.05446	0.661222	0	0	0
TRINITY_DN100172_c0_g1	0	0	0	0	0	3.0304	0.826486	0	3.54644	0	0	1.11097	0	0	0.641138	0	1.54302	0.892422
TRINITY_DN100173_c0_g1	0	5.61711	0	4.99919	0	0	1.73223	0	6.01071	2.68367	11.184	4.54099	4.04291	1.27387	0.824326	3.52708	2.48164	0
TRINITY_DN100173_c0_g2	0	3.72069	0	3.81157	4.91938	2.02728	7.50059	13.4562	8.10986	11.1016	5.18628	13.3868	7.63139	10.0581	4.54518	6.75047	10.7416	11.6298
TRINITY_DN100174_c0_g1	0	0	0	0	0	0	0	0	0	0	0	0	0	0	1.38156	0	0	0
TRINITY_DN100175_c0_g1	0	2.80786	1.26902	0.768336	1.65396	3.07161	6.71247	2.08882	3.6327	5.59682	6.98239	1.04686	4.82061	5.07151	4.57665	4.25106	3.09834	2.70657
TRINITY_DN10018_c0_g1	1030.21	1188.58	2287.05	1211.47	1013.89	1199.57	950.344	941.395	968.195	1221.46	1054.23	908.62	931.825	990.05	1074.1	1002.4	1170.46	965.114
TRINITY_DN100181_c0_g1	0	2.61388	0	0	0	0	0	0	0	0	0	2.00271	0	0	0	0	0	2.53996
TRINITY_DN100183_c0_g1	65.4799	43.3546	62.8142	82.3806	58.9361	72.0959	73.8505	74.5876	93.3909	47.8988	89.9631	98.3695	85.8522	48.1261	81.0014	68.843	73.1692	66.311
TRINITY_DN100183_c0_g2	2.70764	15.4608	0	8.49668	2.91123	6.27314	0.971422	0	3.14867	2.96764	7.65851	5.96789	2.51536	0	7.5636	3.01166	5.35855	4.29005
TRINITY_DN100183_c0_g3	0	0	5.13742	0.779203	3.35118	6.20828	1.70967	0.528911	0.921664	0	0	0	4.85265	2.0536	1.32975	0.864052	6.26665	3.66291
TRINITY_DN100183_c1_g1	3.09878	8.10127	0	2.27434	1.8217	0	8.81805	1.99804	0	8.14407	13.376	16.1737	1.54604	7.63631	2.31407	1.42457	0.846437	5.70282
TRINITY_DN100183_c2_g1	10.3545	1.88974	12.7489	6.18612	1.66293	3.08017	5.94174	3.67453	7.31747	2.25579	3.50211	0	4.81369	7.13221	1.32002	7.72086	4.66454	4.54504
TRINITY_DN100184_c0_g1	0	0	0	3.05064	0	4.97946	2.59301	0	0.900385	3.36002	0	0	0.92768	2.97171	0	0	1.5324	5.45365
TRINITY_DN100187_c0_g1	0	0	0	0	0	0	0.870731	0	0	0	0	0	0	0	0	0	0	0.930132
TRINITY_DN10019_c0_g1	420.792	686.699	973.798	682.153	488.242	626.352	560.903	534.095	559.707	1002.86	652.882	691.606	558.298	496.254	709.554	630.062	644.444	457.731
TRINITY_DN100190_c0_g1	3.08824	3.63899	0	0	1.63539	5.06468	1.65109	3.61266	0.892738	3.30936	1.73485	1.06716	1.92142	3.99972	1.28662	0	1.53661	0.891151
TRINITY_DN100195_c0_g1	0	0	0	0.770329	0	0	2.5237	3.14136	0	1.12227	0	1.04957	0	2.03387	3.93302	2.55725	0	0
TRINITY_DN100197_c0_g1	0	2.76732	0	6.04217	0	1.00396	2.47961	3.07696	1.78628	0	0	0	2.83186	2.98908	3.21834	0	0	0
TRINITY_DN100198_c0_g1	1.01071	0.90897	0	3.05254	0	2.0044	1.71603	1.03372	0.904091	1.12192	0	0	0	1.98912	2.64819	1.71669	0	0
TRINITY_DN1002_c0_g1	830.79	584.38	496.608	655.177	745.475	834.3	656.696	652.185	724.516	892.223	838.062	802.273	722.088	698.33	762.984	707.061	619.185	679.516
TRINITY_DN1002_c0_g2	30.2265	25.5942	1.2938	16.6091	16.5422	19.3536	13.3722	14.5473	20.516	12.2533	22.9622	19.3647	13.8104	15.9409	16.7886	22.1795	14.0363	18.9248
TRINITY_DN1002_c6_g1	0	0.868774	3.88624	3.74624	1.65088	1.01355	1.66956	6.20481	0	8.87997	5.29064	2.31706	0.989667	3.95206	0.643509	0	1.55465	0
TRINITY_DN10020_c0_g1	0	0	0	0.76756	0	0	0	0	0	0	3.48464	3.12439	0	1.01316	0	0.849408	0	0.900889
TRINITY_DN10020_c0_g2	41.8988	55.3004	64.8507	61.7951	50.0139	97.3207	52.284	45.9668	59.7516	100.101	100.138	103.108	76.4179	61.5288	49.2702	67.2617	36.7841	49.0264
TRINITY_DN100203_c0_g1	0	1.80363	0	0	0	0	1.61689	0	7.00012	0	0	2.01961	1.85869	0	0	3.27755	0	0
TRINITY_DN100204_c0_g1	3.06819	4.38126	0	6.13676	3.33359	11.9367	8.74214	6.22784	0	5.60767	3.53708	0.966845	4.6203	9.95698	0	3.47318	4.63391	6.41802
TRINITY_DN100204_c0_g2	0	0	0	0	0	0	0.867841	0	0	0	0	0	0	2.06343	1.33988	0.885856	0	0
TRINITY_DN100205_c0_g1	0	0	0	0.769773	1.67914	0	0	0	0	0	0	3.86591	1.83766	3.00286	1.36604	2.61429	0	11.0476
TRINITY_DN100207_c0_g1	9.29848	2.60045	9.76312	0	6.71802	0	1.75894	0	1.79535	0	0	3.87394	0.922019	2.00322	0.682611	3.49012	4.66437	1.84328
TRINITY_DN10021_c0_g1	0	0	0	0	3.33369	0	0	1.56361	2.72937	0	5.2804	1.95654	3.75052	0	2.68939	3.47822	1.54759	0.917736
TRINITY_DN10021_c0_g2	43.6986	22.2666	0	28.524	28.9401	32.9743	28.1551	10.7855	21.175	29.0527	17.0476	25.4751	23.5094	21.9292	13.9433	21.8686	5.56228	16.0373
TRINITY_DN10021_c0_g3	0	1.79327	0	0	3.2738	0	1.65157	0	0.890262	0	3.48206	2.18245	2.90136	0	1.92775	0.841503	0	0.891254
TRINITY_DN10021_c0_g4	3.06336	9.21014	11.6799	10.791	4.99109	6.07995	4.3256	5.22124	7.3056	5.66552	7.00729	5.93899	6.6207	9.04688	10.6863	7.79343	3.09409	6.40191
TRINITY_DN10021_c0_g5	4.06206	11.656	0	5.36426	19.9017	15.0138	2.60473	3.62932	5.42911	4.50186	5.25528	4.86362	6.52658	4.97703	4.01508	8.65239	6.15867	9.13153
TRINITY_DN100211_c0_g1	0	0	0	0	0	0	0	0	0	0	0	0	0	0	0	0	0	0
TRINITY_DN100212_c0_g1	4.08886	1.48841	0	1.78894	0	0.409192	0	1.89692	1.74543	0	3.83732	0	0	1.94721	6.3351	0.349441	3.06084	0
TRINITY_DN10022_c0_g1	9.14508	1.83802	0	3.06605	11.5778	10.0909	4.29306	12.987	3.634	0	17.409	0	8.47824	6.00413	1.98964	6.02121	0	1.8176
TRINITY_DN10022_c0_g2	37.5517	29.6097	36.8578	44.8713	65.1557	85.3085	56.0609	53.1419	55.1301	116.054	101.035	76.1317	34.7074	38.3286	63.8403	42.2733	63.1966	44.4335
TRINITY_DN10022_c0_g3	4.18793	0	14.2592	7.60742	3.32388	3.07176	6.70835	2.61127	0	0	1.77307	1.13129	9.86706	0	4.55045	0.856392	1.56489	0
TRINITY_DN10022_c1_g1	26.7396	13.1393	4.123	5.39168	11.7248	16.9554	4.39133	21.3676	12.6184	6.74822	14.2304	11.6393	12.9653	28.0012	17.6682	16.5671	15.5176	17.495
TRINITY_DN100221_c0_g1	0	1.81799	0	0	0	0	4.27169	0	0	0	0	1.01001	0	0	0	0.824752	0	0.874581
TRINITY_DN100221_c1_g1	6.12592	6.43892	1.29936	3.85373	1.66393	1.01287	6.06007	2.08834	10.0454	7.93192	3.50475	5.93338	3.78107	10.0493	10.0235	4.33166	4.64149	8.23352
TRINITY_DN100224_c0_g1	5.04754	8.30009	0	5.29862	0	3.00715	0	0.513442	2.68841	9.96475	0	0	5.6266	0.994901	2.59643	0	0	8.03061
TRINITY_DN100226_c0_g1	0	0	0	0	0	0	0	0	0	0	0	0	0	0	0	0	0	0
TRINITY_DN100227_c0_g1	0	0	0	1.52865	0	7.15708	0	0.521198	0	0	0	0	0	0	0	0.847692	1.55113	0
TRINITY_DN10023_c0_g1	28.1289	26.0696	33.6197	33.5505	50.9534	41.3357	30.547	40.321	27.731	35.4086	11.1295	34.4735	24.7776	15.6345	21.2019	17.6075	17.5301	27.0653
TRINITY_DN10023_c0_g2	19.7168	17.076	15.6149	8.46961	16.8258	21.7589	13.1866	11.9951	12.4769	8.92417	28.7395	6.7563	14.6431	20.0443	9.59612	20.0454	10.8925	23.9457
TRINITY_DN100230_c0_g1	0	0.916832	0	1.50616	0	0	0	0.51214	0	0	0	0	0	0.994663	0	0.833657	0	0
TRINITY_DN100230_c0_g2	1.01902	2.79256	0	2.28921	6.56802	5.05653	4.20591	3.10585	0.903203	1.11541	3.45538	1.00756	4.73285	0	3.92137	5.9422	1.53333	0
TRINITY_DN100233_c0_g1	0	0	0	0	0	0	0	0	0.88195	0	0	0	0	0	0	0	0	0
TRINITY_DN100235_c0_g1	7.25173	2.58137	2.816	8.47724	5.04545	13.8894	8.79681	3.13101	0	7.83279	5.37844	9.67207	5.51352	3.00706	4.79055	14.831	10.8929	3.68689
TRINITY_DN100236_c0_g1	0	0	0	0	0	3.95721	0	0	0.870047	0	0	0	3.77405	0	0	0	1.50536	0
TRINITY_DN100237_c0_g1	1.02898	0	0	2.97994	0	2.01036	0.8254	1.5386	0	0	0	3.381	0.974463	0	3.18718	3.36961	3.07976	0
TRINITY_DN100238_c0_g1	0	0	0	0	1.62882	1.00765	0	1.54274	0	0	0	1.02694	0	1.99808	0	0	0	5.32997
TRINITY_DN100238_c1_g1	0	0	0	0	0	0	0	0	0	0	0	0.961056	0	0	0	0	0	0
TRINITY_DN10024_c0_g1	31.1746	19.5631	0	24.973	15.1304	18.2085	25.5217	21.014	11.2438	25.6876	29.5248	42.0743	22.1674	22.3289	18.423	26.9057	2.84241	15.1865
TRINITY_DN10024_c0_g2	19.5542	12.9972	44.4368	10.8993	11.2289	4.73978	8.34877	25.5239	6.85298	6.4139	27.984	17.9162	6.59618	12.3694	13.3321	31.4962	23.6016	18.9736
TRINITY_DN10024_c1_g1	24.8029	19.7556	11.4201	13.8591	21.5273	29.6706	32.0419	12.5464	19.1229	34.7794	10.4676	30.9982	36.5271	20.3075	17.7204	29.0032	27.8864	20.7969
TRINITY_DN10024_c1_g2	2.03741	0	0	3.07558	0	8.08872	1.72539	2.08341	4.55523	12.433	12.231	7.90291	4.71874	6.01741	3.99658	7.77287	7.71617	5.47318
TRINITY_DN10024_c1_g3	3.07785	0	0	0	1.66212	1.01957	0.857348	2.09369	0.914284	0	0	6.03101	0	4.04593	1.99169	6.03332	6.19364	0.911646
TRINITY_DN100243_c0_g1	0	0	0	0	0	3.07582	0	0	0	0	1.75365	0	0	0	0	0	3.11171	0.913439
TRINITY_DN100244_c0_g1	0	0	0	0	0	0	0.842574	0.524445	0	0	0	0	0.992547	2.0146	0.652504	0	0	0
TRINITY_DN100245_c0_g1	0	0	0	0	0	0	0	0	1.81862	0	0	0	0.963999	2.02998	1.96371	1.70173	1.54961	1.80515
TRINITY_DN100247_c0_g1	2.06438	0	0	0	0	0	0.84362	0	1.82082	2.24375	0	0	0	4.05856	0	0	0	0
TRINITY_DN100248_c0_g1	0	0	0	0	0	0	0	0	3.60341	0	0	0	0	1.00832	0	0.849282	0	0
TRINITY_DN100249_c0_g1	8.33927	2.70589	3.8573	3.80042	0	1.02217	0	0	0.898167	1.11373	3.51931	3.32436	0	0	5.18861	0.850588	7.79353	2.70115
TRINITY_DN100249_c1_g1	5.99444	6.9205	13.6355	5.46132	4.14823	16.4727	5.8228	3.99947	7.07731	14.9689	14.4898	6.54161	10.4254	5.36376	7.52419	6.22911	8.63874	5.73528
TRINITY_DN100249_c2_g1	18.8524	3.53685	7.81145	1.51623	4.98925	4.09131	5.04324	10.441	1.79088	1.12019	3.55291	1.14982	0	3.99703	5.19091	1.71597	1.56763	1.8121
TRINITY_DN100249_c2_g2	5.11431	11.1522	1.28634	9.24768	1.66187	18.3013	10.3211	18.8138	13.7007	15.8525	3.49645	14.9669	7.59386	6.04832	11.3033	13.8041	9.27925	13.6849
TRINITY_DN100249_c2_g3	8.24071	1.85107	0	3.80398	1.63974	3.05764	6.64285	11.4253	8.10123	4.43571	10.3945	10.4626	4.78792	22.117	3.88344	4.21139	9.24211	8.04691
TRINITY_DN100249_c2_g4	0	0	0	0	0	0	0	0	0	2.28092	0	0	0	2.03044	0.660587	1.74927	0	0
TRINITY_DN10025_c0_g1	122.691	130.162	156.196	147.728	114.332	98.6706	117.61	135.063	132.87	139.782	131.547	116.995	154.392	167.323	119.085	127.509	94.931	114.742
TRINITY_DN10025_c1_g1	23.4384	22.1271	0	17.6347	9.97852	15.963	22.6762	10.3743	18.9441	12.3658	40.5047	12.5973	13.9193	24.8757	9.41993	11.2751	21.5899	11.9041
TRINITY_DN10025_c1_g2	49.8192	62.5128	113.053	49.0732	37.9331	52.6485	55.2264	61.6216	44.0485	56.2574	47.3582	53.2699	73.3866	40.4427	66.4414	60.4388	46.7359	75.9262
TRINITY_DN10025_c1_g3	34.8981	31.7356	8.18171	53.1486	31.7915	35.9828	39.4927	38.5647	33.4331	38.3117	39.0448	35.9389	23.2165	36.9928	23.7339	18.3088	35.6691	46.0303
TRINITY_DN10025_c1_g4	7.82324	9.97608	0	14.152	6.95091	10.0637	20.0121	7.81414	9.34127	13.8523	1.84605	11.9531	16.8495	8.54505	9.81837	13.5653	9.65814	13.5297
TRINITY_DN10025_c2_g1	0	4.63605	0	0	0	0	0	0	0	0	3.44828	0	0	0	2.61427	0	0	0
TRINITY_DN10025_c3_g1	0	3.70284	0	0	0	2.01172	3.34226	3.60307	3.59141	0	0	2.0069	0	0	7.14207	10.1225	0	0.893459
TRINITY_DN10025_c5_g1	5.22802	10.9316	29.9737	25.411	20.4992	16.0867	15.8471	17.3051	1.86364	3.15473	7.54299	9.88587	12.2725	18.3202	12.1226	8.39252	16.8638	10.241
TRINITY_DN10025_c5_g2	0	0	0	0	0	0	0	0	0	0	0	0	0	0	0	0.870919	0	0
TRINITY_DN10025_c6_g1	0	0	0	0	0	0	0.848564	0.529608	0.918793	0	3.54695	0	0	0	0	0	3.14724	0.914383
TRINITY_DN100250_c0_g1	0	0	0	0	0	0	0	0	0	0	0	0	0	0	0	0	0	0
TRINITY_DN100250_c1_g1	0	0.895531	0	0	1.64167	1.01488	0	0	0	2.21158	1.74711	0	3.8858	0	1.2879	0	1.54759	1.78792
TRINITY_DN100250_c1_g2	0	0	0	0.783234	0	0	0	0	0	0	0	0	0	0	1.339	0.883024	0	0
TRINITY_DN100250_c2_g1	0	0	0	0.772685	0	0	0	0	0	0	0	0	0	0	0	0	0	0.917322
TRINITY_DN100251_c0_g1	2.09472	2.72938	0	0	1.66092	1.0272	0.837901	0	0	0	0	0	0	2.01863	0.652012	0	3.13123	9.04329
TRINITY_DN100252_c0_g1	0	0	0	0.769929	0	0	0	0	0	0	0	0	0.945132	1.00439	0.666933	0	0	1.82676
TRINITY_DN100254_c0_g1	0	2.77675	0	0.758711	0	8.04518	0	1.544	0.897857	1.10857	3.43507	1.00283	0.941439	0	0.649401	3.37445	4.57369	0.893596
TRINITY_DN100255_c0_g1	0	4.51554	0	0	0	0	0.813653	0	0.880945	0	0	0	0	0	0	0	0	0
TRINITY_DN100255_c0_g2	0	7.08394	0	3.05065	3.30496	5.96499	3.46476	1.03189	8.0892	1.11936	0	2.89658	3.70071	2.96983	6.01025	2.58624	0	7.28044
TRINITY_DN100257_c0_g1	11.3668	1.85075	0	6.86633	0	0	0.831933	2.59673	4.50401	2.22266	10.4383	5.28005	0	4.03183	2.59442	0.845043	1.54372	0
TRINITY_DN100259_c0_g1	4.1856	2.66691	5.19024	0.75876	0	2.04613	6.70942	2.60859	6.27587	1.11808	3.54513	3.41769	0	3.00527	1.29725	4.28208	6.26094	0.904475
TRINITY_DN10026_c0_g1	2699.81	3025.72	4415.55	2692.26	2358.59	2524.03	2656.99	2468.89	2379.84	3169.61	2887.28	2163.99	2579.55	2416.95	2414.43	2745.65	2979	2431.39
TRINITY_DN100260_c0_g1	0	0	0	0	0	0	3.43293	0	0	0	1.75501	0	2.87753	2.03584	0	0.864229	0	2.7437
TRINITY_DN100261_c0_g1	0	2.707	0	0.763351	1.6634	0	2.51789	4.71765	0	0	1.77204	0	2.95816	0	1.95448	0	0	0.905969
TRINITY_DN100266_c0_g1	2.03338	5.55184	0	1.53057	0	0	2.55852	0	1.81471	1.1241	8.67775	0	0.943711	0	0.65978	3.42453	0	0.905587
TRINITY_DN100267_c0_g1	0	0	0	0.77515	0	0	0	3.15493	2.75223	4.53129	3.50971	0	0	1.01972	0.663694	2.5863	1.55758	1.82635
TRINITY_DN100269_c0_g1	10.4753	0.939616	10.2609	3.86928	3.337	0	4.2203	3.68757	2.74174	0	0	0	6.8255	3.06718	1.31619	5.14187	0	6.3667
TRINITY_DN100269_c1_g1	10.7903	14.2651	8.22444	19.0085	17.9792	10.2338	21.8284	16.4327	9.69569	21.2047	14.2118	11.2467	17.3457	21.081	10.5726	15.318	6.83733	13.1168
TRINITY_DN100269_c1_g2	7.22255	0	6.45355	1.55224	8.36471	4.10224	3.45437	1.57974	1.8403	10.2501	1.75921	7.06928	0.958015	0	4.67939	6.07366	6.23228	0.917756
TRINITY_DN100269_c1_g3	0	0	0	0	0	0	1.70589	0	0	0	0	0	4.89149	0	0.664574	1.72761	0	0
TRINITY_DN100269_c1_g4	6.16203	0	0	3.81009	0	0	2.49741	1.03573	0.901089	0	0	1.03623	2.86706	6.03574	0	2.52971	0	2.68388
TRINITY_DN100269_c1_g5	3.06367	6.38611	9.1844	3.85577	0	2.021	2.60975	3.65503	7.30022	9.06589	7.03032	0	1.8848	2.00741	0.670753	6.95213	3.09756	4.58585
TRINITY_DN10027_c0_g1	39.1135	34.9507	9.65016	27.7275	35.1896	30.8937	32.5019	34.92	27.0114	32.5913	19.5847	24.2359	27.7502	53.0104	46.9278	39.2379	27.9389	27.6255
TRINITY_DN10027_c0_g2	2.03228	0	0	10.7406	0	3.01238	2.6007	1.0386	3.62844	5.63634	0	3.90775	0.936053	2.99323	4.00983	5.1916	3.08198	3.65245
TRINITY_DN10027_c0_g3	3.06903	11.6059	14.7703	6.93432	3.33987	3.01135	10.5074	4.69117	1.81505	2.26118	7.06901	12.6728	15.876	1.99997	7.42685	11.325	3.09827	5.51832
TRINITY_DN10027_c1_g1	2002.16	1587.25	1243.3	1895.79	1820.03	1984.15	1815.93	1625.94	1816.31	2079.51	1845.89	1982.09	1698.68	1618.46	1874.57	1779.5	1520.24	1700.98
TRINITY_DN10027_c1_g2	7.17172	1.74606	0	13.0458	13.3495	12.9196	3.49998	4.67312	9.8793	4.4827	1.772	16.4293	11.9967	4.98163	4.06172	7.81866	4.6379	3.66953
TRINITY_DN10027_c2_g1	0	0	19.3954	0	0	0	5.09946	2.12274	2.76105	0	0	1.08022	0	2.05975	1.32525	6.04424	3.15542	8.24671
TRINITY_DN10027_c3_g1	0	4.47608	0	0	3.32554	1.02443	0	1.56754	0	0	3.54791	0	0	9.03635	0.650389	0.85682	0	0
TRINITY_DN10027_c4_g1	0	2.77404	0	0	0	3.04725	1.66004	0	6.29136	4.43444	5.19987	1.04826	0	2.01031	1.9412	2.52696	1.53824	4.47052
TRINITY_DN10027_c5_g1	20.7941	9.34254	31.4442	27.7164	21.8941	20.7337	12.3086	11.4753	25.783	16.7039	25.1985	33.7485	25.5621	25.0678	22.6599	33.1135	37.3666	21.1827
TRINITY_DN10027_c6_g1	0	1.80089	0	0.751267	0	3.95562	0	0	0	0	0	0.967247	0	0	0	0.843183	0	1.7816
TRINITY_DN100270_c0_g1	0	0	0	0	0	0	0	0	0	0	0	0	0	0	0	0	0	0
TRINITY_DN100272_c0_g1	8.37074	0	0	0	0	0	0	0	0	0	0	0	0	0	0	0	0	0
TRINITY_DN100275_c0_g1	0	0	0	0	0	0	0	0	0	0	0	0	0	0	0	0	0	0
TRINITY_DN100279_c0_g1	0	0	0	0	0	0	0	0	0	0	0	0	0	0	0	0	0	0
TRINITY_DN10028_c0_g1	63.7322	21.8201	19.9209	53.2432	45.3299	42.7921	61.5421	63.1778	43.4635	79.4493	45.473	67.5682	48.7067	50.3162	51.1096	53.0759	32.0184	44.7242
TRINITY_DN10028_c0_g2	0	0	0	0	0	0	0	0	0	0	0	0	0	0	0	0	0	0
TRINITY_DN10028_c0_g3	44.5921	26.5175	22.6577	1.53997	1.68201	0.989651	4.39536	8.34394	8.91964	2.23241	16.1542	40.5518	0.916001	10.0204	3.42501	33.9919	14.0018	11.9729
TRINITY_DN10028_c1_g1	6.12453	20.9028	1.31616	14.6436	3.33278	11.0981	12.1898	8.34738	10.9365	12.4574	7.03242	14.7254	8.46527	10.0244	6.71249	10.43	10.8364	11.0068
TRINITY_DN10028_c1_g2	90.1867	71.9313	113.13	97.0204	109.309	118.8	79.1145	121.505	76.7469	78.1622	37.6773	75.3261	101.728	94.1819	68.4749	76.7023	84.0002	93.0196
TRINITY_DN10028_c1_g3	50.3527	59.1403	33.1259	39.3014	39.8095	49.9949	25.5422	37.1129	38.3199	43.9641	33.1484	40.5151	51.5448	34.4319	34.3701	47.2108	49.535	49.9674
TRINITY_DN10028_c2_g1	21.6192	16.4093	0	19.9663	5.02052	16.8448	19.279	6.23794	14.3108	10.0581	7.12504	17.37	14.6989	17.9645	15.6441	21.735	18.5908	8.26506
TRINITY_DN10028_c2_g2	112.393	143.897	76.8344	137.674	123.18	158.212	126.117	151.521	147.103	161.478	144.372	146.398	166.693	132.183	133.36	139.899	163.192	109.818
TRINITY_DN10028_c3_g1	902.33	714.991	916.917	780.103	761.685	681.496	719.071	768.184	612.022	972.596	756.664	1001.11	650.07	680.43	714.476	741.446	750.177	794.878
TRINITY_DN10028_c4_g1	4.05442	0.925974	0	0	4.90744	0	1.67887	1.54658	0	2.22337	0	0.999437	4.70786	0.998937	2.60696	0	0	0
TRINITY_DN10028_c4_g2	1.02817	0	0	0	1.63704	1.01404	0.828127	0	0	4.42453	0	1.04978	1.91414	0	0	0.840982	0	0.892482
TRINITY_DN10028_c5_g1	2.08617	0	0	1.51181	3.31081	6.11824	0.836171	0	1.78646	1.11465	1.76725	0	1.97306	0.997963	0	2.56101	0	0
TRINITY_DN100282_c1_g1	0	0	0	0	0	0.98155	0	0	0	0	0	0	0	0	0	0	0	0
TRINITY_DN100283_c0_g1	0	0	0	0	0	0	3.39088	1.57465	0	1.12727	0	2.06942	0	3.05759	0.659543	0.857198	0	2.72581
TRINITY_DN100283_c0_g2	1.01613	24.5881	0	2.30174	3.31493	8.05112	4.32145	2.5981	7.26795	4.51062	5.2411	3.92363	0	0.99924	3.99943	0.863959	1.5407	7.29613
TRINITY_DN100283_c1_g1	2.04706	0	0	3.86416	1.66886	0	2.60764	1.0468	0	2.27234	0	0	2.8406	3.02126	3.35331	3.47761	0	1.83592
TRINITY_DN100284_c0_g1	0	0.881023	0	2.22038	0	1.98943	0	0.507277	0	0	0	0	0	0	0	0	0	0
TRINITY_DN100285_c0_g1	0	0	0	0	0	1.01876	0	0	0	0	1.7494	0	0	1.00243	0	0	0	0
TRINITY_DN100286_c0_g1	0	5.56914	0	1.51929	3.26706	4.03625	1.66511	0	3.59387	3.32148	0	8.1378	6.6315	2.00266	7.77366	1.68399	1.52782	5.35486
TRINITY_DN100286_c0_g2	0	0	0	3.75912	0	0	2.46905	1.02909	1.77646	0	1.73422	7.56589	0.962566	0	0	5.03095	0	0
TRINITY_DN100286_c1_g1	3.09369	11.036	0	0.759925	4.92075	4.06499	2.48736	3.10739	8.07814	1.10789	5.21265	4.23652	4.80397	1.00457	3.23104	2.52705	1.54094	4.47221
TRINITY_DN10029_c0_g1	67.3414	31.4405	24.9238	20.9057	14.245	40.5867	36.5985	29.6332	33.1395	29.4462	58.5182	18.8724	21.0744	15.2876	26.6455	31.8028	18.4582	18.7514
TRINITY_DN10029_c0_g2	0	0	0	0	4.96236	0	0	3.6357	3.56505	2.22799	0	0	1.9737	0.995089	2.58216	0	0	0
TRINITY_DN10029_c0_g3	93.8677	105.226	111.385	137.805	133.25	179.163	121.348	108.513	137.243	109.926	111.971	129.964	137.282	142.493	132.917	121.962	135.576	130.769
TRINITY_DN10029_c1_g1	0	6.58147	24.0952	9.2337	13.2374	14.3116	10.1172	6.79043	16.3817	8.97056	10.4591	8.24944	14.3995	9.13	15.0899	11.9392	9.28689	18.9819
TRINITY_DN10029_c2_g1	23.5354	0.934182	0	3.05981	1.64516	1.01486	5.04389	3.11379	3.61906	0	0	0	0.951157	2.01443	6.53484	5.94431	9.22594	4.49948
TRINITY_DN10029_c3_g1	0	0	0	0.769777	0	0	0	0	0	0	0	0	0.97211	0	0.654353	0	0	0.905325
TRINITY_DN10029_c4_g1	0	1.84293	0	1.52055	1.6387	0	0	0.515858	3.60532	2.23106	0	0	1.8772	0.996591	6.54719	1.69973	0	1.79784
TRINITY_DN100293_c0_g1	3.10255	1.85081	0	4.58005	9.87374	2.03951	17.478	19.2281	11.7164	8.89558	0	0	6.73979	19.1618	5.19105	6.76445	6.17997	9.87029
TRINITY_DN100297_c0_g1	16.4099	13.0428	1.29029	4.63687	1.66658	9.17542	2.58789	1.57213	10.0753	2.27107	5.25957	8.00212	0	3.03214	2.66739	6.92211	7.75408	4.57476
TRINITY_DN100297_c1_g1	0	0	0	0	0	0	1.13998	0	0	0	0	0	1.39691	0	0	0	0	0
TRINITY_DN100297_c1_g2	0	0	0	0	3.24777	0	0	2.0503	0	0	0	1.05677	0.953126	0.993215	0.639149	0	0	0
TRINITY_DN100297_c2_g1	0	0	0	0	0	0	0	0	0	0	1.79423	0	0	0	0	0	1.58429	0.915807
TRINITY_DN100298_c0_g1	0	0	0	0	0	0	0	0	0	0	0	0	0	0	0	0	0	0
TRINITY_DN100299_c0_g1	0	0	0	0	0	0	0	0	0	2.21426	0	0	0	0	0	0	0	0
TRINITY_DN1003_c0_g1	67.5626	64.9616	38.1509	46.6093	51.2599	47.5686	86.8525	35.6231	36.4613	41.8997	52.4225	57.6536	47.3	76.747	43.3477	55.941	46.8052	46.0038
TRINITY_DN1003_c0_g2	0	4.47162	0	0.761786	0	0	2.52253	0	0	0	0	0	0	0	0	0.858843	0	0
TRINITY_DN1003_c0_g3	2.02797	1.8165	0	13.7813	9.92456	7.02874	6.90188	2.59256	4.53255	4.50101	3.48745	7.82797	3.74674	13.9583	8.64901	6.03585	6.1499	6.37135
TRINITY_DN1003_c0_g4	3.05859	1.76186	0	3.06472	0	1.99135	2.61671	0.518366	8.10254	3.36658	5.2872	1.93452	9.25632	3.97736	3.36703	3.46794	1.54175	4.57711
TRINITY_DN1003_c1_g1	0	0	0	5.41528	1.66969	0	0	2.09671	0.916868	0	0	0	0	1.00963	0.669751	0.868508	1.55275	1.83508
TRINITY_DN1003_c1_g2	2.23715	11.1078	0	3.62729	3.55286	0	2.48064	0	2.90641	11.7769	1.43295	3.75806	0	2.16911	0	6.31873	3.34085	0.967874
TRINITY_DN10030_c0_g1	0	3.51266	0	0	0	1.97121	1.60642	0	0	0	0	0	2.81475	0	0	0	0	0
TRINITY_DN10030_c0_g2	21.3372	19.8212	9.53154	17.4829	11.5777	5.90005	13.2976	24.1764	12.6786	26.8759	15.818	23.9158	17.3403	13.8202	14.7699	17.2111	13.7876	24.538
TRINITY_DN100300_c0_g1	0	0	0	0	0	0	0	0	1.74555	5.39227	0	0	1.87845	0	0	0	0	0
TRINITY_DN100300_c0_g2	0	0	0	0	3.29969	0	0	0	0	4.47822	0	1.9351	2.78222	0	0	0	1.53164	0
TRINITY_DN100302_c0_g1	0	0	0	0	0	0	0	0	0	0	0	0	0	0	0	0	0	0
TRINITY_DN100303_c0_g1	0	0	0	0	0	0	0	0	0	0	0	0	0	0	0	0	0	0
TRINITY_DN100304_c0_g1	4.14229	0	0	3.83391	4.95498	5.11493	2.5108	5.73744	0.906105	6.70326	1.74413	4.2031	3.85548	7.09005	3.91445	2.54637	3.09619	9.00663
TRINITY_DN100304_c1_g1	0	4.64727	0	1.52377	0	6.05911	2.51774	5.16818	1.80322	0	1.72471	3.02106	1.89075	2.00469	0.652116	3.38855	3.06187	2.69199
TRINITY_DN100306_c0_g1	0	0	0	0.766173	0	0	1.68353	2.07937	1.81236	0	1.73479	6.11252	0.952952	1.00903	0	0.850453	0	0.901224
TRINITY_DN100308_c0_g1	0	0	0	0	0	0	0	0	0	0	0	0	0	0	0	0	0	0
TRINITY_DN100309_c0_g1	0	0	0	0	0	0	0	0	0	0	0	0	0	0	0	0	0	0
TRINITY_DN10031_c0_g1	119.043	96.7916	71.0918	107.025	79.8045	62.1642	122.244	89.506	74.7971	135.849	56.9403	63.2714	101.394	63.3154	68.5399	162.357	113.682	129.856
TRINITY_DN10031_c1_g1	14.5503	51.5849	24.3838	36.1151	40.3739	26.5712	24.7829	38.0103	31.8864	21.0899	21.593	28.1282	29.1024	21.2052	42.5734	20.872	45.1955	16.6068
TRINITY_DN10031_c2_g1	1.02201	0	0	0	0	0	0	0	0	0	0	5.90362	0	0	0	0	0	0
TRINITY_DN10031_c3_g1	150.924	106.679	124.855	93.1511	67.4025	106.517	120.452	87.6354	86.1147	130.153	81.0921	138.767	72.0137	109.325	101.086	120.24	110.577	115.12
TRINITY_DN100316_c0_g1	0	0	0	0	0	0	0.846441	2.64644	0.913303	0	3.56793	0	0	0	0	0	1.5802	1.82699
TRINITY_DN100316_c0_g2	0	0	0	3.05169	0	0	1.67073	0	0	2.23201	0	5.49437	0	0	1.30042	0	0	2.70463
TRINITY_DN100317_c0_g1	0	0	0	0.779689	0	0	0.850718	0	0	2.27449	0	0	0	0	0	0.865194	0	0
TRINITY_DN100319_c0_g1	0	8.07212	0	0	3.22459	0.998633	0	1.01761	0	0	3.42071	9.46883	2.84143	0.985811	0	0	3.02983	0.878568
TRINITY_DN10032_c0_g1	0	0	0	0	1.68703	1.96793	0	2.08684	0	0	0	0	0	4.01427	0	0	0	0
TRINITY_DN100321_c0_g1	0	0	0	0	0	0	0.875492	0	0	0	0	0	0	0	0.681095	0	0	1.87645
TRINITY_DN100324_c1_g1	2.01317	0.847153	0	0	0	1.96524	0	3.51193	0	5.38632	0	1.11062	0.955189	0	0	1.65132	0	1.74263
TRINITY_DN100326_c0_g1	0	0	0	0	0	0	0	0	0	0	0	0	0	1.00434	0	0	0	0
TRINITY_DN100327_c0_g1	0	4.45814	0	0.745333	3.2315	0	0.815527	3.05742	0	0	0	1.06716	1.90527	0	0	0	0	1.75954
TRINITY_DN10033_c0_g1	15.9876	33.2023	0	21.6188	21.3419	8.05834	11.1478	20.313	25.006	17.1679	11.3953	48.0667	50.9012	16.3421	11.8021	21.3129	18.3254	20.0205
TRINITY_DN10033_c1_g1	1.01471	16.2231	0	9.95874	18.224	7.01497	21.6552	8.81462	23.5432	13.5057	10.4908	17.5456	27.0872	20.915	11.3508	5.1852	16.927	24.6246
TRINITY_DN10033_c1_g2	74.6589	89.8407	55.2096	76.9989	68.9594	49.4868	98.4555	96.9975	59.7686	56.9315	84.3523	60.8308	97.1081	70.1408	74.6585	103.72	66.8955	52.4964
TRINITY_DN10033_c1_g3	44.9489	14.9227	8.88669	4.60126	18.1664	6.08853	11.0373	6.2429	20.8927	13.4694	17.3618	14.0628	9.48883	4.02798	16.9912	13.5805	21.5551	9.04752
TRINITY_DN10033_c1_g4	15.148	19.2686	1.81688	13.6174	20.5494	12.4035	13.9221	7.38532	14.7146	19.1943	18.7233	17.6344	19.9953	10.804	19.9699	19.1277	31.7326	24.239
TRINITY_DN10033_c1_g5	0	5.18865	0	1.48659	0	2.00613	4.12684	0	0.877885	0	5.2332	3.40116	0	0	0	0.842838	1.53847	3.55777
TRINITY_DN10033_c2_g1	0	0	0	2.26002	6.5274	1.9646	0	2.03858	7.10539	5.52866	1.97489	3.81679	0.914446	0.977969	0.754346	3.40547	1.51413	2.69593
TRINITY_DN100330_c0_g1	0	8.15359	0	3.791	0	3.05543	1.65999	0	2.68728	0	0	0	2.91219	0	2.58407	1.6912	1.5489	2.68699
TRINITY_DN100330_c0_g2	5.11425	10.58	0	0.745162	0	0	3.27518	1.53473	3.5206	1.09269	0	5.4677	1.92367	0	1.27161	0	0	0
TRINITY_DN100335_c0_g1	1.02585	1.76866	17.6691	0	0	0	2.63229	0	3.61913	4.51212	5.32043	7.77839	0.930158	0.999994	0.677647	0	0	0
TRINITY_DN100336_c0_g1	1.07323	0	0	0	0	0	0.859707	0.535275	0	0	0	0	0	0	1.33225	2.63442	0	0
TRINITY_DN100336_c0_g2	0	0	0	1.55506	1.67231	0	0	0	0	0	0	0	0	0	0	0	0	0
TRINITY_DN100336_c0_g3	0	0	0	0	0	0	0	0	0	4.47661	0	0	0	3.04327	0	0	0	0.901984
TRINITY_DN100336_c0_g4	11.7952	13.6706	0	12.4854	9.41746	10.4238	7.40969	10.858	6.11507	10.1008	26.517	8.87048	11.7252	14.0969	7.04646	4.41485	4.66561	13.5673
TRINITY_DN100336_c0_g5	6.16064	3.72831	16.8115	1.54785	3.3385	0	1.72875	0.524635	5.50368	1.13723	7.02454	0	2.85802	5.05866	4.67635	0	1.55288	3.66596
TRINITY_DN100336_c0_g6	0	3.74495	11.4201	7.68394	3.30823	17.4046	4.19642	6.26651	1.81686	5.59721	3.49083	3.13777	1.92786	7.10047	1.96186	6.80213	3.09814	2.70657
TRINITY_DN100339_c0_g1	2.05377	0	1.31001	1.55073	1.67423	13.2361	4.35951	0	3.67411	3.41968	3.52743	11.9194	6.65049	7.07306	4.03655	12.2106	1.55659	7.36706
TRINITY_DN100339_c5_g1	0	2.78758	0	3.82635	1.64999	0	0.834696	9.89808	2.71133	0	0	0	1.92851	8.0884	3.90478	0.847472	1.5479	1.79888
TRINITY_DN10034_c1_g1	38.4425	26.3793	4.27718	36.1865	50.5076	37.5419	36.0454	32.3377	40.9328	24.5145	25.1798	35.6897	43.8602	39.0988	34.3109	31.3724	17.1229	38.6815
TRINITY_DN10034_c2_g1	452.961	386.012	405.656	545.313	450.9	395.886	527.836	576.288	566.713	427.997	494.118	395.839	584.578	658.43	512.229	455.821	472.227	469.332
TRINITY_DN10034_c2_g2	10.1448	13.5442	0	15.3189	9.93687	6.0156	12.1158	13.9989	14.4913	10.1293	8.73674	9.75502	18.6932	21.9163	10.6747	15.5492	9.23098	11.8509
TRINITY_DN10034_c3_g1	10.3293	1.88185	7.61479	8.47065	9.93557	9.20733	8.4374	16.7276	4.55393	5.61086	5.23354	3.09589	7.68557	4.06086	7.22237	7.681	1.54899	3.61835
TRINITY_DN10034_c4_g1	0	4.5509	15.3845	4.57042	4.95818	3.06968	5.00321	5.21331	5.39963	8.91265	3.51416	2.19018	1.95051	6.04095	3.89418	2.54864	1.55613	2.69953
TRINITY_DN100341_c0_g1	0	0	0	0	0	0	0	0	0	0	0	0	0	0	0.677301	0	1.57618	0.929502
TRINITY_DN100343_c0_g1	2.06774	0	0	0	4.96536	0	1.68328	8.35686	1.81928	0	0	2.07265	1.92345	10.1487	1.31111	3.40673	3.0968	3.61242
TRINITY_DN100348_c0_g1	6.19134	0	0	0	0	0	0.826591	0	0.885216	0	0	0	1.9463	0	0	0	0	0
TRINITY_DN10035_c0_g1	23.7158	29.199	62.0336	6.29214	18.7684	0	2.07038	3.23958	3.47971	22.6245	20.9229	17.3877	13.4974	2.28945	5.94033	27.9335	44.7435	30.4452
TRINITY_DN100352_c0_g1	0	0	0	0.76799	8.26219	4.08342	4.20332	6.25804	0.908283	2.23759	1.74054	2.06584	2.8789	1.01312	1.3091	0.850483	9.27454	0.901729
TRINITY_DN100355_c0_g1	0	0	0	0	0	0	0.818971	0	0	2.18311	0	2.23242	0.966638	0	1.89822	0	0	1.76615
TRINITY_DN100356_c0_g1	0	0	1.28247	1.54882	0	5.16955	1.69043	1.58144	7.32177	6.77261	1.76341	3.19493	0	3.06992	1.31764	0	0	0
TRINITY_DN100356_c0_g2	39.0597	26.3238	32.9141	23.8777	26.792	36.9237	28.1002	37.0023	27.9595	46.1349	23.1101	56.2766	17.6094	10.9995	33.9581	25.287	17.0663	34.9891
TRINITY_DN100357_c0_g1	0.986478	13.6562	15.7904	9.61065	6.42838	10.5368	16.8559	6.17244	14.7177	9.72076	10.2364	5.05327	10.6758	15.3558	23.4647	17.575	17.8686	14.6227
TRINITY_DN100357_c0_g2	14.4738	2.56765	0	13.0627	18.4542	8.89586	8.77164	14.0496	12.4763	6.68898	21.4711	10.6036	5.4913	13.9953	12.2928	16.5264	15.52	14.7047
TRINITY_DN100358_c1_g1	0	0	0	0	0	0	0	0	0	0	0	0	0	0	0	1.74184	0	0
TRINITY_DN100359_c0_g1	0	0	0	0	0	0	0	0	0	0	0	0	0	0	0	0.870919	0	0
TRINITY_DN10036_c0_g1	8100.32	9409.83	29877.7	7738.53	7614.71	9170.28	7871.9	8093.37	7154.3	10157.6	8351.92	6939.62	7450.73	7511.53	7712.42	8027.58	9838.95	8815.68
TRINITY_DN100360_c0_g1	4.0862	0	0	6.15626	1.65951	0	0.858735	2.60942	1.82421	4.52277	0	3.98687	3.7922	0	1.99167	1.72289	1.54444	2.73294
TRINITY_DN100361_c0_g1	1.05467	1.8055	0	0	0	0	1.68927	0	0	0	0	0	0	1.01146	0.655051	0	0	0
TRINITY_DN100361_c1_g1	3.16468	0	0	1.5457	0	0	0	0	0	0	0	0	0	0	0	1.72058	0	0
TRINITY_DN100362_c0_g1	0	0	0	3.83331	0	5.12628	1.67294	0	0.905529	1.11771	0	0	0.969312	1.01348	1.30387	0.849816	0	0.902372
TRINITY_DN100364_c2_g1	2.06117	6.09902	0	3.73072	0	9.06069	1.65337	1.54099	0.881444	1.10172	0	5.64376	1.95195	5.90475	2.55371	4.21855	1.54227	5.34762
TRINITY_DN100367_c0_g1	0	0	0	0.75799	0	0	0	0	0.895525	0	0	0	0	0	0	0	0	0
TRINITY_DN100368_c1_g1	0	0	0	0.752423	8.23888	0	1.66463	3.62336	0	2.21901	0	1.13249	0.981981	2.98009	4.50336	3.39894	1.55338	3.58992
TRINITY_DN100369_c0_g1	0	0	0	4.61876	0	0	1.67951	0	1.81793	3.3683	0	0	0	0	0	0	1.5626	0
TRINITY_DN10037_c0_g1	4.15553	8.47139	0	6.15128	15.1418	22.6697	21.9524	9.37736	15.086	4.44682	7.19414	10.5907	7.28971	21.0329	11.6637	20.0162	12.4415	12.8775
TRINITY_DN10037_c2_g1	1.02953	0	0	0.764613	0	0	5.01341	2.0775	3.61608	3.34	0	3.10871	1.91584	5.04575	0.651016	5.07703	0	0
TRINITY_DN100370_c0_g1	6.17598	2.78444	0	0	0	0	0.832203	1.03692	0	0	0	0	0	0	0	0	0	1.79079
TRINITY_DN100371_c0_g1	0	0	2.70534	0	0	0	1.75743	2.19744	0	0	0	0	0	0	0	0.895441	0	0
TRINITY_DN100373_c0_g1	0	3.52487	0	0	0	0	2.49874	0	0	0	0	0	0	0	0	0	0	0
TRINITY_DN100374_c0_g1	3.11427	1.77434	0	1.50856	3.29564	1.01522	2.49426	5.17818	2.67313	0	0	0	4.89163	0.995014	0	1.69824	4.6548	9.87357
TRINITY_DN100375_c0_g1	3.05577	0	0	0	0	0	0	0	0	0	0	1.023	0	0	0	0	0	1.77747
TRINITY_DN10038_c0_g1	438.833	442.764	593.768	524.537	563.633	475.334	467.231	480.917	471.393	496.008	474.368	396.667	495.616	641.195	478.003	428.674	491.387	390.953
TRINITY_DN10038_c1_g1	0	0	0	0.767712	1.65771	0	0.863298	0	0.909463	3.38593	0	0	0	0	0	0	0	0.911795
TRINITY_DN100382_c0_g1	1.02653	0.935968	8.97803	0	4.99025	5.10097	6.00714	6.80904	3.65992	0	10.4953	8.04398	0.953241	0	4.6512	3.45048	4.64851	3.64967
TRINITY_DN100384_c0_g1	0	4.65201	0	0.761479	0	1.01098	0.836109	2.06763	0.90074	3.33285	0	0	0	2.00664	0.65006	2.53494	0	0
TRINITY_DN100388_c0_g1	0	0.834608	0	0	0	0	0	0	0	0	0	0	0	0	0	0	0	0
TRINITY_DN100389_c0_g1	0	0	0	0	0	0	0	0	0	0	0	0	0	0	0	0	0	0
TRINITY_DN10039_c0_g1	65.1528	86.2004	89.7426	48.5143	63.8282	60.5214	57.1304	51.0951	63.55	27.9754	89.4794	58.0137	49.6419	51.0667	72.4211	53.1777	71.5042	67.2319
TRINITY_DN10039_c1_g1	2.49564	35.5822	3.33989	20.5486	13.545	51.2815	37.7048	19.8031	18.9325	22.5418	10.0723	2.35161	14.2144	15.3626	12.6424	14.8035	17.5659	15.3909
TRINITY_DN10039_c1_g2	0	0	0	0	5.05543	0	1.70012	0.531401	4.57916	2.27062	5.37876	0	0	0	3.96742	0.866705	7.94383	1.83529
TRINITY_DN10039_c1_g3	16.4143	0	3.98424	11.616	11.7263	25.3156	11.3907	16.2471	18.3039	11.3759	17.6832	5.90798	15.0981	19.1243	15.5326	10.4866	6.22254	15.6777
TRINITY_DN10039_c1_g4	0	1.73957	6.93028	0.770061	1.6768	0	0.878556	2.60592	0.898558	2.24431	0	6.77911	0	0	1.36206	2.61547	4.6581	4.60398
TRINITY_DN10039_c1_g5	5.08818	8.88983	0	7.6657	11.6289	12.9864	6.09699	10.8906	11.7408	6.75008	14.0625	6.79099	7.43575	6.96458	9.40166	11.2666	18.4936	16.4693
TRINITY_DN10039_c2_g1	4.888	0.821732	17.8054	3.3684	9.01918	9.82081	2.97151	1.43616	6.70991	0	3.25245	0	2.50671	3.04032	7.06895	1.49925	1.35373	2.71309
TRINITY_DN10039_c3_g1	11.377	7.81991	0	3.7381	8.21586	20.1855	6.64728	12.3687	14.1282	4.42647	8.77949	13.7288	4.91199	1.97019	2.56394	5.09209	6.19392	10.7438
TRINITY_DN10039_c5_g1	0	3.72993	0	0	0	0	2.50785	0	2.70781	0	1.72907	0	4.76214	0	0.650596	0	0	0.896343
TRINITY_DN10039_c6_g1	3.07252	0.931872	15.4188	3.85507	0	1.01803	0.859415	4.18336	0	1.1326	5.24585	7.00275	1.90126	3.02816	1.99441	3.4503	0	2.73718
TRINITY_DN10039_c7_g1	3.17041	0	0	0	5.04214	0	0	0	0	0	0	0	0	0	0	0	0	4.58272
TRINITY_DN100390_c0_g1	0	0	0	0	0	0	0	0	0	0	0	0	0	0	0	0	0	0
TRINITY_DN100393_c0_g1	0	0	0	3.10394	1.67564	0	0	0	0	0	0	0	0	0	0	0	0	0
TRINITY_DN100394_c0_g1	0	0	0	0	1.66783	0	0.843148	1.57976	0	0	0	2.15109	0	0	0.657116	3.42624	0	0
TRINITY_DN100395_c0_g1	4.06921	2.76024	0	1.53481	1.6559	0	4.29806	0	0	0	0	0	0.943123	0	0.663986	0	4.62006	0.909857
TRINITY_DN100398_c0_g1	0	0	0	0	1.68972	0	0	0	0	0	0	0	0	0	0	0	0	0.920771
TRINITY_DN100399_c0_g1	0	0	0	0	0	0	0	0	0	0	0	0	0	0	0	0	0	0
TRINITY_DN1004_c0_g1	11538.6	13808.1	29849.7	9233.51	10450.8	12155.2	10040.1	11675.1	9408.8	11495.9	10190.7	9460.06	9447.96	10213.9	10301	10224.3	12995.3	12054.8
TRINITY_DN10040_c0_g1	294.432	199.147	283.155	284.401	244.904	294.875	286.754	230.335	267.918	269.539	263.156	246.394	275.67	287.637	283.322	286.621	283.637	286.273
TRINITY_DN100405_c0_g1	0	0	0	0	3.28432	1.01458	3.34367	0	0	2.22463	0	1.02522	0.953399	0	0.650693	0	1.53632	0
TRINITY_DN10041_c0_g1	0	1.86054	0	7.61292	0	7.07614	5.84805	5.16791	10.8061	2.22044	6.89565	13.206	6.63614	13.0411	2.59878	15.199	6.12288	6.2635
TRINITY_DN10041_c1_g1	17.5133	8.3166	0	5.32735	6.56357	5.08113	6.64073	10.8796	9.88671	3.32631	3.46974	4.20357	10.5483	6.03284	5.17766	13.4848	9.23618	5.36686
TRINITY_DN10041_c1_g2	9.24846	11.2648	21.6592	8.47676	9.95238	10.2031	6.81125	8.36348	10.0362	6.76371	5.23395	11.1416	6.68173	9.11432	9.91446	15.4508	12.3838	12.719
TRINITY_DN10041_c2_g1	0	0	0	1.53336	0	1.02314	2.51036	0.521649	0	1.11723	10.4671	6.31133	0	1.01286	1.95696	0	0	0
TRINITY_DN100410_c0_g1	15.4735	6.28779	4.06916	0	0	0	0	0	0	0	0	0	0	0	0	25.4681	6.24651	27.8166
TRINITY_DN100412_c0_g1	0	3.46906	0	7.63407	1.66042	3.95277	8.70552	0	3.57173	3.34311	0	4.80561	3.66972	0	4.04258	2.59267	0	0.912652
TRINITY_DN100412_c0_g2	1.03774	0	0	0.767457	0	3.07388	3.3505	1.56724	3.62802	0	0	0	3.86387	5.0706	1.30581	5.94756	1.55113	0
TRINITY_DN100412_c0_g3	404.087	269.844	252.371	427.454	473.434	446.647	440.752	525.532	483.183	518.911	586.136	532.515	441.714	589.246	441.429	423.93	384.327	463.579
TRINITY_DN100412_c0_g4	0	0	0	0	0	0	0	0	0	0	0	0	0	0	0	0	0	0
TRINITY_DN100412_c0_g5	0	0.898697	0	0.761613	1.66172	0	1.67675	0	0	0	0	0	0	1.00521	0	0	0	0
TRINITY_DN100412_c1_g1	0	0.862251	0	0	0	1.99485	2.45899	1.52725	0	0	0	0	1.93562	0	0	0	1.52869	0
TRINITY_DN100415_c0_g1	0	0	0	0	0	0	0	0	0	0	0	0	0	0	0	0	0	0
TRINITY_DN100415_c1_g1	0	0	0	0	0	0	0	0	0	0	0	0	0	0	0	0	0	0
TRINITY_DN100415_c2_g1	0	0	0	2.30989	8.3575	6.00169	2.62999	1.56277	0	1.12744	5.31508	0	2.78941	4.99627	1.35392	2.61395	0	0.919987
TRINITY_DN100415_c3_g1	0	0	0	0	0	0	0	0	0	0	0	0	0	0	0	0	0	0
TRINITY_DN100417_c0_g1	0	0	0	0	0	0	0.808577	0	0.860669	0	0	1.10827	0	0	0	0	1.50752	0
TRINITY_DN10042_c0_g1	0	0.840804	0	0	0	0	0	0	0	0	0	2.87535	0	0	0	4.33425	0	0
TRINITY_DN100420_c0_g1	19.4198	1.76183	0	9.21185	16.6678	25.921	8.74196	7.79036	8.11242	0	21.204	8.71785	12.0463	4.98143	8.10199	9.55616	12.3606	9.17311
TRINITY_DN100422_c0_g1	2.08815	0	7.70157	2.33658	3.34966	0	0	2.64325	0	2.27072	7.0562	1.04213	0.970935	2.05301	1.99282	0.863346	0	2.74536
TRINITY_DN100423_c0_g1	10.1857	6.67184	1.69854	8.95108	28.2129	5.83194	9.04275	12.5437	6.1781	1.4775	20.5768	4.85463	3.8758	14.7237	10.4657	10.843	8.99804	6.10524
TRINITY_DN100423_c1_g1	0	0	0	0.765633	0	0	0.872573	1.03599	0.897373	5.59646	0	0.964935	4.61096	0	0.674485	0	0	0.915121
TRINITY_DN100423_c2_g1	0	1.86003	0	0.702558	0	1.08029	1.54882	0	0.829944	0	0	3.13431	3.15456	0.926784	1.88696	1.81679	0	1.79437
TRINITY_DN100424_c0_g1	0	0	0	2.28501	0	2.03234	1.67936	2.09382	4.50033	0	3.50112	0	1.93505	2.03273	0	0.851601	6.21519	0.903844
TRINITY_DN100424_c0_g2	1.02628	0	0	0	0	2.04027	0.860879	3.66761	0	0	0	1.00268	0	0	0.666	0.864203	0	0
TRINITY_DN100425_c0_g1	0	0	0	0	0	0	0	0	0	0	0	0	0	0	0	0	0	0
TRINITY_DN100425_c0_g2	0	0	0	0	0	0	0	0	0	0	0	0	0	0	0	0	0	0
TRINITY_DN100427_c0_g1	0	19.4149	9.24964	2.49563	5.44508	1.93686	15.9095	1.00131	1.16626	1.4489	2.24865	1.88497	0	2.56557	1.28758	0.555849	10.2585	1.17324
TRINITY_DN100428_c0_g1	5.17023	5.20324	0	0	1.64297	0	0	3.09049	1.76421	0	1.75533	0	1.96644	0	0	0	4.64321	3.58016
TRINITY_DN10043_c0_g1	222.427	273.72	208.439	301.805	205.436	229.124	202.21	199.77	204.567	358.68	251.9	207.346	254.812	203.534	224.473	206.529	166.577	164.857
TRINITY_DN10043_c1_g1	13.3515	22.8743	9.5687	24.6494	11.7164	29.9647	18.4352	30.7479	24.3778	14.64	30.192	31.0669	28.7636	16.9974	28.4994	19.1822	10.8577	23.0172
TRINITY_DN10043_c1_g2	46.6671	32.3318	49.809	26.8719	35.3587	42.3505	29.8784	21.9231	34.7552	32.3412	45.0906	41.483	30.1155	28.1368	29.5187	23.5627	32.6554	45.2276
TRINITY_DN10043_c1_g3	264.123	327.866	297.504	518.997	462.274	365.586	454.447	330.596	279.612	351.995	272.47	217.379	522.028	390.67	455.004	301.598	331.251	245.904
TRINITY_DN10043_c1_g4	106.514	176.222	129.27	137.778	158.652	110.157	160.881	164.879	137.032	136.436	135.622	111.62	192.439	153.599	192.324	134.143	113.802	132.623
TRINITY_DN10043_c4_g1	50.8313	36.7482	24.1027	5.38983	6.72917	10.8828	16.7027	18.7744	12.4822	34.5919	7.18223	11.5843	10.0716	23.0489	5.48174	31.3763	18.6709	20.2618
TRINITY_DN10043_c5_g1	0	0	0	0	0	0	0.855689	3.20868	0	0	0	0	0	0	0	0	0	0.923599
TRINITY_DN10043_c6_g1	0	0	0	3.07487	6.73075	9.84745	0	2.08353	5.31826	5.55349	1.79961	4.81103	2.73036	4.00618	0	1.74005	0	0
TRINITY_DN100430_c0_g1	0	0	10.461	1.54886	3.34418	1.01716	1.74118	0	3.67008	1.13856	1.76133	2.97746	3.79659	3.02806	0.671763	4.35476	1.55463	0.919644
TRINITY_DN100437_c0_g1	0	0	0	0	0	0	0	0	0	0	4.98524	2.09621	0	0	0	0	0	0
TRINITY_DN100439_c1_g1	0	0	0	1.51923	1.65139	0	1.6662	0	3.59145	7.78961	1.7567	1.10279	5.85666	0	1.94453	5.09493	1.55695	0.899253
TRINITY_DN10044_c0_g1	23.9088	11.9281	5.0014	9.65706	6.41347	3.38806	11.2812	11.3802	4.61076	8.33582	7.79199	18.9941	15.6083	9.23655	16.4493	21.3829	13.9247	15.3598
TRINITY_DN10044_c1_g1	49.0739	34.0546	30.7468	20.8062	28.3771	27.1298	15.7458	41.1845	45.4262	37.3252	19.4155	24.4015	30.8681	39.0147	24.2771	37.4476	23.2323	34.0117
TRINITY_DN10044_c2_g1	19.8121	16.9377	3.30772	34.944	21.3372	42.6153	29.1769	26.8532	18.4555	25.8072	17.7778	14.146	34.0067	26.5081	19.7734	12.4698	16.975	32.6435
TRINITY_DN10044_c2_g2	12.2793	24.1965	15.4179	12.3283	18.277	21.3596	20.6222	27.1745	10.0479	31.6976	33.2079	16.9845	17.0958	13.1109	10.6328	15.5197	4.6395	6.384
TRINITY_DN10044_c5_g1	37.0424	14.8687	19.2766	18.4856	15.0787	9.96888	19.3242	27.1012	18.9159	22.4836	17.7977	24.2407	21.2852	21.0029	26.5157	23.543	20.1759	22.0999
TRINITY_DN100447_c1_g1	1.02747	0	1.35177	0.773362	1.67696	3.02056	1.75879	1.56965	2.73096	4.53722	3.55072	4.88906	14.9853	2.00737	1.35662	0.874662	1.55526	1.84697
TRINITY_DN100449_c0_g1	0	0	0	0	0	0	0	0	0	0	1.81226	0	0	0	0	0	0	0
TRINITY_DN10045_c0_g1	142.409	335.441	135.926	128.858	154.967	142.577	153.048	266.077	184.188	303.502	230.403	331.086	170.917	286.192	256.788	377.805	416.331	343.756
TRINITY_DN100450_c0_g1	0	0	4.38863	0	0	0	0	0	0	0	0	0	0	0	0	0	0	0
TRINITY_DN100451_c0_g1	25.8154	10.5094	0	11.2248	14.7491	21.1989	8.27777	21.1068	10.6112	15.4484	0	13.5157	11.7195	8.89151	4.47881	16.0569	6.17962	9.81844
TRINITY_DN100453_c0_g1	0	0	0	1.55264	3.33943	0	0.853899	2.6334	0	0	0	0	0.964759	0	1.32718	0	0	0
TRINITY_DN100453_c1_g1	0	0	0	3.07154	0	3.96918	6.13232	3.1182	3.58461	0	0	0	4.6029	2.99257	6.11118	0.86936	1.54824	0
TRINITY_DN100455_c0_g1	0	0	0	0.771803	1.66217	0	5.13155	0.523583	4.57055	0	0	0	2.86345	4.05213	1.98926	8.60847	1.54945	0
TRINITY_DN100456_c0_g1	0	0	0	0	0	0	0	0	0	0	0	0	0	0	0	0	0	0
TRINITY_DN10046_c0_g1	186.917	312.113	398.457	286.322	257.254	263.205	251.034	231.474	193.495	384.091	311.21	234.212	243.892	260.69	258.702	264.717	249.694	201.788
TRINITY_DN10046_c1_g1	21.3655	56.4726	11.1071	51.8543	52.3527	30.3646	34.0499	27.1548	53.2256	56.0566	43.6584	73.8933	24.1377	28.6946	51.1897	29.1716	28.6142	39.3246
TRINITY_DN10046_c2_g1	13.3152	7.46832	3.84381	13.868	6.64283	16.289	14.5737	18.2955	10.0476	20.3503	10.4781	11.0276	8.55908	26.2547	8.62674	12.0585	9.28006	10.9325
TRINITY_DN10046_c3_g1	0	0	0	0	0	0	0	0	0	0	0	3.22103	0	0	0.618322	0	0	0
TRINITY_DN10046_c5_g1	0	0	0	0	0	0	0	0	0	0	0	0	0	0	0	0	0	0
TRINITY_DN100461_c0_g1	0	0	0	0.755321	1.63804	7.10089	4.13327	2.06669	1.78453	1.10451	1.74121	1.08369	5.79742	0	0	2.52608	0	1.78376
TRINITY_DN100461_c2_g1	0	1.7703	0	0.725709	0	0	0	0	0	0	0	0	0	0	0	0	0	0
TRINITY_DN100463_c0_g1	0	5.55788	0	3.7964	3.26696	2.01303	0	3.09036	2.69531	0	0	0	0.942336	4.9951	1.2994	3.37636	0	3.57616
TRINITY_DN100463_c1_g1	0	0	0	0	0	0	0	0	0	0	0	0	0	0	0	0	0	0
TRINITY_DN100465_c0_g1	0	5.28066	0	0	0	0	0	0	0	0	0	0	0	0	0.655065	0	0	0
TRINITY_DN100467_c0_g1	0	0	0	0	0	0	0	0	0	0	0	0	0	0	0	0	0	0
TRINITY_DN100467_c1_g1	2.07441	2.77742	0	2.29384	1.64993	0	1.66821	2.08375	9.03087	2.22885	0	0	1.93239	2.0213	0.650067	0.847371	0	2.69888
TRINITY_DN100468_c0_g1	2.0291	2.75134	0	1.53084	3.30353	0	1.71544	0	1.8144	1.12514	1.73856	3.94078	1.88088	0.99906	0.662465	2.57751	3.07231	0
TRINITY_DN100469_c0_g1	0	0	0	0	0	0	0	0	0	0	0	0	0	0	1.38156	0	0	0
TRINITY_DN10047_c0_g1	0	8.21866	6.51088	3.84374	6.64177	4.0345	0.865507	0	4.55197	1.12996	1.74983	3.93322	10.3525	7.00948	7.34378	0	0	4.56795
TRINITY_DN10047_c0_g2	3553.85	3730.25	3420.22	4138.76	4869.68	3789.31	4031.93	4239.87	3314.51	3168.11	2977.15	2515.75	4164.72	4552.72	3437.2	3278.1	3648.95	3341.84
TRINITY_DN10047_c1_g1	61.2693	32.3085	20.7679	59.1653	95.8192	37.7061	45.1213	32.9076	45.9839	71.5583	65.1332	49.2237	58.9084	37.1424	36.6346	81.2991	31.6642	40.0238
TRINITY_DN10047_c2_g1	16.6412	5.09094	17.1734	17.7074	11.7912	15.7919	18.4632	14.6054	21.3281	10.0191	14.4047	5.7844	6.38756	9.02524	16.4854	10.4566	14.0139	14.7357
TRINITY_DN10047_c3_g1	7.24046	7.2178	0	1.51159	6.56219	2.03064	7.44803	6.20977	7.14344	2.21116	1.74417	15.2405	13.5566	7.99098	4.50892	5.90228	3.08991	9.82431
TRINITY_DN10047_c4_g1	1.05221	0	0	1.53472	0	0	1.68365	0	0.906958	1.12431	1.77555	0	2.96079	0	2.61932	3.43323	0	0
TRINITY_DN100474_c0_g1	3.06955	0	0	0.771935	0	0	0	2.61553	7.31938	1.13471	1.75336	0.993582	0	0	2.67242	2.59945	0	3.6615
TRINITY_DN100474_c0_g2	0	0	0	0	0	0	2.53884	0	1.81041	0	0	0	0	0	0	0	3.15854	0
TRINITY_DN100476_c0_g1	7.1357	7.06186	0	9.19764	9.97876	5.97933	0	4.66677	14.4174	8.98482	1.76196	0.968018	3.70654	3.97867	4.71259	10.4063	4.62607	6.4092
TRINITY_DN10048_c0_g1	1049.96	1448.62	2068.62	1247.25	1074.42	1137.53	1090.18	1125.61	1078.62	1453.41	1002.4	1026.99	1106.66	1110.97	1159.63	1152.88	1209.7	1023.22
TRINITY_DN100482_c0_g1	0	0	0	0	0	0	0	0	0	0	0	0	0	0	0	0	0	0
TRINITY_DN100483_c0_g1	9.25161	8.44754	5.07195	1.53739	4.95979	9.17768	5.9171	3.12906	12.7307	3.36809	0	14.2838	6.68811	7.08408	3.2848	4.26815	3.09037	7.23689
TRINITY_DN100484_c0_g1	0	0	0	0	3.37884	0	0	0	0	0	0	0	0	0	0	0	0	0
TRINITY_DN100486_c0_g1	0	0	0	0	0	0	1.72953	7.82867	3.65131	0	3.50222	7.91542	3.78172	6.0288	3.33811	3.46234	3.09282	6.39931
TRINITY_DN100486_c1_g1	6.16558	0.937644	1.26494	0.767326	1.65008	0	0	1.04178	2.72295	3.35706	0	3.07169	0	2.02222	0	0.85108	3.0857	0
TRINITY_DN100488_c0_g1	13.1985	0.888639	0	3.8253	3.3151	2.99214	10.4256	8.28105	4.50857	10.1064	0	6.78059	4.64113	3.97232	1.3396	0.86473	3.07565	3.65138
TRINITY_DN10049_c0_g1	0	0	0	0.769656	0	0	0	0	0	0	0	0	0	0	0	0	0	0
TRINITY_DN10049_c0_g2	10.5146	10.2215	14.1943	3.86164	1.67041	2.06925	6.74578	8.43432	3.38457	2.25348	5.316	5.45007	0.981281	6.12806	4.72926	2.57309	3.13904	8.19211
TRINITY_DN10049_c0_g3	19.8007	8.0406	11.6051	11.3684	13.2353	19.3814	9.18082	17.1702	19.6974	27.8385	8.82055	24.682	30.419	13.0013	27.1928	5.11071	1.5582	13.5181
TRINITY_DN10049_c0_g4	0	0	0	0	1.62924	2.00756	1.64409	0	0.880998	3.28959	0	2.21808	0.967295	0	1.27455	0.839545	0	0
TRINITY_DN10049_c3_g1	3.07122	1.87051	0	0	1.6518	2.03311	0	1.04122	0	0	5.21341	0	0	0	0.658029	0	1.54176	0
TRINITY_DN100494_c0_g1	1.01673	0	0	0	0	1.00677	0	4.6297	0.896173	0	0	0	0.945641	0.999103	0	2.51893	0	0
TRINITY_DN100495_c0_g1	5.15919	2.65751	0	0.750714	0	4.04139	7.4374	1.54647	7.98064	13.2288	3.49184	4.43529	4.85621	9.90824	4.48817	7.5883	0	3.56877
TRINITY_DN1005_c0_g1	26.1414	21.7435	21.8867	0	1.68894	0	2.63837	1.56557	0	3.32377	0	9.61475	3.62514	2.00844	7.59393	21.7757	4.67875	12.8939
TRINITY_DN10050_c0_g1	4.62659	14.2655	11.5159	9.05122	14.7925	12.1806	10.7811	9.84098	6.23559	14.384	5.25287	12.2014	5.84593	8.96085	10.2999	10.9976	7.74341	8.95189
TRINITY_DN10050_c0_g2	27.7961	53.2715	13.7951	71.6286	85.4681	44.8382	75.5477	72.4474	62.1121	29.2152	24.9309	16.4786	42.5401	85.0196	62.5813	47.0855	63.6419	60.7766
TRINITY_DN10050_c1_g1	4.06036	24.2725	0	13.7914	4.97273	18.028	11.274	5.18491	9.05272	21.3842	5.24999	1.94744	13.9981	14.9355	8.6893	6.91776	9.23521	6.38802
TRINITY_DN10050_c1_g2	3.06217	0.928976	6.40043	6.91486	4.96948	4.05845	5.99354	1.04222	4.55475	11.2856	0	6.98078	8.52707	5.03009	3.97438	4.29763	0	2.72753
TRINITY_DN10050_c2_g1	0	0	0	2.25963	0	0	1.66766	0	0.889936	6.66814	0	2.27292	0	2.98201	0.64422	0.851084	3.11196	0
TRINITY_DN10050_c2_g2	2.04465	0.921405	0	0.756971	0	7.06929	0.826225	6.17894	0.894512	3.30875	0	2.07466	1.90308	0.999906	5.15248	0.837931	0	9.78054
TRINITY_DN10050_c3_g1	0	0.916197	0	3.04254	0	0	5.80949	6.74595	3.59198	5.54725	1.74323	7.48895	0	0	2.58825	1.6881	1.54471	0
TRINITY_DN10050_c4_g1	0	0	0	0	0	0	0	0	0	0	0	0	0	0	0	0	0	0
TRINITY_DN100500_c0_g1	0	0	0	0	0	0	0	0	1.7639	0	0	0	0	0	0	0	0	0
TRINITY_DN100500_c2_g1	0	0	0	0	0	0	0	0	0	0	0	0	0	0	0.690779	0	0	0
TRINITY_DN100501_c0_g1	9.29666	6.91871	9.77476	13.0918	1.67871	5.95934	15.8194	1.56399	10.7567	4.48086	5.36199	13.5448	7.36548	4.00401	7.50699	6.97478	7.76944	5.5258
TRINITY_DN100503_c0_g1	8.20851	12.1134	0	6.86988	4.92643	6.08784	3.33945	0.518208	3.61002	10.0056	6.92195	6.17517	5.72706	6.04229	7.80448	7.60491	4.60904	4.47992
TRINITY_DN100503_c0_g2	0	0	0	0.771747	0	2.0543	0	0.52422	0	0	0	0	0	2.03713	1.97127	0	0	0.905666
TRINITY_DN100504_c0_g1	0	4.49356	0	0	0	0.979442	0	0.502825	0	0	0	7.7249	0.915255	0	0	0	0	0.87577
TRINITY_DN100505_c0_g1	0	0	0	0	0	0	0	0	0	0	0	0	0	1.00434	0	0	0	0
TRINITY_DN100506_c0_g1	0	0	0	0	0	2.05232	0	0	0	0	1.76347	0	4.89608	2.01841	2.60456	2.55721	0	0.902883
TRINITY_DN100506_c1_g1	7.21705	0	0	0	0	0	0.878458	2.08444	0.897904	2.24298	1.78374	1.93605	0	0	0	0	3.10531	1.84131
TRINITY_DN100508_c0_g1	0	1.82144	32.7251	3.07842	6.6529	4.0342	3.47228	8.85872	0.910757	4.52384	17.5387	2.94652	4.70305	3.0052	4.68525	2.60162	3.09123	1.83055
TRINITY_DN10051_c0_g1	0	2.81787	1.27007	3.84975	0	3.07225	4.20783	0	2.73011	2.24223	3.49269	1.04105	0	1.01592	1.96703	3.40875	0	0
TRINITY_DN10051_c0_g2	210.458	107.62	152.37	136.15	110.523	109.95	178.523	131.115	137.676	122.487	93.5068	95.0808	133.706	113.612	131.397	118.571	101.212	157.296
TRINITY_DN10051_c0_g3	7.20407	8.74146	13.7785	6.93196	5.02673	28.9047	8.78407	16.1569	20.7124	10.1158	10.6808	8.72571	11.1024	12.0021	19.7203	18.3112	10.8646	15.6541
TRINITY_DN100511_c0_g1	0	0	0	0	0	0	0	1.56555	0	0	0	0	0	0	0	0	0	0
TRINITY_DN100513_c0_g1	2.04215	3.73111	0	1.52944	0	0	0	0.518778	4.52619	2.23609	8.65804	0	1.89697	3.01767	5.89632	3.4037	3.07333	1.80236
TRINITY_DN100513_c0_g2	2.13722	0	0	0	0	0	0.854939	0	1.84439	0	0	0	0	0	1.3308	0	0	0
TRINITY_DN100515_c2_g1	9.19731	10.5322	0	1.5338	6.66367	12.9369	7.86397	3.11319	4.49822	1.12188	0	2.90121	0	3.98172	1.35029	3.47213	1.54405	0.916578
TRINITY_DN100518_c0_g1	2.09682	1.77021	0	0.758882	1.66476	0	0	1.56772	0	0	0	0	0	4.00106	0	1.7177	0	0.906965
TRINITY_DN100519_c0_g1	3.08481	0	0	2.30549	9.91676	0	0	0	1.81786	0	1.74005	6.13106	0.955842	1.01209	1.96907	0.853032	0	0
TRINITY_DN10052_c0_g1	884.827	1036.99	948.375	952.553	1010.37	1032.27	871.972	1168.96	918.455	882.479	847.474	772.621	901.289	1179.19	1086.28	1073.71	1075.27	1103.96
TRINITY_DN10052_c1_g1	41.261	39.9394	43.0748	40.8179	55.3595	34.8072	43.937	44.3084	51.1829	47.108	41.0471	71.647	53.4961	30.0199	49.0715	57.5462	45.0433	69.9915
TRINITY_DN10052_c2_g1	4.08804	3.59305	8.00013	26.9726	16.6878	7.038	16.611	15.6412	9.99982	14.7073	12.3468	20.513	19.66	17.0112	17.5203	6.96539	10.8413	16.541
TRINITY_DN10052_c3_g1	0	0	0	2.31786	0	0	1.68542	0	0	0	0	2.13374	0	3.06228	1.31409	5.98927	0	1.81615
TRINITY_DN10052_c4_g1	0	3.69408	0	3.81903	4.9403	5.04327	4.25596	0.518048	2.7168	0	3.4644	9.91398	2.82567	3.00033	1.97552	7.69032	3.06595	2.71152
TRINITY_DN10052_c5_g1	0	0.925399	0	3.0344	0	2.01076	3.34501	0	1.79582	7.76212	0	0	0.941023	2.99368	4.54812	0	1.52435	1.78769
TRINITY_DN10052_c6_g1	1.04497	0	0	3.08604	6.65261	5.15252	2.52388	4.20152	7.28749	0	7.03718	0	4.86374	5.09649	7.21493	0.85455	4.68328	3.62742
TRINITY_DN100520_c1_g1	1.02102	2.7127	19.8479	5.39465	18.3399	9.06664	1.7446	1.56456	0.910561	4.52824	5.28067	5.87646	6.57061	5.0076	0.672313	0	4.64459	1.83581
TRINITY_DN100520_c2_g1	0	0	0	0	0	0	0	0	0	0	0	0	0	0	0	0	0	0
TRINITY_DN100520_c3_g1	1.01956	1.85089	0	0	1.63121	5.04036	1.65833	3.6035	0.89645	4.41746	1.71936	2.04673	2.84558	0	1.29197	0	0	0
TRINITY_DN100523_c0_g1	0	0	0	0	0	0	0	0	0	0	0	4.01416	0	0	0	0	0	0.881946
TRINITY_DN100525_c0_g1	2.03154	13.867	0	10.7042	18.133	8.0775	1.70413	7.77868	10.8783	5.61541	5.20191	4.96206	6.59997	4.00453	12.5244	4.27677	10.7418	9.04764
TRINITY_DN100529_c0_g1	0	3.56587	0	0	0	0	0	0	0	0	1.74461	3.87172	3.71111	0	2.66582	0.861523	0	4.54643
TRINITY_DN10053_c0_g1	1.04651	0	25.8712	5.33244	6.64413	1.02517	1.67617	0.523142	2.699	4.472	1.76997	11.2265	1.96957	0	5.85355	4.27492	1.56486	1.80942
TRINITY_DN10053_c0_g2	2.03635	2.7844	0	6.07454	0	3.00819	2.53337	13.9086	4.51486	1.1236	8.67827	9.92551	10.295	3.0114	7.20183	8.51453	0	10.8651
TRINITY_DN10053_c0_g3	1.03451	0.927935	2.53333	2.2927	4.94328	4.08192	0	0	0	3.34024	0	1.05529	0.96295	3.02905	2.59966	4.23163	4.63742	1.79644
TRINITY_DN100530_c1_g1	0	5.92904	0	0.729484	0	0	0.811401	0.503083	0	3.24022	0	1.12013	0.960319	0	0	0	3.02337	0
TRINITY_DN100531_c0_g1	0	11.1051	0	0	4.90216	2.01173	0	0	5.3931	2.22105	0	0	0	0.998294	0.65089	0	4.57606	0.894941
TRINITY_DN100537_c0_g1	1.01445	0	0	0.765742	0	0	2.59949	0.518234	4.52464	4.49941	0	0.973537	5.59777	1.99051	0	2.59245	0	1.82391
TRINITY_DN100538_c0_g1	7.28974	17.4618	6.62744	15.0244	18.2749	35.4431	19.6984	21.1735	4.31823	18.048	19.4297	10.2807	9.92786	13.7003	19.2154	6.85063	4.54135	11.0215
TRINITY_DN10054_c0_g1	40.5628	21.8205	20.3607	69.3232	57.4572	37.4297	82.5824	87.6045	76.1421	6.71979	16.0724	4.7624	126.726	70.375	73.9144	20.9549	24.9695	18.433
TRINITY_DN10054_c0_g2	10.3036	6.0977	9.68679	10.7824	16.7661	7.96462	11.4216	14.5944	9.89131	35.9291	7.12986	16.4702	19.3986	7.0028	14.2968	19.183	12.4213	10.1299
TRINITY_DN10054_c0_g3	4.09252	1.86937	0	0	0	0	0	0	0	0	0	0	0	0	1.31346	1.70587	0	0.903236
TRINITY_DN10054_c1_g1	186.945	203.012	254.245	190.894	264.997	252.695	130.146	222.279	221.894	195.19	200.756	275.132	184.243	195.754	213.766	173.343	233.846	295.626
TRINITY_DN10054_c2_g1	94.8039	107.267	169.89	71.5941	94.4067	49.2747	61.5489	106.424	66.5109	31.1234	153.323	46.2356	58.2745	82.2652	74.3002	83.6409	87.24	93.0185
TRINITY_DN10054_c3_g1	4.08297	3.50473	0	3.06367	0	4.96856	0.872712	5.70023	1.79667	1.12031	1.76501	4.82865	1.84647	0.994167	2.02312	3.46777	0	10.0696
TRINITY_DN100540_c0_g1	2.03908	1.76345	0	1.53269	6.65276	8.96506	1.74465	1.03694	0.900668	1.12262	1.76236	0.967614	3.70438	1.98908	2.02014	4.33569	0	2.74666
TRINITY_DN100541_c0_g1	0	0	0	0	0	0	0.867949	0	0	0	0	0	0	0	0	1.76488	0	0
TRINITY_DN100543_c0_g1	4.06116	0.914954	0	5.36499	13.2364	9.06573	1.72146	10.9024	8.17269	2.25353	5.22725	0	3.7603	13.9912	6.64412	0.861379	10.7691	5.45772
TRINITY_DN100543_c0_g2	5.25994	0.885364	0	0.760991	3.34249	2.05389	1.69003	0	1.79757	1.12586	3.57186	0	0	0	1.30388	1.72581	6.30041	2.73185
TRINITY_DN100546_c0_g1	8.32176	5.54672	1.2753	4.59389	9.92232	5.12105	5.01128	12.5304	11.7537	6.70007	12.2685	1.07183	16.4803	7.08491	11.0722	14.4357	17.0919	4.50834
TRINITY_DN100546_c1_g1	0	0	0	5.2688	0	5.06505	4.97516	0	0	3.31887	0	1.11666	0	0	0.643077	0	0	0.89534
TRINITY_DN100546_c4_g1	0	0	0	0	0	0	0	0	0	0	0	0	0	0	0	0	0	0
TRINITY_DN100547_c0_g1	0	0	0	0.779155	0	0	1.69905	0	0	0	1.7772	0	3.93109	0	0.662324	0.863072	3.154	0
TRINITY_DN100549_c0_g1	0	0	0	0	0	0	0	2.09987	1.8211	0	0	0	0	1.01887	0.655625	0	0	0
TRINITY_DN100549_c1_g1	0	0	0	0	4.90087	0	0	0	0	5.50034	0	0	0.974177	0	0	0.842439	0	0
TRINITY_DN10055_c0_g1	0	0	0	2.30273	3.31424	0	0	0.523246	0	1.11928	0	0	0	2.02943	0	0	3.11384	0
TRINITY_DN10055_c0_g2	0	0	0	0.761344	0	0	5.07698	0.524821	4.49611	0	0	0	3.00129	1.00318	4.56926	4.3213	0	1.8235
TRINITY_DN10055_c0_g3	0	4.59127	0	1.5185	0	0	8.28373	6.72841	4.48357	2.21428	3.47369	4.23909	1.92077	1.00371	1.93721	1.68349	6.16011	0.893874
TRINITY_DN10055_c0_g4	2.07684	0	0	0.755887	18.1301	2.03449	1.66321	9.34375	4.46356	4.43742	5.26887	3.34193	3.90868	6.98423	9.03512	5.09024	10.8693	2.69315
TRINITY_DN10055_c0_g5	4.1089	6.56525	8.86739	5.37625	1.65182	5.09442	1.68863	4.16848	0	2.24302	0	1.01999	1.90958	0	0	1.70547	4.63157	7.22936
TRINITY_DN10055_c1_g1	2.0468	1.86914	0	3.06398	0	1.01555	0.843277	7.27439	7.25037	0	1.73402	0	2.85265	7.05569	9.17395	1.70283	4.61812	6.31214
TRINITY_DN10055_c2_g1	23.9142	7.64303	30.0194	19.2475	18.5261	13.8219	18.463	26.6019	15.1134	27.8388	28.7996	26.9983	9.12882	19.0517	15.1072	11.3282	12.4557	20.2617
TRINITY_DN10055_c3_g1	4.05592	0.926344	0	0	0	0	2.51704	0	1.79949	0	0	3.0018	0	0	1.30308	0	0	2.6875
TRINITY_DN100550_c0_g1	0	0	0	0.775695	0	0	0	0	0	0	0	0	0	0	0	0.864139	0	0
TRINITY_DN100552_c0_g1	9.59849	2.27792	0	0.656785	0	3.83273	2.24051	3.55478	6.18478	2.88996	1.50774	1.66083	0.795398	0	3.45636	2.97126	8.6365	27.0875
TRINITY_DN100553_c0_g1	0	0	6.63218	0.776484	1.67893	1.01639	0	0	1.83634	7.98674	1.77139	3.95568	0	1.0099	1.35269	0	1.55966	0
TRINITY_DN100554_c0_g1	0	0	0	2.34281	0	0	0.86319	0	0	0	0	0	0	1.03104	0.667581	0.881446	0	0
TRINITY_DN100555_c0_g1	0	3.60826	0	1.49286	6.4473	0	0	0.508918	0.881501	4.35436	0	0	0.94462	0	0	0	0	0
TRINITY_DN100555_c0_g2	0	1.55225	0	3.49212	19.7759	0	4.22478	1.1156	6.47336	2.39194	3.83313	3.50333	3.92847	4.08696	9.51073	1.86504	0	2.50617
TRINITY_DN100555_c0_g3	0	0.933717	0	0	0	0	0.837053	0	0	0	1.74142	0	0	0	0	0	0	0.900033
TRINITY_DN100556_c0_g1	0	0	0	0	3.08665	0	0	0	1.81547	0	0	0	6.00805	0	0.656713	1.73419	3.16951	0
TRINITY_DN100556_c0_g2	0	0	0	0.698172	0	0	0.787586	3.99307	0	1.02599	4.57522	0	2.55963	4.45554	0	0.786771	1.4022	1.19371
TRINITY_DN100556_c1_g1	19.0416	5.70504	0	9.81525	6.86978	7.64417	6.03987	1.7944	6.04919	4.20949	5.56702	5.16298	0	4.14034	14.6015	6.14	0	0.630036
TRINITY_DN100557_c0_g1	5.17176	10.8267	0	6.04635	6.56219	10.1532	4.1378	6.20977	8.03637	1.10558	12.2092	2.17721	5.80997	4.99436	8.37371	5.90228	1.54495	2.67936
TRINITY_DN100558_c0_g1	0	0	0	0	0	0	0	0	0	0	0	0	0	0	0	0	0	0
TRINITY_DN100559_c0_g1	6.17749	3.70257	0	6.08955	13.1265	16.2612	11.6293	4.14551	8.09511	11.0942	15.6041	5.23934	4.79186	7.04067	11.0073	7.58482	1.53885	7.15672
TRINITY_DN10056_c0_g1	133.321	135.223	149.611	159.356	128.109	117.298	173.214	212.323	177.413	105.619	128.039	122.346	192.18	182.578	150.632	143.76	196.277	180.511
TRINITY_DN10056_c0_g2	53.5159	20.1054	23.4234	48.5238	92.1567	59.8029	50.0692	51.0766	63.0378	16.8597	17.8014	20.36	49.0356	42.0072	65.9611	28.7747	26.3855	10.1291
TRINITY_DN10056_c1_g1	46.8672	42.4183	70.2941	61.3886	80.9477	74.0687	66.751	61.6123	79.077	42.2546	72.1237	75.1968	50.0668	80.3099	86.5222	74.8612	80.9382	54.3902
TRINITY_DN10056_c2_g1	9.28799	0.938032	5.06458	1.53607	4.95754	4.0837	4.20252	4.17195	2.72471	1.11877	0	3.10129	0.959908	2.0264	3.27273	4.25199	6.18349	0.901709
TRINITY_DN10056_c2_g2	5.21071	6.2538	10.3156	9.85263	8.27209	8.16061	15.0232	6.24372	8.95335	5.56771	26.4616	14.5848	8.83131	15.0015	6.47448	8.51785	9.34922	28.8386
TRINITY_DN10056_c2_g3	7.29556	2.67628	23.2197	7.57651	6.61802	5.09846	9.18129	9.36126	14.321	6.68152	17.6475	22.4805	4.90861	7.99614	10.3571	5.11302	4.67392	4.50623
TRINITY_DN10056_c2_g4	4.11971	1.72526	0	2.2304	18.0066	0	2.48284	0	0.878138	1.10102	0	13.7473	3.92202	0.980185	1.27645	0	0	0.891622
TRINITY_DN10056_c3_g1	70.5821	63.4138	83.2105	48.54	30.0569	66.2592	40.2744	51.603	51.7363	73.4942	60.0786	50.6982	56.9763	68.0001	44.5546	42.6852	40.2761	76.3339
TRINITY_DN10056_c3_g2	0	0	0	0.771431	1.66203	1.02948	0	0	0	0	3.51066	0	0.970159	0	0.656362	0.853921	0	0
TRINITY_DN10056_c3_g3	0	0	0	0	0	0	1.65938	0	0	1.10792	0	7.30957	0.956432	0	0	1.68301	4.60759	0.893259
TRINITY_DN100560_c0_g1	0	0.934625	0	0.765241	1.64579	9.13821	2.52221	0	0.905078	6.70207	5.19803	3.05254	0	0	1.30715	1.69883	4.61496	2.70038
TRINITY_DN100561_c0_g1	0	0	0	0	0	0	0	0	0	0	0	5.76634	0	0	0	0	0	0
TRINITY_DN100562_c0_g1	0	3.33787	0	0	0	0	0	0	0	0	0	1.11278	1.74183	0	0	0	1.49326	1.72769
TRINITY_DN100563_c0_g1	7.10602	6.48529	0	1.52474	3.28372	3.0251	4.22403	5.17184	2.70881	1.11633	0	1.99441	4.71409	1.00065	1.30997	5.10196	6.12205	4.49844
TRINITY_DN100565_c0_g1	0	0	0	2.31225	5.03305	0	1.75843	1.04322	1.8002	0	1.7834	0	0	0	0	0.872609	0	0
TRINITY_DN100569_c0_g1	0	0	0	0	0	0	0	0	0	0	0	0.961056	0	0	0	0	0	0
TRINITY_DN10057_c0_g1	2.08994	0	0	0	0	0	0	0	0	0	0	1.92474	0	0	0	0	3.11944	0
TRINITY_DN10057_c0_g2	2.07426	17.0053	0	0	0	0.986677	0.877807	0	0	0	1.79531	3.85299	0	0	0	5.22089	7.77067	3.67834
TRINITY_DN10057_c0_g3	1.05562	0	0	0.769523	0	0	0	0	0	0	0	0	0	0	0	0.86165	1.57847	0.911908
TRINITY_DN10057_c0_g4	0	0	0	0	0	0	0	0	0	0	0	0	0	0	0	0	0	0
TRINITY_DN10057_c0_g5	18.5765	18.7954	19.0137	3.84561	0	8.17537	0.842484	0	8.18692	15.6905	3.48516	9.2831	2.87961	2.02828	7.21249	15.341	18.568	18.9703
TRINITY_DN100570_c0_g1	1.03795	0	0	0.763976	4.95032	9.19775	0.83339	1.56288	1.80432	3.34272	8.74405	2.13897	2.90193	4.03968	0.649884	1.69461	4.65126	1.7994
TRINITY_DN100577_c0_g1	0	0	0	2.30278	3.3453	0	0.843963	0	3.62614	0	0	0	2.9746	0	0.655114	2.58275	0	0
TRINITY_DN100577_c1_g1	0	3.67965	0	0	0	2.02102	2.47722	0.51522	8.04718	9.92605	3.4487	2.08572	1.90622	0	1.28746	0.837978	0	6.22646
TRINITY_DN100578_c0_g1	2.03062	7.405	0	2.29067	6.58229	4.03644	0.849123	7.25326	0.905141	2.24034	1.73042	0.994254	1.88552	5.00489	7.88868	0	4.5984	2.70799
TRINITY_DN100579_c0_g1	0	0	0	0	0	0	0	0	0	0	0	0	0	0	0	0	0	0
TRINITY_DN10058_c0_g1	705.934	888.629	685.26	873.588	872.958	731.946	1074.8	856.289	815.164	706.402	781.722	629.429	883.254	802.47	897.847	873.644	878.149	721.766
TRINITY_DN10058_c0_g2	0	0.883908	0	3.78475	6.63835	0	2.51597	0	4.47105	0	0	0	4.95056	0	1.29535	2.56779	1.56461	0
TRINITY_DN10058_c0_g3	5.10957	0.929817	23.0772	0	3.31742	5.07895	1.71504	4.6959	14.5936	0	0	1.99637	2.8456	4.02863	1.99001	2.58202	0	5.46228
TRINITY_DN10058_c1_g1	0	6.49835	0	0.759732	0	4.03501	1.66793	2.06298	2.69603	3.32447	5.16122	7.09132	7.56712	3.00317	0.648459	2.52858	1.52763	0
TRINITY_DN100581_c0_g1	0	0	0	0	0	0	0	0	0	0	0	0	0	0	0	0.870919	0	0
TRINITY_DN100583_c0_g1	8.09351	3.675	0	3.81195	6.57674	3.01687	4.25567	0	6.32511	7.84178	0	5.91857	2.81625	0.99694	7.23721	0.853671	1.52983	14.443
TRINITY_DN100584_c0_g1	0	0	0	0	0	4.09663	1.71724	2.10136	0	0	1.75376	3.03645	0	1.0162	3.99355	1.72803	3.10911	0.914086
TRINITY_DN100585_c0_g1	0	0	0	1.53832	0	1.01467	1.7171	0.521567	0.911606	0	3.4898	0.995535	0	3.01781	3.31847	0	0	0
TRINITY_DN100586_c0_g1	2.04456	0.871394	0	2.29734	4.99529	4.95895	4.36563	5.18136	5.37785	2.23677	0	8.6798	1.84193	8.94778	2.0264	5.20141	0	2.7463
TRINITY_DN100586_c1_g1	0	0	0	3.05241	0	0	0.836926	2.61594	0	2.23582	0	1.10785	0	0	1.3023	0.853053	1.5641	0.90338
TRINITY_DN100587_c0_g1	1.07638	0	0	0	0	0	0	0	0	0	7.25696	0	0	0	0.670771	0	0	0
TRINITY_DN100589_c0_g1	4.10296	0	0	0	0	2.03617	0	3.64804	0	4.49262	0	0	0	3.03146	0	1.70963	0	4.5265
TRINITY_DN100589_c0_g2	2.03484	2.76753	2.56623	1.53395	0	1.0109	5.14402	1.5595	1.81813	5.63571	0	4.95248	0.943592	2.00432	1.32516	0	3.07778	0
TRINITY_DN10059_c0_g1	15.3222	5.59645	0	6.87705	4.93059	9.12224	13.4508	9.84916	5.42385	6.69675	10.3798	7.09062	5.69629	18.1053	15.6786	11.0358	1.53589	9.89333
TRINITY_DN10059_c0_g2	67.7411	79.3171	60.5471	75.442	118.029	57.1401	110.79	76.1683	115.234	83.3392	66.7659	47.1901	81.0006	67.2228	94.2824	103.677	113.735	97.6231
TRINITY_DN10059_c1_g1	0	0	0	0	0	0	0	0	0	0	0	0	0	0	0	0.55602	0	2.885
TRINITY_DN10059_c1_g2	0	2.55093	0	3.06608	0	0	0.875158	2.59591	0	0	0	1.92186	0	0	0	0	0	5.50118
TRINITY_DN10059_c4_g1	0	0	0	1.53254	4.97728	0	0	0	2.71264	1.12507	0	5.82978	0.931277	0	1.3397	2.59697	1.53996	2.74082
TRINITY_DN100591_c0_g1	0	0	6.39476	0	0	0	0	1.05388	1.83555	0	1.75858	5.21441	2.90818	2.0472	0.661392	0	0	1.82238
TRINITY_DN100592_c0_g1	0	3.12767	0	0	0	0	0	0	0	0	0	4.17082	5.34434	0	0	0	0	0
TRINITY_DN100592_c2_g1	0	0	0	0	0	0	0	0	0	0	0	0	0	0	0	0	0	0
TRINITY_DN100593_c0_g1	0	0	0	0	0	0	0	0	0	0	0	0	0	0	0	0.870919	0	0
TRINITY_DN100594_c0_g1	2.10534	0	0	0	0	0	0	0	0	0	0	0	0	0	0	0	0	0.915395
TRINITY_DN100597_c0_g1	0	0	0	0.765647	1.67331	0	0	0	0	0	1.78537	0	0.994245	0	1.3087	1.72523	1.57586	1.8229
TRINITY_DN1006_c0_g1	221.882	437.78	490.713	308	357.413	296.986	285.021	342.758	282.127	268.043	196.364	181.458	298.58	421.061	294.76	263.899	454.918	358.112
TRINITY_DN1006_c0_g2	4.09431	0.884041	5.41711	0.769137	0	0.999415	0.87565	6.76476	1.80732	4.50577	0	0	2.78722	3.99271	6.08484	4.35178	7.73876	0
TRINITY_DN10060_c0_g1	0	0	0	0	0	0	0	0	0	0	0	0	0	0	0	0	0	2.7628
TRINITY_DN100602_c0_g1	0	0	0	0	0	0	0	3.66091	0	1.1248	0	0	0	0	0	1.71074	0	0
TRINITY_DN100602_c0_g2	0	0	0	0.766939	0	4.1469	1.70748	0	0	0	0	0	0	1.01113	0.658375	1.74495	1.59017	0.91977
TRINITY_DN100603_c0_g1	2.08527	0	0	0	0	0	1.75786	0	1.77007	0	0	2.88659	0	0	0	0.870782	0	2.76168
TRINITY_DN100605_c0_g1	5.18099	13.1609	0	3.75271	11.5118	17.2151	0	4.13207	2.66035	5.5371	3.51198	1.13243	0	4.9524	1.92581	4.24035	4.6514	8.06319
TRINITY_DN100605_c1_g1	0	0	0	0	0	1.00455	0	0	3.52723	0	3.46345	0	0.963648	0	0	1.6737	0	0
TRINITY_DN100608_c0_g1	0	0	0	0	0	0	0	0.530624	0	0	1.79213	0	0	0	0	0.866142	0	0
TRINITY_DN10061_c0_g1	0	0	0	0	0	0	0	0	0	0	0	0	0	0	0	0	0	0
TRINITY_DN100610_c0_g1	0	2.76914	0	8.38219	3.28515	0	1.69614	10.8565	0.903452	5.59152	0	0.991165	2.82141	1.99723	3.28212	5.11181	1.52969	4.50586
TRINITY_DN100611_c0_g1	2.02107	1.8455	0	0.755931	4.87777	0	0	0	0	0	0	0	0	0.995074	0	0	0	0
TRINITY_DN100612_c0_g1	0	0	0	0	0	0	0	0	0	0	0	0	0	0	0	0	0	0
TRINITY_DN100614_c0_g1	0	0	0	0	0	0	0	0	0	0	0	0	0	0	0	0	0	0
TRINITY_DN100616_c0_g1	0	0	0	0	0	0	0	0	0	0	0	0	0	0	0	0	0	0
TRINITY_DN10062_c0_g1	3.73072	7.57715	10.5353	4.10986	12.0213	1.26823	4.27818	7.72773	0.730871	5.63986	12.168	3.28201	10.7738	1.60776	0	8.01319	3.85458	6.01446
TRINITY_DN10062_c0_g2	22.6493	9.50988	19.5562	10.7865	13.447	8.9526	6.14789	7.82096	9.87925	13.4178	1.79176	2.91366	15.6274	18.9821	15.0357	20.0256	3.09908	11.0561
TRINITY_DN10062_c0_g3	2.04923	0	0	1.53508	0	0	3.3864	1.04138	4.54298	4.48924	0	3.03693	0.951809	2.01901	3.28842	2.56253	0	3.61819
TRINITY_DN10062_c0_g4	0	0	10.4187	0.779995	0	0	5.10766	2.66129	0.920845	0	3.57699	0	0.990253	2.06258	1.32711	0.865842	1.5845	0
TRINITY_DN10062_c0_g5	5.14457	14.8704	16.5205	7.70233	8.37688	25.92	18.4456	20.8471	22.5199	8.99375	10.6782	6.78755	6.47844	9.00117	19.0363	13.0794	12.4158	5.52497
TRINITY_DN10062_c1_g1	2.08973	0	0	0	1.65736	0	0	0	0.900283	0	0	0	0	0	0	0	0	0
TRINITY_DN100621_c0_g1	0	5.56587	0	2.28355	3.27595	7.05797	1.68038	1.54891	0.901008	0	3.44695	4.00802	0.943314	3.00208	3.26227	0.847359	0	0
TRINITY_DN100622_c1_g1	0	0	0	0	0	0	0	0	0	0	0	0	0	2.02578	0	2.59071	0	0
TRINITY_DN100623_c0_g1	0	4.59882	0	1.50804	0	2.00646	0	0.51204	3.56522	0	0	1.02065	2.83275	2.98505	6.42034	5.84154	3.03654	7.96312
TRINITY_DN100624_c0_g1	0	0	0	0	0	0	0	0	0	1.03305	0	2.05994	0	0	0	0	0	0
TRINITY_DN100627_c0_g1	1.05762	0	7.88015	0	0	0	0	0.538399	0	0	3.59373	0	0	2.08491	0	1.76928	1.59375	0
TRINITY_DN10063_c0_g1	47.7962	16.0863	52.0295	49.5988	48.9754	65.0976	40.7165	33.0789	25.9793	44.929	45.466	40.2943	67.9956	35.4584	29.0758	40.4522	28.6667	40.201
TRINITY_DN10063_c1_g1	0	0	0	0.752967	0	1.01297	0	0	0	0	0	0	0	0	0	0	1.54493	0
TRINITY_DN10063_c4_g1	8.15275	0	0	0.769317	0	0	0	0.521118	0	1.13103	1.74913	1.97413	0.943516	0	0	3.45891	6.17718	3.65256
TRINITY_DN10063_c5_g1	0	0	0	2.30897	0	0	0	0	0	0	0	0	0	0	0	0	0	0
TRINITY_DN100630_c0_g1	12.4646	17.7024	12.7181	10.7428	3.30891	16.394	3.34782	6.7907	9.96844	1.11794	1.74921	7.41707	19.3373	10.1379	8.48324	6.79812	4.65627	6.3131
TRINITY_DN100632_c0_g1	0	2.72714	0	0	0	1.00925	0	4.11541	4.45225	2.20005	0	0	0	0.996919	0	2.51009	3.06247	0.888286
TRINITY_DN100634_c0_g1	0	0	0	0	0	0	0	0	0	2.24986	0	0	0.9571	0	1.31664	0	1.54811	1.81291
TRINITY_DN100636_c0_g1	0	1.84287	0	0.766326	1.65318	0	2.57042	1.03876	1.81659	4.50497	3.47888	0	1.88542	4.00493	1.32424	4.29431	4.61291	4.53903
TRINITY_DN100636_c0_g2	23.2345	17.6755	29.8319	34.6263	35.3871	19.6772	33.3029	36.2699	29.6125	15.8529	22.3146	29.8335	21.3751	22.5537	28.2644	18.4218	14.3286	29.8383
TRINITY_DN100636_c2_g1	0	0	0	0	0	0	2.62252	0	0	0	0	0	0	2.07066	1.34827	0	0	0
TRINITY_DN100637_c0_g1	0	1.72715	0	2.23126	6.54435	1.00459	5.79091	1.53877	7.02726	3.3036	0	7.99431	0.979103	0	2.55243	5.91603	3.08251	5.34774
TRINITY_DN100639_c0_g1	0	0	0	0	0	0	1.70723	0.525001	0.916122	0	0	0	0	0	0	0.86125	3.11005	0
TRINITY_DN100639_c1_g1	5.11868	3.72888	0	6.86648	3.28142	11.1508	2.50714	0.517957	1.8047	1.11175	1.72858	7.16218	0.952159	0	1.30083	0.845432	0	3.58436
TRINITY_DN10064_c0_g1	0	3.69241	0	3.81032	3.28535	2.01368	5.93686	1.55102	1.80701	6.71024	1.72744	3.9649	5.64316	3.99471	0.656465	1.70404	1.52978	0
TRINITY_DN10064_c0_g2	4.4231	0.741273	3.0872	4.30981	4.95622	9.75694	2.75114	2.08669	6.56758	23.7371	5.58868	3.97934	4.12406	3.21901	9.72828	6.23459	8.24383	4.37487
TRINITY_DN10064_c0_g3	5.14494	3.56611	0	2.25129	0	1.00904	4.9395	4.11712	2.66084	2.19901	0	6.55066	3.86062	1.98163	1.28076	3.35747	0	6.2209
TRINITY_DN10064_c0_g4	9.24319	6.51545	0	0.763047	3.2831	6.09145	5.00353	1.55451	0.901977	2.22201	1.7311	8.26301	0.955557	10.0693	5.19778	1.689	13.8281	2.68616
TRINITY_DN10064_c2_g1	0	0	0	0.773497	1.68451	0	0	0	0.913618	0	0	0	0	1.02105	1.31996	1.73408	0	1.83495
TRINITY_DN10064_c3_g1	0	0	0	1.53593	3.3054	4.07065	3.38828	4.68879	5.4546	5.61466	1.73906	1.01287	3.80934	5.05032	3.29024	0.854649	0	2.71515
TRINITY_DN100641_c0_g1	7.25246	0	0	1.54113	3.31522	7.17073	0	2.61559	1.82192	3.36672	1.74719	0	0	3.04992	0	2.55887	0	0.904385
TRINITY_DN100642_c1_g1	0	0	0	0.768535	1.68114	0	0	2.11276	0	0	0	0	0	0	0	0	0	2.74709
TRINITY_DN100642_c2_g1	0	0	0	0	0	0	0	0	0	0	1.73585	0	0.96667	0.982071	0	0	0	0
TRINITY_DN100649_c0_g1	0	0.92225	0	0.761677	0	0	0	0	0	0	0	0	0	3.02031	1.29514	0	0	0.896171
TRINITY_DN10065_c0_g1	3.06265	18.1497	19.7729	13.1028	13.3332	2.01704	14.8105	19.3027	12.7559	19.2504	7.03474	10.7915	11.2806	15.0324	12.7597	8.69339	12.3856	7.33958
TRINITY_DN10065_c1_g1	15.7721	24.309	25.0179	8.1261	9.08316	7.20216	16.6439	3.29938	10.9893	6.44465	18.1588	17.9172	9.06715	26.699	15.1551	8.55824	6.03135	9.3943
TRINITY_DN10065_c1_g2	0	0	0	0	0	0	0	0	0	0	0	0	0	0	0	0	0	0
TRINITY_DN10065_c1_g3	3.06537	2.79908	0	3.82175	0	0	2.52279	1.5556	4.52126	1.11646	5.19149	3.03976	1.89934	2.01231	1.30694	0.849166	6.14544	4.49834
TRINITY_DN10065_c1_g4	0	0	0	0	0	1.01268	0	0	0	0	0	0	0	0	0	0	6.20832	2.69119
TRINITY_DN10065_c2_g1	3.07164	11.2211	0	6.8983	6.59584	5.08028	5.0642	5.19942	2.72086	11.1975	5.20523	13.1771	0	3.02547	7.87032	2.55627	13.8623	9.02515
TRINITY_DN10065_c3_g1	0	0	0	0.756682	0	0	0.829884	0	0.894393	0	0	1.09853	0	1.99828	0.645673	0	0	0
TRINITY_DN10065_c3_g2	14.5906	0.912229	5.12638	7.62553	4.95924	12.2861	10.8468	13.5549	9.90677	1.11488	1.75661	8.73451	7.79716	6.04712	7.79355	11.8955	3.11189	5.40058
TRINITY_DN100650_c0_g1	0	0	0	0	0	0	0.820582	0	0	0	1.73421	1.12042	0	0	0	0	0	0.884692
TRINITY_DN100651_c0_g1	0	0	0	0.775088	0	0	0.865056	0	0	0	0	0	0	1.01387	0	0	0	0
TRINITY_DN100651_c0_g2	0	1.818	0	0	3.21689	0	0	0	0	2.18602	0	0	0	1.96216	0	0	0	0
TRINITY_DN100654_c0_g1	4.09801	0	6.59506	0.773611	3.34459	3.03935	0.873448	0	0.915047	1.13674	0	0.98603	1.88923	1.00646	6.73376	3.48853	4.66141	1.84081
TRINITY_DN100658_c0_g1	4.05481	1.82606	0	1.53053	0	0	1.71944	6.2205	3.62697	1.12511	0	3.92656	0	3.99087	5.97198	4.30135	1.53619	3.63367
TRINITY_DN10066_c0_g1	0.955655	14.2479	3.74709	15.012	9.36178	14.4892	10.2253	19.4615	3.69403	20.2193	21.4583	13.8924	20.4225	15.8986	10.3098	13.4673	6.90404	19.6748
TRINITY_DN10066_c0_g2	26.9992	25.909	22.9089	35.4277	18.507	47.3174	30.6871	21.3714	32.9605	32.3631	16.002	55.8233	33.8774	26.9788	42.4501	40.7294	15.7265	49.6019
TRINITY_DN10066_c1_g1	0	0	0	0.787021	1.69251	0	0.863919	0	0	0	0	0	0	0	1.3435	0.873135	3.16501	0.925179
TRINITY_DN100664_c0_g1	6.10246	0	0	0.767963	8.29216	3.02477	7.77499	2.60048	10.0066	3.387	0	3.93373	1.88158	2.00136	3.33257	5.18392	9.25096	3.64903
TRINITY_DN100668_c0_g1	3.0573	0	0	0.768875	1.66425	3.01149	2.61451	0.520175	4.53795	4.51622	0	0	4.67527	3.9943	1.34337	0	6.17973	3.66568
TRINITY_DN100669_c0_g1	0	0	0	0	0	0	0	0	2.71672	0	0	0	2.876	0	6.52539	3.39201	0	0
TRINITY_DN10067_c0_g1	77.693	45.8606	57.6774	64.468	55.7234	41.5878	41.0978	32.9051	33.7876	38.6612	37.9446	42.505	38.1371	44.1982	40.4205	41.6313	32.8802	57.3241
TRINITY_DN10067_c0_g2	56.163	28.0115	26.4883	47.786	55.0297	21.1524	24.4326	29.2049	40.9704	41.8894	61.6256	50.9151	33.7829	37.0535	31.6097	30.4479	41.8055	19.2807
TRINITY_DN10067_c0_g3	0	0	0	0	0	0	0	0	0	0	0	0	0	0	0	0	0	0
TRINITY_DN10067_c0_g4	12.1791	3.59959	0	4.59671	3.31455	4.00718	5.20103	2.59248	0.905411	4.50171	6.99763	1.94827	5.60124	3.98312	0.66811	0.864543	1.539	1.82472
TRINITY_DN10067_c1_g1	7.14138	5.81383	6.55944	14.34	16.518	14.5066	6.68989	2.04556	5.7731	3.27241	5.29874	9.44851	12.515	6.88266	6.73743	7.68795	6.10699	10.8346
TRINITY_DN10067_c2_g1	7.35429	28.7747	32.8399	8.92741	22.6079	10.1692	13.5755	22.373	6.69899	6.0127	4.66514	11.0029	28.7183	26.0423	8.7949	9.25835	11.0457	9.00051
TRINITY_DN10067_c3_g1	0	0	0	4.59323	1.65227	8.05894	3.43294	0.518708	2.7219	1.12536	0	0.984845	11.2841	2.99729	0.662761	3.43778	1.53655	0
TRINITY_DN10067_c5_g1	0	0.884936	0	0	0	0	0.841228	0	0	0	0	0	0	0	0	0.858689	0	0
TRINITY_DN100670_c0_g1	0	0	0	0.749733	0	1.00842	2.46896	1.02891	2.65748	1.09873	0	1.09545	0.966059	0	0.639719	0	0	0.888456
TRINITY_DN100671_c0_g1	5.10074	0.896063	0	0	0	0	0	0	0	0	0	0	0	0	0	2.49605	0	0
TRINITY_DN100673_c0_g1	0	0	0	0	3.31907	2.05062	0	0	0.912447	0	0	0	0	3.05263	1.31515	2.5638	1.55257	0
TRINITY_DN100675_c0_g1	0	0	0	0	0	0	0	0	0	0	0	0	0	0	0	0.864919	1.58128	0.914729
TRINITY_DN100676_c0_g1	0	5.21063	0	1.52888	0	0.989529	0.871729	0	0.894139	1.11588	1.76608	0	2.75601	0	2.02402	0.865392	1.54023	0
TRINITY_DN100677_c0_g1	0	0	0	3.07508	4.97138	8.12404	4.27971	1.56448	5.46886	0	0	0	0.94859	0	2.64966	0	1.54312	0.909342
TRINITY_DN10068_c0_g1	0	0	0	0	0	0	0	0	0	0	0	0	0	0	1.69925	0	0	0.374378
TRINITY_DN100681_c0_g1	3.12444	0	0	0	0	0	0.858936	0	0	0	0	9.27581	0	0	1.33483	2.60104	0	1.83677
TRINITY_DN100683_c0_g1	0	0	0	0.77745	0	0	1.70204	0	0.919471	5.66289	0	0	0	0	0.662614	0	0	0
TRINITY_DN10069_c0_g1	4.0618	1.7596	0	6.02889	6.68389	7.31409	4.22548	13.7125	7.04415	6.66685	1.71353	14.1307	1.00233	9.03636	7.0764	15.8871	7.59206	7.23639
TRINITY_DN10069_c0_g2	12.3475	9.35689	10.0053	12.3493	16.3906	9.0705	17.5507	17.2496	10.0527	31.3596	21.2299	14.3752	9.8158	6.19824	13.7451	18.8247	12.4815	11.7658
TRINITY_DN100690_c0_g1	25.6954	5.49975	0	4.54447	6.5393	3.03866	1.65276	0	3.57841	5.52111	0	4.22251	5.74569	3.00374	5.15256	2.51869	4.60754	5.3489
TRINITY_DN100691_c0_g1	0	0	0	0	0	0	0	1.52399	0	1.08825	0	3.06731	0	0.986616	0	0	0	0
TRINITY_DN100692_c0_g1	2.03498	0	0	1.53654	0	0	0	0	7.2768	0	0	3.92682	1.8796	0	2.00306	1.73059	4.62835	0.913397
TRINITY_DN100693_c0_g1	0	0.925282	0	2.28004	0	0	4.20222	2.06218	0	0	0	0	0	0.998419	0	0	0	4.48148
TRINITY_DN100696_c0_g1	0	0	0	0	0	0	0.852474	0.528736	1.81186	0	1.80147	0	0	0	0	0.870707	0	0.918553
TRINITY_DN100697_c0_g1	0	0.932136	0	3.05132	0	0	0	3.62459	0.902299	5.56165	1.72739	3.05573	0	5.02614	4.55633	2.53769	1.53374	6.27541
TRINITY_DN100698_c0_g1	7.13301	7.96719	0	16.8679	6.65198	6.98421	2.61637	12.449	10.8257	2.24843	15.8483	1.93814	3.71206	8.95517	6.72798	5.20367	6.16837	4.57841
TRINITY_DN100699_c0_g1	26.983	8.48985	0	21.5264	21.8583	13.8073	23.7033	25.0001	27.5345	7.78657	16.169	21.1868	23.7136	23.0268	17.8211	12.1824	12.4361	24.8307
TRINITY_DN100699_c1_g1	3.09425	0	0	10.0235	3.31649	2.04585	1.69467	1.56928	0	7.87949	5.23722	2.04915	7.66977	6.09136	7.24549	0.85594	3.09977	2.72116
TRINITY_DN100699_c2_g1	0	5.19229	0	3.81607	0	0	3.48197	4.64829	1.78402	3.3404	7.05851	0.960535	0.916394	0	0	0	0	4.56252
TRINITY_DN1007_c0_g1	1130.38	783.067	331.435	733.423	1109.16	906.974	856.851	1021.25	851.151	769.549	660.056	936.59	802.631	909.136	995.692	842.719	732.354	843.509
TRINITY_DN1007_c0_g2	20.6999	25.8028	44.9982	36.1922	36.9679	34.7	36.9168	27.1134	24.1429	106.23	78.8092	58.9565	48.6724	35.053	37.6052	23.5365	18.6579	37.7604
TRINITY_DN1007_c1_g1	76.7813	84.544	66.1313	105.889	89.6447	78.3675	76.0846	79.1013	79.2887	63.5752	56.1855	41.5701	74.4561	106.012	77.7829	75.8632	44.7543	52.2194
TRINITY_DN1007_c12_g1	0	0	0	0	0	0	0	0	0.913565	0	3.60488	0	0	1.02016	1.32167	0.870579	0	3.68113
TRINITY_DN1007_c13_g1	36.3787	40.8015	21.4159	28.4867	60.6208	44.4416	32.5294	33.3819	28.4611	13.3668	32.3876	43.3977	40.1848	23.0606	36.3829	46.1857	32.6929	50.6543
TRINITY_DN1007_c3_g1	1.02495	9.74614	13.5525	7.70332	26.751	17.02	21.0461	8.33878	18.105	10.1553	8.85869	9.72575	13.9617	20.9943	14.2163	20.0483	12.4003	14.7256
TRINITY_DN10070_c0_g1	154.53	189.723	297.552	173.192	204.208	178.01	182.026	186.795	185.709	181.924	195.277	151.054	167.054	215.818	165.456	168.12	210.446	198.006
TRINITY_DN100700_c0_g1	0	0	0	0.764967	13.2837	2.05529	5.02562	6.80891	0	12.309	0	0	0.980081	4.04398	5.2156	0	9.38224	2.71188
TRINITY_DN100703_c0_g1	1.02428	0	0	0.745931	0	0	0	0	0	0	0	1.09696	0	0	0	0.83662	0	0.885295
TRINITY_DN100703_c0_g2	0	0.860435	0	0	0	0	0	0	0	0	0	0	0	0.974194	0	0	0	0
TRINITY_DN100704_c0_g1	0	0	3.97101	0	0	0	0.882493	1.59813	1.86349	0	0	0	0	2.05131	0	0	0	0
TRINITY_DN100706_c0_g1	0	0	0	0	0	0	1.72963	0	0	1.13444	0	1.98669	0	0	5.34356	0	1.54886	0
TRINITY_DN100709_c0_g1	0	0	17.9127	2.28213	0	3.06495	0	6.24429	5.39178	5.56197	0	2.18285	2.91939	1.00545	0.64802	2.5441	0	0.898241
TRINITY_DN10071_c0_g1	0	0	0	0	1.66522	0	0	0	0	1.13249	0	0	0	0	0	0.868104	0	1.83271
TRINITY_DN100710_c0_g1	0	2.65238	0	3.0252	1.65716	4.08169	3.34899	2.08189	1.78717	0	3.53892	0	5.92926	0	0.646862	1.70915	0	0
TRINITY_DN100711_c0_g1	0	0	0	0	0	0	0	0	0	0	0	0	0	1.00434	0	0	0	0
TRINITY_DN100714_c0_g1	0	0	0	0	0	0	6.06652	0	0	0	0	0	0	1.04394	1.34876	0	0	0
TRINITY_DN100716_c0_g1	1.01609	0	0	3.06613	3.30816	4.03599	0.858801	1.03895	0.90853	0	0	1.9738	3.76775	0	2.65334	0	0	0
TRINITY_DN100719_c0_g1	0	0	0	2.29439	0	1.01457	0	1.03773	0	0	0	1.0151	0	1.00688	2.61451	0	0	0.900024
TRINITY_DN10072_c0_g1	73.9138	71.9375	68.9245	86.9937	60.6681	77.9064	67.7015	73.032	65.6848	80.085	86.5142	85.7609	79.2924	63.1918	59.8118	51.4075	62.301	49.7329
TRINITY_DN10072_c0_g2	52.9871	34.0399	48.471	31.5669	42.0892	38.5306	36.0454	51.636	32.9252	31.2008	28.7763	37.6193	47.5165	51.1289	37.7412	35.7298	37.3587	43.2864
TRINITY_DN10072_c1_g1	0	6.49889	0	1.52068	6.54117	7.06061	0.836111	8.7693	0.89945	3.33148	3.44287	1.00918	1.89012	0	1.29964	0	0	2.68434
TRINITY_DN100721_c0_g1	93.8038	68.3307	103.829	76.2114	50.586	98.5092	102.877	46.4317	102.813	97.7766	81.2097	100.154	80.081	68.2277	98.42	101.933	68.5545	118.805
TRINITY_DN100722_c0_g1	2.05058	8.29879	1.30754	1.5483	1.67153	6.09997	3.48158	1.57296	1.83428	0	3.52162	2.97574	0	0	2.68641	2.61219	1.5541	5.51622
TRINITY_DN100723_c0_g1	0	0	0	0	0	0	0	0	0	0	0	0	0	0	0	0	0	0
TRINITY_DN100724_c0_g1	2.03629	4.64668	0	1.52912	4.9395	12.1363	8.46945	2.59328	10.8664	4.4774	6.92426	3.00137	11.3479	11.04	1.97024	3.4104	1.53489	7.21729
TRINITY_DN100725_c0_g1	17.3872	4.64522	11.5805	3.08268	3.32393	6.1	4.3012	3.13556	0.9134	7.92673	1.74833	8.97744	4.74556	5.03957	5.32	6.04007	1.54652	4.56208
TRINITY_DN100726_c0_g1	10.298	0.940361	50.8518	4.62289	8.28676	1.0219	1.69578	6.79478	3.64626	2.25088	6.97747	2.04154	5.74232	2.02826	4.61194	4.2808	1.54861	4.5345
TRINITY_DN100726_c0_g2	0	0	0	0.775482	0	0	0	0.52465	0	0	0	0	0	0	0.681932	0	0	0
TRINITY_DN100726_c2_g1	0	12.0331	0	1.52366	0	7.05324	2.53342	5.1683	1.80474	1.11571	3.45051	2.98844	1.88402	1.9997	2.61867	0.849888	7.64713	8.99174
TRINITY_DN100726_c2_g2	11.2817	7.00528	0	10.76	11.6957	11.9497	10.5145	5.72027	0	6.73703	8.86875	0	4.62422	4.98885	8.13185	9.57074	3.09617	3.67502
TRINITY_DN100726_c3_g1	5.10236	0	0	0	0	3.01367	0	0	0	0	0	0.976141	0	0	0	1.73886	1.5468	3.67042
TRINITY_DN10073_c0_g1	303.327	441.733	990.41	521.8	528.319	526.038	404.455	400.812	489.692	440.808	373.476	288.619	406.976	467.775	517.815	386.346	477.905	397.106
TRINITY_DN100730_c0_g1	0	0	0	1.54392	0	0	3.37066	1.04996	0.912215	0	0	0	0	0	0	0	0	0
TRINITY_DN100733_c0_g1	3.11559	6.37014	0	0	1.6478	3.06169	5.82231	1.55885	1.79567	2.22271	0	0	1.94203	0	1.29497	0.846814	3.10125	1.79465
TRINITY_DN100734_c0_g1	0	0	0	0	0	0	0	0	0	0	0	0	0	0	0	0	0	0
TRINITY_DN100735_c0_g1	0	0	0	0	0	1.98442	0	0	0	4.38093	0	0	0	0	0	0	0	0
TRINITY_DN10074_c0_g1	72.6533	45.1866	18.4662	36.201	31.156	39.4513	49.9785	43.0204	75.1816	21.068	44.4198	31.9934	48.9584	48.8195	40.2128	29.5545	65.3697	41.8561
TRINITY_DN10074_c0_g2	12.2039	5.56555	0	1.52903	9.88183	3.03193	18.6835	7.78154	2.71809	4.48368	1.73195	12.9594	8.49979	6.01564	2.63101	3.4156	4.60387	1.80637
TRINITY_DN10074_c0_g3	14.4822	5.37043	0	6.03421	3.28166	6.08616	5.79361	7.24391	7.13042	1.10522	5.23863	15.3951	11.6514	6.97072	9.6543	7.59679	10.8275	5.361
TRINITY_DN10074_c2_g1	0	0	0	0	0	0	0	0	0	0	0	0	0	0	0	0	0	0
TRINITY_DN10074_c3_g1	17.411	31.0972	32.4143	16.1781	18.3838	19.0401	21.0359	32.3129	37.1508	16.9385	17.7008	34.0677	23.2996	8.9977	20.9654	46.1913	15.4963	27.6046
TRINITY_DN100740_c0_g1	0	0	0	0	0	0	0	0	0	0	0	0	0	0	0	0	0	0
TRINITY_DN100743_c0_g1	3.07307	0	0	3.07018	0	2.03396	3.38716	1.56203	0.908579	0	1.73808	7.08148	0.951578	0	1.31552	0	1.54208	0
TRINITY_DN10075_c0_g1	47.7191	119.645	106.336	20.0194	53.8333	38.5846	12.3072	29.2046	26.7476	58.0251	43.0934	77.2284	20.1432	39.0829	37.0017	61.0095	52.901	79.2051
TRINITY_DN100750_c0_g1	0	0	0	0	1.63835	0	0	1.02832	0.881589	0	0	0	0.978034	0	0	0	0	1.78524
TRINITY_DN100756_c0_g1	0	2.71394	0	0	1.60359	2.9798	0	3.0386	0	0	0	1.0241	3.74652	0	0	4.1182	0	2.62289
TRINITY_DN10076_c0_g1	27.7801	9.39875	10.1802	21.573	31.5004	36.7598	42.4666	14.6344	23.7108	15.7671	17.4443	22.381	35.3625	28.3781	32.3348	26.5704	21.6747	15.433
TRINITY_DN10076_c0_g2	19.4805	57.5982	4.24693	8.74866	7.63278	4.50902	17.3079	12.2414	3.38993	14.4091	47.371	14.6469	6.26703	24.5855	10.3484	7.92326	2.35458	7.67298
TRINITY_DN10076_c0_g3	0	2.79251	0	6.8672	1.64175	1.01128	5.04492	9.31669	9.93363	2.23019	19.0014	5.04007	3.78655	16.0603	15.0261	8.4861	10.7324	3.59555
TRINITY_DN10076_c1_g1	20.4389	5.55149	1.29173	4.62445	3.32585	2.03038	6.03798	6.79068	4.56731	6.79698	6.99976	6.95553	2.84294	6.03891	6.66455	4.32189	6.18568	4.56725
TRINITY_DN10076_c1_g2	0	0	0	0.769656	0	0	0	0	0	0	0	0	0	0	0	0	0	0
TRINITY_DN100760_c0_g1	0	1.82769	11.5266	6.10547	6.6136	2.04792	7.51131	3.64982	3.60446	0	5.2682	1.08845	4.86881	6.05167	7.14758	1.69906	0	1.80122
TRINITY_DN100760_c0_g2	0	0	0	0	0	0	0	0	0	0	0	0	0	0	0	0	0	0
TRINITY_DN100760_c0_g3	7.22407	1.73085	1.39363	1.53947	0	1.98621	2.63514	4.16842	1.79283	6.7205	0	12.5738	0	0	0.681843	1.74287	1.55291	11.0459
TRINITY_DN100761_c0_g1	0	0	0	0	0	3.08533	0.858197	5.79575	0	0	0	0	0	1.02078	1.33247	4.32611	3.12063	10.0732
TRINITY_DN100764_c0_g1	0	0	0	0	0	0	0.87943	0	0	0	0	0	0	0	0	0	0	0
TRINITY_DN100765_c0_g1	1.01447	0	0	0.763892	0	1.00837	0	0	1.81118	1.12232	0	0.990492	0	0.999859	0	0.85479	4.59959	3.61662
TRINITY_DN100769_c0_g1	0	0	0	0	3.31347	0	1.71487	0	1.82112	0	0	3.97884	1.8926	1.00494	2.65138	1.72018	0	1.81901
TRINITY_DN10077_c0_g1	572.489	587.129	1063.65	551.266	537.068	502.857	513.428	482.459	472.499	704.224	588.138	512.192	499.814	511.293	520.16	517.644	485.669	459.573
TRINITY_DN100772_c0_g1	1.02958	0	0	1.54606	0	2.04546	2.56818	0	2.7469	0	1.75012	0	7.65046	0	3.3197	3.44767	0	1.82413
TRINITY_DN100773_c0_g1	10.2201	1.82708	20.9962	6.17417	6.67135	8.09171	1.74083	8.88376	10.0471	0	10.5518	15.7616	7.5468	5.0229	6.71132	10.4349	12.3992	7.34237
TRINITY_DN100774_c0_g1	0	0	0	0	0	0	0	0	0	0	0	0	0	0	0	0	0	0
TRINITY_DN100774_c0_g2	0	0	0	1.53889	0	0	0	3.13197	0	0	0	0	0	0	0	0	0	0
TRINITY_DN100776_c0_g1	0	0.837989	0	0	0	1.90598	0	0	0.836549	0	0	4.15748	0	0	0	0	0	0
TRINITY_DN100777_c0_g1	0	0	0	0.568379	3.67947	2.21393	2.54718	0.385187	1.34734	4.17751	3.87287	4.65244	0	0.741949	0	3.6705	0	0
TRINITY_DN100777_c0_g2	0	0	0	0	0	0	0	0.533016	0	4.55736	3.5851	0	0	0	0.664414	0	0	0
TRINITY_DN100777_c1_g1	0	0	0	0.767421	0	0	0.837593	2.08861	1.81385	0	0	9.47613	0	1.01384	1.95885	0	0	0.901596
TRINITY_DN10078_c0_g1	73.0303	82.4488	56.4429	25.4026	40.4883	25.5892	8.79325	22.9567	20.36	14.4313	34.3248	59.6767	18.1769	24.0864	23.4222	51.3979	51.4305	74.5981
TRINITY_DN10078_c0_g2	107.732	111.81	75.9734	86.1607	54.0152	82.9613	78.0696	86.9377	72.3063	84.6337	80.9017	80.8825	110.655	95.0309	100.837	115.842	89.1631	78.5686
TRINITY_DN10078_c1_g1	11.575	9.16017	7.79194	13.518	10.1584	8.35309	10.0073	4.7569	5.33216	12.1448	10.1049	13.3603	8.52567	4.14468	8.56786	9.54075	7.91095	18.11
TRINITY_DN10078_c1_g2	68.268	63.5577	119.911	80.5553	50.9761	61.8716	59.063	72.4032	51.4801	86.0191	65.4525	65.3436	57.7871	75.8233	57.2048	66.8811	45.4647	56.9879
TRINITY_DN10078_c2_g1	278.727	193.18	175.507	332.533	280.127	277.39	315.686	289.58	247.67	65.4595	137.389	90.4489	355.078	406.521	388.064	445.134	279.021	389.566
TRINITY_DN10078_c3_g1	320.369	322.276	455.534	249.865	231.378	213.194	218.367	199.126	214.989	242.665	282.606	309.262	199.963	200.266	234.744	391.185	287.852	294.797
TRINITY_DN10078_c3_g2	0	0.927942	1.31114	0.778181	0	0	0	0	0.919409	0	1.79664	0	0	0	2.65356	0	0	0
TRINITY_DN10078_c3_g3	32.1114	15.446	2.82069	24.6407	15.1295	22.7857	27.2494	23.4652	13.3987	7.82158	17.9271	14.4914	27.5208	21.0365	17.1066	30.5083	34.2145	12.8938
TRINITY_DN10078_c3_g4	6.15294	7.95932	36.6731	8.47355	10.0344	11.0063	8.77151	15.1136	8.14186	14.6616	23.0466	8.74913	12.0907	15.9956	6.77394	4.35868	24.8051	2.76136
TRINITY_DN100782_c0_g1	0	0	0	0	0	0	0	0	0	0	0	0	0	0	0	0	0	0
TRINITY_DN100783_c0_g1	0	0	0	0.774351	0	0	2.57561	2.66613	0	2.28835	0	0	0	0	0.662758	0	0	0.925452
TRINITY_DN100785_c0_g1	0	0	0	0	0	0	0	0	0	0	0	0	0	0	0	0	0	0
TRINITY_DN100787_c0_g1	0	0	0	2.28997	0	5.06761	0	0	2.70877	0	3.45708	0	0	0	0	0	0	0
TRINITY_DN100788_c0_g1	0	0	0	2.31352	0	0	0	0	1.8222	4.51231	1.77967	0	0	3.0576	0.65724	0	0	0
TRINITY_DN100789_c0_g1	0	0	0	0	1.68849	0	0.853739	0	1.81612	0	0	0	0	0	0	0.87181	0	0
TRINITY_DN100789_c0_g2	0	0	0	0	0	0	0	0	0.886225	0	0	0	0	0	0	0	1.55228	0
TRINITY_DN100789_c0_g3	0	0	0	1.52027	0	1.01653	0	0.518042	0.89782	0	0	0	0	0	0	0.842582	0	0
TRINITY_DN10079_c0_g1	12.211	8.00239	0	5.36596	1.66121	3.99602	6.96756	1.03719	2.70952	1.12504	12.3037	1.94038	5.57726	6.96461	8.7294	16.466	7.70545	3.65967
TRINITY_DN10079_c1_g1	2.59006	0	0	1.33971	0	0.8757	0.758126	1.98616	2.31559	1.43594	0	0.851393	2.40137	2.61164	4.67447	1.51194	2.69133	3.98904
TRINITY_DN10079_c1_g2	7.48742	18.5559	48.2447	21.4539	23.6484	8.90894	32.7288	32.0376	22.2996	3.34943	38.9349	6.9571	34.7824	60.8588	21.1734	25.1881	25.4606	23.5782
TRINITY_DN10079_c1_g3	0	0.900212	0	1.52915	4.95989	5.00217	10.3707	10.3503	5.42299	2.24659	6.97835	0.973183	5.59509	2.98239	3.33089	6.03659	4.60736	3.64037
TRINITY_DN10079_c2_g1	0	0	0	1.49805	0	1.00815	0	0	0	0	5.23726	0	0.971505	0	0	0	0	0.89134
TRINITY_DN100796_c0_g1	0	0	0	0	0	0	0.846496	0	0	0	0	0	0.995641	2.02738	1.31299	1.7285	0	0.914022
TRINITY_DN100796_c0_g2	0	0.880795	3.69846	0.915323	0	0	1.60732	0	0.868022	0	0	3.13986	0	0	4.38051	4.90704	2.99503	1.0884
TRINITY_DN100796_c2_g1	0	1.87545	8.88196	3.07526	1.65426	3.06974	2.52048	4.70005	1.81798	6.71671	1.74469	6.25158	5.7791	1.01469	2.61837	3.40328	3.09707	1.80445
TRINITY_DN100799_c1_g1	0	0	0	0.765673	0	0	0	0	0	1.11732	0	0	0.952893	0	0.653734	0	0	0
TRINITY_DN1008_c0_g1	0	5.0725	2.8726	2.3084	0	3.94191	0	1.04281	0.886957	4.44611	5.40566	5.77814	1.82141	1.0026	5.49828	6.09605	1.55685	11.0462
TRINITY_DN10080_c0_g1	3.13094	2.52079	0	0	0	0	3.51707	0	0	0	0	0	0	2.00725	2.06731	0	4.67569	3.68354
TRINITY_DN10080_c1_g1	61.3291	83.2839	97.1145	16.1681	42.0995	39.5007	12.3085	37.5549	32.0153	22.2763	41.3878	109.936	11.8715	41.1089	41.8779	50.5425	68.501	96.7036
TRINITY_DN10080_c1_g2	76.4684	89.5591	104.295	152.275	171.341	168.828	138.775	116.45	142.463	59.4176	74.3625	69.5079	131.49	114.784	86.8833	118.766	130.275	119.46
TRINITY_DN10080_c1_g3	108.228	103.357	58.7941	141.656	141.533	124.298	137.159	124.673	162.513	101.253	117.108	92.5239	141.336	158.466	137.451	161.198	138.605	151.962
TRINITY_DN10080_c1_g4	22.5598	64.8058	7.1954	28.049	19.9217	45.4248	40.9225	25.1993	27.7207	74.2329	60.7162	51.1991	22.1358	28.3198	43.2022	24.469	51.454	36.4427
TRINITY_DN10080_c1_g5	33.1274	11.9482	0	13.0651	5.03693	3.95063	26.3228	30.7109	24.9234	12.2536	23.2937	18.309	12.7974	12.0023	17.0952	20.8786	24.8464	14.7082
TRINITY_DN10080_c2_g1	0	0	0	0	0	0	0	0	0	0	0	0	0	0	0	0	0	0
TRINITY_DN10080_c2_g2	7.09699	8.21614	0	9.18482	11.5675	2.01137	6.02021	6.74013	4.53456	1.12535	6.96201	0.981592	6.56965	11.9739	1.99124	8.60529	7.6824	4.54338
TRINITY_DN10080_c3_g1	0	0	0	0	0	0	0	0	0	0	0	0	0	0	0	0	0	0
TRINITY_DN10080_c4_g1	2.01762	0	0	0	0	0	0	0	0	0	0	0	0.939072	0	0	0	0	0
TRINITY_DN10080_c5_g1	2.11345	0	10.5323	3.81632	5.03702	4.12376	0.848974	2.10551	0.901451	7.91063	1.79383	0	6.02873	10.0601	5.23879	9.54049	3.16337	2.74401
TRINITY_DN100802_c0_g1	7.23485	16.4056	11.1938	10.0111	1.67919	12.9051	7.03109	3.12812	17.915	10.0767	3.57687	12.5736	19.3203	22.0253	10.9252	20.0516	10.8791	11.9727
TRINITY_DN100802_c0_g2	13.4114	20.8312	37.5321	13.8626	13.4212	4.97195	15.8175	13.032	16.1608	35.8882	3.56975	1.93628	22.133	20.0138	14.9957	13.9505	15.5327	20.2607
TRINITY_DN100802_c0_g3	7.208	0.862677	0	6.14257	1.67357	2.97126	3.50489	3.63841	0	4.46823	0	1.92938	1.8363	2.99394	2.04094	2.60779	1.54918	4.59113
TRINITY_DN100802_c1_g1	0	0	0	0	0	0	2.5331	0	0	4.50802	1.78226	0	1.98324	0	0.655995	3.44549	6.31011	0
TRINITY_DN100803_c0_g1	4.39173	0	0	0.855258	4.65608	1.14348	4.44626	2.21742	5.05073	3.73962	2.96242	0	1.89788	0	2.18139	1.89565	2.62973	3.01883
TRINITY_DN100805_c0_g1	0	0	0	0	0	0	0	0	0	0	0	0	0	0	0	0	0	0
TRINITY_DN100805_c1_g1	0	0.901968	0	0	0	0	0	0	0	1.08322	0	0	0	0	0	0.823667	0	0
TRINITY_DN100805_c2_g1	0	0	0	0	0	0	0	3.47427	2.57219	0	0	5.1971	0	0	0	0	0	0
TRINITY_DN100808_c0_g1	0	0	0	0.75813	0	0	0	0	1.79072	0	0	0	0	0	0	0	0	0
TRINITY_DN100808_c0_g2	0	0	0	2.30527	0	2.04288	1.68186	0	1.81739	0	0	0	0	0	0	1.70165	0	0
TRINITY_DN10081_c0_g1	0	6.8581	9.87176	5.387	11.7614	8.90972	7.02805	5.73265	8.03305	13.3988	3.58389	12.5509	8.24987	7.00833	4.78772	2.61344	7.77183	5.52271
TRINITY_DN10081_c0_g2	22.6449	26.0351	22.3401	22.9145	17.4713	28.343	16.5611	15.3611	21.0162	15.1274	21.4817	17.1143	20.4933	24.4064	15.9236	19.801	24.1499	19.6805
TRINITY_DN10081_c0_g3	18.6482	21.3384	4.24923	30.8137	31.9493	24.6952	25.528	21.8927	18.6933	8.91303	23.3985	33.7365	21.9586	26.0744	21.898	34.9764	18.7829	31.2685
TRINITY_DN10081_c0_g4	13.8397	6.89509	2.42517	11.0223	0	14.1622	13.3697	13.0314	17.452	21.9776	26.8774	6.04794	11.479	8.94104	5.60096	10.1374	10.0833	12.3596
TRINITY_DN10081_c0_g5	2.06808	8.49752	2.55098	11.5986	4.98913	10.2578	4.2515	6.81973	6.403	4.51736	8.75324	0	1.92219	5.08999	7.26932	10.3042	6.2173	8.18967
TRINITY_DN10081_c1_g1	25.9514	31.5631	36.9498	50.047	50.4852	47.4602	52.7471	53.1969	50.7785	46.8385	48.5143	37.6362	45.741	57.131	42.5097	46.1905	32.6805	28.5507
TRINITY_DN100810_c0_g1	1.04545	0	0	0	0	0	0.859297	1.06061	0	0	3.53949	0	0	1.02912	0	0	3.1425	0
TRINITY_DN100819_c0_g1	8.27339	0	0	0.753663	4.92181	0	0	0	0	0	1.74704	5.51815	0	2.98477	0	0	0	3.57401
TRINITY_DN100819_c1_g1	0	0	0	0	0	0	0	0	0	0	0	0	0	0	1.38156	0	0	0
TRINITY_DN100819_c2_g1	0	0	0	0.773199	1.66446	11.3322	3.37813	2.62738	0	6.75866	3.51266	1.05247	0	0	1.31608	3.42233	1.55876	1.81566
TRINITY_DN10082_c0_g1	16.996	36.3616	22.4322	23.0099	42.8785	58.8547	43.159	24.8358	54.4336	47.0146	29.3756	39.1311	28.7734	19.1193	29.0419	31.5926	34.5083	42.6977
TRINITY_DN10082_c0_g2	5.07023	7.25336	0	9.1891	6.61908	19.0697	2.5906	6.22226	12.6882	16.8793	10.4688	3.91036	13.1055	6.97753	7.32418	12.9409	7.68879	10.0166
TRINITY_DN10082_c0_g3	0	0	0	0	4.94352	2.03617	0.838807	4.16133	9.06016	2.23233	1.73595	1.02877	0.956696	2.02074	0.652943	0.848577	0	0
TRINITY_DN100823_c0_g1	0	0.909984	0	0	0	0.988785	0	0.506194	0	0	0	3.93651	0.925313	2.9442	0	0	7.49659	0.879367
TRINITY_DN100823_c0_g2	11.574	17.826	6.5045	13.675	10.9771	9.28988	17.2468	6.8205	3.35465	4.19102	5.00631	18.3518	16.367	8.41758	15.2941	8.14837	18.8734	11.1889
TRINITY_DN100823_c0_g3	5.08017	4.63884	0	2.27971	0	4.03222	0	0	0	1.10995	0	0	0	0	0.649558	1.68809	0	0
TRINITY_DN100823_c0_g4	13.3924	3.48609	9.68099	3.85088	11.7353	6.97016	18.4499	12.5094	14.3903	19.09	21.3857	22.2853	21.2506	15.0055	19.0594	21.799	13.9732	25.785
TRINITY_DN100823_c1_g1	1.02297	5.59997	7.64795	1.53722	0	4.06608	0	2.60738	0.910606	3.37863	5.22274	1.00378	4.7496	0	2.64355	6.00516	3.08587	2.72269
TRINITY_DN100823_c1_g2	23.546	17.7999	17.5221	28.5049	58.4775	39.1058	34.1711	22.9326	25.3851	32.7635	31.8425	28.2425	25.1833	39.9921	19.6008	27.013	29.4387	23.0008
TRINITY_DN100823_c2_g1	4.10588	0	21.5121	1.54686	0	7.0574	3.51367	0	4.55744	3.40548	8.86321	3.91663	1.87648	0	4.74063	3.497	6.21885	0.922902
TRINITY_DN100829_c0_g1	0	0	0	0	0	0	1.65021	0	0.893189	0	0	0	0.957145	2.99951	0	0	0	0
TRINITY_DN10083_c0_g1	14.5215	32.5709	15.5612	2.31161	13.4622	2.9723	4.39827	5.21836	0	0	0	10.6308	3.66882	6.01563	4.79615	18.3167	6.22637	5.52974
TRINITY_DN10083_c1_g1	9.30644	17.2457	9.81142	23.8723	20.1551	11.9072	11.426	32.8465	23.2754	7.83398	32.2085	15.4713	28.5025	28.0358	14.3459	18.3073	15.5438	24.8666
TRINITY_DN10083_c2_g1	3.10428	7.02079	0	1.49974	19.7063	6.06939	1.65899	6.19043	5.3166	9.95172	1.75314	3.38594	12.7225	4.94998	6.41157	4.23427	6.19245	6.26106
TRINITY_DN10083_c3_g1	0	0	0	1.51671	0	0	0	0.516258	0.896105	5.52643	0	1.04396	0.9548	2.00412	0.645078	0.839618	4.59936	0
TRINITY_DN10083_c3_g2	0	6.27675	0	1.5157	0	0	0.832738	3.64203	1.79028	0	0	0	0.978217	0	0.646631	0.8495	0	0
TRINITY_DN10083_c4_g1	2.04807	3.48232	0	0	1.66743	1.98439	0.874197	0	0	3.35666	0	1.9301	0.921103	0.995387	4.05985	0	3.08923	2.74938
TRINITY_DN10083_c7_g1	0	0	0	0	0	3.06216	0	0	0	0	1.77406	0	0	0	0	0	0	0.904661
TRINITY_DN100830_c3_g1	1.02259	1.86711	0	2.29331	1.64405	3.04252	0.840082	3.1117	2.71247	0	1.7308	3.04742	3.80207	2.01308	4.57131	5.09169	4.60987	1.79858
TRINITY_DN100832_c0_g1	0	0	0	1.53301	0	7.02135	2.59892	2.59414	0.906169	0	0	6.8304	3.73996	0.99671	4.00683	2.59358	1.53965	0.912353
TRINITY_DN100838_c0_g1	19.335	1.8528	0	0.765912	1.65124	0	3.41334	5.1949	10.8973	12.3738	12.1582	2.98349	1.8893	5.01527	1.32046	8.56785	1.53728	3.62514
TRINITY_DN10084_c0_g1	51.9018	81.0446	42.6315	74.6856	62.2645	48.4498	78.2414	54.2399	53.4523	49.0697	52.1069	52.1121	86.91	56.1284	71.3053	62.7495	56.0234	71.8372
TRINITY_DN10084_c0_g2	9.30087	5.98655	0	6.91207	5.03069	8.89064	5.26038	0	4.45304	3.34252	7.15421	1.92687	3.65857	3.99678	7.50919	2.60811	0	8.26725
TRINITY_DN10084_c0_g3	5.1233	0	0	0	1.63015	0	0	0	0	0	1.72554	5.25014	2.86307	0	0	0	0	0.88879
TRINITY_DN10084_c0_g4	1.02307	0	0	3.07821	10.0167	10.0103	4.37775	9.37102	9.05137	3.38403	8.84082	4.86156	6.51684	1.99733	6.08015	11.3177	13.9316	7.35327
TRINITY_DN10084_c1_g1	4.14654	6.84806	18.3885	5.38949	11.7713	4.94909	12.3056	9.90726	2.67663	0	0	12.5525	6.41381	20.0373	11.6407	6.10069	1.55546	9.209
TRINITY_DN10084_c2_g1	0	0	0	0	0	0	0	0	0	0	0	0	0	0	0	0	0	0.920932
TRINITY_DN100847_c0_g1	0	0	0	1.55032	0	0	2.54002	0	1.83286	1.1293	0	0	0	2.04657	1.31942	0	0	0
TRINITY_DN100848_c0_g1	0	0	0	0	0	5.90724	0	0	0	0	0	0	0.913899	0	0	0	0	2.72875
TRINITY_DN10085_c0_g1	28.4528	70.9917	45.4186	13.5592	15.4368	31.5496	23.6623	48.4336	35.8972	47.1915	19.213	25.3604	17.9481	39.1372	62.5464	14.0276	29.7486	42.2194
TRINITY_DN10085_c0_g2	34.756	37.717	29.6188	57.1976	54.8593	38.9331	53.2858	34.5183	34.5159	72.0147	42.3627	24.036	34.8877	22.4111	35.6026	41.6312	54.9251	51.5635
TRINITY_DN10085_c0_g3	60.3899	60.0625	162.354	80.0644	74.1558	71.9789	81.77	59.9913	67.4464	120.11	90.1345	62.6292	70.1638	84.2592	68.7595	57.5059	63.8615	37.7601
TRINITY_DN10085_c0_g4	10.1608	5.48282	0	3.06877	1.65651	7.0527	1.72515	4.15688	0.908898	18.0462	6.97996	7.86403	0	3.99938	2.66227	6.90327	1.54014	1.82222
TRINITY_DN10085_c0_g5	0	3.73922	0	0.766274	0	0	0.837548	1.04054	1.81138	1.11576	3.47601	0	0.959212	0	1.30509	0.848119	0	0.899167
TRINITY_DN10085_c2_g1	0	0	0	2.29048	1.65511	4.10039	1.67079	2.08794	0	1.11625	8.79384	0	2.92754	2.01819	0	0	0	0.901204
TRINITY_DN100850_c0_g1	0	0	0	0.745771	0	2.00741	0	5.63106	0	0	1.73708	1.1064	3.86532	0	3.82301	0	6.13417	5.32268
TRINITY_DN100850_c2_g1	0	10.1513	0	6.07117	4.90758	3.03977	3.31264	4.64963	0	8.84858	0	2.08941	9.55479	0	3.87322	5.8815	4.60263	11.5946
TRINITY_DN100850_c3_g1	2.0347	12.0591	0	3.79589	0	4.03293	1.66483	0	4.48947	0	0	3.04515	1.89215	0	2.59033	0.841589	1.5265	0.892062
TRINITY_DN100851_c1_g1	0	1.87365	0	0	1.6555	0	0.839839	0	0	0	0	0	0	2.03049	2.61766	0	1.55061	0
TRINITY_DN100852_c0_g1	0	0	3.98726	0	3.37278	0	0	0	1.84607	0	0	1.98983	0	0	0	1.75892	0	0.92814
TRINITY_DN100856_c0_g1	0	0	0	0	0	0	0	0	0	0	0	0	0	0	0	0	0	2.7628
TRINITY_DN100856_c0_g2	8.21222	6.22242	12.2	5.40288	3.34956	3.01061	1.75676	0	2.7222	0	1.77431	0	5.59877	6.00981	3.38972	0	0	0.922014
TRINITY_DN100859_c0_g1	5.10865	6.27927	2.66842	10.7842	21.6871	7.03346	9.6151	8.33844	4.54231	9.04593	1.76355	15.6176	4.67748	10.0014	8.08534	13.0557	0	11.9427
TRINITY_DN10086_c0_g1	13.2876	21.5429	14.6786	21.5777	25.0334	23.1205	21.8602	34.4107	19.9955	22.6252	44.1047	29.2975	26.2069	14.0081	31.0046	26.1221	21.6828	23.8947
TRINITY_DN10086_c0_g2	2.04523	2.79978	0	3.05564	6.57204	17.2384	8.38966	4.14794	6.325	6.68851	8.64916	3.05152	1.9014	5.03208	4.5656	5.93459	6.14363	9.88177
TRINITY_DN10086_c1_g1	9.32629	0	0	1.52053	8.23035	3.0574	0.830798	0	7.18304	2.22006	1.74738	6.47209	1.93553	1.0053	6.47106	0	6.18947	0.896836
TRINITY_DN10086_c1_g2	19.7598	6.45488	21.8386	9.16292	23.0161	12.3389	15.1694	9.00194	19.8888	20.0236	22.4572	9.50005	16.3416	20.2462	15.135	11.0423	17.1524	19.9334
TRINITY_DN10086_c1_g3	0	0	0	2.30948	1.65639	0	2.54495	0	10.9333	7.87529	1.7428	3.05101	4.7754	3.03816	2.63654	1.71236	4.64063	0
TRINITY_DN100861_c0_g1	17.3223	6.67305	0	11.7853	1.40716	1.35788	8.01351	5.66613	11.26	15.9816	2.35647	12.1651	13.8478	6.96088	7.6307	12.1929	11.8993	4.27107
TRINITY_DN100861_c0_g2	10.3244	5.64624	3.80786	6.16144	11.5931	9.20626	8.44284	7.84135	6.37629	6.73622	17.4439	21.6408	8.64101	15.226	11.1668	11.9521	9.29266	15.3837
TRINITY_DN100861_c0_g3	0	13.9932	6.35382	9.20576	6.61457	19.4611	9.20879	7.83362	10.8779	2.23619	15.7261	1.05606	6.76106	11.1504	4.56788	5.94544	10.8562	21.6381
TRINITY_DN100861_c1_g1	3.10699	1.81938	0	5.31443	8.22172	4.07321	0.830025	7.77944	0.896498	4.43606	6.98503	5.40477	0	7.02454	1.93895	4.22335	1.54664	0
TRINITY_DN100861_c3_g1	0	4.37411	0	8.9914	2.05316	4.54302	0.614103	0.644683	1.77127	3.58592	1.2847	0	1.83194	11.8812	4.9639	2.74173	2.27995	5.34204
TRINITY_DN100863_c0_g1	0	0	0	0	0	0	0	0	0	0	0	0	1.81077	0	0	0	0	0
TRINITY_DN100864_c0_g1	16.6757	15.8604	15.5348	10.5641	6.61753	14.2537	10.0323	7.79202	10.6969	2.22834	28.2696	27.3962	11.8441	17.9145	10.3303	14.5052	18.7164	14.4215
TRINITY_DN100866_c0_g1	2.80045	1.68054	0	2.38464	1.52157	7.40712	1.58402	2.86426	6.68023	5.18087	1.60267	16.2648	5.18412	0	1.83363	5.54692	4.24416	0
TRINITY_DN10087_c0_g1	47.4233	51.9888	28.729	81.0858	78.4972	49.8911	82.8117	56.5761	66.2493	74.8341	55.0263	72.9004	112.1	80.1451	79.4525	52.5249	74.0725	65.4093
TRINITY_DN100870_c0_g1	2.05398	0	0	2.32097	1.67657	0	0.878999	0	1.82305	2.27088	1.77392	0	0	3.01244	2.03311	0.874647	7.77671	2.77014
TRINITY_DN100872_c0_g1	0	0	0	0	0	2.96976	0	0	2.62348	0	0	0	0	0	0	0	0	0
TRINITY_DN100874_c0_g1	0	8.35348	0	0	0	2.01784	0.832732	3.09363	1.79687	0	13.7642	0	0	0	0	3.36817	0	0
TRINITY_DN100879_c0_g1	0	0	0	0	0	0	0	0	0	0	0	0	0	0	1.35872	0.885561	0	0
TRINITY_DN100879_c1_g1	6.36506	0	0	0.773099	0	0	0	0.530614	0	0	0	0	0	0	0.659616	0.866127	3.17247	0
TRINITY_DN10088_c0_g1	45.2581	32.5918	25.6646	41.1735	48.1927	50.0341	38.1669	58.7291	47.8734	60.3208	45.9949	72.0257	29.0768	46.3869	45.4605	46.958	20.6736	52.8727
TRINITY_DN10088_c0_g2	12.4081	10.3486	4.20429	13.8613	20.1547	14.8845	16.6994	24.5045	8.05727	14.5494	17.8928	9.66977	9.19483	13.0165	10.9298	12.2049	13.9893	10.1308
TRINITY_DN10088_c0_g3	54.0745	42.4447	31.465	36.9549	25.2647	43.4347	40.443	45.9019	26.6659	47.8765	57.608	58.8133	41.9848	46.127	54.9425	38.3413	59.1669	46.9702
TRINITY_DN10088_c1_g1	5.16913	1.83111	0	3.8005	9.85701	4.06997	1.65869	0.518555	4.48682	1.10867	0	2.1382	0	2.00961	0.646607	4.21728	4.63088	3.5812
TRINITY_DN10088_c1_g2	9.19331	1.80164	21.2632	2.3121	5.00448	5.0315	5.2411	2.60708	2.72943	2.26353	7.04942	0.977932	2.81212	9.0088	2.01969	9.57334	3.09715	11.9413
TRINITY_DN10088_c1_g3	12.4544	2.56044	34.0857	12.3194	16.8269	13.8448	11.4284	17.7321	12.4747	12.2692	7.18592	16.407	19.2157	15.0338	13.025	11.3299	6.22452	10.1309
TRINITY_DN10088_c2_g1	0	0	0	2.2651	0	0	0	2.57348	0	0	0	7.37723	1.9101	0	1.92646	1.67415	0	0
TRINITY_DN10088_c3_g1	2.0842	0	0	0.775251	0	0	2.54373	1.57892	1.83322	3.38732	1.75754	0	0.96943	0	2.64216	2.57459	1.56036	5.45993
TRINITY_DN10088_c4_g1	0	0	0	0.759597	4.97627	0	0.836807	3.64984	0.897364	3.34934	0	2.25383	0	4.00834	3.24491	1.70872	0	0.903561
TRINITY_DN100880_c0_g1	0	0	0	0.764507	0	0	3.44536	0	3.62085	0	0	2.93169	4.67718	3.98245	2.65703	0	0	0
TRINITY_DN100883_c0_g1	0	0	0	0	0	0	0	0	0	0	0	0	0	0	0	0	0	0
TRINITY_DN100884_c0_g1	4.23738	0	0	0.766797	1.68212	0	0.850162	2.1121	0	0	0	0	0	1.0107	0	0	1.58558	0.916424
TRINITY_DN100885_c1_g1	0	0	0	0	0	0	0	0	0.904612	0	0	0	0.975019	0	1.30391	1.70295	0	0.90356
TRINITY_DN100887_c0_g1	0	4.64366	0	1.52629	4.93009	5.04989	2.53322	6.7301	1.80766	4.46695	5.18335	4.00273	2.83367	6.01426	3.27594	1.70126	4.59745	5.40146
TRINITY_DN10089_c0_g1	22.7725	10.3106	5.62978	10.0087	5.04091	10.9007	13.1824	19.2892	4.46838	24.5894	23.2878	16.425	8.26037	9.01271	12.9922	12.2016	0	11.0498
TRINITY_DN10089_c1_g1	33.6819	38.2844	6.55866	38.5356	39.9784	66.6508	50.4324	52.7067	59.2771	47.5691	49.1895	66.8641	45.204	36.111	44.9215	56.4585	43.3424	50.4195
TRINITY_DN10089_c1_g2	741.457	697.64	819.644	707.095	477.363	581.556	771.579	524.497	735.185	542.026	539.943	513.251	705.188	632.446	697.326	683.562	601.114	589.927
TRINITY_DN10089_c2_g1	10.3611	10.3127	5.07848	14.6104	18.2067	23.5542	23.5253	14.6319	12.7319	19.0406	20.9514	24.0251	14.4617	16.2417	21.6034	19.5722	18.5975	13.5402
TRINITY_DN10089_c3_g1	1.02989	0.913041	0	2.27245	0	2.02736	0	0.516686	2.68309	2.20971	0	0	0.960261	0	1.93314	1.68074	4.61388	0.892188
TRINITY_DN10089_c6_g1	2.04935	0	0	1.48513	0	9.01534	0.821409	0.51084	0.877462	4.37987	0	5.58822	3.87645	0	0	3.3544	0	1.77144
TRINITY_DN100890_c0_g1	5.09689	0	0	3.84844	3.32538	7.06774	4.33448	2.08514	7.29153	1.13127	8.76194	8.85784	4.71018	9.02238	6.68617	4.33324	3.09116	4.57431
TRINITY_DN100891_c0_g1	0	0	0	0	0	0	0	0	0	0	0	0.961056	0	0	0	0	0	0
TRINITY_DN100891_c0_g2	0	0	0	0	0	0	0	0	0	0	0	0	0	0	0	0	0	0
TRINITY_DN100895_c0_g1	0	0	0	3.07361	0	1.01635	1.70298	0.521276	1.82017	0	1.73996	1.0051	2.85083	1.00857	1.9805	0.857054	1.54262	5.44084
TRINITY_DN100895_c0_g2	0	0	0	2.33785	0	0	1.70395	0	0	1.13835	1.79244	0	0	7.21032	1.32682	0	4.76264	0
TRINITY_DN100896_c0_g1	0	0	0	1.54525	0	0	0.844325	0	0	0	0	1.0471	0	0	1.31568	0	0	0
TRINITY_DN100897_c0_g1	6.13493	10.8574	6.63078	4.63053	5.00928	7.06007	6.11617	5.74422	5.4699	0	3.5261	4.90212	4.69824	10.0276	6.7343	4.35542	3.10078	6.43534
TRINITY_DN100897_c1_g1	3.05974	2.7686	0	3.02781	3.25857	1.00809	0	0	0	1.10253	0	0	0.949045	0	2.57767	0	1.52557	0
TRINITY_DN100898_c1_g1	0	0	0	1.53902	0	1.02384	0.840985	0	0.909617	0	0	0	0.963651	1.01546	1.31045	1.7033	1.54947	0.902971
TRINITY_DN1009_c0_g1	154.069	175.326	88.3473	160.535	245.929	118.551	153.513	142.36	155.071	155.623	174.848	181.146	150.315	162.264	136.558	152.569	150.928	116.691
TRINITY_DN1009_c0_g2	0.503691	0	0	0	2.43861	0	0	0	0	0	0	0	0	0	0	2.50676	0	0
TRINITY_DN1009_c0_g3	30.5443	32.2023	44.7216	22.288	38.1561	35.3604	39.0265	31.585	32.7798	32.7657	34.9385	18.8643	40.5463	40.09	36.6741	35.6713	37.0815	39.2596
TRINITY_DN1009_c0_g4	0	0	0	0	0	0	0	0	0	0	0	0	0	0	0	0	0	0
TRINITY_DN1009_c1_g1	0	14.1066	10.1617	2.31037	4.96892	13.2815	6.77288	0.518095	10.0204	1.12456	3.48723	11.2504	3.82954	2.02785	6.58055	9.40558	9.2883	6.34288
TRINITY_DN1009_c2_g1	42.34	6.58684	36.8072	21.5631	13.2483	20.4593	11.8163	17.7734	21.8603	12.3465	27.9115	47.437	15.3665	15.2269	15.7615	28.1686	29.4286	18.0954
TRINITY_DN1009_c3_g1	10.2718	0	0	5.37035	1.65001	1.01857	5.89668	2.60393	7.25999	0	0	4.08912	7.63993	5.05424	0.654938	6.81056	0	1.8041
TRINITY_DN1009_c4_g1	0	8.74958	0	1.49202	0	2.01069	3.29595	1.53813	0.881363	4.39394	0	2.23464	0.971184	2.95412	2.5508	8.41523	0	5.33314
TRINITY_DN10090_c0_g1	41.2987	34.1416	10.4481	41.4662	39.9765	50.7414	52.0687	39.1488	58.7012	44.267	28.4495	26.6612	29.9788	47.4005	41.2947	28.0675	41.2612	32.9572
TRINITY_DN10090_c1_g1	1.04141	12.8064	6.40168	15.2684	21.4952	9.21561	22.5352	17.7313	18.0295	12.2669	21.0715	9.78262	39.903	27.2451	31.1955	14.4391	17.1075	2.70247
TRINITY_DN10090_c2_g1	32.4431	50.0832	9.26658	30.0563	56.294	40.5246	25.4207	29.6935	33.8962	19.0977	22.7386	30.1599	13.9573	50.2389	35.4273	30.233	36.8888	20.0572
TRINITY_DN10090_c4_g1	0	0	0	0	0	0	0	0	0	2.21426	0	0	0	0	0	0	0	0
TRINITY_DN10090_c5_g1	3.1098	0	0	1.51539	1.64395	1.01779	3.31777	5.7042	2.68548	2.21634	0	10.8928	10.6709	1.00148	3.22792	2.53511	0	0.895065
TRINITY_DN100900_c0_g1	0	0	0	0	3.34084	0	0	2.10486	0.918766	0	0	0	0	0	1.99821	0	4.67246	0
TRINITY_DN100901_c0_g1	0	0.91633	0	0	3.26122	2.02085	0	0	0	8.81318	0	1.04923	0	1.99835	2.57111	1.67542	3.06235	1.77814
TRINITY_DN100903_c1_g1	2.07306	0	0	0.757641	0	0	0.829385	0	0.8951	0	0	0	0.970013	0	0	0	0	0
TRINITY_DN100903_c2_g1	0	0	0	0	0	0	0	0	0	0	0	0	2.71616	0	0	0	0	0
TRINITY_DN100905_c0_g1	0	0	0	0	0	0	0	0	0	0	0	0	0	0	0	0	0	0
TRINITY_DN100906_c0_g1	0	0	0	0	0	0	0	0	0	0	0	0	0	0	0	0	0	0
TRINITY_DN100907_c0_g1	0	0	0	0	0	0	0	0	0	0	0	0	0	0	0	0	0	0
TRINITY_DN10091_c0_g1	24.2563	10.2006	40.0016	19.3996	48.3307	14.1929	24.3491	19.6963	29.6588	14.124	14.9881	27.6373	45.9477	13.4502	21.7016	17.5703	52.8582	15.4654
TRINITY_DN10091_c0_g2	54.0572	98.5589	75.7143	67.7517	74.098	85.9076	93.1932	68.3295	61.3565	47.8905	77.384	53.0372	69.3953	75.2007	79.6427	67.0991	99.6402	85.6517
TRINITY_DN10091_c0_g3	1.04262	0.924323	11.5097	2.30053	1.65698	2.05241	0.8366	2.61535	0	1.11851	5.27014	1.07686	13.6098	0	1.95702	5.95529	4.67089	1.80642
TRINITY_DN10091_c0_g4	0	0	0	1.49565	0	0	0.8304	2.57632	3.53295	7.74465	1.75503	3.4219	0.981004	4.92539	0.640663	1.69595	0	0
TRINITY_DN10091_c1_g1	15.3603	1.77796	21.5952	9.24464	21.7247	12.0278	17.5279	9.38135	5.43772	20.3293	10.6184	23.3648	6.52558	5.9986	12.847	8.71489	4.64865	22.0824
TRINITY_DN100910_c0_g1	0	0	0	2.28568	0	0	0	0.517121	0	0	0	0	0.949455	0	0	0	0	0.89525
TRINITY_DN100910_c0_g2	5.1171	0	0	0.772751	0	0	2.61189	1.04668	2.74492	1.13573	0	0	0	0	2.68568	1.74044	4.6553	1.83722
TRINITY_DN100911_c0_g1	0	0	0	0	0	0	0	0	0	5.53564	0	0	0	0	0	0	0	0
TRINITY_DN100911_c0_g2	0	0	0	0.760931	1.65919	0	0	0	0.898668	1.11676	0	0	2.95107	0	1.29934	1.70807	0	0
TRINITY_DN100914_c0_g1	0	0	0	0.780051	1.68711	0	0.851655	1.06483	0	0	0	0	0	0	0	0	0	0
TRINITY_DN100918_c0_g1	0	1.84631	0	2.27483	0	0	1.65546	0	1.79209	0	1.72424	1.03788	0	0	2.58063	0	0	0
TRINITY_DN100919_c0_g1	0	7.37607	0	3.04812	0	0	6.79054	0	5.42109	0	1.72799	3.95932	2.82012	2.9944	3.28394	1.70469	3.05909	0
TRINITY_DN100919_c0_g2	11.3061	6.93957	0	7.7725	1.67211	1.98451	7.00889	8.31572	9.85705	5.59534	1.77815	3.86309	0	2.99279	5.43295	7.82464	4.64512	7.3459
TRINITY_DN100919_c0_g3	0	0	0	0	1.26109	0	0.643189	1.19414	0	0	0	4.9703	0	0	0.971776	3.19767	0	5.96087
TRINITY_DN100919_c0_g4	13.507	0	0	2.33618	1.67568	0	0.859311	0	0	3.41631	1.76328	1.0257	0	0	0.667402	3.46698	0	0
TRINITY_DN100919_c1_g1	0	0	0	0	0	0	0	0	0	0	0	0	0	0	0	0	0	0
TRINITY_DN100919_c2_g1	0	0	0	0	0	0	0	0	0	8.66754	0	1.96413	0	0	0	0	0	0
TRINITY_DN100919_c3_g1	0	0	0	0.756838	1.63469	4.0497	0	1.03218	4.46864	1.10383	1.73247	1.05949	4.79136	2.00097	1.93144	0	4.6078	0
TRINITY_DN10092_c0_g1	12.2031	11.591	0	7.66517	13.2827	19.9909	11.3113	18.1496	5.42256	3.3752	15.7999	7.76765	10.2358	17.912	7.37817	14.7262	9.24364	10.972
TRINITY_DN10092_c0_g2	65.8146	67.8685	55.1845	65.4646	39.4315	83.8669	68.7192	54.5244	78.5315	85.4635	50.8193	50.0285	67.2088	46.9911	70.898	52.8102	31.4297	74.4594
TRINITY_DN10092_c0_g3	27.558	10.576	0	6.13533	13.3182	9.96469	4.36566	18.16	19.8217	7.86192	14.1152	6.77642	15.7474	12.9388	8.09009	20.8283	10.8031	13.745
TRINITY_DN10092_c0_g4	127.989	133.735	76.0246	127.819	104.519	161.725	121.377	104.35	103.815	132.401	129.771	97.3072	154.985	89.296	121.001	75.7953	87.2567	70.898
TRINITY_DN10092_c1_g1	231.487	210.871	175.893	230.856	171.925	170.757	180.238	173.84	185.103	233.371	179.388	192.571	186.567	164.469	198.25	200.893	218.059	216.389
TRINITY_DN10092_c1_g2	10.2323	8.02672	22.8547	3.85225	1.67023	6.02057	0.875817	2.60623	3.62901	13.5641	15.9102	4.87243	6.53451	5.99961	9.45576	5.22726	7.74629	11.9575
TRINITY_DN10092_c5_g1	0	0	0	1.49994	0	2.02758	2.50456	4.65657	0	1.11065	0	2.31126	0	4.9438	7.72571	1.70635	1.55499	0.899422
TRINITY_DN10092_c6_g1	3.18595	0	15.6063	1.56649	1.68953	0	5.97946	0	0	0	0	2.17655	0	3.10526	1.3316	3.47126	0	3.68466
TRINITY_DN10092_c7_g1	0	0	0	0	0	0	0	0	0	0	0	0	0	0	0	0	0	0
TRINITY_DN100923_c0_g1	0	0	0	0	0	0	0	0	0	0	0	0	0	0	0	0	0	0
TRINITY_DN100924_c0_g1	0	0	0	0.768829	0	3.96966	0.877281	3.64282	0	4.47716	7.12968	0	0.92027	0	4.08398	0.870408	0	0
TRINITY_DN100924_c0_g2	0	0	0	3.82928	0	0	1.72242	2.59343	0	6.75548	0	0	1.87684	0.998045	0	0	1.5375	0
TRINITY_DN100925_c0_g1	0	0	0	0	3.33411	0	0	0	0	1.12198	0	0	0	0	0	0	0	0
TRINITY_DN100926_c0_g1	0	0	0	0	0	0	0	2.60925	0	0	0	0	0	0	0	0	0	0
TRINITY_DN100927_c0_g1	0	2.77987	0	1.52876	3.29469	2.0204	3.40016	1.55595	0	4.48551	8.66142	1.99065	1.88755	1.00206	0.658099	1.70864	3.0689	0.903638
TRINITY_DN10093_c0_g2	31.238	21.9912	57.4827	33.8733	11.7979	3.94384	25.4982	17.215	24.8468	16.681	54.0841	36.6129	35.5347	18.0558	28.8806	24.3963	15.5762	21.1825
TRINITY_DN10093_c1_g1	22.7788	23.9301	13.0279	12.2801	30.4367	13.9815	17.3379	8.00235	20.2882	7.413	16.0136	21.9212	17.5263	34.6224	16.9136	15.5481	17.9954	30.0664
TRINITY_DN10093_c1_g2	16.0506	5.65543	26.6846	15.8709	17.6768	20.8015	21.3854	18.7177	31.291	25.452	20.2886	11.0269	15.8072	18.3712	13.2945	17.2073	15.1547	21.4848
TRINITY_DN10093_c1_g3	54.4106	19.6829	21.6887	32.368	76.3441	72.4038	48.6336	86.2643	68.4653	6.76802	15.7029	13.1229	41.9573	60.7184	64.1989	52.4101	44.8707	55.4628
TRINITY_DN10093_c1_g4	9.35786	10.1899	3.82273	4.59571	9.92167	3.07328	5.01411	3.65497	5.42778	1.11691	1.75218	4.27651	6.78203	5.06283	5.2115	5.09505	3.10724	4.50882
TRINITY_DN10093_c1_g5	0	0	0	0	0	0	0	0	0	0	3.63412	0	0	0	0.66839	0	1.60779	0
TRINITY_DN10093_c2_g1	43.9399	36.0729	43.9321	27.7466	43.2375	54.8124	24.1569	33.431	31.971	26.0554	29.7515	32.7816	36.9535	59.3787	18.6634	21.6123	41.7544	48.4172
TRINITY_DN10093_c3_g1	2.0376	1.85313	0	0	0	0	0	0	0	0	5.22042	2.98415	0	0	1.32328	3.43374	0	0.908011
TRINITY_DN10093_c4_g1	0	0	0	0	0	0	0	0	0	0	3.24656	1.06638	0.910952	0	0	0	0	0
TRINITY_DN100931_c0_g1	0	0	0	0	0	0	0	0	0	0	0	0	0	0	0	0	0	0
TRINITY_DN100935_c0_g1	0	0	0	0	0	0	0.837656	2.60773	0	0	0	0	2.95853	0	0	0.855616	0	0.904055
TRINITY_DN100936_c0_g1	3.12941	0	0	0	1.65898	0	0	0	0	1.12054	0	0	0.972007	1.01585	1.30711	0	0	1.80938
TRINITY_DN10094_c0_g1	13.8373	7.95587	11.126	4.93445	15.9871	13.7604	6.70745	19.4642	14.5213	23.6733	6.08975	4.58785	9.39667	13.942	8.1892	12.1897	9.24767	8.78931
TRINITY_DN10094_c0_g2	0	7.05113	0	0	3.28293	0	2.48606	1.0316	2.66065	7.73375	7.00621	8.97455	0.976186	3.96278	2.56699	0.846424	4.63898	3.57657
TRINITY_DN10094_c0_g3	7.1333	13.9622	0	2.2933	6.58248	6.07047	3.38035	12.9633	5.43077	4.47347	1.73052	2.00754	5.67926	4.01712	2.62351	4.25847	4.60598	7.2111
TRINITY_DN10094_c0_g4	2.0842	14.3533	10.2993	5.31237	19.8447	11.2342	10.8474	2.60567	7.17024	1.11327	7.04692	4.46418	6.86222	15.0266	7.77244	7.66059	3.11642	10.8084
TRINITY_DN10094_c1_g1	9.33004	0	0	2.25975	3.29114	6.08301	1.66057	4.65399	0.889826	0	5.26681	4.4806	4.88494	1.98731	4.50563	0	1.54948	5.37822
TRINITY_DN10094_c1_g2	21.6424	15.6695	31.8542	31.5769	40.2433	54.7449	56.2318	52.6449	49.4425	22.4511	17.829	32.936	42.4793	30.0135	38.8142	40.1096	21.7387	34.0735
TRINITY_DN10094_c1_g3	0	0	0	0	0	1.98822	0	0	0.870808	0	0	0	0	0	0	0	0	0
TRINITY_DN10094_c1_g4	4.16237	0.894594	14.1487	2.27241	0	2.03875	0.833345	0	2.68374	4.44671	7.03986	4.46523	7.83372	7.99868	5.17373	4.25075	3.11202	7.19677
TRINITY_DN10094_c2_g1	3.14455	0	0	3.80435	0	1.02483	3.35933	4.18191	6.29171	7.83779	3.55023	0	1.97864	3.01207	4.55267	1.71562	1.56713	2.71851
TRINITY_DN10094_c2_g2	0	6.2851	3.87287	6.84219	4.97307	0	3.34559	3.65462	0.897856	1.11575	1.76641	6.72237	0.982802	0	2.59634	4.26632	0	2.70867
TRINITY_DN10094_c3_g1	0	2.77247	0	0	1.62894	0	0	0	0	1.10283	0	0	3.78882	0	1.29017	0.838203	0	0
TRINITY_DN100945_c0_g1	0	0	0	0.770222	1.66375	2.02093	0	0.521648	0	2.26418	0	0	0	0	0.668992	1.73434	0	0
TRINITY_DN100945_c1_g1	3.0596	4.49317	7.96683	0	6.66179	6.02611	6.1054	0.520514	6.35663	1.12976	0	0	6.54828	0	0.672245	0	0	1.83417
TRINITY_DN100948_c1_g1	0	0	0	0	0	0	0	0	0	0	0	0	0	0	0	0	0	0
TRINITY_DN10095_c0_g1	6.10638	17.6138	0	8.40909	29.6084	30.347	14.4088	9.83959	20.8715	25.7868	13.8539	10.9602	10.3823	18.0606	10.5277	9.39971	4.60999	13.5514
TRINITY_DN10095_c0_g2	0	0	0	0	0	0	0	0	0	0	0	0	0	0	0	0	0	0
TRINITY_DN10095_c0_g3	4.11987	0	0	1.5347	1.65036	4.07868	4.20181	0.521002	1.81508	0	0	3.08935	7.66396	4.0478	0.654095	0.850157	1.54401	3.60465
TRINITY_DN10095_c0_g4	6.3244	8.91159	26.1396	7.50403	5.89432	22.917	7.46458	19.6534	15.3494	12.5098	6.2119	19.3312	10.0207	30.0012	20.5249	18.4937	13.6982	13.7834
TRINITY_DN10095_c0_g5	5.11533	0.930014	21.8547	6.1644	18.2793	10.1688	16.3344	1.56779	7.30704	5.66098	15.7323	12.9792	8.54539	2.01664	9.30609	15.525	7.7329	1.82432
TRINITY_DN10095_c0_g6	0	0.864742	0	0	1.63232	4.0121	2.47601	0	0	2.19926	5.233	1.13368	2.92507	0.979071	0.636756	0.842806	1.53842	0
TRINITY_DN100950_c0_g1	0	0	0	0	0	0	0	0	0	0	0	0	0	0	0	0	0	0
TRINITY_DN100951_c0_g1	0	0	0	0	1.69112	0	2.61252	0	0	0	0	0	0	1.03022	2.69992	0	0	0.926945
TRINITY_DN100956_c0_g1	0	0	0	0.769656	0	0	0	0	0	0	0	0	0	0	0	0	0	0
TRINITY_DN100957_c0_g1	2.0372	0	0	1.53467	1.66288	1	0	1.03823	0.90408	1.12616	0	0	1.86095	0	1.34433	2.6025	0	3.66334
TRINITY_DN100959_c0_g1	0	5.57941	0	0	1.64163	2.02137	1.68369	1.03498	2.7091	0	0	0	0	4.01236	2.61535	0	0	3.59628
TRINITY_DN10096_c0_g1	4.16873	4.56115	2.56319	9.91319	11.5716	13.3099	13.3499	8.86282	13.5092	4.45953	1.75661	13.1018	11.6957	7.05497	11.0409	19.5426	10.8916	13.5014
TRINITY_DN10096_c1_g1	107.88	152.772	44.5479	91.7926	157.346	94.1818	93.7041	174.928	96.2268	108.075	142.533	196.996	110.075	154.766	132.475	75.2953	123.54	124.383
TRINITY_DN10096_c1_g2	0	4.35114	11.0619	3.0779	5.02536	0.994646	4.38897	1.56227	8.98362	5.60868	14.2474	4.8397	3.69148	1.99901	2.72084	5.22699	1.55127	4.60035
TRINITY_DN10096_c1_g3	2.06797	0	7.63685	1.54419	1.66033	1.02522	0	2.62063	3.65317	0	0	1.03026	0	2.0348	0	0	0	0
TRINITY_DN10096_c1_g4	13.3522	1.86784	0	3.05809	0	3.04874	3.34748	0	1.80836	1.11374	3.46536	3.08477	0	0	0.651596	1.69329	3.07755	2.69297
TRINITY_DN10096_c1_g5	4.1392	2.5581	0	0.768118	3.35635	8.88316	2.63089	4.68223	4.44753	5.56619	14.3288	1.92611	8.2212	0	0.68352	6.95571	0	3.67506
TRINITY_DN10096_c1_g6	0	0	0	3.11841	3.37748	0	0	0	0	0	0	0	0	0	0.682241	0	0	0
TRINITY_DN10096_c2_g1	3.07952	0	0	1.54436	5.0253	0	0.878502	2.61195	2.72485	1.13191	1.77407	0.975679	0	1.00208	0.677829	1.74708	4.65961	0.922275
TRINITY_DN100961_c0_g1	3.10895	3.73192	5.07725	0	0	0	1.67369	9.39259	0.906163	0	0	10.5323	0	0	0	0	4.6473	6.30671
TRINITY_DN100965_c0_g1	0	0	0	0.76776	4.97245	2.01789	2.58711	4.68057	4.54839	1.12874	6.98235	0	2.82482	2.00208	0	2.58893	1.54117	3.64517
TRINITY_DN100969_c0_g1	0	0	0	0	0	1.02474	0.843864	3.13926	0	0	0	0	0	3.99981	0	0	0	0
TRINITY_DN100969_c1_g1	0	0	0	3.06684	1.66209	3.08826	0	0.524185	0.905525	1.12096	0	0	0	0	0.653003	0	1.56443	2.71501
TRINITY_DN10097_c0_g1	64.3473	79.9001	69.2733	60.1867	61.4671	35.802	51.6683	67.2252	68.8811	87.3984	49.3501	44.1945	51.56	40.5792	56.437	40.3592	41.6781	49.6713
TRINITY_DN10097_c0_g2	9.15145	8.02799	0	8.43146	1.66019	5.99791	10.4397	7.25991	11.75	7.87535	3.51043	2.9132	8.37588	3.98062	5.36501	8.6617	4.62171	5.48552
TRINITY_DN10097_c0_g3	8.27819	11.1878	18.2668	8.47057	26.8829	13.8827	7.91065	13.5565	8.94416	2.23685	14.3257	22.2319	14.6976	20.0292	8.20313	11.3325	18.6567	16.5778
TRINITY_DN10097_c0_g4	16.2743	28.9899	13.4576	28.0369	19.9086	39.5808	37.4162	21.7179	21.5514	11.1936	38.6823	33.7683	15.6949	21.8218	24.0499	27.3381	30.7604	15.5246
TRINITY_DN10097_c0_g5	48.6907	13.7253	49.3826	22.3307	15.1304	27.7361	22.8544	34.4159	41.9764	41.3382	53.7881	47.3357	23.8478	19.0336	31.4796	39.2246	51.3236	28.5507
TRINITY_DN10097_c2_g1	0	3.52931	0	0	0	4.07799	0	0.52017	0	1.11568	1.76924	0	0	4.98296	2.58606	0	0	0
TRINITY_DN10097_c3_g1	0	8.97066	0	5.31693	13.2496	14.3106	2.50694	3.12972	2.69115	8.91798	1.76483	0	3.92768	13.0338	6.48503	6.81998	10.9222	5.41249
TRINITY_DN100972_c1_g1	0	0	0	0	0	0	0	0	0	0	0	0	2.80603	0	0	0.843023	0	0
TRINITY_DN100973_c0_g1	1.03068	0.909941	0	0	0	1.01399	1.65302	2.58298	0	0	0	0	0	0	0	0	0	2.67667
TRINITY_DN100976_c0_g1	0	0	0	0	0	0	0.874442	0	0	0	0	0	0	0	0.677772	0.879805	6.33065	0
TRINITY_DN100977_c1_g1	0	0	0	0.772903	0	0	0	0	0	0	0	0	0	0	0	0	1.55326	0
TRINITY_DN100978_c0_g1	3.07112	0	0	1.52584	0	0	0	0.517942	0	0	0	2.04628	1.90426	4.02384	1.30079	0	1.53485	0
TRINITY_DN10098_c0_g1	0.97732	26.3528	10.3105	15.8628	12.6491	10.8882	3.22261	2.78295	11.9377	8.17389	4.90255	13.0602	15.1508	7.5698	19.9512	9.99977	3.69683	4.82891
TRINITY_DN10098_c1_g1	36.443	21.9935	17.2424	38.4925	26.966	28.5938	36.9284	30.2565	41.7092	42.2601	41.4628	16.3798	35.5365	39.1206	55.6963	29.6242	35.825	34.0762
TRINITY_DN10098_c1_g2	1.04621	0	0	2.30081	0	0	0	0	0	3.36094	0	0	0	5.06864	0	0	0	0.904974
TRINITY_DN10098_c2_g1	0	0	0	0	0	0	0	0	0	2.21111	0	5.23288	0.955795	2.00496	0.645321	0.840182	0	0.891797
TRINITY_DN10098_c3_g1	0	0	0	0	0	0	0	0	0	0	0	0	0	0	0	0	0	0
TRINITY_DN10098_c4_g1	0	0	0	0	0	0	0	0	0	0	0	0	0	0	0	0	0	0
TRINITY_DN100983_c0_g1	0	5.55378	0	3.04267	8.196	2.03082	5.81176	0.517699	4.49512	0	1.73155	4.17971	4.78538	3.01522	1.29437	1.68414	1.5369	0.89386
TRINITY_DN100984_c0_g1	0	0	0	0	0	0	0	0	0	0	0	0	0	1.00434	0	0	0	0
TRINITY_DN100987_c0_g1	0	0	0	0	0	0	0	0	0	0	0	0	0	0	0	0	0	0
TRINITY_DN100989_c0_g1	0	0	0	0	0	0	0	0	0	0	0	0	0	0	0	0	0	0
TRINITY_DN10099_c0_g1	24.8883	18.8195	16.9926	9.23983	18.502	19.7932	20.2187	10.4299	17.8395	30.1379	32.308	15.4484	15.5722	18.0366	12.3299	17.4318	20.2248	13.8148
TRINITY_DN10099_c2_g1	0	0	5.13105	0.776929	0	2.06939	4.24442	0	0	0	0	3.16615	1.94818	0	1.32285	0.859774	1.56583	1.82405
TRINITY_DN10099_c4_g1	0	0	13.46	1.55296	0	3.03802	1.76261	0.525319	7.32496	0	0	0	0	0	2.03809	2.63236	1.56064	1.85232
TRINITY_DN100990_c0_g1	0	0	0	2.33379	1.67337	0	0	0	0	0	1.76123	0	1.93261	0	0.665218	0	0	0
TRINITY_DN100991_c0_g1	0	0.900662	0	1.52244	0	0	3.34575	1.5678	1.79823	3.3487	1.76572	0	3.93025	1.00484	3.24752	2.55982	1.56236	1.80582
TRINITY_DN100996_c0_g1	0	0	0	0	0	0	0	0	0	0	0	0	0	0	0	0	0	0
TRINITY_DN100997_c2_g1	0	0	0	0	0	0	0	0	0	0	0	0	0	0	0	0	0	0
TRINITY_DN100998_c0_g1	0	2.77848	3.89358	0.772969	0	0	1.73236	0	1.8323	1.13623	0	0	0	0	1.338	0	1.55131	0
TRINITY_DN100999_c0_g1	4.05345	5.3683	0	4.58819	4.96487	2.99639	4.33201	6.72588	2.7088	12.3539	0	0.970663	3.72157	1.98659	4.00657	3.45362	1.5364	3.64487
TRINITY_DN101_c0_g1	6.053	0.912176	0	3.80527	0	2.00358	1.70533	5.67337	2.70611	0	0	5.87909	0	0	0	0.854168	1.52735	4.51203
TRINITY_DN101_c0_g2	18.816	7.04657	10.5606	15.204	23.8801	8.38677	13.329	11.9872	8.29078	83.3874	14.9323	57.5631	13.4847	9.41701	6.38602	22.9718	12.7516	33.1563
TRINITY_DN101_c0_g3	0	0	0	0	0	0	0	0	0	0	0	0	0	0	0	0	0	0
TRINITY_DN101_c0_g4	0	0	0	0	0	0	0	0	0	0	0	0	0	0	0	0	0	0
TRINITY_DN101_c1_g1	0	0	0	0	1.71723	0	0.869597	0	0	0	1.81428	0	0	0	1.35565	0.882081	0	0
TRINITY_DN101_c2_g1	9.36032	5.94003	41.4969	20.787	18.5287	20.7276	13.188	20.8647	22.2178	12.246	18.0051	16.3895	29.2017	25.0699	15.1111	16.5563	26.4705	29.4715
TRINITY_DN101_c2_g2	0	0	0	0	0	0	0	0	0	0	0	0	1.96077	2.94922	0	0.846941	0	3.57392
TRINITY_DN101_c3_g1	0	0	0	14.2869	11.5207	8.11098	0.83114	0	0	1.10803	1.75663	2.25798	3.92047	1.98551	2.57118	0.848718	0	1.79269
TRINITY_DN1010_c0_g1	0	0	0	0	0	0	0	0	0	0	0	0.961056	0	0	0	0	0	0
TRINITY_DN10100_c0_g1	33.5209	6.14816	7.74744	14.5485	0.866974	15.1797	11.0126	5.9726	4.47362	14.6527	7.25212	4.30978	7.2878	2.32876	12.361	8.77187	2.4053	3.62802
TRINITY_DN10100_c0_g2	5.14669	6.98939	8.27267	6.93187	25.1359	7.97228	9.66282	7.29672	6.30237	7.86663	10.683	15.5106	16.6493	8.00163	14.963	11.3354	9.31306	4.60427
TRINITY_DN10100_c0_g3	3.28287	14.6628	3.7942	5.48558	2.67884	5.97661	2.00013	5.6063	0.61588	7.77157	7.71016	5.15412	0.632673	5.72536	4.02206	4.38345	9.23358	2.73592
TRINITY_DN10100_c0_g4	11.0177	6.97516	5.83978	41.198	64.0583	34.2205	22.4965	37.5039	44.2489	71.516	19.925	45.897	18.4947	40.0603	23.5321	28.7405	33.7086	41.5434
TRINITY_DN10100_c0_g5	41.5296	28.9895	45.5059	36.1876	40.3917	42.5095	35.165	29.7281	44.5324	31.2206	39.5378	32.808	41.1573	50.1172	43.8884	30.5027	49.8014	51.5754
TRINITY_DN10100_c1_g1	11.34	6.08816	18.025	10.7822	13.4164	6.96536	5.27204	12.51	11.6819	4.4889	1.78351	1.93706	6.46159	9.00471	4.08696	6.97547	6.21172	6.44641
TRINITY_DN10100_c2_g1	0	3.57361	7.72191	0	1.65193	4.0759	0	0	3.57724	0	3.52166	2.23658	0	0	2.58657	0	1.55611	0.899811
TRINITY_DN101001_c0_g1	5.22514	0	0	0	0	1.03361	0	0	0	0	0	0	0	0	1.98789	0	0	0.912851
TRINITY_DN101005_c0_g1	0	0	0	0	0	0	0	0	0	0	0	0	0	0	0	0	0	0
TRINITY_DN101007_c0_g1	3.12899	14.2829	0	66.9313	50.5887	33.4349	82.6105	17.7295	65.4449	23.2927	16.2549	20.1985	67.1911	57.1768	70.9341	5.22379	1.55774	4.60219
TRINITY_DN101007_c0_g2	10.2082	2.65252	0	11.5138	3.33097	0	4.36756	6.23138	9.02442	10.1231	12.3509	11.6337	2.78416	4.98054	4.04497	1.73689	1.54423	3.66767
TRINITY_DN101007_c0_g3	0	11.8429	0	0	0	0	0	0	0.897418	0	0	0.978112	0	1.97882	0.65397	0.848343	0	0.896801
TRINITY_DN10101_c0_g1	1998.94	2709.54	2688.57	2287.33	2992.67	2356.79	1849.5	2490.14	1896.05	2353.45	1987.23	2117.01	1939.95	2869.98	2155.25	1930.39	2585.2	2461.14
TRINITY_DN10101_c0_g2	12.4884	32.189	28.6849	33.1043	30.3292	24.6613	39.5652	21.3874	28.4158	30.0407	25.2245	35.6594	20.0594	29.0859	41.237	31.3681	26.4754	27.6294
TRINITY_DN101012_c0_g1	0	3.44841	0	3.82799	1.66801	1.97649	0.873596	2.59108	5.35315	1.11459	0	2.88681	9.16404	3.97943	1.35561	3.46701	0	5.4931
TRINITY_DN101015_c0_g1	0	0	0	3.04872	0	0	0	2.09351	0	0	0	0	0.984541	1.00609	1.30099	0.854843	0	0
TRINITY_DN101018_c0_g1	0	0	0	0	0	0	0	0	0	0	0	0	0	0	0	0	0	0
TRINITY_DN101019_c0_g1	0	0.881402	0	0.75012	0	0	0.827382	0	2.65819	0	0	0	0.974082	0.9896	0	0	0	0.892966
TRINITY_DN10102_c0_g1	21.51	13.575	73.3196	13.1686	114.578	6.17717	1.65434	44.4199	7.21975	24.1339	46.4973	158.422	7.59669	26.1529	14.6135	8.54142	8.79455	22.7271
TRINITY_DN101020_c0_g1	16.3525	2.77667	1.29135	5.39518	6.65153	7.1072	11.2113	5.22362	10.0481	2.26561	6.99925	2.98172	5.68646	6.03935	6.6635	10.3712	4.63922	4.56686
TRINITY_DN101020_c0_g2	0	0	0	0.779514	0	0	0.852373	0	0	1.13528	0	0	0	0	0	0	0	0.914889
TRINITY_DN101020_c1_g1	11.9634	6.01117	0	9.56558	1.62568	4.86075	5.11592	1.51956	1.75787	4.38359	5.17075	13.9616	14.7349	2.91496	3.29286	8.47282	3.40158	5.36793
TRINITY_DN101020_c2_g1	145.202	105.636	175.937	142.399	131.669	115.999	138.061	104.358	125.498	109.772	72.362	114.465	151.525	116.455	154.495	86.2341	70.1583	95.779
TRINITY_DN101020_c3_g1	4.05816	4.56893	0	1.53179	0	2.01282	0.86043	6.74445	0	0	1.7415	4.91226	1.87846	0.998542	0.664102	0.860981	1.53746	0
TRINITY_DN101024_c0_g1	0	0	0	0.823205	0	2.04209	4.29746	0	0	2.2239	0	0	0	0	1.29692	0	0	0.898284
TRINITY_DN101024_c0_g2	0	0	0	0.765081	0	1.03227	0	3.6856	0	0	1.79001	0	0	0	1.30874	0	3.161	0
TRINITY_DN101026_c0_g1	0	0	0	0	0	0	0	0	0	0	0	0	0	0	0	0	0	0
TRINITY_DN101027_c0_g1	0	0	0	0	0	0	0	0	0	0	0	1.03628	0	0	0	0.807696	0	0
TRINITY_DN101028_c0_g1	0	0.873462	0	3.83129	1.66561	4.96477	5.24103	7.77674	3.58985	10.0766	3.53611	15.446	1.84452	8.9526	5.4039	4.33717	4.62995	4.5798
TRINITY_DN101028_c1_g1	0	0	0	0	0	0	0	0	0	0	0	0	0	0	0	0	0	0
TRINITY_DN101029_c1_g1	0	0	0	0	0	4.97501	0	0	0.870027	0	0	0	0	0	0	0	0	0
TRINITY_DN10103_c0_g1	9.37122	12.2263	0	1.63294	0	1.06508	1.60412	0.552382	5.81064	3.59571	1.86899	7.13332	0.9917	1.06011	6.18688	0.922504	1.64087	4.21122
TRINITY_DN10103_c0_g2	35.3634	33.8922	45.869	3.08191	21.8535	23.692	4.39947	20.3368	13.3239	7.79145	7.20969	64.6074	6.39063	21.071	31.5626	9.58463	23.3576	38.674
TRINITY_DN10103_c1_g1	0	1.85133	0	0.769842	3.32153	0	2.58221	0	0	0	0	0	0	5.02913	0.665159	0.862802	6.17877	0.91197
TRINITY_DN101030_c0_g1	0	3.6705	3.91579	2.31469	6.6653	2.02557	3.47275	1.04507	12.7944	2.26851	1.75564	2.96288	0	12.0631	2.00931	1.73644	10.8435	0.916679
TRINITY_DN101030_c0_g2	13.5214	6.99021	5.18191	2.2555	24.7865	4.05985	9.19153	2.07306	4.43995	4.45142	0	10.3546	5.92761	19.813	8.37978	6.82772	4.67163	7.20291
TRINITY_DN101031_c0_g1	8.21908	0	0	3.08845	3.32633	11.2303	7.71517	1.57176	2.74485	3.39518	1.74896	6.04519	0	6.07673	5.31288	4.31047	3.09988	1.82383
TRINITY_DN101032_c0_g1	0	0.891781	0	0	0	0	0	0	0.897658	1.11587	0	2.89692	0	1.97454	3.31283	0.857277	1.52602	0
TRINITY_DN101033_c0_g1	0	4.55719	0	0.760664	1.64751	0	0.831621	0	0	6.66688	0	0	0	2.01087	0	0	0	0
TRINITY_DN101035_c0_g1	5.17726	0	0	2.28642	0	3.05855	2.49416	0	0.899989	2.22312	1.74461	2.13383	0.964984	4.02996	1.29664	2.5358	0	0.897535
TRINITY_DN101038_c0_g1	0	0.917454	0	1.50189	0	1.9963	1.64434	1.01988	0	0	0	2.01849	0	0.990584	0	0	1.51141	0
TRINITY_DN101039_c0_g1	0	1.76085	0	0	0	0	0	0	0	0	1.75552	0	1.959	0	1.28478	0	0	1.79156
TRINITY_DN10104_c0_g1	0	4.77163	0	0	2.81994	0	0	0	0	6.12458	1.94458	0	0	0	0	2.19667	0	1.54697
TRINITY_DN101040_c0_g1	2.07753	4.65116	0	5.56384	0	7.1707	6.29869	6.69872	12.9267	1.11716	12.1683	10.6369	12.6554	3.55973	13.0269	6.15688	4.65547	6.27276
TRINITY_DN101040_c0_g2	0	0	0	0	0	0	0	0	0	0	7.16102	0	0	0	0	0	1.57898	0
TRINITY_DN101043_c0_g1	0	0	0	1.51979	0	0	0	0	0	3.37436	0	0	0	1.00127	0	0	0	0
TRINITY_DN101049_c0_g1	0	0	0	0	0	0	0	0	0	0	0	0	0	0	0	0	4.72919	0.911241
TRINITY_DN10105_c0_g1	0	0	0	1.54161	5.05526	0.989481	0	0	0	0	1.79967	0	0	0	0	0	0	0
TRINITY_DN101050_c0_g1	4.06235	2.77155	0	3.82327	3.29751	4.03797	3.41005	5.70458	0.906527	1.12334	8.67157	0.991809	2.82798	7.00657	9.89095	1.71105	3.0693	9.04938
TRINITY_DN101050_c0_g2	8.62928	6.14792	4.79209	3.23447	2.34335	2.09601	16.8318	12.964	2.52604	10.2411	1.2436	7.47139	1.94687	2.09935	6.02098	4.27171	4.34269	23.1811
TRINITY_DN101050_c0_g3	27.671	12.4085	5.41876	7.70337	3.34371	10.0131	24.5524	6.77525	12.6751	7.89927	10.6292	8.7539	13.9638	13.9961	9.47644	14.8182	4.64997	16.5658
TRINITY_DN101050_c1_g1	0	0	0	0	3.34546	0	0.854499	6.86021	2.75968	0	5.28311	0	0.967371	0	0.664273	1.72664	1.5635	0.91486
TRINITY_DN101050_c1_g2	0	0.905795	0	0.756462	0	4.05977	0.82724	0.516811	0.89318	0	0	0	0.965187	0	1.93217	1.6841	0	0
TRINITY_DN101051_c0_g1	0	0	0	0	0	0	0	0	0	0	0	0	0.905385	0	0	0	0	0
TRINITY_DN101054_c0_g1	0	0	0	0	3.34702	0	1.69204	1.05676	0	1.13035	0	0	0	2.05018	0	0.859479	1.57198	0
TRINITY_DN101055_c0_g1	2.1059	0	0	4.62857	5.01379	0	4.21803	4.21629	0.910852	0	3.55008	0	0.984284	2.03902	3.284	1.71742	0	0.910339
TRINITY_DN101058_c0_g1	3.07828	0	0	0	1.67489	0	0	0	0	0	0	0.98756	0	0	0	0	0	2.7655
TRINITY_DN101058_c0_g2	0	0	0	0	0	0	0	0	1.78967	0	0	0	0	0	0	0	3.07469	0
TRINITY_DN101059_c0_g1	0	0	0	0	0	0	0	0	0	0	0	0	0	0	0	3.48368	0	0
TRINITY_DN10106_c0_g1	0	2.79185	0	6.10358	1.64188	1.0111	0.841314	2.58788	4.51571	1.11545	13.8208	6.04119	2.83887	2.00712	3.26815	5.94268	3.06622	2.69728
TRINITY_DN101060_c0_g1	0	0	0	0.758116	0	0	0	0	1.79075	0	0	0	0	0	0	0	0	0
TRINITY_DN101062_c0_g1	0	6.40013	0	2.2775	1.63742	1.00109	1.69578	1.02926	5.39873	0	0	1.96327	2.80352	1.98488	0.655312	0	6.09307	0
TRINITY_DN101064_c0_g1	0	0	0	0	0	0	0	0	0	0	0	0	0	0	0	0	0	0
TRINITY_DN101065_c0_g1	22.5729	13.0662	17.3566	5.28155	3.86124	20.1836	32.3559	7.49729	21.5981	28.9687	19.0084	11.6068	9.0145	2.87866	16.5693	18.4262	10.5484	13.9598
TRINITY_DN101065_c0_g2	0	0	0	5.27413	6.64052	2.03847	0	2.07986	0	2.23244	0	0	0.995215	0	1.94135	2.57476	0	1.8088
TRINITY_DN101065_c2_g1	6.2311	0	0	8.38443	8.24902	3.06446	9.99273	4.68384	1.80019	5.56239	5.25269	8.63588	3.87855	4.03195	3.24347	7.62353	7.75266	7.19157
TRINITY_DN101065_c3_g1	0	0	0	3.05716	0	0	2.50214	3.64208	4.51558	1.11394	0	3.1564	2.88681	2.01981	0.650126	3.38475	3.09023	0.89823
TRINITY_DN101066_c0_g1	7.11327	0.890748	0	1.53187	1.65913	4.99362	6.0863	6.218	0.903023	5.62109	3.50872	3.8806	6.50814	9.94319	3.3514	5.1936	0	2.741
TRINITY_DN101068_c0_g1	1.04226	0.906509	0	3.80458	0	6.13459	0.833799	6.77763	2.69742	4.45555	1.75776	0	0	6.03038	0	0.84957	3.11502	3.59937
TRINITY_DN10107_c0_g1	0	0	0	0	0	0	0	0	0	0	0	0	0	0	0	0	0	0
TRINITY_DN101070_c1_g1	12.2625	9.88763	1.33228	5.39445	13.349	22.1231	6.1187	5.73507	19.0953	19.2346	10.5805	16.6103	7.49188	15.0111	10.1057	21.7654	4.64621	7.35073
TRINITY_DN101070_c2_g1	14.5142	27.3948	4.24391	26.18	40.3624	32.6671	24.6136	16.166	16.9536	14.5145	25.1209	11.588	17.4105	25.049	29.447	9.5877	40.4458	24.8666
TRINITY_DN101070_c3_g1	16.7503	7.09284	11.2937	3.48745	3.03734	9.01327	8.75309	7.55291	7.32599	14.0951	4.84466	25.2547	3.34475	7.24861	9.66825	0	1.40631	7.5061
TRINITY_DN101070_c3_g2	0	0	0	0	3.37884	0	0	0	0	0	0	0	0	0	0	0	0	0
TRINITY_DN101071_c0_g1	0	0	0	2.27083	0	0	0	0	0.894263	2.2428	0	0	0	0	0	2.58671	0	0
TRINITY_DN101075_c0_g1	0	1.84402	0	0	0	0	0	3.08718	0.894607	1.10276	0	0	0	0	0	0.837735	1.52658	2.66674
TRINITY_DN101076_c0_g1	3.09162	1.81274	0	2.26732	8.18313	1.0134	1.65217	4.64619	1.78512	4.41517	0	1.07423	2.88826	2.9976	6.43337	0.840468	6.15585	6.24192
TRINITY_DN101078_c0_g1	0	0	0	0	0	0	0	0	0	0	0	0	0.944624	0	0	0	0	1.76536
TRINITY_DN101079_c0_g1	0	0	0	0	0	0	0	0	0	0	0	0	0	0	2.07234	0	0	0
TRINITY_DN10108_c0_g1	53.9358	97.5175	82.7827	84.1063	57.767	91.6095	77.1388	95.4929	69.0877	65.9699	92.3683	67.9541	105.495	85.7622	81.9932	55.0142	43.7288	64.6744
TRINITY_DN10108_c1_g1	3.07193	1.86217	0	3.0488	11.4799	3.03948	6.67462	1.55272	3.60574	0	6.90966	7.17592	3.80959	6.03287	5.19693	3.37629	3.06821	0
TRINITY_DN10108_c1_g2	4.15908	2.73646	17.8971	6.85594	6.60136	5.11033	3.33218	5.72482	7.19559	5.56526	0	3.25932	7.77569	13.0877	7.78294	2.54388	10.8685	6.29259
TRINITY_DN10108_c1_g3	6.23685	0	1.27836	11.6353	3.33605	9.2714	4.25257	6.3178	8.25676	9.04723	8.78343	4.14849	2.89993	15.3337	11.9099	6.87911	3.11938	3.64584
TRINITY_DN10108_c2_g1	10.415	9.59552	11.6846	7.51822	4.96607	7.11403	5.85838	18.1535	6.21603	5.56695	8.84074	4.63392	13.8813	13.8768	12.2625	9.40808	4.67648	9.91804
TRINITY_DN101086_c0_g1	0	0	0	0	0	0	0	0	0	0	0	0	0	0	0	0	0	0
TRINITY_DN10109_c0_g1	75.2697	44.3854	74.6914	63.6167	99.1399	73.2637	89.0751	68.2785	81.1112	61.9813	58.4647	71.182	80.762	83.793	57.603	44.2284	47.9225	54.8732
TRINITY_DN10109_c0_g2	11.3537	9.41119	7.61615	6.93203	3.31256	4.09161	2.53358	2.09111	3.64384	7.86059	1.74432	9.26839	7.67871	12.1806	5.91305	5.97684	13.9384	10.8605
TRINITY_DN10109_c0_g3	96.7978	88.9117	153.536	54.6603	70.7727	56.221	40.4447	64.1629	62.1495	74.5368	30.634	88.6607	50.1401	71.2126	60.4882	78.4195	91.8888	81.0463
TRINITY_DN10109_c1_g1	0	0	0	0	0	0	1.72021	1.06195	0	1.14261	0	0	0	0	0.668608	1.73768	4.71973	0.920724
TRINITY_DN10109_c1_g2	9.38064	15.886	27.1697	9.81446	38.047	16.2978	6.6861	17.1451	8.92	13.3672	12.3642	19.3647	5.91874	16.9372	9.68571	12.7959	23.3938	18.9248
TRINITY_DN10109_c1_g3	2.04501	11.3778	0	1.48663	0	0	0	2.04092	0.878129	7.64761	0	6.61655	6.74203	4.90303	3.17535	3.34418	0	0
TRINITY_DN10109_c1_g4	13.4477	0.886793	0	3.00916	6.56873	8.10026	2.48534	5.16462	4.44357	2.21061	1.75106	2.22722	2.922	5.95622	2.57064	5.9184	4.64004	3.57816
TRINITY_DN101091_c0_g1	0	0	0	1.55314	3.38659	0	0	0	0	2.27942	0	0	0	0	0.663025	1.74318	0	0
TRINITY_DN101092_c0_g1	0	0	0	0	0	0	0	0	0	0	0	0	0	2.00868	0	0	0	0
TRINITY_DN101093_c0_g1	39.3008	16.3754	14.0252	12.3211	15.1177	14.8815	30.7626	33.3683	22.3751	38.0445	23.2661	28.0391	31.2537	13.0172	33.4795	40.9729	26.426	17.4988
TRINITY_DN101095_c0_g1	0	0	0	3.1352	0	0	0	0	0	0	0	0	0	0	1.33339	0.869134	1.59025	0
TRINITY_DN101097_c0_g1	3.02892	1.79499	0	2.28679	1.6483	0.997413	4.30806	2.57975	3.60441	3.35972	0	0	2.7891	0	0	5.1586	3.0623	9.9808
TRINITY_DN1011_c0_g1	969.271	825.327	854.23	794.502	840.734	688.003	631.294	755.012	696.257	820.668	787.855	677.707	737.416	766.551	748.587	748.301	709.069	677.794
TRINITY_DN1011_c0_g2	152.218	168.572	103.948	169.356	119.739	105.374	129.257	113.212	111.632	175.503	95.6793	158.872	147.362	101.346	128.741	106.287	110.632	78.2824
TRINITY_DN1011_c1_g1	0	9.05087	0	0	0	0	0.81222	0	0	0	0	0	2.81126	0	0	0	1.50468	0
TRINITY_DN1011_c1_g2	0	0	0	5.38054	6.6212	1.01694	1.70242	4.6929	6.3731	2.25037	5.2206	2.01256	4.75444	2.01833	1.98053	8.57032	6.17249	0.906897
TRINITY_DN1011_c2_g1	0	2.67774	0	1.51935	0	0	0	3.08487	1.79567	4.46392	0	0.96606	0.925803	4.93727	2.64976	0.857236	0	1.80928
TRINITY_DN1011_c3_g1	402.322	309.898	263.523	317.121	484.559	353.78	397.482	421.617	419.612	266.026	278.7	351.023	353.696	441.766	382.918	361.475	410.078	408.901
TRINITY_DN10110_c0_g1	444.919	452.522	726.045	478.83	531.078	498.589	382.485	454.394	400.76	660.166	589.941	422.828	455.176	401.31	437.61	383.349	514.116	431.016
TRINITY_DN10110_c0_g2	10.293	52.0276	12.8543	55.0118	58.4319	14.0911	72.1771	50.6127	35.5659	87.263	28.9872	22.6551	46.9902	76.1193	34.9202	27.0472	31.0596	12.6088
TRINITY_DN101100_c0_g1	0	0.870802	0	2.2427	1.64074	2.01721	1.65888	0	0	3.31596	0	0	0.979461	0	0	0	0	0.893923
TRINITY_DN101103_c0_g1	0	0	0	0	0	0	0	0	0	0	0	0	0	0	0	0	0	0
TRINITY_DN101107_c0_g1	0	1.8364	0	0	0	0	0	0	0.888796	0	1.70224	0	1.87432	0	0.640832	0	0	0
TRINITY_DN101108_c0_g1	0	1.16975	0	3.00654	2.58893	4.80853	0	2.96512	1.16774	0.875991	0	8.09434	5.10447	1.30505	0.843552	1.33093	0	0.706119
TRINITY_DN101108_c0_g2	0	0.870518	0	1.48445	1.62359	1.00024	0	0	2.63067	0	0	5.55824	2.89877	2.93913	0.634464	1.67451	0	4.42173
TRINITY_DN10111_c0_g1	11.3037	4.70056	11.8123	15.2318	10.3881	8.68271	21.0894	10.8075	13.3336	15.897	9.05899	11.8099	19.198	9.76117	14.479	16.9047	30.5869	11.6297
TRINITY_DN10111_c0_g2	2.52445	10.8778	0.83629	5.52653	2.00165	9.36022	4.69687	2.00927	5.06636	5.91254	0	8.08619	0	12.1637	5.93298	6.73639	9.43399	5.44925
TRINITY_DN10111_c1_g1	12.5991	22.1954	3.00526	9.51856	23.0996	23.9552	11.2265	31.0244	20.7425	23.6047	25.739	25.3655	28.5182	25.212	11.0091	24.5914	8.40914	35.7812
TRINITY_DN10111_c2_g1	18.7614	33.5917	78.8759	37.7668	52.9329	56.0414	36.7637	37.9328	47.3054	41.2107	31.7865	22.7374	41.4029	37.8939	30.9998	31.5619	34.3066	33.3353
TRINITY_DN10111_c2_g2	1.04233	3.60758	1.28567	0.760027	13.2267	4.08838	3.33588	5.73504	8.08289	2.2273	1.75952	4.43214	10.7619	6.02046	9.7279	5.10314	14.0273	7.2025
TRINITY_DN10111_c2_g3	0	0.896784	19.2704	2.27382	6.60253	1.01985	2.49851	4.68316	2.68573	3.33428	1.75811	2.22459	0.978331	1.00051	1.94012	0	1.55563	1.79804
TRINITY_DN10111_c2_g4	1.03389	2.70154	0	2.26554	3.27968	5.07283	4.96299	0	1.78447	4.42007	6.97416	3.26916	10.6497	5.9868	2.57513	2.52831	3.0893	0.89268
TRINITY_DN10111_c4_g1	10.3931	0	0	0.759138	1.64844	3.05965	2.4945	5.71954	0.89691	0	3.50536	1.09543	1.94645	1.00303	4.5301	0.847187	0	1.79472
TRINITY_DN10111_c7_g1	2.08678	14.1826	0	0.756577	8.27981	3.06037	5.01759	6.76282	0.893973	4.45945	0	0	6.90313	2.99663	9.05461	5.12371	9.3644	9.01873
TRINITY_DN101110_c0_g1	3.13333	0.928206	0	0.768756	1.66043	0	2.51581	0.524219	2.72341	0	0	0	0	0	1.3079	0	0	2.71598
TRINITY_DN101113_c1_g1	0	0	0	0	6.70898	0	0	1.05933	1.83716	0	1.77459	0	0	1.0279	1.98405	0	0	0.914541
TRINITY_DN101114_c0_g1	0	0	0	0	0	0	1.74103	0	0	0	0	0	0	0	0	1.75968	0	0
TRINITY_DN101115_c0_g1	2.83406	2.87745	0	0.812845	0	0.9278	2.68431	0	0	5.96818	7.56168	0	0	0	1.38846	0.912926	2.82076	6.52582
TRINITY_DN101116_c0_g1	0	0	0	1.53128	3.3008	7.15583	1.67104	3.64852	6.33298	5.57951	8.71959	2.10798	14.4596	2.02337	4.55892	6.78145	1.54784	0.899816
TRINITY_DN10112_c0_g1	11.3314	12.2061	1.26644	12.2952	3.3049	2.04125	6.73912	14.6044	13.6328	1.12019	0	9.25382	6.70571	5.06394	9.83094	5.96266	3.09061	7.22313
TRINITY_DN10112_c0_g2	0	2.76077	0	0	0	0	1.65466	0.516474	0	0	1.7301	2.10034	0	0	1.29003	0	0	0
TRINITY_DN10112_c0_g3	2.05732	8.45762	14.003	1.54113	3.31661	5.10556	0.849942	4.18195	10.9462	1.12674	0	0	1.91113	5.06744	0.66028	0	3.09667	5.44871
TRINITY_DN10112_c0_g4	0	0	0	0.744747	1.62633	2.00465	1.64089	5.62334	3.51928	0	0	1.10488	2.89501	0.982495	0	0	0	0.885896
TRINITY_DN10112_c1_g1	2.07328	0.907376	0	0.758497	0	0	0.82993	1.55571	3.5833	3.32685	0	2.17201	0	4.00997	0.646007	5.07094	1.54767	1.79062
TRINITY_DN101121_c0_g1	4.1433	0	0	1.54292	0	0	2.53422	0	0	0	0	4.14418	1.92693	0	0.657563	5.98206	3.10508	0.90594
TRINITY_DN101125_c0_g1	0	0.880991	0	0	8.09632	0	0	4.59492	2.63626	0	0	0	0.959384	0	0	1.66674	0	0
TRINITY_DN101128_c0_g1	7.20112	0	0	4.58411	0	4.06745	0.834918	0.51897	0.903318	1.11247	0	3.10629	3.8287	1.00836	1.95153	0.845513	0	0.896596
TRINITY_DN101129_c0_g1	6.2335	0	0	10.0416	1.66156	3.08128	2.53338	9.43943	4.56527	3.37467	3.5034	0	9.66583	3.05746	3.94757	0.855007	3.10976	11.7841
TRINITY_DN101129_c1_g1	1.33143	1.77436	0	3.39333	1.82863	6.72491	7.55306	0.575534	1.00579	3.73493	3.84598	3.31031	4.18799	4.44693	1.31403	5.69083	7.12802	3.00975
TRINITY_DN101129_c1_g2	0	0.898036	0	0	6.34443	0.981544	0	1.00148	0	13.9537	0	2.00393	1.84817	0	0	0	0	0
TRINITY_DN101129_c2_g1	0	0.880094	0	0	1.67011	0	0.844369	0	3.58367	0	0	0	0	1.00003	0	0	0	0.909675
TRINITY_DN10113_c0_g1	212.995	268.013	643.926	217.126	207.319	191.879	192.591	162.007	215.805	213.264	187.908	159.482	140.007	170.29	210.335	210.128	244.523	242.203
TRINITY_DN10113_c0_g2	0	2.65641	0	0	0	0	2.40834	0	0	3.21888	0	1.03631	2.80152	0	0	0	1.49423	0
TRINITY_DN101132_c0_g1	0	0	0	0	0	0	0	0	0	1.10713	0	0	0	0	0	0	0	0
TRINITY_DN101133_c0_g1	0	0.905957	0	0	0	0	0	0	0	2.18869	0	2.92122	0	0	0	0	1.49851	0.881785
TRINITY_DN101135_c0_g1	0	0	0	0	0	0	0.833551	0.520942	0	0	0	5.40276	0	0	1.29867	0	0	0
TRINITY_DN101139_c0_g1	0	0	0	0	0	0	0	0	0	0	0	0	0	0	0	0	0	0
TRINITY_DN101139_c0_g2	0	0	0	0	0	0	0	0	0	0	0	0	0	0	0	0	0	0
TRINITY_DN101139_c1_g1	9.22168	2.65895	2.70834	1.54042	1.67153	4.00478	0	0.521079	2.71577	5.64165	12.3979	8.7528	0.930827	0.999548	1.35346	4.35749	7.74847	7.36121
TRINITY_DN10114_c0_g1	141.249	258.102	461.317	309.515	218.826	186.785	204.84	209.146	180.723	284.241	199.56	172.694	182.839	182.443	243.522	235.3	263.041	172.225
TRINITY_DN101141_c0_g1	0	1.86368	12.7492	0	8.27256	0	3.41254	1.56343	0.910177	1.12605	0	4.00576	2.84623	2.01439	0.660764	0	0	1.81464
TRINITY_DN101141_c0_g2	0	0	0	0.763203	1.65663	2.05055	0	1.56766	0.901684	0	0	0	0	3.02599	0	2.55434	3.1202	1.80375
TRINITY_DN101142_c0_g1	0	0	0	0.767778	9.93436	9.11565	5.14207	5.72694	4.54985	2.25628	6.96707	3.975	3.78219	0	1.32501	5.15776	0	3.63597
TRINITY_DN101145_c0_g1	1.02556	5.34516	0	0	3.25271	3.01747	0.820464	0	0	10.9602	0	2.16839	0	3.95324	0	0	1.53303	0.88551
TRINITY_DN101145_c0_g2	3.11609	0	0	1.55258	6.6782	0	2.55863	1.58012	1.83629	0	1.75769	0	3.86213	3.06704	6.63011	2.58504	4.68158	0.913122
TRINITY_DN101148_c0_g1	14.2363	10.9547	0	2.3035	0	2.01555	0	4.16007	0	0	6.98913	0	0	0	3.33297	0	0	0.912308
TRINITY_DN101149_c0_g1	1.01256	0	0	0	0	0	0	0	0	1.08216	5.14781	4.42641	0.958317	1.93578	0	0	0	0.875474
TRINITY_DN101149_c0_g2	0	0	0	0	0	1.01733	0	0.51914	0	0	0	0	0	0	0	0.848443	3.10578	0
TRINITY_DN101149_c0_g3	1.00677	4.50345	0	3.80124	0	3.98642	0.857117	0	1.79978	2.23443	1.73198	0.970921	1.85921	0	0	2.56918	0	0.903995
TRINITY_DN10115_c0_g1	583.736	481.501	827.648	443.573	359.564	499.726	408.827	463.913	375.677	557.315	439.885	420.459	404.433	409.217	435.394	463.897	431.834	345.375
TRINITY_DN101151_c0_g2	0	0	0	0.769656	0	0	0	0	0	0	0	0	0	0	0	0	0	0
TRINITY_DN101152_c0_g1	0	0	0	1.5592	0	0	1.70343	0	0.920618	0	0	0	0	0	0.663486	0	1.58589	0
TRINITY_DN101153_c0_g1	6.09279	9.86515	0	18.3916	24.876	36.0355	14.7587	36.8114	11.7634	2.25095	8.75789	15.5648	11.1894	11.9452	22.75	9.51715	16.9358	22.8275
TRINITY_DN101155_c0_g1	3.0421	2.72859	0	4.59402	4.96139	4.01835	2.58613	3.11132	1.8135	0	0	4.89685	0	0.997347	5.31955	0	1.5374	1.81987
TRINITY_DN101155_c0_g2	0	0	0	0.76503	1.66813	4.11819	0.841663	0	1.80702	0	1.77753	0	1.97798	7.0687	1.30634	1.71727	0	0.908576
TRINITY_DN101159_c0_g1	0	0	0	0	0	0	0	0	0	0	0	1.06031	0	0	0	0	1.5012	0.867311
TRINITY_DN10116_c0_g1	25.6503	40.5481	21.882	39.9941	31.7623	33.8902	27.1782	40.5893	34.2359	33.7171	44.3592	37.7924	37.0336	31.9492	27.1162	16.5425	20.1368	32.1772
TRINITY_DN101162_c0_g1	1.00677	3.54042	0	0	0	0	0.861212	0	1.79125	2.22906	0	0	0.922355	0	0.663779	0	0	0
TRINITY_DN101162_c2_g1	0	0	0	0	1.66278	1.02502	0	0	0	1.12909	1.74995	0	0	0	0	0	0	2.72959
TRINITY_DN101163_c0_g1	0	0	0	1.53329	9.9049	0	1.67388	1.0425	9.05949	2.23355	0	4.19236	0.962906	2.0249	3.26133	0.848637	3.09389	2.70111
TRINITY_DN101164_c0_g1	0	0	0	0	0	0	0.872047	0	0	0	0	0	0	0	0	0.878293	0	0
TRINITY_DN101165_c0_g1	2.06848	0	0	0.770279	0	0	1.6869	3.66131	0	0	0	9.31013	0.961989	1.01596	1.31311	0.853272	3.10032	1.80911
TRINITY_DN101166_c0_g1	0	0	0	0.75982	0	1.01127	0	0	0	0	0	0	2.85574	1.00282	0.646935	0	0	0
TRINITY_DN101166_c0_g2	0	3.80189	17.9739	0.778618	0	0	0	4.75735	0.920592	0	3.53034	0	0	0	1.32682	0	0	0
TRINITY_DN101167_c0_g1	0	0	0	1.53345	6.6081	0	0	0	0.908734	0	3.47453	2.9972	3.78786	2.01068	0	4.28335	13.8511	0.906111
TRINITY_DN101169_c0_g1	0	2.79604	0	0.762774	6.56103	4.05203	1.67271	1.55316	3.60858	2.22416	1.72744	5.09929	5.70332	2.01046	0.650649	4.22787	1.53373	6.274
TRINITY_DN10117_c0_g1	686.409	835.896	1071.68	662.106	678.817	554.722	609.285	583.69	599.008	925.145	680.578	772.241	556.672	644.794	615.423	716.279	786.324	688.896
TRINITY_DN101170_c0_g1	43.475	125.054	65.7683	110.661	154.36	165.78	116.781	97.5647	119.661	101.689	111.445	129.983	110.304	102.87	110.729	90.4407	72.6042	100.047
TRINITY_DN101170_c1_g1	2.06047	0.868515	0	3.72801	0	2.01191	2.48178	2.05422	1.76111	5.51209	0	4.53551	0.976889	2.94672	2.55354	2.53377	3.08471	0.891576
TRINITY_DN101170_c1_g2	0	3.44059	0	2.22542	0	0	2.47947	2.04773	3.50552	1.09897	0	2.29405	1.95968	3.91282	1.91136	0	1.53921	0.890429
TRINITY_DN101170_c2_g1	0	5.54553	0	0.757165	4.88573	0	0	1.54098	0.895751	0	0	4.01492	0	0	0	0.841184	3.04384	4.45605
TRINITY_DN101170_c3_g1	7.18618	0.872229	0	1.53674	5.01445	8.94944	4.3814	7.79893	8.08609	0	5.32713	0	2.76921	4.98875	1.35665	2.60958	1.54831	3.67444
TRINITY_DN101172_c0_g1	0	0	0	0	0	0	0	0	0	0	0	0	0.960724	0	0.65099	0	0	0
TRINITY_DN101175_c0_g1	2.12719	0	3.90813	0	0	0	1.71065	3.20514	0	0	0	0	0.990776	1.03636	3.99963	0.868929	1.58927	0.922514
TRINITY_DN101176_c0_g1	0	0	0	0	0	0	0	2.57782	2.69231	1.10541	3.44478	3.08303	0.950748	2.00373	0.646452	0	0	0
TRINITY_DN101178_c0_g1	0	1.80351	0	0	3.29675	0	0	0	0	0	0	0	0	0	0	2.54281	0	0.89761
TRINITY_DN101178_c0_g2	0	0	0	0	3.33478	0	0	0	0.91638	0	1.75709	0	0	2.04506	0	0	0	2.72928
TRINITY_DN101179_c0_g1	6.13458	0.907458	0	3.009	1.62512	0	0	2.56522	0.888248	0	1.72257	1.05471	0	2.98317	0	0	1.52699	0
TRINITY_DN10118_c0_g1	8.31392	7.23108	0	0.758714	0	1.01947	0	0	0	3.33199	0	0	0	3.00646	0.647026	1.69422	1.553	0
TRINITY_DN101189_c0_g1	0	0	0	0	0	0	0	0	0	0	0	0	0	0	0	0	0	0
TRINITY_DN10119_c0_g1	0	0	34.6879	2.31476	1.67989	8.97475	0.880241	0	4.50306	5.62312	1.78618	0.970491	7.40132	5.01147	4.09323	13.1033	3.11125	0
TRINITY_DN10119_c0_g2	8.23555	5.23889	28.9714	11.5521	3.3515	19.926	14.9329	0	25.2019	1.12355	16.0265	21.3232	2.77402	6.00099	10.8833	4.35946	4.65644	18.4158
TRINITY_DN101192_c0_g1	0	0	2.57293	0.756819	0	0	0	2.07873	0	1.11136	0	3.35352	0	0.998882	0	0	0	0
TRINITY_DN101194_c0_g1	0	0	0	0	0	0	0	1.58648	0	0	1.76478	0	0	2.05127	0	3.46728	0	1.83636
TRINITY_DN101199_c0_g1	0	0	0	0	0	0	0	0	0	1.12239	0	0	0	0	0	0	0	1.81682
TRINITY_DN1012_c0_g1	2138.52	2058.8	2226.26	1862	2551.16	1789.28	2445.17	2175.53	2308.61	2751.43	3284.34	2162.49	1930.74	2522.43	2138.53	1637.24	2501.32	2094.31
TRINITY_DN10120_c0_g1	34.2658	25.5711	19.9169	40.8071	38.7109	27.6777	32.5278	30.25	30.2778	25.6428	30.5556	36.6657	51.2104	53.1258	34.2914	33.9884	40.465	21.1827
TRINITY_DN101200_c0_g1	0	0	0	0	0	0	0	0	0	0	0	0	0	0	0	0	0	0
TRINITY_DN101200_c1_g1	1.05056	0	0	0	0	0	0	0	0	1.12984	5.30611	0	0	0	0	0	0	0
TRINITY_DN101207_c0_g1	9.27532	0	0	3.83907	0	3.06086	2.52261	5.21317	2.72427	0	1.73977	2.06081	2.87572	4.05025	1.30898	2.55201	0	2.70512
TRINITY_DN101208_c0_g1	5.08097	1.79336	0	3.06708	3.3191	1.00135	0.86891	0.518771	3.62119	5.63037	3.50621	0.973121	0	3.98374	1.33937	5.19483	0	0
TRINITY_DN10121_c0_g1	13.2853	14.804	38.752	11.5611	18.2922	14.2127	10.3508	17.7602	11.875	9.06264	15.7495	8.94283	10.4241	10.0649	13.9956	19.8807	26.2891	15.5287
TRINITY_DN10121_c0_g2	0	0	0	0.769421	0	2.05743	0.839347	0.524212	0	0	0	0	0.97227	0	0.654154	5.11619	1.55958	0
TRINITY_DN10121_c0_g3	370.908	393.585	356.983	323.277	238.856	293.578	304.63	262.374	285.507	297.661	324.518	237.534	341.315	281.967	327.048	311.794	386.79	301.146
TRINITY_DN10121_c0_g4	10.3056	6.96487	12.4633	6.16134	6.7071	2.98617	12.3006	15.6371	17.0809	8.98068	21.394	13.5622	12.0056	7.00309	12.9376	6.10365	7.76375	10.1299
TRINITY_DN10121_c1_g1	7.16906	3.5778	5.3738	1.54288	20.0623	2.01047	2.62973	9.91594	6.36186	0	3.5382	7.80995	2.80585	14.0175	8.78618	9.5941	15.5097	14.7328
TRINITY_DN101214_c1_g1	0	0	0	1.51805	0	0	0.827809	0	0	0	0	2.09876	5.74022	2.00562	0	1.68132	0	1.78428
TRINITY_DN101217_c0_g1	5.16906	0	0	1.54043	0	0	5.06099	1.04589	0	4.48921	0	2.06726	4.80785	0	3.93921	2.55999	1.54978	3.6181
TRINITY_DN101217_c0_g2	0	0	0	0.762062	0	0	0	1.56588	0	1.11509	0	0	0	2.01379	0	0	0	0
TRINITY_DN10122_c0_g1	21.7892	9.62329	0	10.9148	12.8752	3.25339	10.7906	5.51007	6.73835	1.0382	0	3.46739	17.6856	3.42899	9.68234	8.1196	3.88937	3.50799
TRINITY_DN10122_c0_g2	1.02451	7.43945	0	3.80983	1.63912	14.1814	2.49956	4.65554	0.900796	4.43888	1.72769	6.16995	9.53124	4.02119	3.89471	5.90409	4.601	0
TRINITY_DN101223_c0_g1	0	0	0	0.758159	0	3.06085	2.50077	0	0	2.22434	1.75999	0	0.979347	0	0	0.850334	0	0
TRINITY_DN101224_c0_g1	0	0	0	0	0	0	0	0	0	0	0	0	0	0	0	0	0	0
TRINITY_DN10123_c0_g1	0	0	0	0	0	0	0	0	0	0	0	1.92402	0	0	0	0	0	0.920017
TRINITY_DN10123_c0_g2	0	0	0	0	0	0	0	0	0	0	0	0	0	0	0	0	0	0
TRINITY_DN10123_c0_g3	0	1.70779	7.09983	0	3.36585	3.95682	0.879275	1.56488	4.45671	8.92565	3.59324	23.1686	0	4.00967	3.42794	0.871707	7.78191	5.52701
TRINITY_DN10123_c1_g1	0	0.93099	0	2.28595	3.27822	4.05077	3.33745	0	0	0	3.45349	0	0	5.02509	0	0	0	0
TRINITY_DN10123_c1_g2	12.4153	0	6.88773	2.32758	0	1.00591	0	5.77414	0.909267	0	5.36734	0	0	0	0	2.63471	0	3.70944
TRINITY_DN10123_c2_g1	5.21491	0	8.996	2.33786	0	2.06841	1.70498	6.87493	0	1.1374	7.05835	5.18457	2.88333	0	0.66546	2.58042	6.2668	1.83312
TRINITY_DN10123_c2_g2	1.00036	0.841913	0	0.723644	0	0	0	0	0	0	0	1.10375	0	0	0	0	2.9956	0
TRINITY_DN10123_c3_g1	0	2.60242	0	2.22617	0	0	3.28592	5.61736	1.75351	0	3.47227	3.35889	1.9392	0	1.90404	0	0	0
TRINITY_DN101233_c0_g1	0	0	0	4.60305	3.32014	0	3.4752	0	3.62436	6.76105	0	4.87145	2.80145	3.9868	0.669614	1.73204	3.0826	0
TRINITY_DN101235_c0_g1	0	0	0	0	0	0	0	0	0	0	0	0	0	0	1.38156	0	0	0
TRINITY_DN101237_c0_g1	1.02808	0.938153	0	0	3.30221	0	0	0	0	1.11987	0	0	0	1.01164	1.31063	0.851774	0	0.902545
TRINITY_DN101238_c0_g1	0	2.50382	0	0	0	0	0	0	0	0	0	0	0	0	0	0	0	0
TRINITY_DN101239_c0_g1	0	0	0	0	0	0	0	0	0	0	0	0	0	0	0	0	0	0
TRINITY_DN101239_c1_g1	0	0	0	0	0	0	0	0	0	0	0	0	0	0	0	0	0	0
TRINITY_DN10124_c0_g1	0	0.853516	0	13.8234	5.03238	9.87187	20.1653	1.56035	13.3469	8.90745	26.8483	6.74142	12.7929	14.9904	9.56338	10.4317	9.30949	6.42994
TRINITY_DN101241_c0_g1	0	0	0	0	0	0	0	0	1.83427	0	0	0	0	0	2.65711	0	0	0
TRINITY_DN101242_c0_g1	0	0	0	0	0	0	0	0	0.88195	0	0	0	0	0	0	0	0	0
TRINITY_DN101245_c0_g1	7.2582	0	0	0	0	0	0	4.21288	0	0	0	0	0	0	0	0	0	0
TRINITY_DN101246_c0_g1	0	0	0	0	0	0	0	0	0	0	0	0	0	0	0	0	0	0
TRINITY_DN101247_c0_g1	0	0	0	0	0	0	0	0	0	0	0	0	2.71616	0	0	0	0	0
TRINITY_DN101249_c1_g1	0	0	0	0	0	0	0.860189	0	1.85929	0	0	0	0	0	0.669998	0	0	0
TRINITY_DN10125_c0_g1	6.20708	8.06683	0	2.26338	1.64075	4.05783	4.13834	2.06961	2.67512	3.31622	5.23707	9.87874	7.76269	4.98067	3.21909	7.59487	1.54691	8.04123
TRINITY_DN10125_c1_g1	134.287	69.7336	37.8467	134.293	134.473	109.67	111.028	77.6051	114.688	117.177	90.6494	77.5353	85.9475	100.342	101.49	97.0173	78.5102	99.7711
TRINITY_DN10125_c1_g2	3.00171	8.8263	4.39319	5.28463	1.63402	6.90075	1.71119	2.55383	6.23896	9.97813	12.0835	5.45411	2.7549	6.86388	7.46379	3.40995	10.6183	7.198
TRINITY_DN10125_c2_g1	20.7277	9.42568	24.0202	19.2502	8.40745	7.9217	10.5485	25.0306	15.1753	12.2852	8.96855	17.385	28.419	31.0581	15.0612	20.0475	12.4436	15.6568
TRINITY_DN10125_c2_g2	5.07175	8.12038	0	8.4241	0	6.0135	1.73091	3.11024	2.71629	0	1.74723	3.90022	6.53994	7.9672	7.33883	6.90998	4.61479	6.38061
TRINITY_DN10125_c2_g3	12.4124	23.2411	0	13.5726	8.20434	5.07102	12.4156	13.4525	11.5818	12.1553	5.24034	9.91563	10.6876	2.9864	16.0847	8.44306	7.73351	5.36131
TRINITY_DN10125_c3_g1	9.55218	7.58109	0	11.8341	14.5434	6.69688	4.71981	10.9376	4.89244	12.5326	24.5933	10.4924	10.894	12.9066	6.05401	8.74658	12.8398	6.26493
TRINITY_DN10125_c6_g1	0	0	0	0	0	0	0	0	0.887594	0	0	2.99555	0	0	0	0.832918	0	0
TRINITY_DN10125_c7_g1	0	0.867186	0	0	0	0	0	0	0	0	0	0	0	0	0	0.838201	0	0
TRINITY_DN101250_c0_g1	1.01708	0.924571	0	0	8.26014	5.05466	3.41868	3.63677	1.81607	0	0	0	0	1.00242	3.30415	0.85745	0	2.72047
TRINITY_DN101251_c0_g1	0	0	0	0	0	0	1.64193	0	0	0	0	0	1.93972	0	0	0	0	0
TRINITY_DN101251_c0_g2	0	0	22.0344	3.88056	10.0427	4.09489	6.06518	0.526229	3.67941	0	3.52155	2.00837	7.64517	8.11907	2.00931	2.60711	0	0.918934
TRINITY_DN101253_c0_g1	0	0	0	0.769656	0	0	0	0	0	0	0	0	0	0	0	0	0	0
TRINITY_DN101256_c0_g1	0	1.72533	0	0	0	1.00206	0	0.511676	0	0	0	0	0.975374	0.978051	0.636402	0	0	0
TRINITY_DN101256_c1_g1	1.02324	0.933734	0	6.87735	11.5033	6.08771	0.838814	0	0.903902	6.6876	0	0	5.70834	2.01375	3.26115	3.39105	10.7556	2.69488
TRINITY_DN10126_c0_g1	33.6568	4.88749	41.1026	4.32327	5.41809	5.54571	4.87225	1.99884	10.1959	11.1251	7.20545	29.1618	2.8057	4.84768	12.716	37.6928	13.6255	24.6362
TRINITY_DN101261_c0_g1	0	2.76619	0	0	0	0	0.851837	0.517946	0	0	0	0.989852	0	0.999461	0.658723	4.27341	0	0.903979
TRINITY_DN101261_c0_g2	31.4459	7.89047	0	23.097	35.7886	28.358	18.5309	22.1287	32.3618	20.3631	21.735	17.6465	18.6312	20.0065	25.0589	19.8984	29.4	22.7662
TRINITY_DN101261_c0_g3	18.7564	37.8276	32.3821	44.5013	39.7109	34.5991	30.9417	47.2646	38.308	17.8318	63.6269	82.3656	28.6349	39.7669	42.6071	37.5593	42.1106	39.6634
TRINITY_DN101261_c1_g1	11.2725	1.85345	0	1.52072	3.27355	5.06449	4.98394	2.58369	2.69738	0	0	6.20382	5.72162	6.0226	6.47226	3.3656	4.59806	5.35606
TRINITY_DN101262_c0_g1	5.29216	0	0	2.34501	1.68523	0	0	2.12844	0	0	1.78218	0	0	0	1.3293	0	1.58133	0.918753
TRINITY_DN101263_c0_g1	8.28229	0	0	3.84305	0	3.06988	4.19935	0	2.72679	0	0	1.04289	0	1.01455	0.654389	0.850569	1.54862	0.902121
TRINITY_DN101264_c0_g1	0	0	0	0	3.34457	1.02753	0	0	0	0	3.51608	0	0	0	0	0	0	3.66458
TRINITY_DN101265_c0_g1	0	0.886115	0	1.52546	0	0.99438	0	2.06395	0.899011	3.35857	1.7477	0.96576	0.925465	0	1.33541	0.862073	1.53311	1.82004
TRINITY_DN101266_c0_g1	0	0	0	1.52494	0	1.02875	1.68816	0	4.50438	0	5.35169	0	0	0	0	0	3.15022	2.73045
TRINITY_DN10127_c0_g1	0	0	0	0	0	0	0	0	0	0	0	0	0	0	0	0	0	0
TRINITY_DN10127_c0_g2	25.4586	18.626	0	17.6329	21.6081	35.9395	36.6078	24.3777	18.0525	24.742	26.3917	23.2684	29.718	19.8997	25.5445	39.014	27.7502	25.63
TRINITY_DN10127_c0_g3	0.834482	0	0	1.25993	2.7201	5.92818	0.707723	0.853456	2.2393	14.967	1.43242	21.7762	3.09015	0	0	6.41057	0	0
TRINITY_DN10127_c0_g4	0	0	0	0.773408	0	0	0	0	0	0	1.80347	0	0	0	0	0	0	0
TRINITY_DN10127_c0_g6	16.6394	5.94117	14.3057	18.4774	13.4749	37.5095	13.188	10.4323	4.44395	4.45336	1.80038	2.89236	12.7769	20.0555	16.4838	10.4567	9.34233	15.6567
TRINITY_DN10127_c0_g7	14.178	24.1893	44.2431	13.7586	16.5385	19.9772	17.3092	12.4127	21.6689	11.2277	20.9554	18.4476	11.1667	17.8762	14.0078	27.6087	15.3558	15.4798
TRINITY_DN10127_c0_g8	19.5793	15.6739	19.3828	15.4034	28.5042	17.9181	25.4796	12.5096	16.1832	15.7171	10.6963	9.6876	17.5481	7.003	32.6826	25.2866	26.3963	38.6779
TRINITY_DN10127_c1_g1	6.11956	0.923649	27.0624	6.92237	3.31891	7.09255	5.16379	4.17028	6.38108	5.65235	0	6.943	0.945791	8.03587	5.31982	0.862485	6.17289	8.20341
TRINITY_DN10127_c2_g1	1.04319	1.81986	0	2.28675	3.30913	0	4.17314	1.0438	4.50279	5.57511	0	0	1.9532	2.01481	3.89781	1.70077	0	2.70225
TRINITY_DN10127_c3_g1	5.10764	0	0	2.2817	1.63633	0	0	1.03295	0	0	0	3.06653	2.85044	1.00328	0	0	0	0.893099
TRINITY_DN101270_c0_g1	0	0	0	0	0	0	0	0	0	0	0	0	0	0	0	0	0	0
TRINITY_DN101271_c0_g1	0	0	0	0	0	0	0	0	0	0	0	0	0	0	0	0	0	0
TRINITY_DN101272_c0_g1	0	0	0	6.09899	1.6451	9.17363	3.32664	1.03882	9.0044	6.66696	0	5.30445	6.74355	10.0769	3.88897	3.37955	7.72647	1.79398
TRINITY_DN101275_c0_g1	0	0	0	0.76369	0	0	0	0	1.81077	0	1.73213	0.990558	0.941471	3.9987	0	1.70889	0	1.80759
TRINITY_DN101277_c0_g1	9.27004	3.76063	12.8097	10.055	4.99702	0	6.85446	9.44452	6.41256	0	1.75123	6.07265	6.69669	13.1993	8.63712	5.17518	4.6583	6.38868
TRINITY_DN101278_c0_g1	12.252	1.7748	0	0.768297	8.33139	7.99932	1.74767	9.87568	0	1.12664	14.1145	0	5.58053	2.99121	5.39272	11.2973	4.63563	7.34032
TRINITY_DN10128_c0_g1	7.16022	13.8662	10.3697	5.40233	6.66225	5.07824	7.78509	10.4591	3.65877	0	10.5184	2.9793	14.2216	7.05089	6.68047	8.66361	6.19583	9.15251
TRINITY_DN10128_c0_g2	11.1523	10.9479	0	13.0125	6.61061	11.0605	16.3469	16.5912	22.6729	13.5047	24.3712	21.5864	12.1977	12.9704	17.2617	15.4936	6.14632	22.7227
TRINITY_DN10128_c1_g1	8.18884	6.52119	8.9859	9.24584	1.66117	18.3146	10.3037	9.92902	11.8758	4.52699	8.73675	5.00035	11.4015	3.02657	9.964	7.75759	7.73193	6.38221
TRINITY_DN10128_c1_g2	0	0	0	0	0	0	0	0	0	0	0	0	0	0	0	0	0	0
TRINITY_DN10128_c1_g3	0	0	0	2.33534	1.67838	0	0	0	2.7585	0	1.77415	0	0	4.11393	0.662061	0	0	0.91493
TRINITY_DN10128_c2_g1	0	0	0	0	0	0	0	0	0	0	0	1.92211	0	0	0	0	0	0
TRINITY_DN10128_c3_g1	0.911743	8.10275	0	1.07431	0	5.24699	4.31086	6.40662	0.792464	0	0	3.75778	1.69939	6.20985	3.20382	0	2.7238	0
TRINITY_DN101281_c0_g1	9.13457	1.84745	0	5.34782	9.88277	8.07101	2.55414	8.2906	0.9058	7.85525	0	0	2.82629	3.00099	1.3173	5.128	7.66657	8.13633
TRINITY_DN101282_c0_g1	0	9.21543	0	0	0	11.0812	11.0676	3.10592	1.80954	0	0	0	0	1.99779	3.9501	2.5626	6.12771	1.80693
TRINITY_DN101284_c0_g1	4.14232	0	0	4.61296	0	2.04717	4.20054	0	3.63675	3.3589	5.23558	3.12955	0	1.01484	4.58202	0	12.3925	0.902376
TRINITY_DN101287_c2_g1	0	1.83856	3.935	1.54816	1.67208	0	1.74336	7.33965	0	2.27552	1.76217	0	10.423	3.02478	3.36172	5.22909	0	0.920011
TRINITY_DN101288_c0_g1	12.261	0	0	6.15171	6.63105	7.1096	6.85233	2.08631	4.55869	3.3875	0	0	1.89719	6.04331	4.63936	0.8601	0	3.63918
TRINITY_DN10129_c0_g1	21.5966	6.05937	0	29.1773	15.0524	17.8467	10.513	16.1107	12.5332	25.7193	10.6756	15.4444	21.1498	12.9693	20.3847	15.647	27.8734	19.2813
TRINITY_DN10129_c1_g1	19.2846	33.2672	8.06466	48.5449	10.8372	27.7162	15.7456	23.1643	7.68728	72.8255	16.6868	10.3873	19.0796	58.6244	54.2222	31.3344	34.7239	27.3098
TRINITY_DN10129_c2_g1	0	3.64193	7.78745	0	1.66908	2.06365	0.841909	3.15799	0	5.62126	0	0	0.987669	3.03889	4.58291	0.858621	0	2.72665
TRINITY_DN10129_c3_g1	0	0	0	6.13651	9.90406	2.03268	4.23129	2.60174	3.63203	0	0	8.08804	5.70588	6.05242	3.94408	0.853699	7.70555	2.71197
TRINITY_DN101291_c0_g1	0	0	0	0	0	0	0	0	0	0	0	0	0	0	0	0	0	0
TRINITY_DN101291_c1_g1	0	0	0	0	0	0	0	0	0	0	0	0	0	0	0	0	0	0
TRINITY_DN101294_c0_g1	0	0	0	0.765456	0	0	0	0	0	1.12547	0	0	0	0	0	0	0	1.82179
TRINITY_DN101297_c0_g1	0	0	0	0	0	0	0	0	0	0	0	0	0	0	0	0	0	0
TRINITY_DN101297_c0_g2	0	0	0	0	0	0	0	0	0	0	0	0	0	0	0	0	0	0
TRINITY_DN101298_c1_g1	0	0	0	0	0	2.04514	0	0	0.910236	0	0	0	0	0	0.656098	0.852821	0	0
TRINITY_DN1013_c0_g1	146.15	220.167	86.1055	229.94	110.966	174.112	207.944	154.752	175.806	236.932	174.833	158.082	194.953	186.195	196.17	152.861	122.743	92.8328
TRINITY_DN1013_c0_g2	2.05356	9.31022	0	9.92125	22.9827	5.07534	13.3465	15.5449	15.3344	12.2237	12.1168	10.3189	11.464	11.0767	15.5977	8.44687	10.7547	8.95528
TRINITY_DN1013_c0_g3	0	0.896912	0	4.52493	11.4766	4.05532	14.888	8.78991	12.4797	17.6768	1.74407	1.09486	5.81455	14.9371	10.2963	2.52915	7.72878	8.03509
TRINITY_DN1013_c2_g1	1.04845	0	0	3.07432	0	0	3.3611	1.05007	0.907569	0	0	0	1.95964	0	0.654297	0.855101	1.56574	0
TRINITY_DN1013_c5_g1	25.7557	28.4564	0	16.1283	15.0678	11.8855	13.1471	10.9182	8.93872	8.93681	12.4783	11.5778	7.34479	10.9813	13.6129	12.1726	20.1461	11.0216
TRINITY_DN10130_c0_g1	103.627	107.685	83.3197	137.945	87.5486	94.3008	136.278	103.469	115.693	139.889	98.7032	128.02	111.216	93.515	131.79	113.514	120.711	59.6969
TRINITY_DN10130_c1_g1	5.14357	0.93962	0	8.48968	1.66163	7.14977	8.4597	12.4208	11.7143	4.51687	3.49443	5.86988	3.72077	3.04167	4.57713	4.22934	7.46666	0.910185
TRINITY_DN10130_c10_g1	0	0	0	1.53598	1.65579	0	0.855856	1.04177	0.910562	0	0	0	2.84115	1.00559	0	1.71832	0	1.81758
TRINITY_DN10130_c11_g1	0	0	0	0	0	0	0	0	0	0	0	0	0	0	0	0	0	0
TRINITY_DN10130_c2_g1	2.02421	1.84739	0	2.28026	1.63694	2.0107	0.842277	1.03127	5.40141	4.45194	0	0	1.87999	0	2.61209	0	0	0
TRINITY_DN10130_c3_g1	30.9312	33.0383	9.71009	23.8748	31.866	15.919	22.8459	27.6266	19.7664	3.3663	10.7025	13.5585	27.6879	25.0138	27.2496	32.2613	24.8478	30.3904
TRINITY_DN10130_c4_g1	1.04666	3.51711	0	3.02627	6.65135	8.17082	1.68171	1.04306	4.46791	0	1.77691	0	0.994156	3.98754	1.29731	7.72955	0	1.81206
TRINITY_DN10130_c8_g1	0	0	0	0.768699	0	0	1.70195	1.05801	0	1.13421	0	0	0	0	0	0	0	0.917583
TRINITY_DN101303_c0_g1	3.06244	0	0	4.62468	0	2.02152	1.73734	2.08796	0	0	0	0	2.82861	8.02945	0.669869	4.34062	0	0
TRINITY_DN101307_c0_g1	0	6.79337	12.0612	0.573613	6.209	0.759144	0	0	0	0	2.59736	0	0	0.75343	1.4774	0.639371	0	0
TRINITY_DN101307_c0_g2	0	0	0	0	0	0	0	0	0	0	0	0	0	0	0	0	0	0
TRINITY_DN101307_c0_g3	0	0	0	0.788074	3.39287	0	0.860934	0	0	0	3.57952	0	0	0	0	0.872069	0	1.85043
TRINITY_DN101307_c0_g4	0	0	0	0	0	0	0	0	0	0	0	0	0	0	0	0	0	0
TRINITY_DN101307_c2_g1	0	0	0	0	0	0	0	0	2.7447	4.46287	0	0	0	0	0.660776	0	0	0
TRINITY_DN101307_c3_g1	0	7.05136	1.2978	6.04579	0	7.13718	2.51366	4.6836	2.67784	0	0	3.43856	0	0.996103	1.94045	0	3.12536	0.90319
TRINITY_DN101308_c0_g1	0	0	0	0	0	0	1.69177	0.520907	0.908744	0	0	1.01499	0	1.01028	0.657275	0	0	0
TRINITY_DN10131_c0_g1	0.892554	0	0	0	0	0	0	0	0	5.51443	0	2.49801	0	0.863272	1.17922	0	1.34023	0.793724
TRINITY_DN10131_c0_g2	0	0	0	0	0	0	0	0	0	0	0	0	0	0	0	0	0	0
TRINITY_DN101311_c0_g1	0	0	0	0	0	0	0	0	0	0	0	0	0	0	0	0.870919	0	0
TRINITY_DN101314_c0_g1	15.3393	5.33012	20.2594	0	1.66838	7.0203	0.877824	1.56549	3.61541	7.8859	7.0703	15.5869	4.65527	3.003	4.06509	4.36357	1.55184	6.45001
TRINITY_DN101316_c0_g1	0	0	0	0	0	1.00142	0	0	0	0	0	0	0	1.96882	0	0	0	0
TRINITY_DN10132_c0_g1	37.9176	24.4133	37.9077	46.502	21.0858	33.9424	34.936	27.0214	40.6652	21.6163	21.0531	28.2134	23.6326	34.8098	40.4275	26.1419	14.9378	35.5676
TRINITY_DN10132_c0_g2	41.1504	89.2632	61.9168	52.3761	53.6078	38.8858	65.8749	42.7366	52.2558	76.4578	58.7202	99.8838	46.2844	42.0042	65.2572	57.549	62.0757	52.4863
TRINITY_DN101320_c0_g1	0	0	14.362	0	0	0	0	2.67337	0	0	0	3.09279	0	0	0	1.75817	0	0.930114
TRINITY_DN101321_c0_g1	0	1.75981	0	0	0	0	0.792749	0	0	0	0	1.01125	0	0	0	0	0	0
TRINITY_DN101322_c0_g1	0	2.67274	0	1.50596	1.63983	11.1449	6.61906	1.55083	4.44691	8.8332	1.7466	7.73508	0.971926	3.97584	3.21236	0.844037	1.54545	5.35881
TRINITY_DN101323_c0_g1	2.0392	7.37725	12.9065	3.84568	16.5964	1.01254	1.7231	7.2976	1.82322	3.39186	0	6.93352	1.8905	2.00823	4.65839	0.863117	1.5435	1.82382
TRINITY_DN101328_c0_g1	0	0	0	1.54484	0	0	0	0	0	0	0	0	0	2.03939	0	0.854734	0	0
TRINITY_DN10133_c0_g1	16.3202	9.80749	17.9919	4.60687	8.8877	2.68623	0	1.83639	0	5.54487	2.34545	11.1314	0	3.52406	0	2.38804	0	12.7026
TRINITY_DN10133_c1_g1	1.03255	0.913458	0	4.55285	13.1249	1.01615	7.45339	2.589	3.58334	0	5.21975	5.34532	0.963357	2.00656	2.58212	0.842325	9.24877	1.78794
TRINITY_DN10133_c3_g1	0	0	0	0	0	8.13041	0	0	0	0	0	0	2.88713	1.00414	0.646204	0	0	0.894668
TRINITY_DN10133_c4_g1	2.03139	0	0	0	0	0	0	0	0	1.0912	0	0	2.83896	0	0	0	0	0
TRINITY_DN101334_c0_g1	0	0	0	1.52757	1.64246	3.04256	0	0	0.903459	1.11385	0	2.03834	0	0	1.30364	3.3886	0	0
TRINITY_DN101335_c0_g1	0	0	0	8.45667	0	0	0	0	0	0	6.98781	1.04854	0	0	0	0.850814	1.55042	3.61117
TRINITY_DN101335_c0_g2	0	0	0	2.31389	0	1.02008	0.855203	0	0	0	0	0	0.953538	0	0.662944	0.86058	0	0.91045
TRINITY_DN101336_c0_g1	0	1.76456	0	0.758488	0	0	3.44393	9.74946	1.78859	0	0	0	1.84156	0	0	0.857173	0	0.904755
TRINITY_DN101336_c0_g2	5.21949	0.880035	0	0	0	1.0193	0	0	0	0	3.54318	0	0	0	0.646852	0	0	0
TRINITY_DN101338_c0_g1	0	0	0	0	0	0	0.866297	1.07706	0	0	0	0	0	0	0.669306	1.76845	0	0
TRINITY_DN10134_c0_g1	210.792	237.946	57.9375	230.16	264.89	229.272	193.453	233.744	181.418	229.744	240.332	229.055	231.688	223.815	220.49	199.49	166.77	155.643
TRINITY_DN101340_c0_g1	0	0.874957	0	0	3.21635	5.96317	0	0	0.872735	0	0	0	0.952813	0	0	0.827662	0	0
TRINITY_DN101341_c1_g1	0	0	0	0	0	1.99687	0	0	3.60278	0	5.18772	0.974132	2.79504	1.98164	0	0	0	1.80577
TRINITY_DN101341_c2_g1	0	0	0	0	0	1.9631	0	0	0	0	0	0	0	0	0	0	0	0
TRINITY_DN101341_c3_g1	0	0	0	0	6.72999	0	0	0	0	0	0	0	0	2.02432	0	0.867746	0	0
TRINITY_DN101345_c0_g1	2.03161	0	0	0	4.83653	0	0	0	2.60799	1.08563	0	5.55075	0	4.85494	0	0	0	0
TRINITY_DN101346_c0_g1	0	0	0	0	0	0	0	1.00286	0	0	0	0	0.942255	0	0	0	0	0
TRINITY_DN101348_c0_g1	0	0	0	2.31797	0	0	5.06204	0	0.913145	0	1.75574	0	0.969842	0	0	3.42038	1.55822	4.53668
TRINITY_DN10135_c0_g1	58.3505	67.5648	21.7795	36.6183	26.4522	31.7424	44.2294	46.9207	35.1317	30.1061	15.8064	25.0718	68.1965	45.3703	29.2334	39.9323	71.5653	34.2115
TRINITY_DN10135_c2_g1	4.09542	12.1318	0	5.34643	6.56957	11.1585	9.2099	3.11046	7.2266	12.247	15.5689	7.15361	2.85639	7.04637	10.4225	11.0061	12.2872	6.28178
TRINITY_DN10135_c2_g2	3.30347	1.95036	9.45662	4.8709	15.4576	9.77701	3.38889	11.0496	18.3369	1.18088	8.51507	7.8632	4.10819	16.738	7.01226	7.42285	8.48496	3.65637
TRINITY_DN10135_c4_g1	23.3261	5.49927	0	11.4779	19.8166	8.05601	17.1529	10.8886	19.045	2.24964	12.167	10.8311	18.8007	7.98955	3.97415	8.58985	4.60731	19.9641
TRINITY_DN101350_c0_g1	0	0	0	0	0	0	0	0	0	0	0	0	0	0	0	0	0	0
TRINITY_DN101352_c0_g1	0	0	0	0	0	0	0	0	0	0	0	0	0	0	0	0	0	0
TRINITY_DN101354_c0_g1	26.1104	11.332	0	0	7.59295	6.08189	5.58131	2.87422	4.97104	7.5015	3.22328	4.89024	3.83008	6.31784	1.95626	3.89845	1.42721	3.3098
TRINITY_DN101354_c1_g1	4.16473	0	0	0	0	1.02473	1.67049	0.522245	0	0	1.7544	0	1.94222	0	0	1.69892	0	0
TRINITY_DN10136_c0_g1	260.871	230.855	231.039	248.003	291.862	329.317	274.027	276.963	296.687	260.959	307.735	334.42	268.014	283.245	252.798	275.526	233.131	284.94
TRINITY_DN10136_c0_g2	1.05609	0	10.3604	6.21611	3.35724	9.35606	6.78104	2.11973	8.2574	0	0	0	3.93761	0	10.5759	4.30954	6.30902	2.74544
TRINITY_DN10136_c0_g3	2.04915	7.12904	0	2.24402	1.6249	3.01525	3.27861	3.58758	2.65166	5.47495	0	1.08142	1.9193	0	0.637895	0	0	0
TRINITY_DN10136_c1_g1	0	0	0	0	0	0	0	0	0	0	0	3.84423	0	0	0	0	0	0
TRINITY_DN101362_c0_g1	0	4.40717	0	2.26721	1.65786	7.1373	0.837899	4.68367	0.892627	0	5.31262	0	2.96803	0	2.5873	1.71058	1.5627	0
TRINITY_DN101362_c0_g2	0	0.924163	0	0	1.62676	3.01527	4.14172	0	0.894565	0	0	4.06024	1.88859	1.99496	0.644742	1.676	1.52194	0
TRINITY_DN101362_c1_g1	0	0	0	0.882392	5.69378	2.80921	0	1.80787	4.1756	2.57777	3.99549	3.43461	3.25832	3.48463	0.754391	2.94092	0	1.03861
TRINITY_DN101365_c0_g1	0	6.59959	0	0.565976	0	0	3.15005	0	0.669349	0	2.21634	0	2.65234	1.26218	0	1.25265	0	1.13352
TRINITY_DN101366_c0_g1	2.05318	0	0	0.771809	0	9.03069	2.63522	0.522146	0	5.6541	3.54889	0.974667	0	0	2.03401	2.61978	3.10563	4.61003
TRINITY_DN10137_c0_g1	517.237	458.666	285.219	311.121	339.274	324.167	369.02	319.34	408.914	418.755	403.636	441.99	379.147	327.676	345.889	419.003	422.827	546.153
TRINITY_DN10137_c0_g2	1.01428	2.75828	0	1.52931	3.29914	2.01547	4.27468	0	6.34421	0	5.20693	3.94883	10.3472	10.9895	5.94609	1.71398	1.53428	0
TRINITY_DN101370_c0_g1	3.03044	5.5281	0	0	8.17945	1.00384	0.843534	1.54584	1.79987	2.22676	0	0.99017	0.938067	6.97102	1.30665	1.69631	0	0
TRINITY_DN101373_c0_g1	0	0	0	0	0	0	0	0	0	0	0	0	0	0	0	0	0	0
TRINITY_DN101374_c0_g1	0	0	0	0	0	4.10677	0.851548	0	0	0	0	0	0	0	0	0.859888	0	0
TRINITY_DN101375_c0_g1	0	0	0	0.774695	0	0	0	1.05094	0	1.13296	0	0	0	3.05537	0.664036	0	1.55616	0.913017
TRINITY_DN101378_c0_g1	0	0	0	0	1.68942	0	0	0	0	0	0	0	0	0	0	0	0	0
TRINITY_DN101379_c0_g1	0	0	0	0	0	0	0	0	0	0	0	0	0.905385	0	0	0	0	0
TRINITY_DN10138_c0_g1	552.342	669.159	1222.41	571.204	544.615	548.749	576.81	582.739	515.017	570.048	472.768	419.899	526.968	590.956	652.398	601.151	588.928	618.894
TRINITY_DN101382_c0_g1	0	0	0	2.31295	8.29762	2.04159	0.851814	1.5689	2.73844	3.38347	5.23646	0	4.77495	5.06593	4.62896	2.57636	0	2.7268
TRINITY_DN101384_c0_g1	0	1.78082	0	0	0	3.9328	0	0	0	0	0	0	0	0	0	0.814971	0	0
TRINITY_DN101384_c0_g2	3.08337	0.928988	0	3.04978	3.28261	7.1111	3.33114	4.14533	2.70419	3.33232	5.19571	4.1513	3.82586	6.039	1.29778	4.21841	3.07415	2.68561
TRINITY_DN101384_c0_g3	1.03545	0	0	0.753724	0	2.02866	7.46302	4.6585	3.56062	2.21236	0	5.55393	0	2.98467	1.93055	0	4.64495	0
TRINITY_DN101384_c0_g4	0	21.514	10.1484	6.3613	16.9159	12.9413	12.733	1.7225	7.1848	11.0269	5.17762	19.9139	18.7526	6.94277	18.9671	7.76633	7.69966	10.7652
TRINITY_DN101384_c0_g5	3.04172	5.48225	0	0.765383	1.6523	19.1127	6.0169	8.81377	3.62736	3.3757	8.70022	0.982248	7.51036	11.9761	5.30805	6.02144	6.14538	5.45029
TRINITY_DN101385_c0_g1	0	4.61358	0	0.756366	3.25486	2.00492	0	2.05231	0	0	1.71233	0.999221	5.63028	0	0	1.68242	0	0.891046
TRINITY_DN101389_c0_g1	0	0	0	3.08319	0	1.00452	5.25452	0	0	0	3.53474	0	1.86935	2.00087	4.0512	0.871416	0	1.83994
TRINITY_DN10139_c0_g1	0	0	0	0	0	0	0	0	0	0	1.81226	0	0	0	0	0	0	0
TRINITY_DN101390_c0_g1	1.02626	0	2.67412	0.774046	3.35158	1.01025	6.14435	6.80789	0.913497	10.2291	5.31243	7.85339	5.64551	2.01049	4.05925	2.62307	4.66671	7.38246
TRINITY_DN101393_c0_g1	0	0	0	0	0	0	0	0	0	0	0	0	0	0	0	0	0	0
TRINITY_DN101395_c0_g1	2.10343	5.41741	16.9087	5.35623	0	4.11924	3.36919	18.3897	1.80764	0	3.55911	0	1.97991	12.1189	3.26759	2.57816	3.14532	11.8219
TRINITY_DN101396_c0_g1	0	0	0	0	1.64798	0	2.50098	0.520349	0.90262	0	0	3.1704	0	0	0	0.846601	3.09275	0
TRINITY_DN101397_c0_g1	0	0	0	0	0	0	0	0	0	0	0	0	0	1.00434	0	0	0	0
TRINITY_DN101399_c1_g1	0	0	0	0	0	0	0	0	0	0	0	0	0	0	0	0	0	0
TRINITY_DN101399_c2_g1	0	0	0	0	4.99971	0	0	0	0.899701	0	0	0	0	0	0	0.859423	1.57073	0
TRINITY_DN1014_c0_g1	121.66	70.0422	91.0183	50.5029	129.425	91.175	109.441	204.934	122.276	96.6807	133.17	92.3482	49.9369	127.392	124.997	123.445	114.193	144.444
TRINITY_DN1014_c1_g1	136.049	209.771	405.164	163.854	196.855	200.31	202.041	146.966	179.506	276.011	258.89	186.448	197.057	182.328	163.246	190.683	227.879	185.884
TRINITY_DN1014_c2_g1	15.7477	23.918	39.7199	6.62662	1.59557	13.4346	14.1931	15.9396	19.0862	16.2838	3.37626	13.979	9.82199	2.86701	20.6377	29.6167	16.2823	31.6713
TRINITY_DN1014_c2_g2	0	0	0	0	0	0	0	0	0.912575	0	5.25433	0	0	0	0	0	0	0
TRINITY_DN10140_c0_g1	93.5921	111.2	84.3884	81.6088	67.3731	77.9839	56.2685	70.4178	56.8861	109.112	84.6132	75.2033	62.9759	80.2211	108.513	57.5119	76.2946	68.1529
TRINITY_DN10140_c1_g1	32.4711	10.1158	0	8.41563	9.90276	9.07338	23.9561	11.4074	20.856	11.2441	15.6296	23.698	11.2925	16.991	21.8167	17.151	12.2809	18.1274
TRINITY_DN101400_c0_g1	0	0	0	0	0	0	0	0	0	2.25784	1.78976	0	0	3.03691	0	1.72977	0	2.74093
TRINITY_DN101401_c0_g1	1.02097	0	0	0.769615	0	0	0	0	0	0	0	0	1.89444	0	0	2.58623	0	1.82288
TRINITY_DN101404_c0_g1	2.06218	3.66535	0	5.31249	1.6392	4.06087	9.1067	5.17517	5.37717	2.21375	5.21176	6.3745	2.88275	8.02596	2.58236	12.6256	0	6.25626
TRINITY_DN101407_c0_g1	0	0	0	0	0	0	0	0	0.889706	0	0	0	0	0.995585	0	0	0	0
TRINITY_DN101408_c1_g1	0	0	0	0	0	0	0	0	0	0	0	0	0	0	0.690779	0	0	0
TRINITY_DN10141_c0_g1	0	0	0	0	0	2.038	0	1.0386	0	0	0	0	0.963395	0	0.647957	0.844629	0	0
TRINITY_DN10141_c1_g1	0	0	0	6.16814	1.66439	0	2.5972	0.522278	0	0	0	3.95881	1.89166	4.02166	2.6732	2.59928	1.54761	0
TRINITY_DN10141_c2_g1	3.05891	4.65756	0	24.4594	18.0929	13.1623	18.5613	12.9614	14.4762	2.23567	12.1146	11.068	10.4197	11.0535	5.24139	5.10535	18.4247	9.90913
TRINITY_DN10141_c3_g1	3.0491	0	0	3.83491	8.27778	6.05335	7.74282	0	8.18009	10.1474	0	3.94375	3.76662	4.00277	5.3145	5.16809	0	2.72958
TRINITY_DN10141_c4_g1	8.12257	3.58995	0	5.36399	16.582	5.00585	10.4145	12.4433	10.8599	3.37652	3.50213	5.83837	9.32663	6.96853	12.709	11.2456	1.53953	20.9983
TRINITY_DN10141_c5_g1	0	0	0	0	3.43337	0	0.876953	0	0	0	0	0	0	0	0.681729	0	0	0
TRINITY_DN101411_c0_g1	0	0	0	0	0	0	0	0	0	0	0	0	0	0	0	0	0	0
TRINITY_DN101413_c0_g1	0	0.898709	0	0	0	0	2.56296	0	0	0	0	0	0	0	1.31901	0.872055	0	0
TRINITY_DN10142_c0_g1	0	5.57638	10.2711	3.07898	0	0	1.71722	3.13239	1.82496	1.13099	5.23844	0	5.69196	7.05186	0	5.16887	0	5.467
TRINITY_DN10142_c0_g2	27.3975	17.4728	0	11.4759	19.8055	15.1223	21.3894	14	11.7882	13.4929	22.576	15.7987	17.8798	22.9878	20.4944	10.2906	13.816	8.15733
TRINITY_DN10142_c0_g3	7.34046	8.77018	5.403	8.5764	22.5326	20.6864	7.98082	9.53244	14.1899	24.2057	12.69	5.17417	6.6557	11.1671	9.69774	16.8601	29.0684	8.05219
TRINITY_DN10142_c0_g4	7.16411	11.8305	16.8571	11.4609	1.20154	7.31407	9.38687	8.67112	13.4745	7.8015	5.06166	8.56915	24.1092	11.1007	8.94616	12.8815	11.9128	2.64246
TRINITY_DN10142_c1_g1	3.13675	10.5775	0	3.78356	13.2865	9.1885	5.03753	3.12725	0.893677	2.23769	5.32336	0	4.95722	1.99375	1.94369	1.71435	0	1.80972
TRINITY_DN10142_c2_g1	0	0	0	0	0	0	0	0	5.38601	2.22767	0	0	0	1.00312	0	0	1.5591	0.900864
TRINITY_DN10142_c3_g1	0	0	0	0	0	0	0	0	0	0	0	0	0	0	0	0	0	0
TRINITY_DN10142_c4_g1	18.2606	6.32063	0	5.36163	1.65615	1.0026	4.32707	8.81411	8.15138	6.75288	13.9788	6.82851	1.86932	9.96195	11.3419	8.63843	15.385	3.64644
TRINITY_DN101421_c0_g1	4.10071	6.50375	0	9.14013	0	6.08051	5.82697	19.6552	6.30251	6.65405	5.18399	2.06204	10.4923	3.01537	7.13411	10.9588	12.2696	6.25645
TRINITY_DN101423_c0_g1	0	0	0	1.49862	0	0	2.49057	0	1.77037	2.21279	1.75452	4.53416	2.94036	0	1.28227	0.847291	0	3.58021
TRINITY_DN101423_c0_g2	2.03097	0	0	1.53351	0	5.02874	0	2.59645	4.53957	4.50774	3.49184	16.6648	2.81494	6.99022	6.66146	1.72682	0	0
TRINITY_DN101425_c0_g1	0	1.83621	0	0	0	0	0.823876	0	2.66605	1.09548	3.40333	3.01392	0.936369	0	0	0	0	0.882912
TRINITY_DN101426_c0_g1	0	1.87065	5.05708	2.29961	3.29776	0	0	0	0.906088	0	0	2.07091	4.79604	2.02276	1.30582	2.54545	0	0.899555
TRINITY_DN101428_c0_g1	0	2.65238	0	1.50005	1.63724	7.06641	3.30383	0.514909	0.886041	0	1.7458	3.33079	1.94214	1.97944	0.640727	3.37177	1.54203	0
TRINITY_DN101428_c1_g1	0	9.934	0	2.257	0	3.02551	0	0.5138	2.66554	4.3938	1.72915	1.06743	3.83067	4.97408	2.56142	2.50896	6.12491	7.09985
TRINITY_DN10143_c0_g1	57.2885	51.5265	80.0189	58.287	62.7644	44.8099	68.5406	65.9169	66.9931	66.8829	54.7576	74.6357	63.0258	51.9521	55.0009	76.8176	60.731	45.9338
TRINITY_DN10143_c0_g2	5.21165	5.41137	12.8567	4.56016	8.2667	10.2209	5.00382	10.4273	11.6753	5.56824	5.27857	5.54018	6.84848	1.00341	3.89116	6.80419	7.79293	0.900313
TRINITY_DN10143_c1_g1	22.7647	0.877599	0	24.7458	16.4219	5.05783	23.2258	9.28564	22.1525	6.63448	10.5189	19.187	17.6157	10.8899	21.7993	11.856	4.64433	3.57775
TRINITY_DN101430_c0_g1	1.03872	0	0	0.779601	0	0	0.862873	2.1155	0	3.42282	0	0	0	0	2.67775	0.869054	9.39217	0
TRINITY_DN101434_c0_g1	0	0	0	0	0	0	0	3.71782	0	2.27686	0	0	0	0	0.660108	0	0	0.920875
TRINITY_DN101436_c0_g1	4.06647	0	0	0.735406	0	0	0	0	1.73713	0	1.72588	4.48675	0.96471	7.74973	0	3.33557	0	0
TRINITY_DN10144_c0_g1	54.0724	63.2796	50.2138	77.8388	63.991	90.019	63.268	67.2599	80.7938	64.5583	62.7515	103.513	80.7362	80.3973	90.7616	58.2954	78.1525	69.9154
TRINITY_DN10144_c1_g2	0	0	1.34087	7.72341	0	7.04883	1.75381	1.56751	0.910442	5.66825	5.30843	5.86841	2.81182	0	0.676027	3.49161	1.55238	0
TRINITY_DN10144_c3_g1	0	0	0	3.83543	0	10.1094	2.57297	0	6.36439	2.25472	5.22349	0.990348	0.943644	0	5.96501	3.43886	3.07833	3.63482
TRINITY_DN10144_c4_g1	0	0	0	0	1.66305	0	0	0	0	1.12931	0	0	0	0	0	0	1.55342	0
TRINITY_DN10144_c5_g1	0	0	0	0	0	0	0	0	0	0	0	0	0	0	0	0	0	0
TRINITY_DN101440_c0_g1	2.05317	2.81035	0	10.733	4.94609	3.0538	5.04932	1.04088	7.25484	1.11824	1.73607	0	0.954498	9.0915	2.61744	11.9074	3.08307	2.70368
TRINITY_DN101441_c0_g1	4.07784	0	0	10.7632	3.3174	5.06379	1.72048	0	1.82233	0	0	0.991404	0.945358	0	4.65271	1.72418	9.2551	1.82215
TRINITY_DN101444_c0_g1	0	0	0	0	1.64778	4.08182	3.32714	2.59946	0.899267	3.33386	1.74842	1.07671	1.93649	1.0072	5.83249	0.846091	6.19376	3.59167
TRINITY_DN10145_c0_g1	7.73489	0	2.50785	0	1.75705	2.02007	4.43837	1.02951	0	1.10151	0	2.09335	4.76712	3.9962	1.92862	3.3503	4.59024	1.91625
TRINITY_DN10145_c0_g2	0	0	0	1.52603	1.64275	0	0	0	0	0	3.46833	2.08373	0	0	0	0	0	0
TRINITY_DN10145_c0_g3	30.0718	24.3354	21.5915	9.22239	11.5824	18.4409	15.9425	29.2577	18.164	6.71715	3.49342	10.494	11.5797	22.3255	14.3852	11.0583	17.0537	8.12299
TRINITY_DN10145_c0_g4	4.16086	0	0	5.39307	1.65922	0	2.52301	5.23943	2.73125	0	5.25569	2.10906	2.90408	0	1.96652	2.55861	4.66504	1.80973
TRINITY_DN10145_c1_g1	0	0	0	0.741894	0	0	4.53904	0.509197	0	0	0	0	0	0	2.01497	1.97964	3.04442	1.7591
TRINITY_DN10145_c1_g2	0	0	0	0	0	0	0	0	0	0	0	0	0	0	0	0	0	0
TRINITY_DN10145_c1_g3	3.0707	0	0	4.61303	8.34618	5.99158	6.12842	6.24187	3.61144	9.00485	1.7695	1.94043	6.49737	0	2.02839	6.96048	0	5.51217
TRINITY_DN10145_c2_g1	21.3736	31.5699	52.1781	25.0572	11.232	18.1569	15.4048	33.4448	10.4115	17.6863	19.4845	24.9675	24.4384	25.0025	24.664	26.6978	22.7532	20.7499
TRINITY_DN10145_c3_g1	13.2462	0	0	3.84714	6.65166	0	6.07577	2.08391	2.73145	2.2614	0	12.7633	9.40289	6.00874	2.67701	6.06949	6.18124	6.40582
TRINITY_DN10145_c5_g1	0	0	0	2.2319	0	0	0	0	1.75802	2.19543	5.22181	1.12251	5.83256	4.90901	3.18156	4.20319	0	0
TRINITY_DN10145_c5_g2	5.2165	0	0	1.57259	0	5.18512	5.26799	11.7276	4.65967	6.93241	3.56807	3.05108	3.36124	5.14029	1.69163	2.64158	6.31105	0
TRINITY_DN10145_c5_g3	9.3974	2.79603	16.6257	6.15789	4.98296	13.3788	11.7557	6.81754	6.36395	6.73135	0	0	6.80868	2.03484	8.50748	3.41219	6.24087	14.4904
TRINITY_DN101450_c0_g1	2.05474	2.58483	0	0.742062	4.8971	4.00921	0.825391	0	0	0	1.744	1.13945	4.88439	0.978064	0	2.52967	1.53775	1.77853
TRINITY_DN101450_c1_g1	0	0	0	0	0	0	0	6.19485	1.78881	0	0	0	0	1.00112	0	0	0	0
TRINITY_DN101453_c0_g1	4.30095	0	0	0	0	0	0	0	0	0	0	0	0	0	0.672216	0	0	0
TRINITY_DN101455_c0_g1	0	0	0	0.759667	0	0	3.3272	0	3.59003	0	1.75311	1.09418	1.94658	0	4.53203	0.847504	0	4.48848
TRINITY_DN101456_c0_g1	2.05846	0	0	1.52561	0	0	0	0	0	2.22236	0	7.29106	0	0	0	0.844295	0	3.58331
TRINITY_DN101457_c0_g1	5.18016	0	0	3.08364	6.63433	2.04942	2.53021	0.523396	5.46927	0	0	3.11548	0	0	1.31385	0.853463	0	1.80999
TRINITY_DN101459_c0_g1	3.06622	7.02795	0	4.60293	1.66627	0.995673	2.62195	2.07615	0	3.36733	0	0	0.92514	0.995724	2.70093	0.868293	4.63344	1.8337
TRINITY_DN10146_c2_g1	0	5.4434	0	0	0	0.98906	0	1.01559	1.77431	0	0	1.949	1.84805	4.90545	0	4.18223	0	2.65419
TRINITY_DN10146_c3_g1	0	0.874801	0	0	1.63696	8.06672	3.3074	2.57112	3.5331	2.20444	3.49511	1.12505	4.87766	7.89471	6.39113	4.22077	0	4.45793
TRINITY_DN101460_c0_g1	34.1196	60.4479	83.0266	50.7274	79.2301	25.2359	52.366	73.4221	58.2953	108.105	25.1566	33.4902	47.1491	42.1358	56.7484	60.0876	91.0081	66.1826
TRINITY_DN101462_c0_g1	0	0	0	5.03466	8.52746	5.72149	1.83041	0	6.35913	3.22127	0	0	2.03554	2.88126	3.62913	4.03736	3.30762	0
TRINITY_DN101465_c0_g1	0	1.79143	0	2.30484	4.99083	8.01925	0	5.19766	0	0	3.51655	1.94779	0	1.99522	4.03041	3.47192	1.544	0.916086
TRINITY_DN101467_c0_g1	0	4.24758	0	0	0	0	0	0	1.70962	1.06487	0	1.08125	0	0	0	0.815813	0	0
TRINITY_DN101469_c0_g1	13.1912	4.63051	0	1.51633	0	0	1.66562	0	3.58696	3.31969	0	0	0.9433	4.99347	0	0	3.04846	3.56686
TRINITY_DN10147_c0_g1	6.05822	7.06664	4.99708	1.4855	14.8323	6.94827	5.0739	11.2971	1.08214	4.29494	0	4.26263	5.67796	8.22088	2.52177	3.27327	3.0149	3.50814
TRINITY_DN10147_c0_g2	4.09386	28.512	53.8395	20.0309	28.3977	35.1098	16.6437	34.9224	21.7673	23.7319	10.6101	33.1223	13.0639	16.9978	17.5664	22.6536	23.2395	26.6775
TRINITY_DN10147_c0_g3	8.28735	16.7641	13.9553	14.5517	13.2073	4.09031	6.68624	21.8979	10.8599	2.2325	0	12.6518	8.67843	16.192	18.8928	16.9589	15.4832	14.4015
TRINITY_DN10147_c0_g4	0	4.60063	0	0	0	2.03351	0.829534	0	1.79604	0	1.73842	0	0.961273	0	0.646529	1.68554	3.08342	0
TRINITY_DN10147_c1_g1	5.07864	5.45886	0	9.97026	3.31387	6.03498	0.864217	3.63581	0	2.25437	8.7336	2.94053	5.62976	3.99494	1.99936	4.31873	4.62035	7.29405
TRINITY_DN10147_c1_g2	17.4573	19.3632	2.73251	13.8652	8.36832	6.9928	9.65615	7.29606	8.12733	29.284	3.55148	13.5931	13.9204	9.9984	12.2124	23.5413	9.30624	11.0479
TRINITY_DN10147_c4_g1	9.14979	5.5617	0	9.93837	4.94216	6.06218	11.0486	8.29961	13.5924	6.72822	3.46471	2.98743	16.049	1.00231	6.58054	9.3974	12.2766	6.32538
TRINITY_DN101471_c0_g1	0	0	0	0	0	2.74814	0	0	0	0	0	1.02978	0	0	0	0	0	0
TRINITY_DN101472_c0_g1	0	0	0	0.776621	0	0	0	0	0	0	0	0	0	0	0	2.58933	0	0
TRINITY_DN101474_c0_g1	0	0	0	0	0	0	0	3.47462	0	0	0	2.02077	0	0	0	0	0	0
TRINITY_DN101475_c0_g1	19.5269	16.7746	15.9082	15.8707	15.1752	13.4059	23.389	16.7118	18.8073	11.9729	31.4714	17.1409	23.7902	16.3996	21.8414	7.87016	15.3504	9.98649
TRINITY_DN101475_c2_g1	0	0	0	0	0	0	0	0	0	0	0	1.03927	0	0.994356	0	2.50044	1.52234	0
TRINITY_DN101475_c3_g1	0	0	0	0	0	0	0	0	0	0	0	0	0	0	0	0	0	0
TRINITY_DN101478_c0_g1	0	3.43858	0	0	0	0	0	0	0	0	0	0	1.75803	0	0	0	0	0
TRINITY_DN10148_c0_g1	22.6653	6.09164	2.76247	6.9057	6.70114	3.95085	0.889422	7.30559	5.29906	0	0	19.4603	4.53556	8.04569	5.47236	7.8176	12.5866	2.7958
TRINITY_DN101480_c0_g1	0	0	0	0	0	0	0	0	0	0	0	0	0	0	0	0	0	0
TRINITY_DN101484_c0_g1	0	0	0	0	0	0	0.841917	0	0.90994	1.12089	0	0	0	0	0	0	0	0
TRINITY_DN101485_c0_g1	2.03647	11.1579	0	9.14386	4.91738	4.04174	5.87097	1.55067	5.40917	13.3563	0	1.00888	4.731	1.00282	5.21374	1.69369	1.53143	0.896918
TRINITY_DN101488_c0_g1	23.8603	18.0206	6.10099	18.3626	39.382	33.4317	18.1726	44.1044	36.224	11.4464	26.5522	32.9401	19.2247	21.7373	30.7869	19.2077	26.2597	23.3015
TRINITY_DN101489_c0_g1	0	0.88195	0	0	0	0	0	0	0	0	1.71498	0	0	0	0	0	0	0
TRINITY_DN10149_c0_g1	2.00301	10.5245	7.20488	17.2301	17.2452	20.4911	14.7019	12.2316	17.1508	15.8993	16.2585	18.5395	10.1727	14.9186	13.7492	7.2148	7.76216	7.46828
TRINITY_DN10149_c0_g2	10.2753	0	0	4.5449	0	1.01275	0	2.06431	0	3.3121	1.73082	2.10817	0.957185	0	0	3.35787	1.53538	2.67371
TRINITY_DN10149_c0_g3	4.15405	7.45821	7.63012	3.06959	4.96368	4.09852	3.34848	5.22405	11.7838	5.59067	5.24691	9.52636	5.80002	13.1805	5.22131	7.64767	6.20772	1.80389
TRINITY_DN10149_c0_g4	0	3.53925	0	0	0	5.9584	0	1.51702	0	0	0	1.059	0	4.88781	0	2.47242	0	0.873044
TRINITY_DN10149_c0_g5	13.2975	8.93341	18.785	13.0982	16.6979	7.02793	0.87549	4.16996	17.2465	10.1765	1.76691	6.82524	9.34126	14.0001	6.75023	11.3244	7.74523	6.43762
TRINITY_DN10149_c1_g1	37.3256	26.0643	37.2799	26.8947	27.0474	25.02	37.3875	43.0371	42.8893	17.9859	37.8116	34.2751	18.3976	24.2666	30.9814	21.7188	33.7609	26.5763
TRINITY_DN10149_c1_g2	0	0.896927	0	3.74528	0	3.01502	4.91485	3.58226	0	0	0	1.06831	1.91148	4.94971	1.27551	0.833805	0	0
TRINITY_DN10149_c2_g1	9.12005	5.54726	0	4.56825	1.63997	6.04172	0.84479	7.74853	1.80407	5.57805	0	0.994336	2.82294	1.99787	0.654668	2.54942	0	0.899022
TRINITY_DN10149_c2_g2	6.13716	2.80016	0	13.7496	11.499	6.08546	11.739	14.0009	5.4214	17.827	20.7573	8.14847	11.4125	11.0715	11.7358	5.08468	9.21569	7.18369
TRINITY_DN10149_c2_g3	6.1503	2.80483	7.67502	6.1646	1.66002	4.07461	0.855979	6.79745	3.65284	6.77882	3.49136	4.01911	1.90381	6.06331	3.97779	6.02467	4.64036	0.910341
TRINITY_DN10149_c3_g1	1.02081	3.67116	6.51126	1.54155	3.32864	2.02427	11.2676	0	7.30472	2.26629	10.5197	2.96221	11.3333	4.01782	6.68776	4.33509	4.64213	7.32345
TRINITY_DN10149_c3_g2	12.5681	3.42487	0	12.4155	2.56442	8.47502	5.37863	5.20227	20.6518	18.6769	2.71405	10.4755	13.5246	12.2832	6.74003	15.0011	14.2726	3.53068
TRINITY_DN10149_c3_g3	9.20272	12.9951	1.28784	22.3509	13.2987	11.1796	9.46877	17.7638	27.4045	15.8553	6.99547	4.98288	26.5644	26.1962	8.64872	18.9904	18.5574	20.992
TRINITY_DN10149_c3_g4	0	1.85125	10.48	0	0	1.04399	3.40552	0	0	0	0	0	0	1.02626	0.662587	0	0	0.918815
TRINITY_DN101492_c0_g1	0	0	0	0	1.65888	0	0	1.57128	0	4.48186	1.75658	5.34887	0	0	1.96077	0	0	0.904502
TRINITY_DN101492_c1_g1	0	0	0	0	0	0	0	0	1.77493	2.19305	0	0	0.927238	0.984	0	0	0	0
TRINITY_DN101493_c0_g1	0	0	0	0	0	0	0.827624	0	0	0	0	1.09554	0	0	0.643914	0	0	0
TRINITY_DN101494_c0_g1	0	0	0	0	0	0	0	0	0	0	0	0	0	0	0	0	0	0
TRINITY_DN101496_c0_g1	0	0	0	0	0	0	0	0	0	4.42852	0	0	0	0	0	0	0	0
TRINITY_DN101496_c1_g1	0	0	0	0	0	0	0	0	0	0	0	0	0	0	0	0	0	0
TRINITY_DN101497_c0_g1	8.38706	0	2.56771	0.774882	3.34104	0	0.845438	3.69258	1.83092	2.25841	1.76549	2.13548	3.9034	1.02383	2.63635	2.57391	4.70045	2.73214
TRINITY_DN1015_c0_g1	626.646	913.966	1453.94	869.238	712.088	840.315	625.676	622.122	614.167	963.299	574.219	709.494	654.032	664.94	715.521	747.801	847.51	637.297
TRINITY_DN10150_c0_g1	0	0	0	0	0	1.02935	0	5.77501	0	7.87751	0	0	0	1.01973	1.31462	1.70953	3.11493	0.907021
TRINITY_DN10150_c0_g2	1.01195	5.5468	0	0	0	0	0.836133	1.0285	6.28153	2.21686	0	1.99958	3.76016	2.99106	1.94866	0	0	1.78673
TRINITY_DN10150_c1_g1	2.06419	4.4711	0	6.77426	3.27384	10.1209	6.60588	4.12955	0.889625	1.10282	0	7.66552	7.74455	1.98761	2.56926	4.20952	4.6299	5.3483
TRINITY_DN10150_c2_g1	7.1522	7.10049	6.24206	1.48425	3.20374	0	0	6.5356	1.06402	6.54552	3.37283	23.1556	1.822	4.84056	3.34534	1.00416	14.8953	7.92352
TRINITY_DN10150_c4_g1	0	0	0	0	0	0	1.65809	1.03652	0	1.10724	0	2.19892	0	0	0.644888	0	0	0
TRINITY_DN10150_c5_g1	0	0	0	0	0	3.02471	3.31937	3.08989	1.79378	1.10481	1.71933	2.04359	0.948242	3.00194	0	0	1.52669	0
TRINITY_DN10150_c6_g1	0	0	0	0	0	0	1.69866	0.52637	0	1.12991	0	0	0	1.00591	0	1.73594	1.58196	1.83004
TRINITY_DN101500_c0_g1	0	0	0	0	5.14398	0	0.866486	0	0	0	0	0	0	0	0	0	0	0
TRINITY_DN101502_c0_g1	0	0	0	0	0	0	0	0	0	0	1.79026	0	0	0	0	0	0	0.932248
TRINITY_DN101504_c1_g1	0	0	0	0	0	0	0	0	0	0	0	0	1.90319	0	0	0	0	0.876213
TRINITY_DN10151_c0_g1	407.671	879.47	629.389	817.96	441.771	447.368	445.366	387.854	396.538	565.709	546.13	483.437	536.479	454.651	436.989	510.453	484.916	639.747
TRINITY_DN10151_c2_g1	0	0	0	0	0	0.977951	0	0.498183	0	0	0	2.02084	0	0	0	0	0	0
TRINITY_DN101510_c0_g1	4.08562	6.30896	18.5949	14.6434	8.34031	9.05834	13.9739	17.2072	7.27951	9.05478	24.6693	12.7154	6.56277	8.00834	7.40431	12.1834	13.9368	11.9402
TRINITY_DN101512_c0_g1	0	0	0	0	0	0	0	0	0	0	0	0	0	0	0	3.48159	4.68223	0
TRINITY_DN101513_c1_g1	0	0	0	0	3.33255	3.07632	0.842036	0	0	5.6109	0	0	0	0	0	0	0	0
TRINITY_DN101515_c0_g1	0	0	0	0	0	0	0	0	0	0	0	0	0	0	0	0	0	0
TRINITY_DN101517_c1_g1	20.4216	12.3255	0	14.5725	14.9867	8.96555	27.9476	12.4535	27.0201	22.4575	24.7129	17.4215	17.5929	18.9123	11.4663	15.6231	13.8925	19.2458
TRINITY_DN101519_c0_g1	4.19995	0	0	0	0	0	0	0	0	0	0	0	0	0	0	0.867897	0	0
TRINITY_DN10152_c0_g1	1.01535	1.85471	0	6.09471	0	5.04117	1.68541	2.58401	1.80437	3.34422	3.44955	3.99787	4.71532	0	3.26961	2.54719	1.52997	0
TRINITY_DN10152_c0_g2	2.06462	4.33181	1.39331	11.5519	5.03456	18.8821	7.90926	10.4261	5.38256	6.72508	8.93068	23.2272	4.60712	20.0169	17.0513	10.4626	10.8751	12.8933
TRINITY_DN101520_c0_g1	0	0	0	0.773406	0	0	0	0.527309	0.913356	0	5.30957	0	0	0	0	0.857608	0	0.910696
TRINITY_DN101526_c0_g1	0	3.51973	15.5832	3.77702	1.65794	0	7.54323	2.08123	0.892133	1.11691	8.85693	2.29757	4.94866	1.99031	3.88066	2.56708	3.12526	6.32307
TRINITY_DN101528_c0_g1	6.3201	0.925227	5.18005	1.54434	0	2.07139	0.844202	0	0.91181	1.12796	1.77608	0	0	4.08258	1.97207	0	1.57306	3.6446
TRINITY_DN10153_c0_g1	10.1061	5.40608	0	2.28936	1.64962	0	1.72321	0	6.31847	4.4853	0	1.94532	1.86361	0	5.31396	5.16183	0	1.81585
TRINITY_DN10153_c0_g2	0	0	0	0	0	0	0	0	0	2.13442	5.06651	1.06987	0	0	0	0	0	0
TRINITY_DN10153_c1_g1	1.9852	8.3016	0	3.86589	11.2903	12.1896	6.28856	4.50748	8.15365	5.37935	1.82607	2.96783	7.53435	4.9726	4.83522	5.98163	3.17641	0.941444
TRINITY_DN10153_c2_g1	3.08727	0	0	0	0	0	1.6548	0	0	2.21118	0	2.11387	0	2.00497	0	0	4.61324	0
TRINITY_DN101530_c1_g1	5.22242	0	5.17348	1.56567	0	0	1.72769	0	0.926631	2.28956	0	4.12444	0	0	0.670925	0	0	1.84513
TRINITY_DN101531_c0_g1	5.12013	7.48053	2.52693	0.765882	0	7.1119	0	0	0	4.47474	0	2.03183	0	4.03308	0	2.55205	0	1.80285
TRINITY_DN101531_c1_g1	0	0	0	0	0	1.0287	0.839124	0	0	0	0	0	0	0	0	0	0	0
TRINITY_DN101534_c0_g1	0	0	0	0	0	0	0	1.04102	0	3.3894	0	1.95624	0	0	2.01173	0	0	1.83155
TRINITY_DN10154_c0_g1	6839.79	8296.44	7456.05	6542.85	6645.23	6368.11	6245.11	6650.56	6385.74	8519.36	7785.18	6818.7	6166.22	6670.42	6793.94	6983.16	7565.75	7118.65
TRINITY_DN10154_c1_g1	190	153.474	124.273	165.706	128.546	160.746	133.436	148.063	139.869	171.465	169.023	171.749	130.74	149.201	161.591	163.688	126.388	164.427
TRINITY_DN10154_c1_g2	126.895	114.453	92.2574	13.0384	28.9414	2.94123	10.5136	28.6376	22.9252	23.2041	39.6096	181.726	18.9736	28.9211	10.541	42.4215	66.6978	95.2509
TRINITY_DN10154_c1_g3	0	0	0	3.84396	4.98511	0	0	2.60269	2.72879	1.12977	3.50532	2.94161	2.81752	0	2.00688	6.0659	1.54412	4.5727
TRINITY_DN10154_c2_g1	10.4197	4.56519	10.2492	9.15459	14.8794	6.14369	9.17968	7.82012	0.900812	13.3805	12.2939	18.5313	2.92271	7.0576	9.74447	5.09773	6.22307	11.7039
TRINITY_DN10154_c2_g2	4.07691	0	0	0.765799	1.6495	3.03841	0	0	4.53638	3.36628	0	0	0	1.00474	0	0	0	0.904245
TRINITY_DN10154_c3_g1	2.03132	8.8546	0	25.2378	19.8946	24.9024	58.245	57.9495	35.1244	12.3426	0	7.73905	71.357	73.4515	42.2348	6.05352	1.53783	0
TRINITY_DN101540_c0_g1	1.01034	4.46664	0	4.57525	0	2.98906	1.72711	6.70734	3.60247	0	0	9.68405	0.928177	0	1.33114	3.44315	0	0.908482
TRINITY_DN101541_c0_g1	0	1.7716	0	0	0	0	0.8634	0.514735	0.897243	0	0	0.964014	0	0	0	1.71937	1.52911	0.907401
TRINITY_DN101541_c0_g2	3.05458	2.63992	0	2.29565	0	0.99447	0	1.03543	0	0	0	2.89825	6.47174	5.95854	2.01755	4.32941	0	0.914253
TRINITY_DN101542_c0_g1	3.06747	1.74747	0	3.06563	1.66589	2.97953	0.873654	4.66691	5.38607	8.95898	5.3049	4.82791	2.76745	0	4.72908	4.33798	0	0.916125
TRINITY_DN101544_c1_g1	0	0	0	0.771067	1.6586	0	0.842787	0	0	0	0	0	3.86084	0	0	0	6.20908	0
TRINITY_DN101548_c0_g1	0	0	0	0	5.06827	0	0	0	0	0	0	0	0	0	0	0	0	0
TRINITY_DN10155_c0_g1	0	7.24779	0	4.50456	3.00502	7.46331	5.63598	7.32455	1.65281	0	9.09664	3.63189	1.39173	2.22427	4.76677	0.642472	1.14464	2.0341
TRINITY_DN10155_c0_g2	2.04812	4.41849	0	0.769362	3.34039	5.99701	5.25588	5.72568	1.80738	0	5.31094	0	0	5.99085	4.05859	7.83574	4.64494	3.67708
TRINITY_DN10155_c0_g3	0	4.46438	0	0	0	0	0.818984	1.53636	0	0	6.90439	1.07733	1.91659	0.988522	0	2.50334	0	2.65159
TRINITY_DN101550_c0_g1	4.00949	1.81558	0	5.37667	6.74941	7.11509	6.0036	3.14144	6.36823	5.54471	3.56727	4.78484	7.36893	5.88485	6.73726	8.53839	12.4701	13.6555
TRINITY_DN101551_c0_g1	13.3797	0	0	0	0	1.02275	0	5.2485	0	2.26747	0	0	0	0	1.99587	0.863624	0	2.7406
TRINITY_DN101551_c0_g2	0	0	0	3.84163	0	0	3.4099	0	0	3.40805	0	0	0	1.01218	0	0.870332	0	0
TRINITY_DN101552_c0_g1	0	0	0	0	0	0	2.60341	0	2.72687	0	0	0	0	1.99954	0	2.59929	0	1.82878
TRINITY_DN101556_c0_g1	0	0.921589	0	0.761682	0	0	1.69686	0	0.903103	0	6.9088	0.989378	3.75844	0	3.93893	0.851955	0	1.80236
TRINITY_DN101558_c0_g1	6.10059	0.927477	0	3.05701	0	0	2.54618	0.518589	0.905681	2.24067	0	0	3.77664	3.00702	1.97227	3.41379	1.53411	2.70819
TRINITY_DN10156_c0_g1	4.17294	2.51543	0	13.0733	0	0	0	0	3.53356	4.43262	0	1.92235	0.906939	1.00288	2.75525	0	0	0.92009
TRINITY_DN101561_c0_g1	0	0	0	0	4.97298	0	0	0	0	0	0	1.04301	0	2.03363	1.3122	0	1.55153	0.904173
TRINITY_DN101562_c0_g1	0	0	0	8.44352	3.34222	1.98424	0	3.11695	0.896058	0	0	0	3.68199	1.99417	1.35722	0	0	0
TRINITY_DN101563_c1_g1	0	4.56462	0	3.03695	0	0	2.48766	2.07316	1.79299	4.43144	0	4.29356	0	5.02049	1.29211	3.37393	1.54367	3.58059
TRINITY_DN101564_c0_g1	0	0	0	0	0	0	0.835306	0	0.901435	0	0	2.04117	0	0	0	1.68956	0	0
TRINITY_DN101566_c0_g1	3.06713	0	0	10.0257	1.66406	3.04612	0	1.568	1.82806	0	1.75143	0	2.84368	3.02068	2.66865	1.73059	6.19019	0
TRINITY_DN101567_c0_g1	0	0	0	0	0	0	0	0	0	0	0	0	0	0	0	0	0	0
TRINITY_DN101569_c0_g1	0	0.929832	0	3.06872	3.30715	0	1.70686	0	2.72854	0	1.73883	0	1.89424	0	2.64266	3.43032	1.54015	2.72125
TRINITY_DN10157_c0_g1	27.5052	34.9405	67.9428	33.9227	38.9457	42.6775	28.7742	35.1489	38.9883	57.7637	67.7219	25.0299	34.1718	53.4043	39.736	22.6414	34.6926	23.0473
TRINITY_DN101576_c0_g1	0	0	0	0	0	0	0	0	0	0	0	0	3.71023	0	0	1.7002	0	0
TRINITY_DN10158_c0_g1	0	0	0	0.774817	0	2.05788	0.849773	0.525895	0	0	3.50914	0	0	1.02105	0	0	0	2.73148
TRINITY_DN10158_c0_g2	0	0	0	0	1.66189	7.20278	1.67766	2.09696	3.62675	0	0	0	0.97674	0	1.30689	2.55979	1.56189	8.14978
TRINITY_DN10158_c1_g1	4.08649	1.86574	0	0.764085	3.2868	5.068	5.04265	7.25732	1.80783	4.46424	6.91962	1.01353	2.84866	5.02951	4.57192	5.94082	1.53591	5.39587
TRINITY_DN101585_c0_g1	1.03199	7.76861	9.77201	8.46096	3.35385	0.9918	0	7.29004	4.47515	4.47446	0	10.6282	5.5157	1.99974	3.40904	18.2865	0	10.1186
TRINITY_DN101587_c0_g1	0	0	0	0	0	0	0.842864	0	0	0	0	3.12434	0	1.01723	0.656686	0	0	0
TRINITY_DN101587_c0_g2	0	1.80032	0	0.767497	0	0	1.69544	0.527478	0	3.39037	1.79159	0	0	1.01307	1.31214	2.59729	0	2.74338
TRINITY_DN101589_c0_g1	7.19707	0	0	3.85193	1.67488	5.98822	2.63493	5.21252	0	6.75223	5.33453	7.76323	1.85374	7.00099	1.35869	1.74425	0	5.52562
TRINITY_DN101589_c0_g2	2.04771	0.933216	0	3.81888	3.28478	3.04323	10.8844	2.07364	4.51662	4.45347	1.72988	7.15361	3.80852	3.01987	2.60563	2.53987	1.5359	1.79479
TRINITY_DN10159_c0_g1	23.5976	22.9548	29.9449	16.9461	15.0556	23	19.3026	23.973	5.42444	25.9282	17.7387	18.4616	11.1516	11.997	7.45563	16.5643	13.9556	11.0466
TRINITY_DN10159_c0_g2	4.08282	22.7503	31.5389	18.4978	23.3254	7.06552	20.0148	15.1319	13.6748	7.92769	28.1201	15.718	18.8222	10.0273	12.0758	21.7225	4.64413	14.6719
TRINITY_DN10159_c1_g1	94.8103	76.106	81.7396	78.4024	45.0774	76.4175	56.3832	36.3165	40.8979	81.0952	88.0713	88.0338	44.089	48.927	44.9619	62.7857	53.0213	62.5129
TRINITY_DN10159_c2_g1	0	0	0	0.766193	1.64772	3.05199	0	4.16105	4.53159	0	0	1.02166	0	0	2.6159	2.55008	1.54062	0
TRINITY_DN10159_c2_g2	0	0	0	0	1.67742	0	0	1.57676	0	0	0	0	0	0	0	0	0	0
TRINITY_DN10159_c3_g1	123.848	162.624	156.352	142.425	136.484	142.044	127.488	90.2447	126.09	182.464	124.325	120.469	130.38	137.407	139.523	127.215	115.247	102.229
TRINITY_DN10159_c4_g1	0	0	0	0.771977	0	0	0.850928	3.70977	3.6478	0	0	0	0	2.03672	1.97899	0.86904	9.52801	5.51194
TRINITY_DN101591_c0_g1	5.07127	0.926577	0	2.27993	1.63542	0	0	4.12432	0.899617	4.44525	0	1.00166	0.942192	1.99883	0.651272	2.53743	0	2.6869
TRINITY_DN101592_c0_g1	0	0	0	0	1.66964	0	1.68859	1.04733	3.58896	0	0	0	2.99468	1.00097	1.95394	0	1.57343	1.81948
TRINITY_DN101593_c0_g1	0	0	0	0	0	0	0	0	0	0	7.15176	0	0	0	0	0	0	1.86692
TRINITY_DN101593_c0_g2	0	0	0	0	0	0	0.847904	0	0	0	0	0	0.981376	0	0.660985	0	0	0
TRINITY_DN1016_c0_g1	2050.58	2289.04	3993.84	1922.93	1915.83	1918.62	1977.14	1937.38	1865.89	2261.3	2381.42	1663.07	1797.06	1871.21	2006.77	1938.95	2345	2141.13
TRINITY_DN10160_c0_g1	0	0	8.96899	1.52797	0	2.04943	5.84677	2.60948	2.70643	2.232	0	1.08776	5.84378	7.06879	2.60155	1.69998	0	0
TRINITY_DN10160_c1_g1	19.8914	24.4	0	1.21408	5.30569	0.76126	0	0	0	2.5759	14.2652	0.744135	2.8132	0.775163	0	10.0971	9.62967	16.9743
TRINITY_DN10160_c2_g1	0	0	0	0	0	0	0	0	0.890281	0	0	0	0	2.98483	0	0	0	0
TRINITY_DN10160_c2_g2	0	0	0	0	0	0	0	0	0	0	0	0	0	0	0	0	0	0
TRINITY_DN10160_c3_g1	0	0	0	0	0	0	0.854739	0	0	2.27822	0	0	0	0	0	0	0	0
TRINITY_DN10160_c4_g1	0	0	0	0	0	0.98155	0	0	0	0	0	0	0	0	0	0	0	0
TRINITY_DN101601_c0_g1	2.09269	0	0	0	0	0	0	0	0	0	0	0	0	0	0	0	0	0
TRINITY_DN101604_c0_g1	3.11631	2.73382	0	3.04415	0	0	1.66449	8.31899	3.59433	2.22396	7.00452	1.08539	0	4.02311	1.94386	4.23571	1.55115	3.59231
TRINITY_DN101605_c0_g1	10.2125	10.5601	0	11.5048	13.323	20.9168	14.8489	11.9348	7.20438	20.2103	10.5934	23.2263	7.40612	9.95422	20.2384	16.492	24.7	16.4974
TRINITY_DN101605_c1_g1	5.18637	0	0	3.03977	0	3.05884	5.81733	6.23027	0.89729	4.44153	5.24583	9.7545	7.75703	7.03031	1.94107	9.30516	7.74459	14.3486
TRINITY_DN101606_c0_g1	0	0	0	0.771151	0	0	1.68755	1.05444	1.82154	0	0	0	0	0	0	0	1.57349	0.910244
TRINITY_DN101606_c0_g2	0	0	0	0	0	4.10049	0.862307	1.57891	2.75819	0	1.75766	0	0	0	2.003	3.46715	0	0.916825
TRINITY_DN10161_c0_g1	15.3055	0	0	7.30996	7.91255	19.0827	9.11742	8.90197	6.90178	16.1006	11.7053	15.7616	14.2185	9.58583	9.58274	14.0366	4.40703	14.4153
TRINITY_DN10161_c1_g1	3.03624	8.25692	0	5.34099	9.87601	4.02222	2.55926	2.06851	4.52177	3.36406	0	3.94028	6.57031	7.97509	3.29624	7.6962	3.06192	3.61546
TRINITY_DN10161_c2_g1	163.009	175.951	173.478	111.964	141.001	191.975	189.462	160.369	186.223	117.576	139.438	141.503	181.69	152.829	197.332	128.171	151.849	162.927
TRINITY_DN10161_c2_g2	9.35043	2.79342	1.27197	11.5091	6.61675	6.14796	12.552	12.5354	17.2144	10.0595	5.24805	9.54702	0.967095	16.2193	10.4385	10.1975	3.1044	3.60732
TRINITY_DN10161_c2_g3	0	0	0	0	0	0	0.836489	0	0	3.35104	1.76484	2.22276	0	2.01288	1.30097	0	0	0.903032
TRINITY_DN10161_c2_g4	9.12936	16.5229	0	18.3635	33.019	24.1807	27.4136	46.6707	22.6707	13.4958	20.8502	20.7036	29.1565	20.98	19.1923	19.7419	18.4234	17.2325
TRINITY_DN10161_c2_g5	62.5138	56.5753	34.5654	53.118	40.4618	55.183	36.9295	52.169	54.976	24.452	30.6676	52.0125	50.9841	43.1401	50.2257	43.5626	37.3896	46.0487
TRINITY_DN10161_c2_g6	8.2172	8.43179	0	22.2355	11.5414	15.2732	18.5001	8.84701	7.255	7.82553	5.20884	0	6.68645	18.1873	7.84954	7.65064	15.4159	13.515
TRINITY_DN10161_c3_g1	2.37665	0.616143	0	0.881322	0	1.34246	0.962444	2.39599	1.04173	5.88014	2.00229	1.2008	0.627226	0	4.91977	6.15812	0	3.10458
TRINITY_DN10161_c4_g1	1.04642	0	0	6.14396	1.68617	0	0	0	0	1.14541	5.32246	4.13861	2.69246	0	0	0.871715	0	0.854672
TRINITY_DN101610_c1_g1	0	0	0	0	0	0	0	0	0	0	0	0.961056	0	0	0	0	0	0
TRINITY_DN101614_c0_g1	2.04461	0.933858	0	0	0	11.1603	5.90727	2.59656	0	6.71406	1.73326	4.04323	0	1.00702	1.31134	0.851624	0	0.902013
TRINITY_DN101615_c0_g1	0	0	0	1.53664	0	2.01068	1.73692	2.0802	0.908263	0	1.75314	0.977954	0.937087	4.99501	0.669444	0	4.62995	1.82911
TRINITY_DN101617_c0_g1	0	0	0	0	0	0	0	0	0	0	0	0	0	0	0	0	0	0
TRINITY_DN10162_c0_g1	453.564	348.124	468.975	347.144	411.527	363.103	403.908	376.875	346.32	483.962	434.776	424.428	342.21	314.834	341.284	369.124	280.638	387.162
TRINITY_DN101622_c0_g1	1.0312	0	0	0	1.63797	0	0	0	0	0	0	0	0.97781	0	0	0	0	0.892416
TRINITY_DN101624_c0_g1	0	1.84236	0	0.760794	0	8.13745	3.31974	2.59167	6.29002	0	0	0	0.961368	4.02241	1.94046	6.7451	7.71046	1.79026
TRINITY_DN101627_c0_g1	0	0	0	0	0	0	0	0	0	0	0	0	0	0	0	0	0	0
TRINITY_DN10163_c0_g1	0	0	0	0	0	0	0	0	0	0	0	0	0	0	0	0	0	0
TRINITY_DN101630_c0_g1	8.20301	2.80986	8.87492	5.37435	0	8.14052	5.07627	2.08324	4.54335	3.36608	0	2.02856	1.90504	2.02001	7.88844	3.41554	1.54273	1.80895
TRINITY_DN101635_c0_g1	0	0.88549	0	1.49821	0	0	0	0	0.884699	0	0	0	0	0	0	0	0	5.33435
TRINITY_DN101637_c0_g1	0	1.74909	0	1.50338	6.60328	0	1.66938	1.55378	0	3.33629	1.7641	4.58611	0	0	0.643973	1.70472	4.66756	0
TRINITY_DN101638_c0_g1	0	0	0	0	0	0	0	0	0	0	0	0	0	0	0	0	0	0
TRINITY_DN101639_c0_g1	8.32185	3.72618	1.27354	2.30403	1.65561	1.02583	0	4.70528	0.906806	0	10.5079	0	0.968337	1.01468	1.95879	0	1.55402	0
TRINITY_DN10164_c0_g1	8.45812	20.5841	7.94701	13.0758	56.703	36.0356	30.237	71.5363	25.7133	29.1168	7.88138	12.1593	16.7583	11.9542	36.017	10.4165	24.0993	34.6646
TRINITY_DN10164_c0_g2	45.9589	54.8596	41.231	39.062	37.9685	33.0787	53.6419	68.5093	48.3294	55.5471	38.0539	31.305	39.9114	65.3607	59.1872	36.5514	50.5064	41.9013
TRINITY_DN10164_c0_g3	4.15708	0	0	0.760903	3.29795	1.02129	2.49705	1.55997	2.69543	1.11215	12.262	1.08725	4.85854	0	5.83151	3.38967	4.65519	0.897966
TRINITY_DN10164_c0_g4	29.916	7.81294	23.6265	10.0119	5.03282	21.8776	14.9387	14.0745	7.18308	33.6469	3.56953	16.4589	12.9119	23.0156	15.6765	14.8225	10.8727	20.2607
TRINITY_DN101640_c0_g1	10.0468	5.34737	42.8487	5.66084	8.12855	14.3142	8.3716	7.68083	2.98047	10.1627	4.27369	8.21768	6.99717	3.30124	10.0289	9.12485	5.05062	12.8233
TRINITY_DN101640_c1_g1	0	0	0	0	3.31544	0	0	2.6176	0	1.12123	7.00309	0	1.93528	4.06596	0	1.70341	0	1.80791
TRINITY_DN101640_c2_g1	4.04567	4.59362	0	1.52422	1.6435	1.00537	0.850684	2.58394	1.80651	1.11981	0	0	0	0	0	4.26641	0	3.60913
TRINITY_DN101641_c0_g1	0	2.66968	0	3.75689	8.17813	3.03249	3.30069	5.67276	8.87633	1.10139	0	2.20057	2.90723	6.94334	3.20542	5.05075	3.08333	0.890794
TRINITY_DN101643_c0_g1	7.09856	22.6547	0	8.42354	18.2044	7.02471	14.6837	19.7033	16.312	25.8826	5.23543	17.5912	8.42336	7.97399	10.6558	12.0805	16.9172	17.3036
TRINITY_DN101646_c0_g1	0	0	0	0	0	0	0	0	0	0	0	0	0	0	0	0	0	0
TRINITY_DN101647_c0_g1	0	0	0	0	0	0	0	1.54221	0.895298	0	0	0	0	0	0	0	0	0
TRINITY_DN101648_c0_g1	0	0	0	0	0	0	0	0	1.80512	1.11189	0	0	0	0	0	0	0	1.79209
TRINITY_DN101649_c0_g1	13.383	14.9206	0	2.29368	8.22552	3.05275	3.34204	6.75139	5.42374	0	0	0	3.83141	9.08171	5.85873	5.07667	3.07993	6.28062
TRINITY_DN10165_c0_g1	0	0	0	0	0	0	0	1.07255	0	0	0	0	0	0	3.3415	0	0	1.85261
TRINITY_DN10165_c0_g2	0	0	0	0	0	0	0	0	0	0	0	0	0	2.02711	0	0.863	0	0
TRINITY_DN10165_c1_g1	59.1521	56.3165	38.3629	56.1999	50.4862	54.3773	52.7356	79.7994	88.2074	26.7682	50.3099	52.1143	65.8771	37.0864	52.1054	61.0101	99.601	72.7623
TRINITY_DN10165_c2_g1	0	0	0	0.779322	0	0	0.867886	0	0	0	0	0	0	0	0	0.871557	0	0
TRINITY_DN10165_c2_g3	0	0	0	0	0	0	0	0	0	0	0	0	0	0	0	0	0	0
TRINITY_DN101650_c0_g1	0	0	0	0	0	0	0	0	0.894025	0	0	0	0	2.97233	0	0	0	0
TRINITY_DN101658_c0_g1	1.02801	1.85931	0	3.05106	6.5678	0	0.833284	3.11023	4.50985	1.11115	3.46455	3.11172	1.91324	0	2.59709	0	3.07507	2.6865
TRINITY_DN101659_c0_g1	0	0	0	0	0	0	0	0	0	0	0	0	0	0	0	0	0	0
TRINITY_DN10166_c0_g1	5.12931	3.72824	0	2.29002	11.4961	1.01465	8.35122	2.07303	4.51298	1.11184	12.1119	4.11319	0.954274	5.03507	3.90286	4.22543	4.60922	2.68833
TRINITY_DN10166_c0_g2	3.1269	7.12613	2.58098	3.78669	6.61801	11.2127	8.34792	7.79876	8.05191	8.90825	7.06054	5.63116	12.7698	5.99429	4.53009	10.2307	7.78944	9.91359
TRINITY_DN10166_c0_g3	24.6151	31.8226	40.7717	36.9748	30.1058	24.0098	28.071	13.55	19.8989	19.1707	17.7311	29.1599	34.4041	22.9938	31.8425	33.1263	40.3107	29.4554
TRINITY_DN10166_c0_g4	4.11616	2.8199	3.81713	23.1152	21.5522	29.6148	22.9248	17.7708	19.1502	5.63018	6.97738	9.16113	5.73554	26.354	14.5138	11.9971	10.8377	10.8925
TRINITY_DN10166_c0_g5	4.1059	23.4257	14.0373	14.6433	21.5764	27.5306	20.4836	19.3445	36.515	19.1792	17.4485	16.1435	21.9288	22.2609	17.2104	7.73389	27.8504	31.8261
TRINITY_DN10166_c2_g1	3.08939	3.70065	0	6.8503	11.4863	3.04883	8.3045	6.21792	0.899232	2.21837	6.93676	28.3178	0.958549	6.03405	2.58961	2.52828	4.61712	1.78914
TRINITY_DN10166_c4_g1	0	0	0	0	0	0	0	1.98178	0	2.11646	0	2.11811	0	0	0	0	0	0
TRINITY_DN101660_c0_g1	10.3748	0	0	3.07779	1.65636	7.17748	3.36109	3.13777	4.54746	0	0	0	0.965519	2.03154	3.92852	0	1.55141	1.80699
TRINITY_DN101661_c0_g1	0	0	0	9.26006	7.95561	4.13022	0.876548	8.49785	5.57287	0	3.55781	4.04447	6.16535	2.04728	1.35456	1.757	3.14477	0
TRINITY_DN101661_c1_g1	7.59643	5.79366	0	2.84721	10.9351	18.4498	6.32991	17.3375	8.33805	4.91961	16.4214	8.96821	3.04352	4.62004	8.7834	5.70088	8.44814	11.0355
TRINITY_DN101661_c2_g1	2.06685	5.14719	0	6.91788	13.4206	8.90451	4.38703	14.0531	9.81475	0	7.15378	2.89387	1.83271	6.99853	6.14415	6.96107	12.4173	6.43531
TRINITY_DN101662_c0_g1	0	1.84493	0	0.762236	0	0	1.66328	0	0	0	8.71418	2.1247	0	3.02288	0.648173	0	4.63689	0.897163
TRINITY_DN101664_c0_g1	0	0	0	0	0	0	0	0	0	0	0	0.972768	0	0.992249	0	0	0	0
TRINITY_DN101666_c0_g1	0	0	0	0	0	1.00209	0	0.510545	0.883003	0	0	0	0	0	0	0	0	0
TRINITY_DN101668_c0_g1	0	2.8381	11.4847	3.09718	3.33119	1.02906	3.39138	3.15463	0	0	3.5093	1.03985	0	4.08504	3.95987	1.71544	1.55824	0
TRINITY_DN10167_c0_g1	0	18.2282	22.8354	2.39146	35.2955	11.4376	2.72754	9.65571	10.4379	12.4816	20.6195	10.3872	17.6304	18.1631	11.8805	7.75029	11.0416	16.5341
TRINITY_DN10167_c1_g1	68.3892	67.5859	54.883	57.6517	63.5332	93.8436	35.7252	41.3226	38.4954	27.8704	30.4646	34.5498	41.8144	58.2113	26.5464	36.6339	62.7491	76.5027
TRINITY_DN10167_c1_g2	0	0	0	0	0	0	0	1.53502	2.63983	0	0	0	3.85278	0.983478	0	0	1.53055	0
TRINITY_DN10167_c4_g1	12.2187	2.66714	0	3.06774	0	5.99588	1.74301	2.07538	0	1.12548	1.75889	1.94097	7.43796	3.98162	2.68787	7.8041	1.54196	3.66183
TRINITY_DN10167_c7_g1	0	0.882981	0	1.47694	0	0	0	1.01029	0	1.07987	0	0	0.944681	0	0	0	0	0
TRINITY_DN101670_c0_g1	0	0	0	0	0	0	0	0.998477	0	0	0	0	0.946393	0	0	0	0	0
TRINITY_DN101671_c0_g1	0	0	0	0	0	0	0	0	0	0	0	0	0	0	0	0	0	0
TRINITY_DN101671_c1_g1	0	1.84186	0	0	0	0	0.826812	0	0	0	0	2.01267	0	2.97943	0.64308	0	0	0
TRINITY_DN101674_c0_g1	0	0	0	0	0	2.0086	0	0	2.68124	2.20209	1.71243	3.0445	7.54991	0	0.6441	0	0	0
TRINITY_DN101675_c1_g1	0	0	0	0	1.71562	0	0.866002	0	0	0	0	0	0	0	0	0	0	0
TRINITY_DN101678_c0_g1	0	0	0	0	0	0	0	0	0	0	0	0	0	0	0	0	0	0
TRINITY_DN10168_c1_g1	14.2422	5.34116	0	11.4983	6.6434	1.99857	9.57606	3.63007	7.22748	5.62549	8.78372	5.82303	13.0196	4.97505	4.69812	3.4658	3.08173	6.40265
TRINITY_DN101682_c1_g1	4.21685	0	0	0	0	0	0.848402	5.29742	6.43102	2.26696	0	0	0	0	0.661447	2.58579	3.14982	3.6587
TRINITY_DN101684_c0_g1	0	0	0	0	0	0	0	1.51839	0.867194	1.08679	0	2.24714	0	0	0	0.833477	0	1.75855
TRINITY_DN101685_c0_g1	0	1.87667	14.2807	3.11388	0	0	0.849284	0	0	2.27093	0	0	0	0	0	0.863654	1.58057	1.83381
TRINITY_DN10169_c0_g1	0	0	0	0	0	0	0	0	0	0	0	0	0	0	0	0	0	0
TRINITY_DN101690_c0_g1	0	0	0	1.53714	4.95891	3.05878	5.06942	2.60711	0.909113	2.24459	6.96041	1.0207	1.91091	3.03564	1.31346	4.26665	3.08986	0.9043
TRINITY_DN101692_c0_g1	0	0	0	0.771745	0	1.00717	1.75046	3.13276	1.82147	0	5.29705	0	0	0	0.67459	0	4.6529	1.84021
TRINITY_DN101695_c0_g1	0	0	0	0	1.62808	0	0	2.04638	0	1.09581	0	0	1.93645	0	0	0	0	0
TRINITY_DN101695_c1_g1	4.10822	0	1.2624	0	0	0	0	0	0	0	0	1.0706	0.959498	0	0	0	0	0
TRINITY_DN101698_c0_g1	0	0	0	0	0	0	0	0	0	0	0	0	0	0	0	0	0	0
TRINITY_DN1017_c0_g1	0	0	0	0	0	0	0	0	0	0	0	0	0	0	0	0	0	0
TRINITY_DN1017_c0_g2	0	0	0	0	0	0	0	0	0	0	0	0	0	0	0	0	0	0
TRINITY_DN1017_c0_g3	0	0	0	0	0	0	0	0	0	0	0	0	0	0	0	0	0	0
TRINITY_DN10170_c0_g1	0	6.17558	0	0	0	0	0	0	0.882211	0	0	0	0	0.986011	0	0	0	0.887159
TRINITY_DN10170_c0_g2	2.04452	0	0	0.770803	0	2.03124	0	1.04481	0	0	3.49946	2.9836	0.948	2.0137	2.66468	0.864093	3.0932	0.913264
TRINITY_DN101700_c0_g1	0	0	0	2.31101	0	0	0	0	0	0	0	1.99625	0	0	1.32908	0	0	0
TRINITY_DN101700_c1_g1	1.02169	18.6145	1.27954	5.38172	11.6006	2.03113	2.56798	4.17221	6.38073	10.1567	0	5.99597	4.74324	3.02183	9.93684	4.2985	6.17286	9.09397
TRINITY_DN101702_c0_g1	3.06448	0	0	0.770566	0	0	0	0	0	2.26544	0	0	0	0	0	0	0	0
TRINITY_DN101704_c0_g1	0	0	0	0	0	0	0	0	0	0	0	0	0	0	0	0	0	0
TRINITY_DN101705_c1_g1	0	0	0	0	0	0	1.69478	0	0	0	0	1.99479	0	0	0	0	0	0
TRINITY_DN101707_c0_g1	0	5.45946	0	1.49227	0	0	0	0	0	1.08659	3.38737	2.02478	0.935138	0	0	0.825698	0	0
TRINITY_DN101708_c0_g1	9.27493	6.10361	4.15009	2.31142	3.35416	0	0.878898	11.4714	2.69933	1.12341	7.13104	2.90795	1.84867	0	0.680932	0.872296	0	2.76373
TRINITY_DN10171_c0_g1	9.35353	24.1791	44.5358	8.43814	6.61493	9.22304	6.69109	19.8451	11.7742	16.7614	19.2468	9.56731	17.4163	3.04046	9.12911	5.09834	9.31563	22.543
TRINITY_DN10171_c0_g2	81.162	40.0889	16.5031	25.4121	15.4162	27.7049	24.3651	28.7024	13.1955	17.4882	42.8803	15.1637	19.798	19.3523	24.0665	22.6464	53.5188	17.5617
TRINITY_DN10171_c0_g3	16.3382	1.76053	0	11.5046	11.6567	10.9574	8.73396	6.22676	17.1119	8.98276	8.82664	12.5818	7.40706	10.9494	9.44345	4.33981	4.63099	10.9978
TRINITY_DN10171_c0_g4	0	0	0	0	0	5.19335	0.851468	2.1187	0	0	1.7996	0	0	0	1.31703	0	3.17821	0.918268
TRINITY_DN10171_c1_g1	0	0	0	0.761456	0	1.01677	1.66107	0	2.69781	0	3.47159	3.15436	2.87834	2.01202	0.647552	0	0	2.68486
TRINITY_DN101710_c0_g1	0	1.8329	0	4.53593	0	0	1.68141	0	1.79234	3.32719	0	11.8128	7.46731	0.991056	2.60349	0	0	0.893717
TRINITY_DN101711_c0_g1	0	0	0	0	0	0	0	0	0	3.37524	0	0	0	1.0133	0	0.856152	1.5476	0
TRINITY_DN101712_c0_g1	0	0	0	0	0	0	0	0	0	0	0	0	0	0	0	0.870919	0	0
TRINITY_DN101717_c0_g1	0	0	0	0	0	0	0	3.07323	1.79007	0	0	0.964842	0	0	0	0	0	0
TRINITY_DN101718_c0_g1	0	0	0	0	0	0	0	0	0	0	0	0	0	0	0	0	0	0
TRINITY_DN10172_c0_g1	12226.7	13304.4	30108.4	13693.8	12440.6	13731.6	12973.8	12624.4	10830.2	20369.4	15258.1	13331.7	13158.5	12852.2	11738.2	11806	12981	10838.9
TRINITY_DN10172_c0_g2	86.0971	20.1385	14.7982	116.872	43.8854	53.3492	128.745	54.28	59.5295	87.1442	55.0471	50.7553	97.2508	27.4257	74.1154	95.2416	49.7085	28.4608
TRINITY_DN10172_c1_g1	6.20784	8.84221	0	12.0284	1.64234	2.0237	5.8006	5.67706	9.76891	4.4214	7.00866	1.11796	3.90029	4.95853	8.3512	4.23148	1.54644	3.57845
TRINITY_DN10172_c1_g2	9.40112	13.7297	7.70604	3.05913	11.6017	0	4.18297	5.2264	7.22445	3.35345	8.8032	4.37117	6.83664	1.01074	9.76874	11.9243	4.67893	7.22035
TRINITY_DN10172_c1_g3	42.579	23.3069	73.7579	39.9047	62.8733	38.936	51.9014	59.5541	52.5741	20.1264	50.7201	41.2809	49.3002	40.5553	39.8125	34.8394	55.8695	27.9602
TRINITY_DN101723_c0_g1	0	0	0	0	0	0	0	0	0	0	0	0	0.973916	0	1.28434	0	0	0
TRINITY_DN101725_c0_g1	5.12257	14.0102	23.0504	12.3277	9.96293	6.10954	7.71138	9.93294	6.39342	18.0852	13.9688	16.0523	7.61044	11.1106	2.6534	19.8062	13.9202	17.3061
TRINITY_DN101726_c0_g1	0	0	0	0	0	0	0	0	0	0	0	0	0	0	0.690779	0	0	0
TRINITY_DN101727_c0_g1	3.14463	0.917506	0	0.766964	3.32528	3.08928	2.51759	0	0.905825	0	3.53353	0	0	1.01368	1.30644	1.70918	1.56494	3.62121
TRINITY_DN101729_c0_g1	0	0	2.57935	0	1.67166	2.0705	0	0	1.82737	0	0	1.08491	0	0	1.31651	0.858332	0	0.911349
TRINITY_DN10173_c0_g1	13.3937	6.89767	0	9.98425	15.0684	7.92342	18.4061	20.7969	8.93831	3.35119	16.0444	8.68325	6.42636	16.9715	15.6557	17.3896	7.74868	13.7771
TRINITY_DN101730_c0_g1	0	0	0	0	0	0	3.41483	0	0	1.14049	0	0	0	0	0	0	0	0
TRINITY_DN101731_c0_g1	0	0	0	0	0	0	0	0	0	0	0	0	0	0	0	0	0	0
TRINITY_DN101732_c0_g1	0	0	0	0	0	0	0.87943	0	0	0	0	0	0	0	0	0	0	0
TRINITY_DN101732_c0_g2	0	0	0	0	0	0	0	0	0	0	0	2.15142	0	0	0.64107	0.838426	0	0
TRINITY_DN101735_c0_g1	0	0	5.26716	0.788131	0	4.22318	0	0	0	0	0	0	0	0	0	0	0	0.928858
TRINITY_DN101737_c1_g1	1.02299	0	0	0	0	2.03039	1.68737	0	2.71914	0	1.73384	3.03704	2.85113	3.02295	0	3.40648	6.15615	0.902079
TRINITY_DN101737_c2_g1	0	0	0	4.62524	0	0	7.68546	0	0	2.25719	3.49073	0	11.4416	1.01193	0	6.87714	0	0
TRINITY_DN101738_c0_g1	0	0	0	0	0	0	0	0	2.67137	0	0	0	0	3.97898	0	0	0	0
TRINITY_DN10174_c0_g1	5.07343	0.925772	0	1.52477	0	7.05804	2.53774	4.13804	1.80647	3.35128	5.18046	8.96091	5.65338	1.00026	6.55538	1.70187	0	9.00216
TRINITY_DN10174_c1_g1	2.03704	0.886494	0	4.59994	1.66236	14.9728	0.871742	9.33632	1.80498	5.62263	3.5197	0.969383	1.85705	7.95994	0.672384	3.46825	1.54176	1.83091
TRINITY_DN101740_c0_g1	0	2.79474	0	1.52984	1.64686	1.01968	2.50541	0	0	4.45705	5.21549	6.26681	0	0	1.9524	1.69327	0	1.79662
TRINITY_DN101745_c0_g1	0	0	0	0	0	0	0	0	0	0	0	0	0	0	0	0	0	0
TRINITY_DN101749_c0_g1	0	0	0	0.75811	0	0	0	0	0.895382	0	0	0	0	0	0	0	0	0
TRINITY_DN10175_c0_g1	0	0	0	0	0	0	0	0	0	0	0	0	0	0	0	0	0	0
TRINITY_DN101750_c0_g1	5.20302	0	0	0	3.31675	1.0272	2.51868	0.523736	0.909086	0	5.25705	1.05909	0	0	1.30884	0	0	2.7125
TRINITY_DN101750_c0_g2	0	0	0	0	0	0	0	0	0	0	0	0	0	1.03556	0.669951	0	0	0
TRINITY_DN101750_c1_g1	0	0.931766	0	1.53097	0	0	2.50655	3.12421	0	2.23064	3.48235	0	0.96224	4.0446	0.651303	3.38941	0	0
TRINITY_DN101751_c0_g1	0	0	0	0	0	0	0.87943	0	0	0	0	0	0	0	0	0	0	0
TRINITY_DN101758_c0_g1	3.08867	6.99289	1.3788	2.31129	1.67614	12.9596	6.15072	3.12805	1.80135	3.37259	3.56174	0	5.55191	0	6.12254	3.4888	1.55259	4.60553
TRINITY_DN101758_c1_g1	0	0	5.33947	0	0	1.04872	0	2.67632	0	0	0	0	0	0	0	0	0	0
TRINITY_DN101759_c0_g1	0	0	0	0	0	0	0	0	0	0	0	0	0	0	0	0	0	0
TRINITY_DN10176_c0_g1	64.2123	60.9539	52.1522	51.5919	62.194	73.3215	65.0462	84.9948	43.7782	61.4645	41.2251	37.6808	65.1463	70.1186	57.4693	76.7074	49.7641	74.6001
TRINITY_DN10176_c0_g2	3.04751	8.93808	0	4.59668	3.31752	4.99876	7.82019	13.4762	2.71209	13.4982	3.50588	6.80004	6.51762	6.96428	3.34858	0	1.53965	8.22079
TRINITY_DN10176_c0_g3	32.2381	29.7476	48.8369	25.4127	43.8758	49.4551	37.2652	49.2524	28.699	65.4495	29.7424	59.8646	35.5163	36.2007	44.5996	33.8346	24.4078	41.8154
TRINITY_DN10176_c0_g4	0	4.60675	0	0	0	0	0	0	0	4.42598	0	0	0	0	0.645784	0	0	1.78573
TRINITY_DN101760_c0_g1	0	0	0	0	0	0	0	0	0	0	0	0	0	0	0	0	0	0
TRINITY_DN101760_c0_g2	3.10869	0	0	1.5205	0	0	0.83078	0	5.38716	0	0	3.23597	4.83871	3.01584	0.647091	0.845118	0	8.07135
TRINITY_DN101760_c0_g3	3.0819	0	0	3.73219	0	2.00934	0.822778	1.5373	0.881781	2.19501	0	2.22005	1.93631	0.98467	0	0.840291	0	1.77653
TRINITY_DN101762_c0_g1	3.04024	0	0	0.764552	0	0	0	0	6.31706	0	0	2.90984	0.929696	1.98586	0	0.86345	0	0
TRINITY_DN101763_c0_g1	2.05246	0	0	2.31319	1.66084	2.03953	7.69984	3.13884	0.913512	0	0	0	1.9059	4.04658	1.32599	0.860617	4.64357	0.910459
TRINITY_DN101765_c0_g1	2.00911	2.6242	0	0.756226	0	0	0	0	1.78062	1.10931	0	0	0	0	0	0	0	0
TRINITY_DN101768_c0_g1	0	0	0	0	0	0	0	0	0	0	0	0	0	0	0	0	0	0
TRINITY_DN10177_c0_g1	48.8931	18.7301	51.7938	9.29318	9.96863	16.1917	27.7915	42.2748	24.9865	1.54966	3.74425	6.98996	6.24612	34.5579	15.9883	38.0858	26.9983	71.3224
TRINITY_DN10177_c0_g2	29.985	25.8744	37.8332	10.011	11.7567	6.94636	13.1837	11.4702	16.1154	1.11922	19.6812	8.70298	25.7468	14.0176	10.2463	34.8712	57.5109	53.417
TRINITY_DN10177_c1_g1	0	0	0	0	0	0	0	1.0437	0	0	0	0	0	0	0	0	0	0
TRINITY_DN10177_c2_g1	2.07064	1.84664	0	1.52588	0	4.08112	4.99447	1.55986	5.40681	1.11228	8.72224	0	2.89382	1.00856	7.78527	4.22846	0	1.79599
TRINITY_DN10177_c4_g1	3.04542	0.926751	0	1.51774	0	4.02713	0.833961	0	0	0	1.71819	4.03362	0	1.99841	0	0	1.52542	0
TRINITY_DN10177_c5_g1	0	0	0	0	0	0	0	0	0	0	0	0	0	0	0	0	0	0
TRINITY_DN101772_c0_g1	0	0	0	0	1.69091	0	0	0	0	0	0	0	0	0	0	0.870156	0	0
TRINITY_DN101772_c0_g2	8.13859	0	0	4.60613	4.98428	3.00811	0	5.71337	1.81293	1.12747	0	1.94891	5.60417	9.97178	8.04447	5.20068	4.62723	3.65912
TRINITY_DN101774_c0_g1	0	0	0	0	0	0	0	0	0	0	0	0	0	0	0	0	0	0
TRINITY_DN101775_c0_g1	0	0	13.1053	0	5.03022	1.02031	0.872781	1.05212	6.4413	0	3.53222	0	2.8564	1.01237	0	0.873229	4.67699	1.84417
TRINITY_DN101776_c0_g1	0	0	0	0	0	0	0	0	5.53016	0	1.77158	0	0	1.0294	1.99062	0	0	0.915618
TRINITY_DN10178_c0_g1	1.04754	0.883103	1.30328	1.51625	0	0	1.68231	0	0.895347	2.24187	0	2.30585	0	0	0.649108	2.57633	0	2.71965
TRINITY_DN10178_c0_g2	104.653	87.075	42.6713	85.6289	92.7866	181.172	77.7061	142.791	152.872	92.6647	66.3937	95.348	121.963	117.955	114.161	105.375	90.7402	128.56
TRINITY_DN10178_c0_g3	2.09148	5.41549	0	12.1935	18.2484	10.2524	3.47351	14.6457	10.8035	7.81964	12.3661	7.81181	6.88027	9.05444	5.85202	12.8069	14.0728	10.8419
TRINITY_DN10178_c0_g4	6.14244	15.8476	5.13195	4.62277	13.2879	11.194	14.5896	13.0648	16.4433	21.496	8.73555	4.00313	5.70265	15.1377	14.6092	6.89421	9.27884	11.8504
TRINITY_DN10178_c1_g1	43.67	29.4451	50.5277	84.2812	64.0392	74.7957	45.3125	51.736	41.6472	48.1998	104.61	62.5153	40.293	96.6644	65.0298	19.6907	23.9489	34.9703
TRINITY_DN10178_c3_g1	22.5109	18.3898	0	20.716	8.33692	20.888	17.4899	7.26744	9.89	3.36448	10.6167	11.6025	18.4789	23.9027	20.9574	17.3701	7.72543	16.5075
TRINITY_DN10178_c4_g1	21.5761	13.0115	0	18.425	13.3725	16.8651	23.6478	17.1461	8.06352	4.47539	7.10985	13.5177	11.0444	23.935	8.82524	15.6449	9.2873	6.42581
TRINITY_DN10178_c6_g1	0	0	0	0.77432	0	0	0	0	0	4.54352	0	0	0	1.02212	0.660855	1.73692	0	1.83797
TRINITY_DN101780_c0_g1	8.13411	1.83185	0	1.50518	0	0	0	0	0.889397	1.09669	0	0	1.89292	0	0	1.66613	0	0.884169
TRINITY_DN101782_c1_g1	0	0	0	0	0	0	0	0	0	0	0	0	0	0	0	0	0	0
TRINITY_DN101785_c0_g1	651.737	640.994	754.53	631.512	702.898	566.978	634.287	508.539	648.137	826.408	684.512	709.357	617.917	711.899	584.553	538.311	565.089	527.863
TRINITY_DN101785_c1_g1	0	0	0	0	0	0	0	0	0	0	0	0	0	1.00434	0	0	0	0
TRINITY_DN101786_c0_g1	19.6137	8.69745	0	1.36245	20.579	6.08799	2.48184	11.9156	11.3584	10.5365	1.8807	4.1275	4.27646	6.84783	11.4579	7.49717	6.35032	9.22384
TRINITY_DN101786_c0_g2	0	0	0	0	0	0	0.87943	0	0	0	0	0	0	0	0	0	0	0
TRINITY_DN101786_c0_g3	0	0	0	0	0	0	0	2.06093	2.69728	1.11076	0	4.00187	0.941476	0	4.5569	1.69085	0	0
TRINITY_DN101786_c0_g4	0	0	0	0	1.63983	1.00764	0.829134	0	0.881892	1.10469	0	1.1389	0	0	2.55875	0.846685	0	0
TRINITY_DN101786_c1_g1	0	1.82112	0	3.81981	1.64946	1.00356	4.29352	0	0	4.49289	3.47488	2.93791	9.36471	10.9538	4.6384	6.87274	0	1.8143
TRINITY_DN101786_c2_g1	8.00536	4.26972	6.6771	3.74897	9.78067	3.88544	4.27417	7.10247	6.14518	14.2388	5.19194	2.8334	6.31466	0.973407	3.96711	8.48815	9.0619	18.9144
TRINITY_DN101787_c0_g1	0	0	0	0	0	0	0	0	0	0	0	1.07454	0	0.898271	0	0	0	0
TRINITY_DN101788_c0_g1	7.38283	0	0	1.56061	0	0	0	0	0	0	0	0	0	1.03102	1.32779	1.72761	0	0
TRINITY_DN101789_c0_g1	0	5.49614	0	0	0	0	1.6896	0	0	0	3.43775	0	0	0	0	0	0	0
TRINITY_DN101789_c1_g1	0	1.86267	0	0.764145	3.28985	0	3.33917	3.11586	0	2.22633	5.20624	5.19559	1.9167	0	0.650448	0.84559	0	1.79424
TRINITY_DN10179_c0_g1	20.5566	10.4329	30.359	15.3677	26.7617	8.26945	18.4457	18.2006	18.8426	12.3233	28.4491	21.2664	19.3569	12.9747	12.2244	11.3091	10.8429	29.4003
TRINITY_DN101795_c0_g1	0	0	0	0	0	0	0	1.0437	0	0	0	0	0	0	0	0	0	0
TRINITY_DN101796_c0_g1	0	0	0	0	0	0	0.831975	0	0	0	0	1.13598	0	1.98085	0.642513	1.69822	0	0
TRINITY_DN101796_c0_g2	1.05379	0	0	0	0	0	0	2.62358	0	0	1.78963	0	0	0	0	0	0	0
TRINITY_DN101797_c0_g1	5.08261	0	0	2.29924	1.65339	0	2.57128	2.59718	3.63357	5.63203	0	7.91334	0.942709	1.00124	0	0.859071	1.53784	0
TRINITY_DN101799_c0_g1	7.25744	0	0	3.83946	0	7.16914	1.67645	1.56663	0	0	0	3.15314	0	2.02845	3.2667	0	1.54987	1.80375
TRINITY_DN1018_c0_g1	65.4983	49.6703	18.8791	50.9766	41.1793	37.8758	41.4561	37.4886	61.9448	21.8824	31.7427	21.2676	69.1731	24.0699	59.1289	47.8312	44.6752	28.296
TRINITY_DN1018_c0_g2	0	0	0	1.56782	0	0	4.29172	0	0	0	1.80905	0	0	1.03603	1.33619	0.874549	0	0.926343
TRINITY_DN1018_c1_g1	34.8387	14.1906	32.4852	15.4073	6.68675	18.0276	13.1514	22.4102	18.1113	16.9305	24.7957	21.4025	22.3491	19.9945	20.302	27.0203	18.5989	23.9272
TRINITY_DN1018_c1_g2	279.339	242.022	271.797	277.949	272.67	260.943	253.191	214.88	260.898	274.248	309.176	251.825	230.424	228.546	233.198	232.689	225.675	289.19
TRINITY_DN1018_c1_g3	0	0	0	0	0	0	0	0	0	0	0	0	0	0	0	0	0	0
TRINITY_DN1018_c2_g1	10.4562	11.7926	6.44216	15.2548	9.9491	9.22835	5.8557	7.32116	9.01555	6.70427	3.52785	13.2879	12.7416	7.63777	14.9694	3.41059	10.9435	19.8649
TRINITY_DN1018_c3_g1	0	0	0	0.778407	0	0	0.852607	0	0	0	0	0	0	0	0	0	1.59216	0.920138
TRINITY_DN1018_c3_g2	0	0	0	0	0	0	0	0	0	0	0	0	0	0	0	0	0	0
TRINITY_DN1018_c4_g1	8.90659	22.7483	1.35577	11.7412	3.20821	4.71071	15.082	12.4271	3.3951	38.9658	20.9664	36.7854	13.074	6.68742	12.4191	13.2899	25.2165	8.77784
TRINITY_DN1018_c5_g1	5.09583	2.79292	0	5.35087	3.2909	1.01189	2.53444	4.1481	7.24051	2.23654	6.92203	4.01687	0.946675	1.00437	5.246	8.51568	1.53539	5.40756
TRINITY_DN1018_c6_g1	79.5919	85.4557	57.3905	126.294	85.6432	56.5785	92.2837	75.0755	82.3979	87.323	84.0661	108.32	103.027	99.1169	97.6544	119.437	119.674	103.149
TRINITY_DN1018_c7_g1	0	0	0	0.779428	0	0	0.868404	0	0	0	0	0	0	0	0	0	0	0
TRINITY_DN1018_c8_g1	5.25578	1.78012	10.4384	0	0	1.02727	1.68574	1.5719	0.899585	0	0	0	1.98969	2.00956	3.90723	3.44125	6.2914	0.908844
TRINITY_DN10180_c0_g1	5.87202	0	0	7.46877	0	8.02544	17.2052	19.8313	7.20903	2.43727	0	4.55638	11.5803	3.61705	5.93448	2.47586	4.28509	3.27278
TRINITY_DN10180_c0_g2	26.5944	9.29349	7.71803	7.7064	21.6043	5.0837	14.6216	23.5173	19.181	45.2928	27.9716	17.9603	7.59386	17.1369	15.9576	25.0199	21.6516	23.7205
TRINITY_DN101800_c0_g1	0	0	0	0.770297	0	0	2.62819	0	0	0	0	0	0.932585	4.99832	0.675795	0	0	0
TRINITY_DN101802_c0_g1	0.681221	0	11.7197	1.53785	1.10498	0	0.570745	2.75349	0	7.37152	2.30208	4.16424	1.90487	0	4.76833	11.8253	4.08667	4.77853
TRINITY_DN101803_c0_g1	0	4.4265	0	4.57588	1.65251	1.9882	4.33119	0	3.59496	0	0	1.93092	0.925093	2.96974	2.00353	3.44839	0	1.82015
TRINITY_DN101804_c0_g1	0	0.886494	0	0	0	1.99754	0	0	0.878342	2.17563	1.71639	3.21826	0	0	0.63376	0	1.5206	0
TRINITY_DN101805_c0_g1	3.06055	5.47294	1.30949	3.08157	8.32391	8.07792	9.55635	3.12996	0.911785	9.05676	3.51071	1.96701	6.59238	3.00846	1.33973	4.33974	0	2.74834
TRINITY_DN101807_c0_g1	2.08101	0.875698	0	0	0	0	0	0	0	0	0	0	0	0	0	0.853484	0	3.60271
TRINITY_DN101808_c0_g1	0	0	0	0	0	0	0	0	0.917731	0	0	0	0	0	1.32769	0	0	0
TRINITY_DN10181_c0_g1	0	2.63636	0	0.760701	0	0	0	0	0.895193	1.11555	0	0	0	0.987212	0	2.58124	4.58968	2.72534
TRINITY_DN10181_c0_g2	0	0	0	0	0	0	1.68472	2.58429	1.80442	2.22951	0	1.00053	0.943488	1.00104	1.96128	0	0	0
TRINITY_DN10181_c0_g3	1.03975	0	0	2.30774	0	0	4.19808	0	0	6.72701	3.50216	6.34028	3.87148	4.06563	1.30897	2.55471	4.66269	6.32759
TRINITY_DN10181_c1_g1	0	0	0	0.877079	1.39347	6.95892	0.956294	2.95384	0	2.55525	2.00056	1.21543	0.80888	4.63514	0.552283	0.717827	2.60737	2.06199
TRINITY_DN10181_c1_g2	21.6528	12.4945	14.5303	19.1332	6.40695	26.5297	18.2473	29.383	31.6622	23.6069	19.926	22.3558	18.5414	25.1582	23.6118	20.7144	16.3174	28.2558
TRINITY_DN10181_c1_g3	1.21861	8.3073	0	2.05877	2.93877	4.7658	7.29888	3.70792	4.91496	1.982	0	1.31927	2.29848	1.16755	1.18137	3.77292	4.24215	3.23904
TRINITY_DN10181_c1_g4	6.18458	7.53304	2.55042	2.31593	4.98393	0	10.2152	2.0948	17.3628	1.12865	6.99216	14.2629	4.78744	12.1852	5.95228	12.026	0	10.0071
TRINITY_DN10181_c2_g1	17.431	13.0954	37.0782	10.0176	13.279	19.3595	13.6888	12.0264	12.784	20.3308	15.7095	14.0776	8.569	14.151	17.2328	10.3247	13.9219	17.2922
TRINITY_DN10181_c3_g1	12.197	2.66961	0	5.36174	6.63784	4.99298	19.135	10.3635	9.02822	8.99417	10.5306	6.78898	4.64694	8.94838	16.7634	8.65728	0	10.0527
TRINITY_DN10181_c4_g1	24.1927	35.9396	110.223	22.6747	32.0204	26.6479	11.6364	32.0751	24.5699	29.5261	44.397	19.1177	18.6913	29.846	25.1287	23.6547	30.3164	28.8795
TRINITY_DN101811_c0_g1	0	3.71104	0	0.762311	1.64238	1.01731	0.832016	3.11205	2.70266	1.11086	1.73458	1.04589	0	0	1.94581	0.843826	1.53961	0
TRINITY_DN101811_c1_g1	0	4.17304	0	0	0	0	0	0	0	0	0	0	0	0	0	0	0	0
TRINITY_DN101812_c1_g1	0	4.59558	0	1.51063	0	0	0	0	0	0	0	0	0	0	0	0.836146	0	3.55028
TRINITY_DN101817_c0_g1	0	0	0	0	0	0	0	0	0	0	0	0	0	0	0	0	0	0
TRINITY_DN101817_c1_g1	29.084	19.5859	19.9414	34.647	47.1343	38.5391	37.8033	35.988	40.0563	42.3533	32.3649	40.5181	38.3907	40.0986	27.4419	36.6019	40.4691	14.7358
TRINITY_DN101817_c3_g1	0	1.85941	0	0	1.64027	1.01012	2.52147	0	0.902259	0	0	0	5.67218	4.01031	3.91794	2.54437	3.06322	1.79643
TRINITY_DN101817_c4_g1	0	0	0	0	0	0	0	0	0	0	0	3.00158	0.869668	0	0	0	0	0
TRINITY_DN101819_c0_g1	5.08046	6.26171	0	9.96293	14.9327	15.0037	6.08349	15.0364	8.14004	13.5037	8.76635	3.8878	8.38438	17.9152	8.70792	8.65695	18.4819	9.13667
TRINITY_DN10182_c0_g1	8.2683	2.26392	0	0	0	0	0	0	0	0	0	0	0	0	0	0	1.96478	0
TRINITY_DN101821_c0_g1	21.67	22.1511	0	31.4301	43.3431	39.0171	55.0046	54.3498	55.5812	1.16237	6.9882	8.52659	51.1972	29.6517	50.1063	35.0578	60.9463	48.8672
TRINITY_DN101821_c1_g1	11.4725	3.49416	14.3011	6.77585	0	1.01771	0	6.23277	1.77849	2.22989	5.31186	4.6404	0	0.992583	9.04819	5.13885	4.68302	4.5145
TRINITY_DN101825_c0_g2	0	0	0	0	0	0	0	0	0	0	0	0	0	0	1.38156	0	0	0
TRINITY_DN10183_c0_g1	3.06043	4.54877	15.7562	12.3253	3.33026	7.06215	4.34814	2.08609	6.3785	4.52769	0	0	5.64427	10.0224	2.68183	0.868389	3.0944	0.916448
TRINITY_DN10183_c1_g1	0	0	0	1.54641	3.33197	2.04388	0	1.04928	0.916413	0	3.50389	0	0	4.05535	5.98897	0	7.76008	3.65507
TRINITY_DN101830_c0_g1	11.3708	0.873933	0	5.98726	3.28172	1.0098	4.97515	7.72833	3.53648	2.21013	7.00963	11.3218	2.93682	0	1.28073	0.846271	3.09391	1.78795
TRINITY_DN101836_c0_g1	2.07282	3.55905	0	1.50808	1.6452	0	0.830039	7.76661	6.23467	2.21457	7.01463	1.11373	0.975546	2.98564	2.57603	1.69376	12.3982	5.37687
TRINITY_DN101837_c0_g1	0	0	0	0	0	0	0.863535	0	0	0	1.8251	0	0	0	0	0	0	3.72513
[truncated: 282,398+ more rows]

## Sheet: St9_normalized_significant_hits
	Bl_r1	Bl_r2	Bl_r3	Ch_r1	Ch_r2	Ch_r3	L1_r1	L1_r2	L1_r3	Lb_r1	Lb_r2	Lb_r3	Pp_r1	Pp_r2	Pp_r3	Sp_r1	Sp_r2	Sp_r3
TRINITY_DN1_c4_g1	9.36126	9.06885	9.04704	9.38094	9.32437	9.24851	10.1372	9.90914	10.0416	9.71975	9.63858	9.61612	10.2725	10.0405	10.2754	9.20299	8.96578	8.62327
TRINITY_DN10000_c0_g3	1.23981	1.18662	1.32077	2.02691	1.62595	1.45396	1.57812	2.39569	2.40606	2.55547	2.5368	1.93524	1.43074	2.28884	1.73542	2.71562	1.8235	2.12842
TRINITY_DN10001_c0_g1	5.16026	4.66063	4.55675	5.09001	4.951	5.20734	4.84794	5.08759	5.53854	3.7428	3.3663	4.51796	5.24792	5.14569	5.55416	5.07455	4.92302	4.03721
TRINITY_DN100027_c1_g2	1.82697	2.31841	1.79373	2.48615	2.79225	2.03896	2.41522	2.3315	2.38729	2.96234	3.50348	3.24677	2.55262	3.0964	3.03342	2.77072	3.12534	2.49108
TRINITY_DN10004_c0_g1	4.28287	3.69426	4.24861	5.18723	4.77764	5.13564	5.64308	5.11367	5.17027	3.02715	3.01176	2.72114	5.71543	5.63945	5.06142	4.25619	4.11585	3.26839
TRINITY_DN100076_c0_g1	5.45012	6.1813	4.54861	6.53304	6.80208	6.50923	6.23057	6.93668	6.3821	4.93167	5.25818	4.774	6.20162	6.80607	6.46171	6.28597	5.85194	6.27227
TRINITY_DN10011_c1_g1	4.83791	4.97738	4.52556	5.01207	4.83205	4.93527	5.03648	5.29525	5.27964	4.23216	4.29373	3.80446	5.10225	5.24366	5.14899	4.84489	4.501	4.89546
TRINITY_DN10022_c0_g2	5.34289	5.071	5.32473	5.54109	5.97014	6.29508	5.79952	5.73695	5.77985	6.66359	6.48559	6.15887	5.25277	5.36439	5.95245	5.47386	5.93525	5.53069
TRINITY_DN10028_c0_g3	4.81434	4.26038	4.0667	2.15524	2.41349	2.11473	2.68503	3.14674	3.20974	2.38651	3.71846	4.71313	2.07096	3.30927	2.5017	4.52543	3.59486	3.46832
TRINITY_DN10035_c0_g1	4.31247	4.53924	5.35636	3.09607	4.02521	2.07224	2.39805	2.5786	2.66637	4.2585	4.14826	3.99395	3.74396	2.81157	3.00858	4.48454	4.95459	4.57873
TRINITY_DN100410_c0_g1	2.62166	1.83424	1.48507	0.547685	0.743036	0.609297	0.581485	0.450399	0.582211	0.639617	0.759529	0.603963	0.588857	0.615094	0.520346	3.14745	1.758	3.23454
TRINITY_DN10043_c4_g1	5.2241	4.87231	4.41058	3.09827	3.35564	3.66413	4.05484	4.17321	3.78165	4.79768	3.40562	3.7174	3.59456	4.37423	3.0953	4.70098	4.15801	4.24518
TRINITY_DN10045_c0_g1	7.24564	8.31822	7.19141	7.12032	7.35331	7.24669	7.33359	8.02572	7.56382	8.1909	7.84385	8.30136	7.47078	8.11697	7.98065	8.46916	8.59036	8.3491
TRINITY_DN1005_c0_g1	3.79948	3.6294	3.58673	1.36374	1.93142	1.45063	2.00381	1.71598	1.41232	2.13619	1.6677	2.8622	2.17133	1.90288	2.68159	3.62808	2.33569	3.1221
TRINITY_DN10050_c0_g2	4.97426	5.7008	4.32067	6.04972	6.24791	5.50231	6.11173	6.06618	5.87999	5.03024	4.88948	4.43951	5.44222	6.25099	5.89078	5.55814	5.90266	5.85431
TRINITY_DN10054_c0_g1	5.3119	4.62846	4.58359	5.94071	5.70457	5.22104	6.148	6.22621	6.05055	3.62179	4.38233	3.35751	6.66639	5.95435	6.01875	4.5874	4.79067	4.45806
TRINITY_DN10056_c0_g2	5.62017	4.54617	4.71935	5.51057	6.24653	5.74945	5.5454	5.57296	5.81256	4.38585	4.47348	4.56327	5.52085	5.34395	5.86962	4.92447	4.84407	3.90721
TRINITY_DN1007_c0_g2	4.59281	4.81577	5.42619	5.18492	5.20875	5.13865	5.20715	4.86204	4.74626	6.43356	6.06524	5.74008	5.51958	5.14984	5.22793	4.71886	4.51645	5.23235
TRINITY_DN10075_c0_g1	5.55546	6.64947	6.49683	4.5971	5.69026	5.31404	4.13441	4.99457	4.90899	5.78113	5.44008	6.12008	4.61277	5.32855	5.2643	5.84217	5.67111	6.15087
TRINITY_DN10078_c0_g1	5.96077	6.10871	5.65247	4.7661	5.27476	4.77788	3.75844	4.65098	4.53674	4.21463	5.09537	5.72551	4.42293	4.71454	4.67722	5.55384	5.54421	5.98838
TRINITY_DN10078_c2_g1	8.10196	7.64147	7.52447	8.32565	8.10766	8.09594	8.25956	8.15079	7.95319	6.33399	7.2273	6.7109	8.40859	8.58033	8.52205	8.69632	8.1028	8.52635
TRINITY_DN10079_c1_g3	1.24084	1.41282	1.31689	1.52415	2.02901	2.05	2.55942	2.58382	2.10166	1.67613	2.22479	1.43765	2.11998	1.78433	1.83123	2.17118	1.99258	1.8778
TRINITY_DN10080_c1_g2	6.34266	6.5316	6.71704	7.18252	7.32241	7.30876	7.06685	6.85165	7.09924	6.04661	6.31645	6.22851	7.00037	6.8335	6.49382	6.87526	6.98702	6.88254
TRINITY_DN10084_c0_g4	1.77563	1.49457	1.66414	2.10997	2.8381	2.86915	2.30311	2.84075	2.79493	2.17745	2.7425	2.36633	2.55438	1.95207	2.51086	2.97559	3.10978	2.6394
TRINITY_DN10087_c0_g1	5.65528	5.76091	5.12897	6.28484	6.24141	5.71158	6.30969	5.85676	6.04428	6.18865	5.83128	6.15665	6.67078	6.26998	6.26105	5.77138	6.17376	6.02923
TRINITY_DN10090_c1_g1	2.43257	3.74198	3.21606	3.90495	4.21953	3.46383	4.28797	4.05366	4.06388	3.7064	4.19786	3.51489	4.88584	4.47777	4.63356	3.85197	4.00476	2.67973
TRINITY_DN10092_c1_g2	3.07238	2.88622	3.76625	2.39855	2.17141	2.68175	1.88989	2.16361	2.37688	3.30375	3.4106	2.54697	2.73677	2.67939	3.02011	2.587	2.85151	3.20564
TRINITY_DN10093_c1_g3	5.67472	4.55922	4.67353	5.08456	6.06207	6.00981	5.54645	6.22719	5.94534	3.67642	4.40038	4.17634	5.37692	5.8027	5.87309	5.63296	5.45064	5.69826
TRINITY_DN10094_c1_g2	4.60531	4.27944	5.01136	5.00024	5.26187	5.61539	5.64816	5.57824	5.50047	4.64508	4.4488	5.04661	5.32845	4.94624	5.22925	5.26459	4.62502	5.08372
TRINITY_DN101_c0_g2	4.16746	3.25324	3.61499	3.95673	4.39781	3.42252	3.83849	3.72267	3.44124	5.78544	3.94852	5.35973	3.84088	3.51599	3.19171	4.36825	3.80705	4.75416
TRINITY_DN10100_c0_g4	3.87018	3.45082	3.40989	5.23903	5.71342	5.02592	4.57779	5.13451	5.31185	5.83176	4.46113	5.34419	4.36772	5.20294	4.6243	4.83731	5.00495	5.24549
TRINITY_DN101007_c0_g1	2.94283	4.0249	2.61219	5.73358	5.37741	4.92477	5.98072	4.23532	5.70337	4.52887	4.18049	4.37886	5.7338	5.54054	5.80502	3.18462	2.88517	3.1151
TRINITY_DN101028_c0_g1	1.45223	1.5851	1.51457	2.0405	1.78028	2.18087	2.21435	2.48324	2.00992	2.6301	2.0168	2.92306	1.7545	2.55576	2.23712	2.10668	2.13811	2.13632
TRINITY_DN10109_c0_g3	6.51387	6.4126	7.07278	5.83397	6.13871	5.86856	5.48863	6.0222	5.98547	6.20047	5.22131	6.40852	5.73503	6.1465	5.95269	6.26164	6.44782	6.30091
TRINITY_DN101116_c0_g1	1.10543	1.0578	1.17816	1.40146	1.71003	2.16446	1.43465	1.76596	2.08841	1.99572	2.2567	1.52567	2.71839	1.50935	1.89183	2.1384	1.4591	1.28445
TRINITY_DN10113_c0_g1	7.73539	8.02437	9.13745	7.75948	7.70182	7.6049	7.6094	7.39263	7.75181	7.73698	7.58001	7.37481	7.21356	7.45632	7.71961	7.7184	7.90787	7.89667
TRINITY_DN10124_c0_g1	1.81685	1.94459	1.95123	3.44639	2.6905	3.14685	3.79626	1.99938	3.40926	3.06231	4.02662	2.85352	3.37047	3.50936	3.12721	3.19564	3.08999	2.81894
TRINITY_DN10127_c0_g6	3.83628	2.9871	3.68947	3.94498	3.6337	4.65718	3.62642	3.41962	2.80407	2.833	2.58821	2.59153	3.59767	4.01618	3.83779	3.42399	3.34205	3.78266
TRINITY_DN101272_c0_g1	1.21004	1.15968	1.28701	2.1657	1.58591	2.44037	1.81114	1.35627	2.4346	2.20753	1.33662	2.06431	2.22295	2.5132	1.89342	1.8191	2.28392	1.56084
TRINITY_DN1013_c0_g3	1.61167	1.77361	1.72336	2.38086	3.0241	2.32689	3.29368	2.86005	3.13402	3.43212	2.05568	1.8571	2.5445	3.2858	2.98434	2.0812	2.73001	2.77596
TRINITY_DN10130_c3_g1	4.79696	4.87092	3.72232	4.52842	4.81588	4.12668	4.48228	4.68536	4.33579	3.03903	3.82221	3.977	4.68157	4.57464	4.6683	4.84523	4.5626	4.78027
TRINITY_DN10133_c0_g1	3.08737	2.65802	3.11653	2.0958	2.48149	1.82595	1.21992	1.58206	1.22072	2.21953	1.81821	2.72223	1.22807	1.9373	1.15325	1.74522	1.38192	2.85599
TRINITY_DN10141_c2_g1	2.52786	2.74026	2.11676	4.11827	3.78557	3.52023	3.84352	3.51999	3.60871	2.41677	3.43369	3.37098	3.32119	3.36989	2.79154	2.79039	3.80688	3.27996
TRINITY_DN10145_c0_g3	4.57667	4.36211	4.23362	3.46114	3.6745	4.08554	3.94899	4.56642	4.07285	3.2463	2.97336	3.57955	3.66037	4.27313	3.85269	3.61782	4.00501	3.36754
TRINITY_DN10154_c1_g2	6.66932	6.54704	6.27095	4.08472	4.93381	3.08938	3.89999	4.90673	4.669	4.68904	5.27423	7.11549	4.47086	4.92412	3.87498	5.35772	5.87876	6.32088
TRINITY_DN10154_c3_g1	2.5498	3.42249	2.35536	4.4626	4.18895	4.44057	5.40754	5.41666	4.82449	3.72985	2.48202	3.31656	5.64393	5.67549	5.04395	3.11306	2.6338	2.07304
TRINITY_DN10160_c1_g1	3.20035	3.43658	1.22554	1.44248	2.04895	1.25634	1.07228	0.917221	1.07315	1.6805	2.79315	1.24741	1.71849	1.26346	0.999657	2.63877	2.5497	3.09143
TRINITY_DN10161_c2_g4	3.59564	4.1153	2.58813	4.21736	4.80428	4.49364	4.6267	5.21492	4.42894	3.93208	4.33947	4.33659	4.68992	4.34978	4.26142	4.28953	4.22277	4.15577
TRINITY_DN101649_c0_g1	2.91013	3.0108	1.45511	1.79388	2.49241	1.93183	1.96912	2.40559	2.24376	1.38171	1.51167	1.34498	2.04198	2.59877	2.30125	2.20359	1.95278	2.33963
TRINITY_DN10166_c0_g4	2.81728	2.61219	2.81317	4.20974	4.10757	4.45331	4.1983	3.95645	4.01753	3.01422	3.19202	3.35757	3.01039	4.3332	3.75835	3.58268	3.50027	3.49882
TRINITY_DN101661_c0_g1	0.919451	0.878734	0.981986	2.1858	2.00445	1.63556	1.09462	2.13707	1.81496	0.929849	1.54246	1.62517	1.88294	1.32731	1.17909	1.27089	1.49324	0.896259
TRINITY_DN10167_c1_g1	5.99592	5.98284	5.73785	5.79777	5.90398	6.37193	5.25081	5.4118	5.33439	4.98835	5.09575	5.2161	5.42829	5.80766	4.91856	5.27857	5.89048	6.12953
TRINITY_DN10177_c0_g1	5.26925	4.23837	5.32273	3.5565	3.74297	4.09484	4.64898	5.12795	4.53287	2.3575	2.95441	3.35039	3.32444	4.88473	4.07591	4.99662	4.61108	5.70565
TRINITY_DN10177_c0_g2	4.68481	4.53232	4.92532	3.60524	3.78459	3.3314	3.85893	3.71484	4.05024	2.56433	4.24153	3.50225	4.52579	3.91894	3.62011	4.85338	5.38887	5.32769
TRINITY_DN10178_c1_g1	5.49321	5.04517	5.65621	6.26136	5.92833	6.11592	5.53081	5.68438	5.43432	5.60229	6.50143	5.90357	5.39693	6.42099	5.95249	4.61887	4.85423	5.23759
TRINITY_DN101821_c0_g1	4.52911	4.54874	2.75711	4.92598	5.27047	5.16425	5.56073	5.55385	5.57067	2.80599	3.63807	3.66013	5.47436	4.86066	5.45665	5.04677	5.66187	5.4221
TRINITY_DN10185_c0_g1	4.54602	3.80386	2.44671	5.11501	4.87817	4.8286	4.73067	5.09464	4.89962	2.27658	3.02083	2.18901	5.16471	5.52558	5.22655	3.68814	3.27944	2.85905
TRINITY_DN101860_c1_g1	0.623549	0.579529	0.689372	0.563997	1.54199	2.29516	1.26643	0.814357	1.14918	1.10212	1.36912	2.65488	0.595282	0.674667	0.702193	0.784266	1.20008	1.29483
TRINITY_DN10189_c0_g2	4.58036	4.72505	4.73255	3.67237	4.24364	4.11051	4.36626	4.40101	4.60917	3.08801	2.64738	3.69862	3.79836	4.30914	4.25317	4.20192	4.32403	4.30133
TRINITY_DN10194_c0_g1	5.40842	5.97575	5.95764	4.76042	4.47704	3.61667	3.82126	4.49514	4.4736	5.93615	5.3887	6.19122	4.01016	4.75763	4.14183	5.47507	5.46226	5.34752
TRINITY_DN10197_c0_g3	5.03815	5.51186	4.14246	5.37288	5.5348	5.33861	5.11981	5.30806	5.75777	5.9619	6.61397	6.03686	5.65397	5.91223	5.63871	5.37748	4.91634	4.97843
TRINITY_DN102_c1_g2	6.99337	6.7608	7.0893	7.06614	7.60614	7.28523	6.93273	7.78273	7.3469	6.29799	6.405	6.63754	7.08877	7.44641	6.9004	7.2395	6.91556	7.02388
TRINITY_DN102_c11_g1	6.3802	6.5098	6.0912	5.50318	5.70392	5.41335	4.74678	4.63966	5.29416	5.5781	5.8849	6.50137	5.01623	5.18903	5.821	6.31024	6.09495	5.84561
TRINITY_DN102_c3_g2	7.63829	7.35329	7.29167	5.1013	4.51035	4.37498	4.29867	4.90931	4.13917	2.67126	4.17937	3.85047	4.85878	4.7904	4.35971	7.11581	7.11388	7.20317
TRINITY_DN102_c7_g1	7.93753	8.33009	8.49149	8.20417	7.89204	8.42356	7.22992	7.65996	7.87806	8.6408	8.62884	8.66909	8.05993	8.00786	7.96066	7.73356	8.06126	8.52177
TRINITY_DN1020_c0_g1	5.46987	5.5205	5.05986	5.11686	5.64884	6.13835	5.3165	5.09299	5.23744	5.62086	6.0949	6.36284	5.586	5.67584	5.37699	5.30811	4.91988	5.01799
TRINITY_DN1021_c0_g2	6.0129	5.13271	4.40554	6.90732	6.64184	6.92982	6.25959	6.33887	6.09531	6.5801	6.24727	6.08115	6.52244	6.37661	6.4038	5.07328	6.32133	5.68084
TRINITY_DN10212_c0_g2	5.45942	4.80414	3.81572	4.98199	5.45205	6.33158	4.73839	5.79051	5.76635	3.0362	3.72603	4.02316	5.357	5.7132	5.73729	4.95546	5.34415	5.43634
TRINITY_DN10212_c0_g3	5.52054	5.27987	3.95003	4.69792	5.53289	4.82348	5.37144	5.30607	5.06286	3.2838	3.31782	3.64527	5.16915	5.54743	5.04798	4.74594	5.00806	4.8073
TRINITY_DN10215_c0_g1	4.05363	3.29252	3.93142	2.78871	3.37573	2.38789	2.44416	2.33674	2.1695	3.07568	2.52923	3.05564	2.61608	2.6599	3.42433	3.44581	2.64623	3.09018
TRINITY_DN10218_c0_g1	6.55503	7.12432	7.62335	6.20243	5.59697	5.50193	6.21299	6.09579	5.65234	5.96054	6.68523	6.59395	6.66811	6.20075	6.11872	6.25817	6.31528	6.54031
TRINITY_DN10221_c5_g1	5.72175	5.92647	6.32945	1.3091	1.763	1.45583	1.39016	1.06551	1.39188	1.52653	1.80032	1.4433	1.40765	1.46941	1.24235	5.4225	5.356	5.35318
TRINITY_DN10224_c0_g1	3.50145	3.56945	3.67614	4.63063	5.01008	4.67817	3.81745	4.53854	3.88654	4.52316	4.49732	4.13763	3.32651	4.42188	4.34278	3.61174	3.62203	4.31111
TRINITY_DN10232_c0_g1	5.28542	4.85377	6.27006	4.46773	4.50245	4.55637	4.06446	4.67712	4.19244	5.2743	5.50016	5.61453	4.83341	4.13168	4.46067	4.74932	4.93613	5.27942
TRINITY_DN1024_c1_g1	7.01101	6.79635	6.38083	7.45016	7.50284	7.4409	7.18223	7.28576	6.78993	7.85883	8.19753	7.64447	7.40741	7.50003	7.38746	6.80941	6.54618	6.51448
TRINITY_DN1024_c1_g2	6.63537	6.59072	6.41517	4.37047	4.80375	5.15744	4.18578	5.01145	4.66385	5.8276	6.03217	6.66809	3.94885	4.55478	4.87053	6.35641	5.94934	6.65116
TRINITY_DN10240_c0_g1	6.06888	6.52615	5.93244	5.6638	5.10209	5.34065	5.67726	5.92473	5.26144	5.27798	4.84507	5.12815	6.02872	5.97583	6.02817	6.24586	6.46145	6.3944
TRINITY_DN10242_c5_g1	0.280032	0.231796	0.349554	0.214418	0.378223	0.26646	0.520086	0.841084	0.243616	0.291958	0.391864	0.261966	2.81412	2.33928	2.77272	0.240921	0.362437	0.252865
TRINITY_DN102432_c0_g2	0.984153	0.944356	1.04567	1.53924	1.33912	1.19304	1.5921	1.70242	1.48677	2.16516	1.08569	1.36685	2.2121	1.78777	1.47384	1.99569	1.53547	1.61907
TRINITY_DN1025_c0_g1	5.51332	5.0832	4.37554	7.09533	6.85926	6.70948	6.4546	6.31147	5.95319	6.65993	6.48358	5.95617	6.38435	6.28367	6.59379	5.75835	5.3651	5.74129
TRINITY_DN102506_c0_g1	2.0735	2.75992	1.77402	2.93544	3.64041	3.6351	2.49329	3.47514	2.91746	2.10876	1.84916	1.62564	2.47802	3.29287	2.59542	2.39189	3.15077	2.42976
TRINITY_DN10251_c0_g2	3.32012	3.0534	3.36121	4.08291	4.25797	4.24442	3.17985	3.58214	2.86478	4.45153	5.35378	4.93854	3.97595	3.55368	3.14434	3.50456	2.98509	2.76096
TRINITY_DN102560_c0_g1	1.11134	1.05888	1.19065	1.24392	2.26987	1.84269	2.09886	1.39617	2.13111	1.57573	2.44042	2.95495	2.24786	1.33102	1.19903	1.6229	1.47917	2.22785
TRINITY_DN10257_c0_g2	4.16865	3.50344	2.67792	5.1339	4.15715	4.81845	4.9532	4.26662	5.01916	4.91369	5.00998	4.77867	4.55985	4.48337	4.52572	4.41016	4.61865	4.87385
TRINITY_DN1026_c0_g2	5.64061	5.5288	6.20725	6.91906	6.28643	6.19213	6.08183	5.50809	5.58571	4.44263	6.15522	5.08593	5.98497	6.19123	5.51545	4.71577	5.40409	4.75373
TRINITY_DN102642_c1_g1	4.66155	4.1577	3.05996	4.37026	4.88263	4.76919	5.22126	5.08688	5.04647	3.88997	4.00033	3.91262	5.26046	4.72375	5.21578	4.93844	5.09989	5.05294
TRINITY_DN10274_c0_g1	4.16284	4.51057	6.26324	3.36454	3.67902	4.0009	2.82696	2.6679	3.95431	3.61232	2.7889	5.48198	3.14689	2.98975	3.46141	4.42768	4.91968	4.23893
TRINITY_DN10275_c0_g1	3.09477	3.315	2.31787	3.30782	3.32969	4.3658	3.45652	3.4784	4.03848	4.23813	4.44914	4.11473	4.04374	3.28735	3.02181	3.92906	4.27444	3.77347
TRINITY_DN10276_c0_g1	10.7873	10.8001	10.8121	11.1349	11.9974	11.2464	10.8533	11.6734	11.126	10.2892	10.1306	10.4108	10.8176	11.8872	11.0922	11.0104	11.2479	10.8448
TRINITY_DN10284_c1_g1	5.79882	4.85483	5.57439	5.25903	5.87583	5.96042	4.54287	4.50112	5.30303	6.11892	6.67363	6.33337	5.06581	5.2265	5.474	5.70014	5.90604	6.05318
TRINITY_DN10286_c0_g1	5.0472	4.71821	6.69844	5.00316	5.40862	5.30582	4.41153	3.56499	4.5366	5.50457	4.66138	6.13489	5.54287	5.17281	5.22197	4.47588	4.60554	4.17636
TRINITY_DN10295_c1_g1	4.96115	5.01536	4.14769	4.00631	3.83812	3.40187	3.811	3.39234	3.40736	4.98077	3.77623	4.08348	4.04227	4.05307	3.87967	4.07778	3.87311	3.00977
TRINITY_DN10305_c1_g1	4.66448	4.27324	3.90721	3.2075	3.40816	2.63942	3.36472	2.86061	3.26902	3.73517	4.41465	4.43324	2.97627	3.30325	3.38503	3.92501	3.99124	3.56994
TRINITY_DN10306_c0_g1	7.04314	7.53177	8.29348	6.73669	6.73799	6.1474	6.83346	6.86129	6.62221	7.26773	7.07083	7.27598	6.5836	6.75212	6.59123	7.17453	7.23084	7.44674
TRINITY_DN10315_c0_g2	4.37438	3.37997	3.76654	5.29984	5.54482	4.87932	5.97925	5.87629	5.69809	3.98954	3.71909	3.16775	6.23762	5.40867	5.90411	2.95017	3.59063	2.3145
TRINITY_DN1032_c0_g1	7.35765	7.16876	7.3896	8.10155	7.58216	7.38399	7.44903	6.78508	7.33373	8.9333	8.72648	8.78854	7.22954	7.1707	7.5506	7.28763	7.03441	6.85237
TRINITY_DN103219_c0_g1	6.15636	6.52799	5.7241	5.62168	5.48978	5.37481	5.02667	4.80882	4.38557	7.23899	6.1902	6.83288	5.39402	5.03053	5.267	6.6655	6.37397	6.60502
TRINITY_DN10322_c0_g1	4.60451	4.75935	2.53458	3.54852	3.53652	3.45876	4.37918	4.07729	4.08468	6.00011	6.31567	6.04771	3.81014	3.72687	4.59649	3.67366	3.7412	4.57963
TRINITY_DN103251_c2_g1	0.874906	0.830333	0.942528	1.99942	2.52122	1.43717	1.37292	1.45232	0.721973	1.47401	1.66485	1.24675	1.42455	1.29934	1.27399	1.15471	2.19912	1.42614
TRINITY_DN103251_c3_g1	4.09935	3.63986	3.59049	2.57717	2.53375	3.00043	3.33083	3.56464	3.29501	3.88885	3.74527	3.76394	3.47189	3.72143	3.12001	3.75876	3.64096	3.03209
TRINITY_DN10328_c0_g2	1.7673	1.4865	1.65589	2.51231	1.96155	3.09058	3.02213	2.74362	3.00663	2.9548	2.21094	2.85923	2.65453	2.11051	2.32879	1.87735	2.64912	2.62771
TRINITY_DN10335_c0_g3	4.19085	5.6167	4.80588	5.4089	5.79264	5.72054	5.43148	5.61331	5.74539	4.8137	4.63536	4.35394	5.76103	5.68183	5.42193	4.64222	5.01339	4.70943
TRINITY_DN10340_c0_g1	10.4553	9.07882	9.49051	8.2732	8.01603	7.75862	7.64613	6.30692	7.35896	8.07036	8.285	8.12591	8.29503	7.77717	7.82206	10.1939	8.76112	9.01082
TRINITY_DN10341_c1_g1	4.84344	4.88742	4.40896	4.96365	5.82007	5.22317	5.3657	5.65503	5.38539	5.19066	4.57499	5.47876	5.82818	5.84842	5.43293	5.404	5.55185	5.22576
TRINITY_DN10342_c0_g6	4.81584	5.56857	5.87839	4.28161	4.15304	3.6937	4.95898	5.31178	4.69752	4.53522	4.38309	4.5397	3.44155	4.19375	4.83538	4.40094	5.00594	4.41207
TRINITY_DN10343_c0_g1	9.07842	9.24085	9.35947	9.14928	9.04677	8.98403	9.65672	9.67115	9.72721	10.463	10.1659	10.1795	9.56781	9.54645	9.44041	9.13827	9.35748	9.36294
TRINITY_DN10347_c1_g1	4.48857	4.32799	3.86215	4.89705	4.87497	5.27172	5.12013	4.69664	4.87516	4.21118	4.94382	4.55122	5.05254	5.26406	5.45631	4.91626	4.47149	4.36433
TRINITY_DN10348_c1_g1	5.07227	5.09663	5.01193	4.09663	3.7756	4.20675	4.46702	4.469	4.48875	4.61786	4.32508	4.06737	4.24669	4.87858	4.27988	4.38765	3.93656	4.21151
TRINITY_DN10350_c0_g1	11.3747	11.8625	12.1009	10.889	11.266	11.0071	10.7225	11.1431	10.6406	11.2544	11.3213	10.6361	10.821	11.1351	10.7966	11.4084	12.0804	11.4442
TRINITY_DN10350_c0_g2	1.8149	2.13357	2.21685	3.13881	2.85176	2.98018	3.85799	2.9436	2.64485	2.65058	3.22857	3.13565	2.69164	3.16055	2.91555	1.73494	2.0205	2.01598
TRINITY_DN10351_c0_g5	3.30199	4.4696	5.1846	5.73334	5.47203	4.8219	5.01131	5.02701	4.93693	3.6887	3.76989	3.89125	5.30163	5.15508	4.68844	4.94508	3.50591	4.55565
TRINITY_DN10358_c0_g2	5.51248	5.723	5.09874	5.35496	5.73405	5.02462	5.96211	6.02632	5.94497	6.25834	5.98732	6.39419	5.87198	5.70342	5.83658	5.27424	5.70705	5.9908
TRINITY_DN103593_c0_g1	1.40371	2.07529	1.52408	2.80333	2.33057	3.00527	2.10172	1.34521	2.10633	4.0261	2.87366	4.36813	1.79297	1.8442	2.56425	2.3539	1.54676	1.79947
TRINITY_DN10361_c0_g1	3.00993	2.53642	2.21227	3.95549	3.91541	4.30291	3.17934	4.29614	4.07673	3.79569	5.01469	3.85368	3.49252	3.4704	3.49515	2.99088	2.88851	2.37262
TRINITY_DN103683_c0_g1	1.23198	1.18003	1.31121	2.19695	2.20444	1.79788	1.96414	1.49961	2.00344	2.44604	2.63935	2.06446	1.76653	2.28028	1.30799	2.17523	1.58964	2.38764
TRINITY_DN10372_c1_g2	6.91379	6.33735	6.63298	6.64988	6.32341	6.62912	5.92534	6.59907	6.36006	7.0875	7.01783	7.5284	6.1875	6.62922	6.47757	6.89971	6.80538	7.18485
TRINITY_DN10373_c0_g1	7.25984	7.17362	6.52843	7.00239	6.53014	7.29427	7.05266	6.85067	7.15152	6.20396	6.03708	5.9219	7.36772	6.27019	6.89718	7.02806	7.10857	6.78368
TRINITY_DN10374_c3_g1	1.78797	1.91417	1.94953	4.15626	3.86102	3.52633	4.50117	4.3966	3.67521	2.76747	2.32766	1.74637	4.39799	4.77008	4.00524	2.12071	1.97989	1.72544
TRINITY_DN10374_c6_g1	5.12429	6.39197	5.86487	4.7251	5.25616	4.37495	4.60005	4.62502	4.91379	4.49982	5.00653	5.1938	4.90838	5.11559	5.36728	5.27087	6.1666	6.07173
TRINITY_DN10380_c0_g2	13.6574	13.2567	15.9666	13.1347	13.1261	13.8969	12.9657	13.416	12.7449	14.2903	13.537	13.8528	13.3991	13.0525	12.691	12.8046	13.2371	13.4835
TRINITY_DN1039_c0_g1	5.32687	4.76549	4.43404	3.02188	3.58615	2.43749	2.35475	1.66475	2.78117	2.52009	4.57106	4.79922	2.83644	4.46197	2.92021	4.56684	4.16598	4.98502
TRINITY_DN103904_c0_g1	2.0323	1.53847	1.50471	2.71622	2.50029	1.99845	1.75931	2.26394	1.32345	3.68778	3.80709	4.2594	1.57305	2.00978	1.63425	2.33961	2.44926	1.96012
TRINITY_DN10395_c1_g1	5.38546	5.97308	4.41677	6.61861	6.60819	6.66361	6.02467	6.57036	5.70221	4.80705	5.32898	5.24054	6.38839	6.44815	6.12611	5.93387	5.78554	5.39102
TRINITY_DN1040_c0_g1	13.5748	13.4381	13.2531	13.7453	13.4874	13.7339	13.5813	13.4175	13.6081	13.9045	13.7428	13.9899	13.618	13.3583	13.831	12.8928	12.5218	12.9101
TRINITY_DN1040_c2_g1	10.3821	10.3614	11.9451	10.2917	10.1321	10.4132	9.98944	10.0844	10.0366	10.8361	10.4719	10.4273	10.1518	10.0387	10.029	10.2194	10.3893	10.1651
TRINITY_DN10407_c0_g1	6.85977	6.32284	5.81297	5.20227	5.91904	5.27885	4.62578	5.38297	5.12265	5.37008	6.34531	6.12099	5.38019	5.74721	5.47342	6.46407	6.48505	6.43345
TRINITY_DN10418_c0_g1	7.49853	7.7409	8.18416	8.00617	8.22972	8.17121	7.52453	7.80492	7.8264	9.15246	8.96012	8.6578	7.87429	7.90339	7.81757	7.46174	7.75625	7.54414
TRINITY_DN10424_c0_g1	4.79909	4.19671	4.29959	5.73058	5.23389	5.75291	4.87204	4.51118	4.12267	4.7127	4.88703	4.8747	5.5563	5.19266	5.08523	4.49576	3.40612	4.41711
TRINITY_DN1043_c7_g3	5.83835	5.74642	5.20401	5.10846	4.13901	4.04582	5.4033	4.96234	5.15675	5.08176	5.10128	4.3128	5.30723	4.9146	5.19655	4.58943	5.27819	4.42947
TRINITY_DN10430_c0_g1	5.97099	6.95426	7.97751	6.05551	6.29341	5.87608	6.07508	5.82016	6.29915	5.82804	6.17694	5.22466	6.18963	6.67689	6.35272	5.93709	6.63101	6.50786
TRINITY_DN10437_c0_g1	8.48829	7.80185	7.42472	7.62265	7.32633	7.3786	7.55571	7.81585	7.64946	5.72285	6.59085	6.19823	7.95685	7.82588	7.72719	7.95394	7.53885	7.79357
TRINITY_DN104370_c0_g1	1.78113	1.6655	1.94891	4.01071	4.05057	3.31507	4.25566	4.83206	4.22826	1.80975	2.05285	1.73781	4.57265	4.67626	4.69011	2.11783	2.25441	2.15345
TRINITY_DN10441_c0_g1	1.8029	2.18734	3.47148	3.83353	4.43604	2.98114	2.6919	2.93986	3.14646	3.19705	3.14044	2.87943	3.3551	3.16212	2.97687	2.14066	2.24199	2.48161
TRINITY_DN10444_c0_g1	4.02879	3.53676	3.48189	1.97771	2.45681	2.76365	1.59445	1.94219	2.7131	2.4431	2.49496	3.6108	2.31189	2.71718	1.50836	3.04048	3.06089	3.23092
TRINITY_DN10448_c1_g1	5.35678	4.71863	4.71893	5.42171	5.16919	5.33103	5.81459	5.92219	5.95091	5.54915	5.67563	5.26956	5.50603	5.61004	5.35398	5.49854	6.11346	5.74424
TRINITY_DN10453_c4_g2	5.40623	5.98654	6.78081	5.94548	5.86177	6.17917	5.53123	5.62544	5.56785	6.64045	6.34014	6.4797	6.05513	5.99355	5.75013	5.37338	5.86844	5.69643
TRINITY_DN10454_c3_g1	4.64649	4.72392	2.87919	5.41316	5.20629	4.98949	5.13316	4.86078	4.97321	5.57538	5.53451	5.12203	5.32925	5.16409	5.53765	4.81917	5.25571	5.12907
TRINITY_DN10465_c0_g1	3.82547	4.03577	3.6236	4.71015	4.6372	4.38302	4.90616	4.61987	4.23166	5.24303	4.33483	4.85772	4.35225	4.39503	4.58756	4.38917	3.92546	4.0493
TRINITY_DN10469_c0_g1	9.52751	9.70761	10.184	8.00974	8.60048	8.49671	7.59046	8.22384	8.47616	9.39882	9.30538	9.97861	7.62655	8.31018	8.51424	9.41569	9.51194	9.79266
TRINITY_DN10470_c0_g2	5.625	5.28391	5.52127	4.91512	4.32681	4.45017	4.23392	4.39057	4.1923	4.76272	4.91054	5.60019	5.04352	4.52039	4.8247	5.18405	4.33978	4.93304
TRINITY_DN10479_c0_g2	4.50186	4.89443	3.44519	4.91398	3.79074	4.4906	4.88681	5.13773	5.11886	2.36162	3.58116	2.53234	4.66298	4.78902	4.4562	3.49059	4.0367	4.22795
TRINITY_DN1048_c0_g1	7.43259	7.7043	7.92775	5.91068	5.9466	5.44668	5.37167	5.73163	5.06512	6.94935	6.35353	7.03494	5.54568	5.80448	5.48749	6.99285	7.34429	7.19648
TRINITY_DN104810_c0_g1	3.3405	1.87177	2.02694	2.37049	2.41411	2.90784	2.79656	1.47608	3.27341	8.7307	9.04954	9.24607	3.30137	2.77987	3.00692	2.1179	2.071	2.53815
TRINITY_DN10482_c0_g1	4.35484	5.64655	5.68998	4.10188	3.78299	4.50276	2.97145	4.26866	3.83858	4.3748	5.57674	6.14193	3.35698	4.37158	4.32318	4.65073	4.71619	4.12334
TRINITY_DN10483_c1_g1	6.95397	4.96852	5.09494	4.87915	4.29953	3.30813	4.40094	4.56697	4.80863	4.77161	5.31014	4.19554	4.9127	4.3517	4.86082	4.61328	4.42806	5.06218
TRINITY_DN10485_c3_g1	2.48752	2.57318	2.06724	3.17498	3.34651	2.75691	3.70313	3.32354	2.9918	4.01062	4.0132	3.54943	3.66545	3.24935	2.9076	3.11168	3.17644	2.54805
TRINITY_DN10487_c0_g1	5.19318	5.75147	5.877	5.29653	5.89611	5.60414	5.95471	5.31962	5.46208	6.00575	5.9084	6.10938	5.53791	5.64255	5.31554	5.15295	5.49331	4.51841
TRINITY_DN10492_c1_g2	3.28691	3.49504	3.77533	2.84611	2.57307	2.42033	2.20466	3.29166	2.48448	2.34393	1.92015	1.91557	2.07652	2.66701	2.67577	2.93974	3.39091	3.05796
TRINITY_DN10507_c3_g1	5.26612	4.14906	2.96415	2.50654	3.83786	3.88106	4.77595	4.41307	4.50716	4.89692	6.05004	5.65138	4.96532	4.41649	4.87975	4.31751	2.8226	3.07275
TRINITY_DN10510_c1_g1	5.12684	4.93054	4.44094	5.21227	5.59091	5.9815	5.21968	5.55127	4.88841	3.95632	4.11981	4.11168	5.20823	5.36618	5.06486	5.02222	4.59269	4.50277
TRINITY_DN10513_c0_g2	5.60786	5.77946	5.14754	5.71363	6.2403	5.91774	6.71889	6.04608	6.70637	6.42231	6.1015	6.47186	6.42039	6.1713	6.05641	6.47797	6.46628	6.10674
TRINITY_DN10516_c0_g1	4.69072	5.01765	5.08568	4.87347	5.44072	5.99185	5.2131	5.12526	4.93344	6.10859	5.65696	6.15874	4.62274	5.49838	5.43376	5.12103	5.40879	5.70362
TRINITY_DN10524_c0_g1	8.0314	7.12884	6.9257	7.0259	7.29292	7.55151	7.33915	7.89633	7.65708	6.4418	6.77518	6.48501	7.21542	7.49205	6.97601	7.54394	6.93234	6.98328
TRINITY_DN10527_c0_g1	6.52305	7.07043	7.20454	5.41684	6.42671	4.97744	4.24393	5.98544	5.01182	6.29433	6.41757	7.08437	4.51695	6.28948	5.50492	6.39703	6.82874	6.77174
TRINITY_DN10529_c0_g1	7.97676	6.63428	7.82298	6.71017	5.40833	5.31665	6.69366	5.65466	5.93405	6.01368	5.20303	4.76272	6.5711	6.21803	6.30901	6.33591	6.4861	5.12501
TRINITY_DN10534_c1_g1	7.05071	7.10024	7.78467	6.5861	6.35068	6.40445	6.18008	6.25486	6.73237	6.83103	6.85275	7.33181	6.34302	6.27243	6.70099	6.86562	7.22164	7.0854
TRINITY_DN10537_c0_g1	6.04512	6.01862	5.17076	5.64875	5.72512	5.24974	5.38436	5.65293	5.79142	6.93381	6.75234	7.13694	5.94965	5.39736	6.09451	6.1664	6.04671	6.16025
TRINITY_DN1054_c0_g1	7.02323	6.91385	6.88104	5.60424	6.19136	5.95585	5.09116	5.86691	5.79686	6.88712	6.84818	7.6	5.25622	5.7509	5.59879	6.76329	6.77122	7.10845
TRINITY_DN10542_c0_g1	7.7134	8.13785	8.41498	6.83623	7.22296	6.52128	5.85148	6.23589	6.49308	7.94391	8.03494	8.18268	6.44419	6.83382	6.83579	7.665	7.82648	7.60858
TRINITY_DN105506_c1_g1	4.72835	4.59667	4.41994	3.44229	4.07135	3.12974	4.66751	4.67042	4.48197	4.03352	4.79042	5.00229	5.08773	4.84424	4.40483	5.55822	5.67792	6.17318
TRINITY_DN10552_c0_g2	2.90691	3.57822	2.45184	4.42293	4.58162	3.64183	4.14814	4.20023	4.14824	3.97188	4.59028	4.30351	4.38851	4.70034	4.0148	3.57803	3.59169	3.89035
TRINITY_DN10553_c0_g2	2.084	2.13654	1.44644	2.03321	1.98059	2.69271	1.82934	3.05989	2.87306	1.37152	1.50401	1.33391	2.73226	2.75843	2.29862	1.68458	2.14401	1.86642
TRINITY_DN105580_c0_g1	5.64104	5.53376	5.71382	5.79184	5.61523	5.85286	5.53805	5.80169	5.874	5.32539	4.85176	4.91835	5.78002	5.66696	5.69284	5.87083	6.02789	5.79384
TRINITY_DN10559_c1_g1	8.23697	8.47407	8.18813	8.19744	8.56458	8.42916	8.23197	8.45913	8.23351	7.09937	7.57111	7.29917	8.38024	8.36967	8.4129	8.27152	8.68165	8.40749
TRINITY_DN10563_c0_g2	2.80572	2.73991	2.27801	4.26066	3.14744	3.72285	4.51914	3.68618	4.00553	3.88283	3.98224	3.41661	3.37429	3.89505	3.61735	3.2939	3.95493	3.626
TRINITY_DN105664_c0_g1	4.49027	3.8895	4.4954	1.41823	1.80753	1.54227	2.30007	2.16713	2.13941	1.60268	2.14567	1.53161	2.1577	1.55384	2.50093	5.04555	5.24664	4.50926
TRINITY_DN1057_c0_g1	6.51896	6.99118	6.90065	5.37933	5.55057	5.92575	4.90008	5.46815	5.49375	6.73131	6.58517	7.41372	5.18574	5.71189	5.66744	6.17993	6.74163	6.7193
TRINITY_DN10575_c0_g1	4.58184	4.38376	4.95339	5.57265	4.75378	4.9933	5.0964	4.48094	4.33154	5.62322	4.99888	5.2762	4.97215	4.94071	4.53572	4.53259	4.13774	3.56157
TRINITY_DN10584_c0_g3	4.63271	5.74291	4.08978	5.90591	5.78726	5.80836	6.03252	6.0378	6.29668	5.90764	5.27558	5.445	5.54907	5.26591	5.73061	5.83072	5.66401	5.66928
TRINITY_DN105890_c0_g1	3.796	3.35393	2.69635	2.87493	2.60191	3.16869	2.65097	1.54783	2.52454	2.82291	4.37805	3.05481	2.908	2.74735	2.6904	4.63616	4.67436	4.3901
TRINITY_DN1059_c0_g1	6.41025	6.0424	6.69321	4.76592	4.02792	3.62986	3.50028	2.44099	3.83499	5.60545	4.38266	6.18028	4.27916	5.66602	3.9213	5.32624	5.54902	5.46496
TRINITY_DN10591_c0_g3	0.943197	0.89262	1.0192	1.32294	2.22716	1.01669	1.13014	2.89242	1.92249	1.22553	1.19962	1.97649	2.14722	1.82445	1.86027	1.83296	1.15541	0.914503
TRINITY_DN1060_c0_g1	6.94669	6.83663	5.9633	5.24075	4.67074	5.61028	4.64209	5.06269	5.05883	6.8484	7.27548	6.72191	5.05445	5.18602	5.17694	6.55515	6.44867	6.83193
TRINITY_DN10608_c0_g2	1.41736	1.26804	1.62692	4.24562	2.16355	3.94498	1.30312	0.940181	1.30503	7.85905	7.54805	8.42426	1.88472	1.39075	1.86055	1.29663	1.66532	1.33378
TRINITY_DN10615_c0_g1	4.71286	5.65486	5.32065	5.00282	4.35221	4.11815	3.92141	4.77166	4.9256	4.31879	3.13815	3.7385	4.04547	4.83396	4.13851	3.88983	5.20726	5.22753
TRINITY_DN10617_c0_g7	2.82864	3.09612	2.29585	3.88844	4.09269	3.79564	3.67287	3.45227	4.04396	3.5967	3.70268	3.82761	4.10597	3.43484	3.73851	4.06834	3.25135	3.55585
TRINITY_DN10618_c1_g2	2.66738	2.47851	2.00944	3.09896	3.84227	3.93036	3.45098	1.95793	3.12795	4.14199	3.6419	3.7807	2.82387	2.66623	3.39739	2.90818	2.87025	2.52336
TRINITY_DN1062_c0_g1	5.2655	4.75708	6.01474	4.98036	4.7414	4.41842	4.9258	4.70307	4.65127	4.85536	5.65114	6.27112	4.54463	4.71622	4.16976	4.89454	5.12432	5.34842
TRINITY_DN10620_c1_g1	5.26997	4.95793	4.46865	5.41091	5.17664	5.64926	5.67011	5.78684	5.47827	5.98604	6.07369	6.39415	5.46074	5.56958	5.64246	5.51223	5.78665	4.89706
TRINITY_DN106247_c0_g1	1.47799	1.53506	1.57539	2.09213	2.68453	1.58045	1.95472	3.09905	2.19488	2.51121	2.48619	2.47395	2.82928	2.79202	2.78682	2.8002	1.94535	2.49682
TRINITY_DN106269_c0_g1	2.45542	1.86119	2.30432	1.30555	1.29331	1.15968	1.52362	1.85319	1.54889	1.81449	2.21069	1.5864	1.37584	1.16527	1.56157	3.00322	2.42376	2.66942
TRINITY_DN10627_c0_g1	2.84293	2.99582	3.54289	3.43589	2.72636	3.70082	4.81251	3.74913	3.75392	4.56438	4.64017	4.69466	4.96236	3.46856	3.47403	3.54059	3.85858	2.85714
TRINITY_DN10629_c0_g1	5.14683	4.35072	6.16529	4.22364	4.17911	5.24967	5.0679	5.24937	5.09218	4.41264	3.97393	4.21369	4.60846	4.64373	4.94352	4.10096	3.1843	3.70155
TRINITY_DN10629_c1_g1	6.5138	6.67432	7.21717	1.72998	2.31301	1.91675	2.72699	1.4217	2.02986	2.00721	2.36187	1.90075	1.85529	2.34594	2.76871	8.91825	8.61666	8.33726
TRINITY_DN1063_c0_g1	1.59936	1.74909	1.717	3.27694	3.29941	3.54335	3.23401	3.46737	2.26536	2.66462	2.52744	1.80573	3.17516	2.9819	3.17085	1.76197	1.7394	2.21409
TRINITY_DN10631_c0_g1	6.1128	5.75037	5.35183	6.27947	7.15412	6.03797	6.47567	6.6151	7.22511	7.38539	6.59188	6.83318	6.35884	6.86851	6.9561	6.26029	5.37607	7.11345
TRINITY_DN10631_c0_g3	4.76206	3.62103	3.67039	5.64476	6.0703	5.66891	5.40976	4.96083	5.62612	5.27116	5.73929	5.40294	5.72837	4.91126	5.88413	4.80358	4.09696	4.24739
TRINITY_DN10635_c0_g5	2.492	1.98379	2.80711	3.76213	4.10734	4.21251	3.86169	2.64648	3.92063	4.06862	3.80778	3.89995	4.34678	4.01466	3.08189	3.44905	3.60298	3.91835
TRINITY_DN106438_c0_g2	2.59398	3.83076	2.18606	3.72691	4.02408	4.29546	3.23852	3.46287	3.71229	2.793	2.75499	2.69421	3.84067	3.49835	3.7065	3.38117	3.71254	3.35441
TRINITY_DN10650_c0_g1	3.21236	2.4295	2.32024	3.6966	3.71697	4.27165	3.92383	3.53173	3.52203	4.30087	3.96932	4.69805	3.01325	3.62001	3.68849	4.4059	3.54272	4.35545
TRINITY_DN10657_c0_g1	5.54817	5.43008	5.60134	5.5638	5.44688	5.11673	5.53893	4.8643	5.2113	6.17743	6.06872	5.70575	5.57974	5.10211	5.58781	5.2449	4.65038	5.22458
TRINITY_DN10666_c0_g4	1.47601	1.41427	1.56978	2.02437	2.29031	2.40673	1.95837	2.44418	2.70085	2.68702	2.49084	2.96472	2.6416	2.84687	2.06562	2.31888	2.25048	2.35238
TRINITY_DN10675_c0_g1	7.93948	8.15354	7.58684	6.68142	7.01421	7.03084	6.64243	7.29019	7.00042	7.59993	7.11466	7.6318	6.90357	6.75707	6.8878	7.61411	7.73793	7.62311
TRINITY_DN10688_c0_g1	5.24873	4.53062	4.89139	4.86333	4.65949	5.19749	5.43165	4.89616	5.80064	4.63733	4.67442	4.22122	5.20706	5.74364	5.42381	6.03521	5.54329	5.45107
TRINITY_DN10688_c3_g1	5.8845	5.88095	5.65397	4.61225	4.73107	4.95429	4.41041	4.99135	5.15396	5.34689	5.21858	6.05666	4.23425	4.97071	4.81231	5.48991	5.0121	5.42079
TRINITY_DN1069_c13_g2	2.60155	2.67495	2.2082	3.78421	3.22747	4.03733	3.79674	3.76076	3.35951	2.81634	4.07433	3.91788	3.97273	3.64901	3.29802	3.52007	3.42184	3.36113
TRINITY_DN1069_c4_g1	5.43977	5.89628	6.43172	6.12962	5.62404	5.90747	5.50282	5.74761	5.42342	4.36044	5.12189	5.23127	6.09387	5.38576	5.34522	5.54324	5.78726	6.27201
TRINITY_DN10698_c0_g2	5.46121	4.97342	3.57353	6.57667	6.58127	6.78892	6.75896	6.29641	6.91505	6.80039	6.42202	6.73542	6.86554	6.80099	6.50996	5.00156	4.36459	3.99287
TRINITY_DN107039_c0_g1	7.71396	7.43786	7.55737	7.85455	7.96854	8.19752	7.71283	7.70582	7.7511	8.46323	8.26427	8.11773	8.02268	7.73651	7.72915	7.00068	6.87809	7.26167
TRINITY_DN10705_c0_g1	6.55702	6.78744	8.04652	5.44543	6.29108	5.4573	6.10679	5.3245	5.68717	6.74902	6.05374	7.07456	5.47865	5.92653	5.77634	6.04949	6.677	6.7305
TRINITY_DN10707_c0_g1	3.09133	3.1292	2.88702	2.14734	2.60687	2.63838	2.08484	1.82229	2.568	2.61272	2.27571	3.03567	1.55176	1.99126	1.95625	2.451	3.06277	3.12871
TRINITY_DN1071_c1_g2	5.70573	5.1789	5.25984	5.98305	6.50019	6.08566	5.6427	6.17843	5.91462	5.11522	4.76693	4.60768	5.64774	6.42502	5.8053	5.54892	4.95526	5.93653
TRINITY_DN10730_c0_g2	4.84991	5.13813	3.61559	3.17638	3.83931	3.93154	4.36253	4.36369	4.05968	5.41869	4.88794	4.88925	4.33948	3.84775	3.94132	4.49647	4.17141	4.31053
TRINITY_DN107400_c0_g2	2.53535	3.36965	2.7834	6.8419	6.04761	6.29234	6.29859	6.16108	5.68205	5.53547	5.37885	4.49344	6.06469	6.43489	6.01566	3.40057	3.04824	3.34546
TRINITY_DN10744_c0_g1	7.31404	7.8357	7.43298	3.57144	4.8191	4.04062	4.94547	5.19149	5.21645	4.99752	5.50783	5.92478	3.82286	5.0735	5.06296	6.49223	7.25	7.24858
TRINITY_DN10751_c2_g1	10.1859	9.92885	10.2428	10.1979	9.91753	9.82236	10.0194	9.7028	9.74516	10.9003	10.6948	10.9283	9.9827	9.78961	9.85243	10.147	9.82809	9.82666
TRINITY_DN10751_c2_g3	0.252673	0.210228	0.314792	0.442455	0.340712	0.240674	0.220039	0.124119	0.220577	2.53201	2.0241	2.31193	0.731978	0.244984	0.174993	1.04176	0.326418	0.228699
TRINITY_DN10755_c0_g1	7.90816	7.47308	6.98172	9.12679	8.78692	9.25669	7.84775	8.56232	8.20301	9.43798	9.34478	8.46444	7.65911	7.96293	8.54421	6.38224	6.30492	6.29732
TRINITY_DN107572_c0_g1	4.66711	4.69461	4.76711	4.07852	4.35062	4.49238	2.80049	2.40729	3.35191	3.72516	3.50749	2.37474	3.54255	3.4633	3.50119	4.968	4.84111	5.20502
TRINITY_DN10760_c0_g3	5.29063	4.75043	5.32348	3.88909	3.17628	4.35088	4.68137	4.47806	4.42957	4.82346	4.90385	4.16693	3.72207	3.63948	4.35268	4.94693	4.13243	5.11144
TRINITY_DN10761_c0_g1	5.39344	4.24906	4.04993	8.31008	7.75554	7.78754	7.76297	6.94596	7.0639	8.83661	8.02066	7.87824	8.02794	7.64004	7.42571	3.43179	3.86967	3.08396
TRINITY_DN107684_c0_g1	2.77581	3.52971	3.90346	1.71391	2.10895	1.39435	1.58526	1.36895	1.35815	1.89614	1.60007	2.8014	1.96621	2.43705	2.28688	2.44924	2.86876	3.39315
TRINITY_DN10777_c0_g2	4.4349	4.75738	5.65413	6.40614	6.23219	6.01759	5.1107	5.85839	5.50446	4.8468	4.40512	3.82204	5.74113	6.18117	5.45933	4.77247	5.44566	4.71192
TRINITY_DN10779_c0_g1	4.71195	5.28094	4.92298	3.01337	3.82351	3.32857	2.13119	2.24142	2.32764	3.10653	2.83196	3.30914	1.9267	3.52795	3.01105	4.89083	5.95184	5.26009
TRINITY_DN10783_c1_g1	1.44885	1.61339	1.54997	3.30159	2.61664	2.86796	3.13573	1.69089	2.54566	1.46583	1.61431	2.27647	2.88467	2.29248	3.01936	2.32128	2.56807	1.81161
TRINITY_DN10786_c2_g1	2.45922	2.24513	1.85803	3.73733	3.19338	2.91987	4.05677	3.99689	2.8419	1.74826	3.10757	2.11998	3.39726	3.62267	2.98334	1.86493	2.56031	2.07936
TRINITY_DN1079_c0_g1	9.92454	9.68941	10.8999	8.46661	8.30743	8.20426	8.82463	8.40876	7.99518	9.21373	9.27689	10.4315	8.81005	9.22445	8.52365	9.82169	9.81225	9.53364
TRINITY_DN10792_c10_g1	4.13051	5.31019	5.61506	2.63649	3.0613	3.29596	3.4573	2.66681	3.29985	4.35153	3.92313	3.94711	2.7656	2.97067	3.67473	3.84915	4.53299	4.37349
TRINITY_DN10795_c0_g2	5.78288	4.44322	4.45194	6.03651	5.73433	5.36591	6.69266	6.27346	5.84067	4.0324	5.36497	2.63489	6.48072	6.57388	6.38659	5.01906	4.18117	4.79708
TRINITY_DN107964_c0_g1	3.27874	3.86237	5.22363	3.19261	2.88466	4.05244	3.44854	2.4631	3.85864	3.1358	2.24207	2.79502	3.25607	3.33535	3.47025	3.44071	2.99918	3.34381
TRINITY_DN10801_c0_g1	6.42854	5.87505	6.21804	5.40335	5.36916	4.83663	4.9972	5.6555	5.51267	5.74459	5.67953	6.29775	5.28367	5.33051	5.02774	6.02217	5.67772	6.13869
TRINITY_DN10804_c0_g1	5.4036	5.83108	5.96977	5.83564	5.26155	5.65979	5.94883	5.24644	5.6495	4.93409	4.35381	4.9779	5.81937	6.17155	5.46881	5.24997	5.48237	5.04437
TRINITY_DN1081_c25_g1	3.56197	4.33118	2.97568	2.52758	2.93488	2.41688	2.18197	2.45959	2.35018	3.47598	4.12802	4.37523	2.20163	2.5793	2.32844	3.63712	3.6893	3.68788
TRINITY_DN108160_c0_g1	0.955785	0.913469	1.02065	1.09303	1.32235	1.17527	1.57291	2.41274	1.61084	1.71496	1.7744	1.5333	1.9752	1.36118	1.04899	1.6972	2.2762	1.31727
TRINITY_DN108252_c4_g2	1.80201	1.22484	2.6145	2.0081	1.85136	2.32266	2.20016	2.7471	2.11455	1.29048	1.40863	1.25728	2.39967	1.93141	2.02227	2.20655	1.82004	1.88209
TRINITY_DN1083_c3_g1	4.85509	4.92896	4.78733	4.7113	4.76299	5.26048	4.72166	4.61068	4.56134	4.17495	3.88864	3.12529	4.77359	4.89262	4.94252	4.67901	4.34524	4.77107
TRINITY_DN10833_c0_g1	6.01078	6.00583	5.2043	5.45001	5.69255	5.63665	4.69664	4.82301	5.24868	5.26676	5.62399	4.75571	5.42757	5.58096	5.15966	5.55079	5.15392	5.5487
TRINITY_DN108335_c0_g2	4.49798	4.67569	3.91079	4.35929	4.79	3.39924	4.33088	4.22642	3.65964	4.98829	4.96294	5.42632	4.12979	4.27116	3.94741	4.02721	4.17357	3.90019
TRINITY_DN1084_c0_g1	7.79764	8.26109	7.67971	9.07392	8.97605	9.08031	8.8018	9.01245	8.67788	9.14261	8.89199	8.68257	9.0009	9.0223	8.92267	7.89676	8.03674	8.36094
TRINITY_DN108429_c0_g1	5.50956	5.86355	5.77601	6.6394	6.75977	6.48713	6.86306	6.3589	6.55575	6.89384	7.12523	7.02074	6.41999	5.89119	6.24772	6.21077	6.32207	5.85368
TRINITY_DN10845_c2_g2	6.78773	7.43359	5.75845	7.80492	8.24209	7.70149	7.13823	7.03804	7.2134	6.05921	7.07425	6.46006	6.57326	6.99447	6.46399	6.89559	6.54802	6.65902
TRINITY_DN10845_c2_g3	4.2231	1.96225	2.29052	4.36721	4.36794	4.29501	4.89142	4.94949	5.03451	2.12913	2.41161	2.04589	5.07365	5.61252	4.52882	3.20223	3.50862	3.0543
TRINITY_DN108452_c0_g1	3.0465	3.19432	3.49747	3.77953	4.0811	3.30843	3.69381	3.63004	2.9383	2.70627	3.01343	2.88053	3.61302	3.81065	3.88021	3.84492	4.27352	3.89533
TRINITY_DN10849_c0_g3	4.51092	4.42248	3.51565	4.97978	5.07137	5.33365	5.12532	4.63402	5.03389	5.51753	5.23303	5.05899	5.06338	5.12557	5.04243	4.64052	4.5751	4.879
TRINITY_DN108490_c0_g1	1.458	1.39693	1.55074	2.41135	2.83432	2.84493	2.63982	2.08728	2.22059	2.84238	2.46527	2.28076	1.98383	2.01349	2.59567	2.29359	2.04459	2.42886
TRINITY_DN10852_c2_g1	2.0675	2.67507	2.22171	3.47708	3.36564	3.79643	3.55717	3.59853	3.84077	3.75	3.41288	4.02863	3.96611	3.52314	3.76116	3.97148	3.32051	3.62413
TRINITY_DN10853_c1_g1	4.05524	3.70421	2.84869	3.78541	4.52477	3.78491	4.70452	4.35178	5.01242	3.32815	3.55488	2.83719	4.68413	4.84303	4.43835	4.3273	4.51626	4.46313
TRINITY_DN10861_c0_g2	4.91632	4.9696	4.53956	5.22511	5.22633	4.45901	5.48361	5.01124	5.51751	6.26788	6.41047	5.74654	4.61421	5.05576	4.60916	4.99693	3.90667	4.48631
TRINITY_DN10861_c0_g3	6.91532	5.89789	6.05197	6.90517	6.20981	6.38529	7.40117	7.14065	7.08764	7.83834	8.15637	8.07571	6.9349	6.67693	6.2767	6.65358	6.25303	6.16117
TRINITY_DN10863_c0_g1	6.96148	7.60232	7.98003	6.37719	6.41923	5.65271	5.75383	5.60199	6.66048	6.97398	6.90609	7.01967	5.89126	5.61462	6.17474	6.71673	6.92237	7.37763
TRINITY_DN108640_c0_g1	2.70674	2.10606	2.80332	2.72476	2.85741	2.16737	2.08998	2.32015	2.44628	1.48494	1.62423	1.44551	2.64552	2.84987	2.06233	2.594	2.24917	1.64393
TRINITY_DN10867_c0_g2	8.65829	8.79495	8.76383	8.32692	8.22702	8.60129	7.77421	7.51749	7.92401	8.29112	8.08741	8.35968	7.92535	7.83474	8.18845	8.39497	8.68612	9.17949
TRINITY_DN10874_c1_g3	5.37031	4.50366	4.20098	5.28181	6.03048	5.45261	5.32653	5.61424	5.78602	5.72285	5.93762	5.9532	5.4648	5.72577	5.58909	4.51085	4.5497	4.92763
TRINITY_DN10878_c1_g1	3.04763	2.39043	3.72061	2.01416	2.01512	2.17216	2.53966	1.68262	3.0799	1.84592	1.77181	1.55792	3.2609	3.17115	2.87987	2.73281	3.08935	2.48685
TRINITY_DN10880_c0_g1	3.81651	3.65981	3.05582	4.30941	4.71562	4.33462	4.48696	4.60965	4.35987	4.16926	3.834	4.05891	4.48275	4.32675	4.19603	4.02164	4.02823	4.35658
TRINITY_DN10884_c4_g1	1.13898	1.08221	1.22422	1.44957	2.46165	2.01981	1.66077	0.970014	1.52097	1.1533	2.93891	2.9104	1.53532	2.13476	2.07122	2.41144	1.51847	2.36804
TRINITY_DN10887_c0_g2	7.02653	6.96391	6.60511	7.36773	7.21206	7.63438	7.41323	7.42029	7.50356	7.86631	7.60102	7.85812	7.47399	7.40083	7.51426	6.91496	6.9116	7.19877
TRINITY_DN10891_c0_g1	9.83611	9.83909	11.4172	9.86284	9.73818	9.95995	9.71596	9.73598	9.53505	10.1942	9.92475	9.72303	9.76572	9.61036	9.65854	9.60538	9.69499	9.70106
TRINITY_DN108915_c0_g1	1.0485	1.00528	1.11538	1.34353	1.64189	1.75239	2.1446	1.62201	2.19516	1.29137	2.31435	1.88627	1.24534	2.08859	1.41934	1.66159	1.96823	1.22643
TRINITY_DN108944_c0_g1	10.3014	10.1064	10.0172	10.4142	10.3903	10.4816	10.6428	10.3668	10.5521	11.5742	11.3691	11.42	10.6049	10.4392	10.5908	9.93334	9.81048	9.67604
TRINITY_DN10895_c0_g2	6.50525	6.41396	6.7249	7.27144	7.61394	7.244	7.14901	7.39238	7.4469	5.80231	6.41597	6.27783	7.18825	7.58418	7.31058	7.40131	6.90939	7.29324
TRINITY_DN10900_c1_g1	2.71642	3.02533	2.16264	3.49166	3.31895	3.52673	3.0413	3.61748	3.3002	4.17018	3.79474	3.63134	2.87626	3.46603	3.27702	3.59921	3.26096	3.24723
TRINITY_DN10909_c0_g1	4.75417	4.24568	2.1516	4.71758	4.47871	3.09066	2.17055	2.02618	3.20787	3.63435	5.6113	4.43503	3.22966	3.43467	2.86358	2.86371	3.04087	2.60206
TRINITY_DN10909_c0_g2	7.33493	7.1901	7.76129	6.75167	6.55375	6.2886	6.04709	6.16157	5.86317	5.37739	5.77753	6.65822	6.56397	6.43869	6.00268	7.02145	6.99116	7.24317
TRINITY_DN10909_c1_g1	6.00952	6.15119	5.98701	6.34294	6.4595	6.51645	5.51636	5.83768	5.83213	7.00912	6.82633	6.90605	6.38388	5.88777	6.03855	6.17182	6.10851	6.5957
TRINITY_DN10911_c0_g1	4.79472	5.88735	4.7943	5.84227	5.54953	5.37064	5.7005	5.26016	6.06884	6.63969	6.52936	6.27249	5.56632	5.6823	5.99812	5.71101	5.849	5.41851
TRINITY_DN10911_c0_g2	5.34991	5.97322	5.00188	5.90906	6.30206	6.29919	6.02743	6.22905	6.16457	6.67061	6.50536	6.58831	6.04084	6.29395	5.97682	5.77646	6.08804	6.19339
TRINITY_DN10911_c7_g1	3.85292	3.05176	4.27914	4.22558	4.92729	4.71629	4.47897	4.32262	4.29123	5.00925	5.08648	3.99477	4.70617	4.5729	4.51749	3.76661	3.87643	3.10066
TRINITY_DN109183_c0_g1	1.15252	1.10542	1.22526	2.52099	1.52938	1.96785	1.78055	2.01665	2.29348	1.75841	1.98478	1.34964	2.52853	2.36704	2.03896	1.77653	1.23939	1.12566
TRINITY_DN109183_c0_g2	2.38004	2.92546	2.12985	3.95175	4.06695	3.72147	3.61001	3.30211	3.62991	3.12102	3.22456	3.36311	4.40131	4.07917	3.75842	3.1973	2.40747	2.1301
TRINITY_DN1092_c0_g1	5.1296	4.44328	5.2787	4.10167	3.53784	3.98491	3.50556	2.59327	3.3484	4.21057	4.2533	5.12076	2.90867	4.32023	3.74299	4.4361	4.6747	5.16525
TRINITY_DN1092_c0_g2	2.94513	3.55542	2.9629	2.53506	3.07773	2.90414	2.25078	2.79901	2.25643	2.89488	3.24872	2.88883	1.71731	2.32504	2.24258	3.37479	3.34624	3.47828
TRINITY_DN1092_c0_g3	5.76804	6.47628	5.95681	5.02583	5.75144	5.46776	4.54805	5.45076	5.02891	5.55202	5.64196	6.2915	4.84319	5.02703	5.48533	5.8458	6.21273	6.10004
TRINITY_DN109216_c0_g1	1.1431	1.0895	1.22411	1.90683	1.93744	1.48025	2.69535	2.52468	2.23463	1.15667	1.69062	1.69189	2.5123	2.94244	2.13241	1.09949	1.23965	1.5682
TRINITY_DN109280_c0_g1	5.78366	5.83406	6.52497	5.386	5.26737	4.83295	6.01739	5.72865	6.10347	5.10193	4.7099	4.42892	5.75982	5.48795	6.2359	5.98547	5.09271	5.04091
TRINITY_DN1093_c0_g1	9.5031	9.06551	8.93368	9.36915	8.91284	8.75864	10.0436	9.66043	9.60448	9.07933	8.75433	8.72979	9.86591	9.52331	9.69591	9.62927	9.36828	9.12961
TRINITY_DN10935_c0_g1	8.44897	8.53529	8.53146	9.0608	9.00548	8.87809	9.02175	9.08544	8.86307	8.13585	8.22411	7.8691	9.02954	9.14697	9.002	8.61605	8.92466	8.81178
TRINITY_DN10938_c2_g2	4.47005	4.21307	2.98166	2.24107	2.85642	1.85604	2.23863	2.06133	1.57587	3.46364	2.17049	3.80053	1.58701	2.14765	1.88751	3.47602	3.85564	2.90546
TRINITY_DN1094_c0_g1	5.93757	6.85615	5.77927	6.54143	6.17918	6.18805	6.3334	6.60565	6.12049	5.1369	5.76482	5.25395	6.16189	6.43095	6.1269	6.19971	6.18127	5.93785
TRINITY_DN1094_c4_g3	3.39772	2.64543	1.23353	1.46015	2.99631	1.11595	1.69445	2.1117	1.32986	1.1516	1.2952	1.10971	1.09205	1.37076	1.01264	3.24794	2.48657	2.94666
TRINITY_DN10941_c0_g3	3.56031	4.05791	2.66161	4.43366	4.97854	4.26602	5.20421	4.98668	4.96523	4.53359	4.87538	3.86507	4.52737	4.7469	5.36754	4.47775	4.43877	4.40806
TRINITY_DN109420_c2_g1	1.86623	1.92914	1.8272	1.08107	1.66409	1.6554	1.12827	1.95081	1.38856	3.99844	3.87616	3.88513	1.13856	1.17514	1.04281	1.92992	2.61178	2.35583
TRINITY_DN10944_c0_g1	7.93176	7.82018	7.88249	7.99136	7.9854	8.15219	8.09474	8.25668	7.91204	6.38555	7.23641	5.31392	8.19424	8.01413	8.1181	7.70911	7.40814	7.77328
TRINITY_DN109444_c0_g1	6.52916	4.68164	5.4273	4.59667	4.80122	5.06368	4.59944	4.61754	4.92429	4.07193	4.95752	3.99115	5.44218	5.18714	5.02527	4.99248	5.71599	5.12927
TRINITY_DN109542_c0_g1	5.67041	3.92583	4.32114	6.13773	5.80063	6.45573	6.13519	5.69171	6.28467	5.97279	5.89502	5.59061	5.92225	5.78624	6.30549	3.95062	4.71063	3.27973
TRINITY_DN10964_c0_g1	6.44302	6.49961	7.32574	6.62491	5.95287	6.92976	5.37109	6.3688	5.52387	6.46122	6.13777	6.35803	6.31998	5.90301	6.35435	6.45819	6.21651	6.64918
TRINITY_DN10969_c0_g1	4.92956	4.66006	5.69022	6.37406	6.08154	6.31459	6.633	5.79479	6.664	6.78915	6.57648	6.6551	6.19112	6.11145	6.15517	5.71124	5.19351	5.49048
TRINITY_DN1097_c0_g1	3.32465	4.15528	4.26328	3.54628	3.91794	3.49511	3.71284	4.07998	3.92402	4.7944	4.8202	5.0732	4.38242	3.65182	4.00231	3.99082	4.05898	4.24154
TRINITY_DN10973_c1_g1	10.8205	11.1549	11.9826	10.8706	10.8431	10.8439	10.975	10.9464	10.7801	10.7182	10.5071	10.2202	10.805	10.906	10.7798	11.0228	11.0528	10.7446
TRINITY_DN109774_c0_g1	2.46942	2.14477	2.22864	4.61939	4.92773	3.83989	4.8345	4.08543	4.05423	2.9798	3.50044	4.08909	4.65936	4.46885	4.01356	2.66088	2.73381	2.19884
TRINITY_DN10981_c0_g1	8.51771	8.19517	8.46802	6.40778	7.12487	6.06735	6.10054	6.7104	5.94788	7.63316	8.21604	8.66599	6.9105	6.83376	6.66435	8.22828	8.07158	8.58616
TRINITY_DN10982_c0_g1	4.93578	5.08568	4.4307	4.85177	5.65452	4.96586	5.04023	5.45351	5.26842	3.81617	4.52366	4.28419	4.98576	5.50527	5.11978	4.79054	4.5463	4.62244
TRINITY_DN10986_c0_g1	5.79738	5.78966	6.43074	8.2442	8.28403	8.13501	8.36921	8.45333	8.46668	7.82142	7.66017	7.37933	8.46676	8.29817	8.43162	5.89868	6.03665	5.53628
TRINITY_DN10989_c0_g1	7.89288	8.22228	9.0851	7.99191	8.55455	8.11018	7.78188	8.31587	7.98278	7.49123	7.25105	7.65545	8.02977	8.84219	8.04651	7.97278	8.34213	8.15121
TRINITY_DN1099_c1_g3	4.88309	4.94766	5.92307	3.52232	4.23545	4.80443	4.58099	4.98007	4.79269	4.83515	4.79993	4.45713	4.13405	3.85284	4.12029	4.62471	4.79263	4.25278
TRINITY_DN10990_c0_g1	9.46219	9.72231	8.93375	9.79702	9.54781	9.67466	10.2632	10.209	10.0857	9.48628	9.26795	9.37085	9.93786	10.0304	9.7508	9.26215	9.14721	9.01303
TRINITY_DN10992_c0_g1	8.18052	7.24719	8.51598	7.422	7.25041	7.25369	7.56056	7.29487	7.06287	7.44742	7.37275	7.57255	7.44391	7.18149	7.33454	7.1305	6.95021	7.19537
TRINITY_DN10993_c1_g1	8.00797	7.90819	6.85705	8.36264	8.53137	8.14297	8.13655	8.21295	7.86849	7.39995	7.63974	7.04004	7.98413	8.24465	8.16321	7.88952	7.82017	7.43207
TRINITY_DN10994_c1_g1	1.79859	1.864	2.09334	1.90927	2.20845	1.78671	1.3953	1.07558	1.40527	2.12343	2.86145	2.43381	1.75223	2.16794	1.94016	1.5694	2.00084	1.59136
TRINITY_DN10996_c0_g2	2.51388	2.10481	2.10404	3.55759	3.49719	3.56568	2.79235	3.85227	3.85206	3.19185	3.42905	3.66278	2.60449	3.35107	3.48528	3.43844	3.87167	3.02966
TRINITY_DN10999_c0_g1	4.99347	4.44151	4.91221	4.54268	4.57722	4.57457	5.32682	5.55034	5.14789	6.30235	6.10456	4.71122	4.66912	5.17882	4.77232	4.05477	4.02742	3.86145
TRINITY_DN11004_c0_g1	10.4941	9.67689	9.90141	8.01745	8.11727	7.45536	7.83824	7.82301	7.29375	9.19203	7.96503	8.07329	7.91357	7.3969	7.7441	9.9754	9.07811	9.43692
TRINITY_DN11012_c0_g3	4.03644	4.1337	3.18893	5.54137	5.23243	5.57435	5.28971	5.43295	5.26469	4.72736	5.10457	5.48576	5.12302	4.93279	4.82992	3.44465	4.09669	2.59051
TRINITY_DN11013_c2_g1	2.99506	4.05959	4.24333	5.3122	5.47857	5.32303	5.9681	5.35126	5.41531	5.23984	4.52292	4.46581	5.19685	5.20809	4.59477	4.03962	4.14902	3.88155
TRINITY_DN110169_c1_g2	3.20682	3.03814	1.54395	2.23512	2.74403	2.91289	1.78753	2.16993	1.94924	1.46259	1.60634	1.42167	2.53788	2.85344	2.06255	2.59295	2.05221	2.45026
TRINITY_DN1102_c0_g1	9.15332	8.86711	8.80404	6.01622	6.13785	5.34766	7.43818	7.19372	6.78891	4.12596	4.31907	4.40947	7.56006	7.63061	7.20622	8.92884	8.56147	8.56524
TRINITY_DN11021_c0_g2	2.6979	2.49478	1.83435	3.82528	2.69905	3.7049	2.92755	4.06988	2.95085	4.36819	3.50075	3.88259	2.351	3.46432	2.90473	3.74442	3.6348	2.99147
TRINITY_DN110218_c0_g1	1.0504	1.20984	1.13386	2.36539	1.16944	3.44684	1.4026	1.64233	1.57455	2.31304	1.18664	2.21232	1.0146	1.45775	1.4451	1.94341	2.17499	1.73226
TRINITY_DN11023_c0_g1	5.3119	6.04663	6.76706	6.30219	6.40191	6.33978	6.15965	5.4132	5.88824	6.22292	5.67674	5.92872	6.23282	6.1963	6.10873	5.56588	5.24389	5.20703
TRINITY_DN11028_c1_g1	3.91352	4.39192	4.48075	4.68047	4.96691	5.13471	5.27373	5.22263	4.96749	4.45	4.79826	4.63096	4.49657	4.57853	4.90426	4.48047	4.8875	4.61882
TRINITY_DN11030_c1_g2	0.967479	1.35841	1.04815	1.10892	1.37532	1.19954	0.925904	1.50142	1.36159	3.0032	2.70546	2.93117	1.37433	1.73053	1.23713	2.00661	1.0635	1.5349
TRINITY_DN110307_c0_g1	1.15605	1.18917	1.34961	2.22812	1.83268	2.83707	2.59579	1.50115	1.60764	2.4713	1.52257	3.57426	2.3489	1.69546	1.8041	1.58136	2.07528	2.73734
TRINITY_DN11032_c0_g2	2.7647	1.66323	1.88711	3.57006	3.55526	2.84078	3.74131	3.95721	3.32506	2.2245	1.97131	1.71947	3.59393	3.51263	3.63057	2.64141	2.5774	2.4312
TRINITY_DN11034_c0_g1	4.76951	4.35798	4.47615	4.76816	4.24463	3.93245	5.27305	5.33893	5.11492	4.39879	4.26239	4.25821	5.38088	4.66835	4.47326	3.74172	4.03598	3.82006
TRINITY_DN11035_c0_g2	4.70568	5.20247	3.67063	5.33318	5.66034	5.87215	5.51325	5.60016	5.70117	5.74625	5.4948	6.04968	4.92704	5.56386	5.36601	5.54314	5.79272	5.23941
TRINITY_DN11038_c0_g1	8.13021	8.62919	9.57645	7.90409	7.94359	8.4062	8.12137	8.02689	8.0671	8.55694	8.19627	7.7693	7.91428	7.96435	8.04813	8.26038	8.31479	8.41659
TRINITY_DN1104_c0_g1	6.89125	6.89064	8.38646	5.67873	6.65084	6.53198	5.61504	5.58656	6.61079	7.09134	6.84812	7.39849	5.9745	6.19554	6.38349	6.72422	6.65219	6.89843
TRINITY_DN11041_c0_g2	3.558	3.65151	2.64429	4.56294	5.54506	5.05091	5.31331	4.53875	4.9258	4.60835	4.31316	4.09838	4.9239	4.88806	4.45964	4.32775	4.35761	4.08825
TRINITY_DN11046_c0_g2	6.12901	6.12332	5.50041	6.22641	6.1646	6.13482	6.17833	6.07275	6.08939	4.88064	4.92513	4.98247	6.54442	6.58979	6.35524	6.32585	6.19944	6.01968
TRINITY_DN11046_c0_g3	6.13795	5.64271	6.23205	6.44795	6.08335	5.93534	5.90666	5.70546	5.91918	5.26694	5.03477	4.4927	6.29183	5.87717	6.23137	6.07067	6.07283	5.71745
TRINITY_DN11054_c0_g1	5.36664	4.94109	5.05541	5.71783	6.18516	5.37566	6.07407	6.00075	6.0484	4.68056	4.52969	5.31532	6.02281	5.31425	6.01629	5.34314	4.56333	4.89543
TRINITY_DN11054_c0_g2	5.66665	4.93415	3.63628	6.75446	6.12776	6.09673	6.55748	6.07915	6.68812	6.6322	5.95539	6.1019	6.39293	6.33232	6.52259	4.83637	3.81389	3.91957
TRINITY_DN110552_c1_g1	2.68246	3.31571	1.73654	1.78315	2.18746	1.72996	2.26119	2.41377	2.15269	2.8366	3.25206	4.17286	2.29291	2.21807	3.22542	3.17002	2.76617	2.98202
TRINITY_DN110563_c2_g2	1.24261	1.18683	1.32704	2.3129	1.63781	2.20987	2.39102	1.62605	2.65462	1.50059	2.99219	1.95188	1.20674	2.20482	2.2913	2.39181	2.03115	1.60987
TRINITY_DN110581_c0_g1	5.61891	4.6056	4.01239	3.72642	4.46404	4.43903	5.01274	5.49264	5.17501	7.46432	7.89229	7.99544	3.74226	4.45703	4.04309	4.9701	5.05289	4.12506
TRINITY_DN110581_c0_g2	3.00565	2.63478	3.5647	1.89296	2.79415	2.59145	3.40578	2.63572	2.65621	5.26556	5.17575	5.35272	3.12427	3.28272	3.02503	2.63043	2.74083	2.19987
TRINITY_DN1106_c0_g1	5.71054	5.87025	5.9976	4.20169	4.3983	4.02619	4.05017	4.68103	4.49715	5.84532	5.49047	6.28223	4.08521	4.92372	4.71278	5.37435	6.33537	5.60862
TRINITY_DN110658_c0_g1	1.10688	1.06297	1.17456	1.86873	1.46724	2.0329	2.0115	1.955	1.60462	1.53458	1.21847	1.32965	1.76963	2.30488	2.21928	1.57695	2.15559	1.85276
TRINITY_DN11075_c0_g1	3.14566	3.19503	3.91527	3.24886	2.89173	2.58902	2.11503	1.46805	2.58316	3.07157	2.44002	3.78676	1.94576	2.48648	2.11015	2.8515	3.08103	3.06518
TRINITY_DN11077_c2_g1	1.49295	1.42408	1.59635	3.45431	2.33202	2.76347	3.08527	1.84816	3.03353	2.40401	2.36296	2.49043	2.4301	2.34327	3.11857	2.11218	2.29695	1.66209
TRINITY_DN11078_c0_g1	8.37386	9.14503	9.10902	7.61498	7.69276	7.81541	7.43809	7.85451	7.70368	8.64957	8.77977	8.9144	8.00182	7.79617	7.77952	8.85673	9.71072	9.80684
TRINITY_DN11080_c0_g1	4.83633	4.54009	3.73267	2.00254	2.18191	1.91544	3.99725	4.43756	3.64908	2.21137	2.48394	3.11497	3.25028	2.93189	3.16229	3.5075	4.5633	3.62211
TRINITY_DN11087_c1_g1	3.68567	4.26721	2.47562	4.50771	5.2156	4.9075	4.22993	3.95049	4.649	2.89674	3.38332	3.18216	4.1636	4.3231	4.61448	4.42852	3.7853	4.0381
TRINITY_DN11090_c0_g3	2.54896	2.65377	2.14483	3.24699	3.05378	3.07463	3.23527	3.51191	3.41707	3.36875	3.08963	3.89838	3.55071	3.79154	3.40289	3.41685	3.9423	3.57912
TRINITY_DN11092_c0_g1	5.62707	5.25744	5.78985	4.83829	4.72346	4.73207	4.9749	4.44193	4.86762	5.08474	5.13027	5.02813	5.03882	4.98399	5.13033	5.15808	5.21724	4.90927
TRINITY_DN11094_c1_g1	3.1822	3.89887	2.39009	5.28895	3.60021	4.36216	5.7603	5.32362	4.60956	2.21925	2.51834	2.13115	5.55061	5.09806	5.27359	4.40203	3.77025	2.67208
TRINITY_DN110974_c0_g1	1.09331	1.0452	1.16664	1.7795	2.68062	1.81189	1.82673	0.952105	1.97974	1.98794	1.49013	1.52503	1.29691	2.04691	1.58636	2.36649	1.67535	2.171
TRINITY_DN11104_c0_g1	8.65552	7.9138	8.47265	8.93924	9.35758	9.02846	9.0529	9.17254	9.15645	8.56757	9.02602	8.60606	8.99704	9.31501	9.08386	8.31232	8.01875	7.98111
TRINITY_DN11107_c0_g2	6.58804	6.72522	7.92471	5.68505	5.64511	5.94265	5.1258	5.62081	5.65312	6.14318	6.4571	6.77824	5.81128	5.37152	5.72229	6.5395	6.87599	6.63871
TRINITY_DN11109_c1_g1	4.37589	4.07552	4.29639	5.13757	4.92443	5.04979	5.34841	5.08229	4.96797	4.90687	4.44708	4.40877	5.05413	5.25823	4.79302	4.0322	4.84412	4.36039
TRINITY_DN1111_c4_g1	5.05222	5.75078	5.4001	5.86119	5.25348	5.8659	6.33534	5.90208	5.80918	5.72792	5.92395	5.55621	6.07086	6.1718	6.43066	5.06918	5.28488	4.77334
TRINITY_DN11118_c0_g1	7.36385	7.23082	8.46346	7.08537	7.04845	7.08815	7.19049	6.7226	6.69478	6.86156	6.12518	6.38462	7.40859	6.98824	6.72708	7.1594	7.56009	6.82699
TRINITY_DN11118_c0_g3	8.63211	8.59304	8.54083	7.52116	8.00926	7.87132	7.94349	8.10346	8.08591	9.10396	8.62901	8.88893	7.94944	8.28428	7.96411	8.33176	8.34822	8.62151
TRINITY_DN111252_c0_g2	1.19515	2.0969	1.28256	1.65147	2.51179	1.77833	1.85652	1.47105	1.87133	3.27152	2.41139	2.75485	2.23553	2.285	1.72055	1.14784	1.29926	1.16215
TRINITY_DN11138_c0_g1	6.38424	6.43154	6.6042	5.40395	6.00401	5.25706	5.62961	5.7366	6.19079	5.75036	4.21113	4.15413	6.26844	6.42005	5.57639	5.86143	5.5391	5.12021
TRINITY_DN11150_c2_g2	2.05906	2.49253	2.37907	1.42478	1.72351	1.28429	1.96846	1.43619	2.10934	2.99386	3.37741	2.94127	1.49245	2.17497	1.18534	2.65409	1.41735	2.12453
TRINITY_DN11152_c0_g2	2.70361	2.96209	1.99356	3.66332	3.17094	3.20271	3.45518	2.99112	3.57289	2.63061	2.55383	3.35407	4.02638	4.22794	3.4363	2.31453	2.01979	2.34891
TRINITY_DN111666_c0_g1	6.08705	5.89606	5.41913	4.7801	4.31582	3.71141	3.658	4.43785	3.98827	5.98132	4.37371	5.06781	4.89812	3.88386	4.34838	4.68794	5.44271	5.05598
TRINITY_DN11172_c0_g3	3.69952	3.74095	4.34692	5.12538	4.40201	4.45401	5.18267	4.7333	4.75429	4.46596	4.37395	5.39151	5.14081	4.82705	5.09033	4.50901	4.04243	4.67591
TRINITY_DN111721_c0_g1	4.60768	5.2639	5.45217	4.46466	4.66704	4.94125	4.48128	4.89914	4.57947	4.05534	4.24988	4.23554	4.12651	4.38043	4.34299	5.11811	5.20539	5.36509
TRINITY_DN11175_c1_g3	3.18791	3.31198	2.4431	4.40928	4.84312	3.98868	4.83987	4.72273	4.36649	3.96619	3.74565	3.70554	3.98112	4.50302	4.2941	3.58094	3.8499	3.3019
TRINITY_DN1118_c0_g1	10.7476	10.9296	10.768	11.0295	11.0845	11.1137	11.1161	11.0128	11.0955	12.4997	12.3323	12.4084	11.0543	10.9942	11.1817	10.5103	10.5816	10.5039
TRINITY_DN11180_c0_g1	4.84405	4.98628	4.88051	4.50067	4.55409	4.52309	4.44301	4.45414	4.61969	3.35671	4.46667	3.80612	4.35411	4.34137	4.79042	4.91672	4.98656	5.08481
TRINITY_DN111835_c1_g1	2.42222	3.83333	3.74069	4.48005	4.2984	4.5712	4.34303	3.75859	4.41762	2.24745	2.95494	3.16322	4.35162	4.36646	4.6061	4.2776	3.91699	3.66847
TRINITY_DN11184_c1_g1	2.57193	2.88971	2.15147	3.32258	3.31876	2.82029	3.90731	3.77736	3.90654	2.25664	3.46737	2.86357	3.8603	4.29574	3.59939	3.33072	3.46613	3.98446
TRINITY_DN111846_c2_g2	2.01404	1.57945	3.59295	0.738575	1.49147	1.06339	1.00209	1.00525	0.770547	1.09806	1.24947	1.76224	1.43138	1.06083	1.62733	0.767579	1.67516	1.02393
TRINITY_DN111862_c0_g1	2.05486	2.34007	1.98062	3.55172	2.87128	3.25285	3.27292	3.07618	2.48191	3.68405	2.54145	2.38518	3.52214	2.99391	3.80936	2.97455	3.83247	3.24803
TRINITY_DN11190_c1_g1	6.43267	6.32042	5.56195	6.61338	6.54763	6.14703	6.44622	6.42794	6.87667	5.65707	6.0509	5.82993	6.81841	6.50283	6.65783	6.68721	6.83318	6.57304
TRINITY_DN11195_c0_g4	7.0646	7.54913	7.30501	6.68988	6.22402	6.2702	6.3945	6.54933	6.01483	6.0451	5.34687	6.7262	6.60656	4.99418	6.51948	7.53393	6.95924	7.32887
TRINITY_DN11195_c1_g1	3.93287	3.92748	3.201	2.81872	3.09128	2.59199	1.91535	2.37409	2.39645	2.38669	3.00231	1.95622	2.76026	2.3264	2.56131	3.55053	3.26413	3.18799
TRINITY_DN112131_c0_g1	3.58866	1.62209	5.90714	1.28116	1.8029	1.45083	1.37503	0.996881	1.56982	1.53223	1.84543	1.63509	1.92434	1.46649	1.2036	9.23972	8.23695	7.97744
TRINITY_DN11219_c2_g2	0.937123	0.89485	1.00186	0.880128	1.53652	1.65448	1.55604	2.19755	1.5946	1.38193	2.55393	1.66703	1.48483	1.64967	1.31935	1.42964	1.51037	1.12092
TRINITY_DN1122_c0_g1	5.81338	5.80608	6.57016	4.33345	4.65016	4.94932	3.98611	3.11217	4.05524	4.46756	5.04156	5.87296	3.80154	4.74641	4.34345	4.74657	5.1818	6.13632
TRINITY_DN112236_c0_g1	8.76096	8.17748	7.92937	8.48674	8.05659	7.85941	8.65355	8.49143	8.43748	7.43423	7.16028	7.47986	8.71656	8.51542	8.53413	8.86271	8.67847	8.87319
TRINITY_DN1123_c0_g1	9.04501	8.84403	10.2614	8.68502	8.5348	8.37634	8.78769	8.69768	8.33976	9.30499	8.9232	8.26422	8.62991	8.47576	8.28873	8.7334	8.64	8.47731
TRINITY_DN11243_c0_g1	1.69707	1.734	2.26972	1.30211	0.952765	1.24911	1.49844	1.6447	1.51591	0.879458	0.965057	0.855671	1.24106	1.08173	1.37997	1.21612	1.78096	1.05869
TRINITY_DN112440_c0_g1	0.824877	1.083	0.98836	2.14034	1.65978	1.1329	1.4614	0.771609	1.50633	2.44158	2.67889	1.65484	1.18744	1.76282	1.37131	1.5325	0.932345	1.64089
TRINITY_DN11253_c4_g1	5.77579	4.03794	5.41144	6.94126	6.75993	6.79775	6.71778	6.28443	6.7676	6.81217	6.64979	6.59566	6.68259	6.57601	6.48883	5.18556	4.37681	4.59118
TRINITY_DN11259_c1_g2	3.66231	4.12251	4.39151	4.6366	4.19844	4.40429	4.36781	3.51664	4.20368	5.42126	5.14182	5.32721	4.54671	4.49982	4.5364	4.79816	4.12723	4.06066
TRINITY_DN112642_c1_g1	1.72803	2.36631	1.84809	2.91067	3.82212	3.34731	3.39942	2.62739	2.96304	3.20744	2.60229	3.26513	2.64951	2.42662	2.91827	2.55744	2.53141	2.35827
TRINITY_DN11268_c0_g1	6.41352	6.18083	6.77878	6.18192	6.76949	7.13525	6.63412	6.85152	6.60537	4.21537	5.07004	4.28217	6.61922	6.85584	6.80207	6.34726	5.89409	6.30338
TRINITY_DN11272_c0_g1	2.04988	1.47709	2.27129	0.472384	0.609133	0.514046	0.495063	0.409633	0.495555	1.01617	1.19805	0.510383	0.500066	0.518038	0.454364	1.77027	1.14304	1.3937
TRINITY_DN11273_c0_g1	1.57351	1.50131	1.68203	3.1438	2.99412	2.63832	2.06118	3.48807	2.22573	2.912	2.62045	1.77262	2.37091	2.98275	3.03092	2.19859	2.54217	2.91474
TRINITY_DN11275_c0_g1	3.52235	5.02992	4.9421	3.09502	3.84735	2.71833	2.9676	3.6067	3.49332	3.5966	4.68965	4.5152	3.45865	3.22433	2.87098	3.77067	3.68621	4.79192
TRINITY_DN11277_c0_g1	3.74586	4.35287	4.18264	7.63532	7.91621	7.59894	6.89293	7.14535	6.5569	6.08086	6.92678	5.80866	7.16795	7.04065	7.03306	4.50354	4.14399	4.80436
TRINITY_DN112936_c0_g1	1.39727	1.3313	1.49622	2.883	2.24406	2.12414	2.38077	2.81436	2.5082	2.66067	2.07004	3.24581	3.35297	2.1203	2.38065	1.73977	1.51513	1.35987
TRINITY_DN113037_c2_g1	5.05355	5.79593	4.09005	6.06223	6.08796	5.91218	6.15045	6.04193	5.52247	6.38541	5.8854	6.26716	5.62157	5.64339	5.67303	5.89836	5.82564	5.7018
TRINITY_DN11304_c0_g1	3.49343	3.68354	2.51089	4.34138	4.76233	4.4451	4.08758	4.17452	4.15319	3.80062	4.44626	4.4943	4.02884	4.33635	3.77487	4.20778	3.7809	4.76534
TRINITY_DN113102_c0_g1	1.55344	1.2621	1.42322	3.21057	3.24762	2.62028	1.27692	2.47361	2.35427	1.589	1.48447	2.19676	2.57208	1.54786	1.55484	2.09682	2.71815	2.61905
TRINITY_DN11311_c5_g1	2.56462	2.37889	4.49926	2.95192	2.43733	1.98185	2.06181	2.37784	2.48809	2.21563	2.64489	2.84792	2.11458	1.78015	2.17091	2.74264	2.19857	2.86827
TRINITY_DN11313_c0_g1	3.79986	3.63692	4.14704	2.74366	3.83765	3.34894	2.27793	2.46745	2.79433	3.83353	2.72216	3.3481	2.14546	3.61107	2.65378	2.99112	3.16885	2.9717
TRINITY_DN11314_c0_g1	5.28367	5.58055	5.95543	6.33256	5.55188	6.34918	5.31307	5.17056	5.17731	4.84627	4.54513	5.25758	5.62462	5.2434	5.50715	5.81119	5.93923	5.89985
TRINITY_DN11324_c0_g1	5.04881	5.3703	6.00703	4.03379	4.96696	3.71423	3.19635	4.47083	4.61233	4.8977	5.38676	6.86713	4.26227	3.81901	4.95855	5.24759	4.93771	5.85546
TRINITY_DN11327_c0_g1	7.533	7.88946	9.28273	7.70565	7.65159	7.68545	7.70609	7.41967	7.64168	7.74054	7.36825	6.82953	7.47348	7.56973	7.56243	7.65584	7.71308	7.63406
TRINITY_DN113271_c0_g1	1.1024	1.05788	1.17089	2.12893	1.20073	2.13605	1.2567	2.13162	1.96601	1.84404	2.07785	2.14619	1.47629	1.65494	2.09842	1.26037	1.66421	1.85462
TRINITY_DN1133_c0_g2	4.88556	4.61825	5.19187	2.86383	3.21237	2.81068	2.41372	2.98278	3.53268	2.90174	3.80132	4.58957	3.00484	3.18862	3.06183	4.41581	4.81767	4.86465
TRINITY_DN113319_c0_g1	3.05354	4.23739	4.9302	3.27116	3.54996	3.69887	3.0352	2.94994	2.82975	3.42061	4.08555	3.73884	3.07011	3.77049	3.42917	3.81427	4.035	2.85037
TRINITY_DN1134_c2_g1	7.96638	7.92037	8.88517	7.92567	7.3733	7.97492	7.80088	7.74982	7.77287	7.32533	7.48229	7.39957	7.67899	7.80672	7.66982	7.70425	7.93357	7.70717
TRINITY_DN1134_c5_g1	6.8424	6.36977	6.37155	6.75703	7.37654	6.95392	6.76452	6.91541	7.18251	6.21233	5.8437	5.82965	7.08742	6.98651	6.71726	6.991	6.93114	6.83493
TRINITY_DN113452_c0_g2	3.40003	2.83866	3.15893	0.771329	1.00643	0.845788	0.812228	0.652662	0.813105	0.882294	1.35967	0.839357	0.821131	0.852773	0.738138	3.50764	1.58134	2.95996
TRINITY_DN113474_c0_g1	4.16813	3.4252	3.12857	4.47017	5.42932	4.70191	4.80824	4.59431	4.80101	3.32654	3.55497	3.92032	4.47404	3.67004	4.1435	4.17026	4.21316	5.19632
TRINITY_DN11349_c6_g1	3.7507	4.10632	4.20822	5.31658	5.39013	5.853	4.23454	4.26618	4.77547	5.14413	4.91505	5.2296	4.9295	4.72006	4.58395	2.6756	3.44148	3.0129
TRINITY_DN11352_c0_g4	2.71536	3.6842	3.35349	4.62537	3.78133	4.4885	4.34786	4.35544	4.5754	4.42835	4.82148	4.07762	4.49598	4.48361	3.77799	4.17025	3.92455	4.12519
TRINITY_DN1136_c0_g1	8.58301	9.58055	9.71668	8.26937	8.1027	7.41764	6.93766	7.64747	7.75392	8.40899	9.26572	9.27965	6.69364	7.54795	7.96032	8.52266	8.36328	9.2003
TRINITY_DN11361_c0_g1	5.02676	5.40977	5.20244	5.44422	5.80488	5.79641	5.63393	5.14096	5.60001	5.58491	6.53689	5.67797	5.53844	5.14225	5.61648	6.18251	6.30187	6.74632
TRINITY_DN113648_c0_g1	3.80666	2.82654	2.16094	4.23738	3.35929	4.10935	3.59129	3.01562	3.65716	4.22605	3.6523	4.39537	3.73811	3.57883	4.12719	2.30508	2.19121	1.93997
TRINITY_DN113652_c0_g3	3.08214	3.83801	2.81972	3.45538	2.95942	2.60277	1.98306	1.98325	1.99623	3.07346	2.7116	2.87618	2.55335	2.21203	2.61634	2.1368	2.26956	2.0064
TRINITY_DN113665_c0_g3	1.00373	0.958747	1.07247	1.45321	1.81074	1.83917	0.969007	1.03118	1.78404	2.4032	2.01333	1.93605	1.79935	0.995464	1.39779	2.06172	2.08789	1.53132
TRINITY_DN11367_c0_g1	2.98149	1.84945	1.54781	3.02274	3.10406	2.37622	1.65041	1.21835	1.65455	2.52585	3.19741	3.52357	1.88931	2.83621	2.75808	1.53384	2.49402	1.39738
TRINITY_DN11373_c0_g4	0.855988	0.817641	0.915036	1.20659	0.940757	1.48345	1.88047	2.33028	2.007	1.5221	1.52087	0.956814	1.20154	1.47819	1.52649	1.06062	1.06887	1.38522
TRINITY_DN11379_c0_g1	5.2704	4.96771	4.69031	5.33108	5.63707	4.99608	4.99715	5.26179	5.31596	5.1955	4.93731	5.03686	4.94545	5.28881	4.78407	6.26963	5.59706	5.83316
TRINITY_DN1138_c0_g2	8.01886	7.94209	8.7215	6.40586	6.46033	6.52294	6.54115	7.07047	6.57551	3.49003	6.18871	3.81876	6.82085	6.77221	6.68042	7.78651	7.33061	7.69815
TRINITY_DN11381_c0_g1	8.62643	8.6639	9.05432	8.21344	8.63057	8.16868	7.55567	7.8045	7.8145	8.78087	9.02868	8.97822	8.0875	8.3892	8.01295	8.3503	9.04353	8.73234
TRINITY_DN113822_c0_g1	2.70022	1.29262	2.36899	0.868864	1.02645	0.916376	1.42924	1.76846	1.45664	1.55923	1.04069	1.72627	0.90039	1.34041	1.31774	1.43851	2.03826	1.30335
TRINITY_DN11397_c2_g1	1.69287	0.94015	1.04396	1.92475	1.34284	1.54101	1.80741	2.4122	2.18626	0.991458	1.08479	0.965444	1.37265	1.66832	1.46697	1.46674	1.73562	1.48909
TRINITY_DN114_c0_g1	13.1088	13.4094	14.5612	11.4812	12.0013	11.7897	10.9141	11.5525	11.543	12.9268	12.9385	13.4134	11.0095	11.6977	11.7106	12.7793	12.9229	13.1223
TRINITY_DN11401_c2_g1	4.93614	4.67563	5.02396	3.65014	3.66766	3.98302	3.46081	3.18466	3.777	3.11884	3.71595	2.99909	2.96452	3.31505	3.68029	5.47035	4.3599	5.20837
TRINITY_DN1141_c0_g1	5.44058	5.86993	5.04091	6.93645	6.18703	6.34419	6.02783	5.38103	5.4071	8.34401	7.76313	8.09773	5.51463	5.40811	6.11668	4.81023	4.12474	4.81917
TRINITY_DN11418_c0_g1	2.1963	3.28338	3.49323	4.09676	3.50149	4.24009	3.7884	3.80216	3.84462	3.91512	4.27364	5.5892	4.42789	4.44763	4.13779	4.12939	3.43504	2.99595
TRINITY_DN1142_c0_g1	12.292	12.6595	13.9253	12.2013	12.309	12.5806	12.3704	12.4633	12.2273	12.4314	12.2746	12.003	12.2761	12.2227	12.2534	12.2846	12.5976	12.3487
TRINITY_DN11423_c3_g1	1.54715	1.26565	1.41143	1.43385	1.4493	2.48148	1.93196	2.74476	2.39137	2.79796	2.63753	2.65918	1.87897	1.88032	1.67598	2.52833	1.69395	2.48652
TRINITY_DN11424_c0_g1	3.46552	2.69696	3.44216	3.90301	3.57399	3.57526	3.9385	3.83585	3.89858	3.01619	2.39744	2.9093	4.34144	4.0589	4.09686	3.60013	3.80877	4.07168
TRINITY_DN11430_c1_g1	4.03301	3.87383	5.82948	3.44612	2.90854	3.42581	4.02728	4.56935	4.43892	4.26935	3.8195	3.48016	4.26554	4.29878	3.64724	3.35404	4.17149	4.7381
TRINITY_DN11433_c0_g1	7.62904	7.59439	7.12395	6.70204	7.15621	6.87657	7.25515	7.42862	7.3208	7.70092	7.76579	8.03331	6.94293	7.01239	7.71527	7.68246	7.43459	8.36432
TRINITY_DN11435_c0_g2	1.2816	1.22929	1.36155	2.391	1.55795	1.52831	2.48547	2.69719	2.0606	1.77106	2.45869	2.3491	2.13744	1.71943	2.26191	1.81872	1.90602	2.18648
TRINITY_DN114424_c0_g1	5.11589	3.74918	4.79867	3.38797	4.10018	4.33448	3.85139	3.52878	4.422	2.69055	2.99049	3.57587	4.22119	3.73333	4.13552	3.15348	4.10105	3.78658
TRINITY_DN11443_c0_g4	2.55356	3.23555	2.19502	3.73622	3.73925	2.93679	3.26833	2.78501	3.5172	3.7082	3.62208	3.64735	3.54634	4.85423	3.69159	3.64741	3.9182	2.96755
TRINITY_DN114450_c7_g1	1.2499	1.15781	1.3824	1.12447	2.44669	1.22403	3.5038	3.79259	3.13058	1.27261	1.46354	1.21546	4.47835	4.2609	3.94543	1.17527	1.40704	1.1981
TRINITY_DN11447_c0_g1	2.9715	3.119	2.58961	4.12379	4.84291	4.06934	4.0773	4.38044	3.5615	4.30083	3.88718	4.5971	4.4846	3.6721	3.83757	4.42169	4.19399	4.21687
TRINITY_DN114545_c0_g3	4.56407	4.85013	1.83198	2.11995	2.16929	2.93132	2.48971	3.02629	2.74782	1.96482	2.19923	2.56304	2.23908	2.70991	2.03952	3.91274	4.14181	2.86495
TRINITY_DN11456_c0_g1	1.98923	2.37925	1.81912	2.46532	1.38057	2.84314	2.13068	1.83165	1.61093	2.56991	1.68102	2.55091	2.43105	1.2517	2.31782	1.21726	1.36071	1.23067
TRINITY_DN11457_c0_g4	4.45198	3.83159	2.67961	4.44787	5.05051	4.31759	4.4253	4.93373	4.31459	4.76262	5.37168	5.25172	3.88695	4.37318	4.74584	4.61343	4.65269	4.96111
TRINITY_DN11459_c0_g1	4.30657	4.98384	3.93072	5.71823	5.57752	5.66286	5.97637	6.38722	6.71669	4.70856	5.56404	4.78425	5.7353	5.93682	6.55294	5.37335	4.63165	5.86093
TRINITY_DN1146_c0_g1	9.27862	9.90391	10.2353	9.65631	9.66976	9.54331	9.39715	9.42288	9.67716	11.0393	10.9819	10.8419	9.35464	9.45903	9.8398	9.55852	9.83343	9.78784
TRINITY_DN11460_c0_g2	8.03208	8.32164	7.89077	7.99212	8.64129	8.25724	8.03631	8.30159	8.40648	7.29669	7.58359	6.6119	7.92423	8.54958	8.15857	8.32952	8.47515	8.31487
TRINITY_DN11460_c3_g1	0.913023	0.871866	0.976137	1.20287	2.00173	1.12207	1.73082	1.07465	1.8735	2.38468	1.71374	1.75402	1.44326	1.40186	1.76453	1.23927	0.98835	1.26082
TRINITY_DN11461_c1_g1	2.01116	0.433925	2.45403	0.638706	1.11631	0.460875	0.44256	0.360217	0.443034	0.745931	0.564382	0.963948	0.447387	0.715923	0.766931	1.17506	1.09315	1.20287
TRINITY_DN114646_c0_g2	5.78027	6.47687	7.58193	3.17667	3.54157	4.02342	5.26359	5.23612	4.91628	3.60474	3.06163	3.10484	4.19385	4.2151	4.6779	6.50737	7.33599	7.03854
TRINITY_DN1147_c0_g1	7.4247	7.80286	8.53895	6.10956	6.96963	6.11473	6.685	6.80521	6.88935	7.93464	7.7197	8.19356	6.91822	7.19233	7.36406	7.46617	8.05775	8.32976
TRINITY_DN114731_c0_g1	4.39086	4.52218	3.3497	5.50812	4.7904	5.86264	4.86777	4.75814	5.10007	4.86832	4.77029	5.26671	4.81656	4.88636	5.52864	5.05422	5.0752	5.1065
TRINITY_DN11475_c2_g2	2.16621	1.83493	1.95926	3.20099	3.06675	2.71531	3.55069	3.32826	3.21611	3.56829	3.46997	3.06363	3.40226	2.4233	2.65934	3.14508	3.43979	2.94592
TRINITY_DN11477_c0_g1	5.14394	4.93779	5.20711	5.74376	6.14145	5.3766	6.2171	6.34664	5.796	5.74473	5.37811	5.31966	6.16126	5.98204	5.7154	5.20358	5.40348	5.42587
TRINITY_DN11478_c0_g1	4.59975	4.24024	4.27575	4.99163	6.73662	4.87716	3.85403	3.17667	2.70129	5.62183	7.28991	6.75731	5.6247	4.09876	5.73654	3.27771	3.05291	3.22626
TRINITY_DN114781_c1_g1	0.824038	0.784772	0.884236	1.28021	1.94215	1.6725	1.16667	0.709557	1.19471	0.834056	1.44318	1.24296	2.18677	2.0682	1.62974	1.32277	1.3963	1.01172
TRINITY_DN1148_c0_g1	8.94402	9.54193	10.0579	9.11833	8.55436	8.5809	8.26046	8.67873	8.63687	9.66917	9.64191	10.0142	8.38666	8.67794	8.84113	9.18564	9.00933	9.1613
TRINITY_DN11483_c3_g1	6.18747	6.36697	6.10155	7.03439	7.03707	7.06263	7.00772	6.96551	7.09497	5.86312	5.17939	5.28507	6.9992	6.90202	7.06614	7.09328	7.12376	6.7085
TRINITY_DN11483_c4_g1	2.40599	2.89203	1.93615	3.0831	2.73492	3.02242	2.11454	2.81944	2.29397	4.47729	5.12984	5.28173	1.93395	2.37952	3.06184	2.92078	2.68075	4.38535
TRINITY_DN114854_c0_g1	1.11339	1.07219	1.17738	1.76206	1.68503	1.90699	1.81445	1.48362	1.73283	1.69553	1.70512	1.78059	1.87133	2.01155	2.01841	1.92036	1.44353	1.84695
TRINITY_DN1150_c5_g1	2.91112	2.01449	1.97829	3.44537	3.37032	3.52634	3.52452	3.43896	3.59165	2.86202	3.04163	2.80361	3.63943	2.99635	3.52873	2.55964	2.25093	2.17583
TRINITY_DN1150_c7_g1	4.77307	5.07854	5.99374	4.4607	4.62242	4.47091	4.59875	4.68333	4.36472	3.66778	3.59663	3.94086	4.08015	4.57443	4.34077	4.82697	4.66965	4.97556
TRINITY_DN1150_c8_g3	8.30641	8.4781	8.45333	3.17507	4.9498	3.1692	4.40299	4.45951	5.22926	3.12872	5.31307	5.48534	4.46387	4.24376	4.76973	7.68945	7.65122	8.65845
TRINITY_DN115039_c0_g1	5.23311	4.96527	5.05425	5.0123	4.94888	4.96967	5.4776	6.04007	5.82405	4.6737	4.09397	4.36353	5.96501	5.95217	5.70155	4.72462	5.77443	5.57276
TRINITY_DN11504_c0_g1	3.59061	3.06207	4.24264	4.74065	4.24809	3.55257	4.73854	4.49451	4.30122	2.92501	3.18801	3.22772	2.99232	4.75829	4.01381	3.052	2.49992	2.7824
TRINITY_DN115087_c3_g1	1.99005	2.39655	1.90326	3.38488	3.08141	2.82516	2.99548	3.44401	2.75341	3.71718	3.64367	2.58345	1.94513	2.60216	3.00278	2.99053	3.25411	2.76629
TRINITY_DN11509_c1_g2	1.99784	1.52458	1.6959	2.62132	2.85624	3.36197	2.50711	2.86473	2.65253	2.03175	2.4419	2.4463	2.60419	2.73073	2.15518	2.4184	2.8135	2.81497
TRINITY_DN11511_c0_g2	1.4139	1.35232	1.50712	2.67865	2.23631	2.37624	2.3481	2.40508	2.80289	2.43056	2.26798	1.84718	1.3743	2.81712	2.09857	2.02876	3.06354	2.39766
TRINITY_DN11512_c0_g2	2.19056	2.59681	2.29479	2.71052	3.69436	3.12461	3.86631	3.08041	3.19673	3.66135	3.18326	3.43596	3.08829	3.80443	3.67756	3.54632	3.4528	3.53858
TRINITY_DN11513_c0_g1	4.96134	4.94038	5.10054	5.10412	5.60832	6.03947	5.30537	5.23652	5.829	5.82649	6.22948	6.15829	5.36833	5.55392	5.71114	5.77667	5.02786	5.54737
TRINITY_DN11514_c0_g1	6.02218	4.68253	3.69287	4.75549	3.77611	4.03742	5.89643	5.26157	4.83992	6.28312	5.34933	5.53768	4.42606	4.52936	4.56428	5.34705	4.09263	4.28778
TRINITY_DN115146_c0_g1	4.9623	4.79914	4.88796	3.734	3.78533	3.96407	3.66045	4.13693	3.59519	4.19693	4.23758	4.66366	3.76185	3.98045	3.74174	3.84871	4.01714	4.01677
TRINITY_DN11517_c0_g1	7.49791	7.16835	7.41475	7.80281	7.5003	7.53191	7.96902	7.31977	7.61549	8.47423	8.13961	7.9584	7.31232	7.16954	7.31976	7.66131	7.66522	7.64217
TRINITY_DN1152_c0_g1	7.42495	6.91322	6.73391	8.03649	7.47427	6.91182	8.45029	8.29655	8.0409	7.09101	6.62966	6.91834	8.52674	8.37502	8.28491	6.5534	6.62414	6.82331
TRINITY_DN11524_c1_g1	4.74523	5.04548	4.84534	4.33048	3.50579	4.063	4.86823	5.53903	4.62695	3.43681	3.79815	3.54437	4.34827	5.17641	4.35637	3.40653	4.93642	5.345
TRINITY_DN11524_c1_g2	3.28117	3.13483	2.40919	3.70541	4.56075	3.67903	4.1762	4.48756	4.31788	3.99189	4.83598	4.13062	3.86942	4.25903	4.01327	3.49043	3.49822	3.6125
TRINITY_DN11525_c0_g1	4.51109	4.2532	4.61331	5.4524	5.30234	5.8891	5.29739	5.03251	5.35589	4.53129	4.09098	4.89184	5.26872	5.46748	5.68934	3.6997	3.42838	4.73314
TRINITY_DN11528_c0_g1	4.96563	5.38241	5.36683	4.09106	4.49846	3.91275	4.171	4.24201	4.51324	4.65903	4.70462	5.0138	3.76518	4.3017	4.28133	4.87409	4.56176	5.50306
TRINITY_DN11530_c3_g2	3.94899	4.05917	4.92748	5.99938	6.65707	6.29519	5.26409	6.6711	5.60855	3.565	3.25983	2.53514	5.55827	6.89656	5.81484	4.98967	5.22963	4.65038
TRINITY_DN11533_c0_g2	3.65685	3.34674	3.63568	3.60514	3.67856	4.31688	3.48346	3.52253	3.0346	3.7983	4.5642	4.76096	2.99686	3.90518	3.34236	3.12255	2.92774	3.40915
TRINITY_DN115337_c0_g1	0.788089	0.748618	0.848438	1.8664	2.18654	1.49981	0.971432	0.974081	0.9734	1.41009	1.81296	2.09193	1.58423	1.20054	0.904924	0.968834	0.860088	1.16888
TRINITY_DN115341_c2_g3	2.93348	3.43028	2.42739	3.59809	4.08405	4.01487	4.45655	4.00265	4.37508	3.87601	4.73951	3.59619	4.3237	4.22271	3.97881	4.34121	4.3114	3.3872
TRINITY_DN115360_c0_g2	4.39397	3.96917	4.74636	6.59569	6.25146	6.13146	6.62689	6.40841	6.47749	4.68509	5.16532	5.16664	6.84577	6.59922	6.36779	3.50871	3.20148	3.45771
TRINITY_DN11538_c2_g1	1.86718	1.57606	1.75979	3.19496	2.64741	2.21388	2.97271	3.01764	3.16376	3.19916	2.83124	2.99492	2.02136	2.20879	3.01257	2.67397	2.75268	2.51974
TRINITY_DN11542_c0_g2	4.99587	4.95395	4.45473	5.90902	6.81992	5.28853	5.95802	5.33093	5.36457	4.71719	5.43848	4.78781	5.9275	5.74757	5.88174	5.02647	5.56504	4.65486
TRINITY_DN11543_c0_g4	6.64737	7.01993	7.12777	5.27284	5.89648	6.09128	4.34561	5.16662	5.99801	5.4746	5.9764	6.28105	4.86224	5.90362	5.92291	6.76966	7.26278	7.24043
TRINITY_DN11543_c1_g1	9.17811	8.96314	9.31362	7.17735	7.1597	7.37825	6.8895	7.01726	7.70925	8.08119	8.28865	9.2614	6.87588	7.44197	7.47582	8.55866	8.55723	9.14144
TRINITY_DN11547_c0_g1	2.68232	2.11114	1.95066	3.83447	2.50372	4.19572	2.64315	2.4958	2.58199	2.7414	3.193	3.93664	2.6915	3.06295	3.11916	3.44385	3.02722	3.13321
TRINITY_DN115534_c0_g1	2.12979	2.0407	1.84291	2.91909	3.25904	3.38504	3.02099	3.42521	3.17539	1.74324	2.18464	2.4014	2.71531	2.77382	2.67925	2.85818	3.19999	3.6299
TRINITY_DN11558_c0_g1	11.4897	11.5294	12.6451	11.2228	11.0457	11.4612	11.317	11.2012	11.1826	11.2155	10.995	10.8345	11.2936	11.0504	11.2023	11.3863	11.4583	11.2903
TRINITY_DN1156_c0_g1	10.2866	10.6386	10.9766	8.79891	9.2353	9.23228	7.93524	8.70073	9.30145	9.65495	9.98205	10.8386	8.02785	8.98024	9.21097	10.0496	10.1831	10.4218
TRINITY_DN115605_c0_g1	2.26599	2.32384	1.51562	2.6916	1.82109	2.67052	2.95722	2.67493	2.74909	1.67272	1.57677	1.39585	3.04092	2.74745	2.90827	1.90349	1.534	1.38387
TRINITY_DN11561_c0_g1	8.87211	8.41416	8.7397	9.45665	9.18488	9.16742	9.49411	9.21623	9.2726	9.94206	9.5258	9.60044	9.45626	8.9503	9.04493	8.76542	8.7718	8.92225
TRINITY_DN11570_c0_g1	6.34785	6.69109	5.75704	5.06583	4.84944	4.67243	6.1194	6.36628	6.32372	4.8965	5.23912	5.69572	6.00712	5.57978	5.77425	6.80069	6.36394	6.63305
TRINITY_DN115716_c0_g1	0.984119	0.936857	1.05584	1.57791	2.51488	1.55848	0.947663	1.49515	1.16741	2.32141	1.84761	2.58189	1.52241	1.56575	1.08927	1.3437	1.57913	1.90706
TRINITY_DN11578_c1_g1	2.02865	2.46885	1.95089	3.5726	3.35705	3.91147	2.65701	3.00441	2.31668	3.32144	2.7047	2.2048	3.25178	2.87469	3.20236	3.62756	2.79519	3.72397
TRINITY_DN115780_c0_g1	7.77764	7.86623	8.14067	4.87572	4.85432	4.01152	7.42894	7.00643	7.18601	5.23286	5.42943	5.27685	6.97333	6.7569	6.63215	7.71065	7.5348	7.55592
TRINITY_DN115787_c0_g2	1.41186	1.92058	2.95548	1.3	2.2867	1.72705	1.16005	0.8395	0.946536	0.995864	1.10427	1.40023	2.04021	2.07861	1.51428	1.8809	1.07138	1.52967
TRINITY_DN11579_c0_g1	5.39259	5.50728	4.81267	1.55898	1.96105	1.6674	2.1127	2.56533	2.47347	2.01042	3.02202	1.90754	1.62205	1.72616	2.69033	4.83828	4.467	5.48309
TRINITY_DN11579_c1_g1	4.33902	3.66498	5.02425	1.41169	1.76192	1.4997	1.7132	1.62973	2.63273	1.63166	2.63564	1.48914	2.33732	1.51115	2.10451	4.21305	4.20941	5.45997
TRINITY_DN11582_c1_g2	5.95574	4.8178	5.89532	5.56326	5.22938	5.8007	5.39774	5.43569	5.26907	4.40044	5.01309	5.01019	5.87927	6.04096	6.05916	5.8307	5.83246	5.71179
TRINITY_DN115831_c0_g1	5.20293	5.33884	3.98517	6.32257	6.64235	6.65568	6.78476	6.77807	6.68422	6.5568	6.51726	6.44929	7.10244	6.16379	6.44937	5.76196	5.17006	5.4887
TRINITY_DN11585_c1_g1	8.18705	8.10646	7.81347	6.3256	6.74664	6.82027	6.57594	6.78054	7.45073	7.20594	7.13553	8.71514	6.28435	6.92033	7.15552	7.91387	7.70061	8.19373
TRINITY_DN11585_c1_g2	1.14419	1.09531	1.21884	2.33932	2.11913	2.08494	1.31256	1.7169	1.65733	1.75969	2.66952	2.06754	2.23525	2.08317	1.52703	1.63927	1.23325	1.80119
TRINITY_DN11585_c1_g4	8.68989	8.47222	9.13053	7.22625	7.75299	7.4965	7.42974	7.45406	8.16586	8.31987	7.99698	9.4401	7.15023	7.70217	7.83347	8.78627	8.44404	9.13394
TRINITY_DN11585_c2_g1	3.3792	3.60913	2.31084	3.95729	4.04446	3.81296	4.01055	4.10227	3.71313	3.36392	2.64289	2.67927	3.8681	4.52312	3.81419	4.01715	3.6234	3.87795
TRINITY_DN11585_c2_g3	5.42975	5.47327	4.98754	4.22679	4.2512	3.55308	3.62768	2.78992	4.16899	4.7865	4.96623	6.34226	3.38043	4.72041	4.53311	4.88079	5.15263	5.65056
TRINITY_DN1159_c0_g1	7.60699	7.50229	6.5004	8.45104	7.88287	8.36056	8.21881	7.81604	7.2203	7.55262	7.47986	7.17222	8.45535	8.05925	7.6338	7.77172	7.41603	6.96606
TRINITY_DN1159_c2_g1	6.40341	5.95636	6.7632	6.9499	6.18859	6.52305	6.57524	6.6204	6.64385	6.15041	6.51351	6.28218	6.84471	6.90706	6.60052	6.365	5.55975	5.46283
TRINITY_DN11597_c0_g1	6.28795	6.22132	6.44183	6.62647	6.67463	6.037	6.69321	6.58523	6.38273	4.55196	5.31501	5.67477	6.56988	6.93011	6.73464	6.62186	7.00901	6.02649
TRINITY_DN11597_c1_g1	8.07873	7.2263	7.42198	8.41607	8.62994	8.24238	8.39503	8.51288	8.06435	8.27009	7.90002	7.83557	8.54136	8.47878	8.24205	7.56586	7.59472	7.20417
TRINITY_DN11597_c3_g3	4.04647	3.72346	2.47521	4.21706	3.86028	3.64827	3.75622	4.00657	3.88664	4.90546	4.75442	4.97811	3.80239	4.11193	3.46433	3.9814	4.49338	4.04005
TRINITY_DN11600_c0_g3	3.23068	3.83534	4.39037	2.44011	2.81953	2.86149	1.89292	2.46654	2.27751	2.82888	2.47567	4.20823	2.44865	2.16616	2.22195	2.83817	3.29248	3.41074
TRINITY_DN11603_c1_g1	3.67395	3.36834	2.96451	3.79894	3.75355	3.59397	3.55677	3.7571	3.68693	3.23705	2.83526	2.68579	3.79733	4.0062	4.39759	3.79349	3.95536	3.16619
TRINITY_DN11604_c0_g1	3.24054	3.65185	2.66995	3.38758	3.97989	4.30489	4.53115	4.31973	4.02385	4.18197	4.4425	4.21653	4.06554	4.21841	4.09726	4.37586	4.58014	4.56686
TRINITY_DN11605_c3_g1	3.73273	4.63381	4.82075	4.15398	4.3456	3.79956	3.23586	3.38408	4.40802	4.44756	4.47013	5.69864	3.4027	3.99717	3.55484	4.13378	4.03016	4.76795
TRINITY_DN1161_c0_g1	8.19195	7.60553	7.34167	8.73311	8.7158	8.20754	8.64215	8.09926	8.58094	8.47129	8.99449	8.64779	8.84974	8.89205	8.81098	7.61823	7.503	7.34039
TRINITY_DN116110_c0_g1	3.36432	3.03613	2.40282	4.03009	4.05171	3.33995	3.81063	4.38239	3.83501	3.97864	4.26481	4.16239	4.02161	4.28186	3.82458	3.96433	3.70652	4.24414
TRINITY_DN1162_c1_g1	5.91708	6.00007	5.88494	5.89821	5.66829	5.81644	6.04677	6.02823	5.54324	6.69148	6.78324	6.35123	6.08091	5.50196	6.09519	5.4933	5.54523	5.40436
TRINITY_DN11623_c2_g1	5.01778	4.85507	5.34798	2.37687	3.33697	2.32854	2.84186	3.24791	2.96903	2.41354	3.61541	4.69038	2.22891	2.36388	2.69315	3.36729	3.03322	4.04404
TRINITY_DN11624_c1_g1	8.85481	8.57768	8.40223	9.52315	9.71219	9.27698	9.48251	9.85334	9.3748	8.90614	8.86023	8.55468	9.71055	9.99117	9.45616	8.76486	8.61405	8.59926
TRINITY_DN11625_c0_g2	0.975296	0.93187	1.04176	0.91674	1.77629	1.92321	2.11317	2.35953	2.14072	0.986365	1.60141	2.10248	1.16962	1.68043	1.78599	1.61076	1.0546	1.16331
TRINITY_DN11625_c2_g1	6.70457	6.322	6.5048	5.9	6.25745	5.71976	4.71822	5.27027	5.3311	5.13901	4.72698	5.39988	5.33409	5.13678	5.76934	6.70198	6.46499	6.68561
TRINITY_DN116296_c0_g1	4.73429	5.37384	4.5925	4.74768	4.61483	5.11114	5.39542	5.37899	5.71372	4.84728	4.5237	4.36299	6.04569	5.54357	5.4404	4.50289	4.38032	4.51578
TRINITY_DN1163_c2_g1	9.11216	9.37793	10.6738	8.97113	8.92597	9.02474	9.02558	9.07321	8.98443	9.26132	9.19581	8.96893	9.00053	9.01181	8.98122	8.9246	9.39715	9.05304
TRINITY_DN11630_c0_g1	12.1157	12.4439	13.7867	12.1389	12.0623	12.3	12.1512	12.1847	12	12.1899	11.9783	11.7958	12.0531	12.1139	12.0241	12.0968	12.4427	12.1279
TRINITY_DN11632_c1_g1	4.79581	3.75421	3.03839	3.66369	2.98248	3.43507	4.02757	4.01817	3.53866	2.37468	2.85682	2.47583	3.83977	3.83018	3.68021	4.35821	3.72459	4.07927
TRINITY_DN116325_c1_g1	3.86569	4.15168	4.57981	3.70813	2.26582	3.16991	2.55621	2.25581	2.34738	2.1186	3.58447	4.93667	3.2063	4.05118	4.01897	4.47631	2.35065	2.92463
TRINITY_DN1164_c0_g1	9.52003	9.46717	10.1324	8.54586	8.69054	8.76702	8.37116	8.44076	8.72276	8.77885	9.17818	9.75558	8.4644	8.61027	8.76956	9.2522	9.0713	9.70302
TRINITY_DN11647_c2_g1	4.11624	3.96896	4.3318	4.04257	4.64828	4.03219	4.38267	3.67014	3.74946	3.88027	3.26561	3.41686	4.43816	4.09061	3.72515	4.87914	4.17487	4.93634
TRINITY_DN116490_c0_g1	3.87098	3.98861	3.15622	4.40355	4.24932	4.59399	4.49951	4.78177	4.80364	4.16413	5.10314	5.42027	3.9784	4.51123	4.07824	4.03438	4.47462	3.96986
TRINITY_DN11664_c0_g1	4.68865	4.79663	5.43842	1.72079	1.70613	1.6574	1.39034	1.1225	1.99752	1.95567	2.00218	2.63498	1.40497	1.6691	1.44992	4.26629	3.94684	3.97537
TRINITY_DN11670_c0_g2	1.83804	2.12949	1.73208	2.6039	3.35479	3.81253	2.49413	1.6941	2.89995	2.68835	2.8874	2.45149	3.06673	2.38645	2.14075	2.71071	3.05813	2.41199
TRINITY_DN11672_c0_g3	4.20595	3.65756	2.4022	2.22746	2.73391	3.03517	1.95001	1.97981	2.85181	2.77896	5.11607	3.68564	2.17965	2.81461	2.62541	3.18445	3.99322	3.93438
TRINITY_DN11679_c0_g1	8.43352	7.62541	7.23419	9.03803	7.42237	8.79353	8.03226	8.08794	8.16949	9.28144	8.89579	9.25178	8.48652	7.80593	8.79248	8.79211	8.19286	8.8324
TRINITY_DN116822_c0_g1	4.28828	3.86698	2.80245	5.27015	5.03914	4.75366	5.86777	4.48322	4.7821	5.06417	5.80566	5.63304	5.39358	4.1701	5.29251	4.99209	4.91527	5.00547
TRINITY_DN11684_c0_g1	6.00436	6.04421	6.83793	6.66513	6.97621	6.80447	6.91659	6.87014	6.95132	6.66867	6.91104	6.95733	6.93857	7.02526	6.9826	6.16626	6.00145	6.0127
TRINITY_DN11687_c0_g1	7.4474	7.20618	6.31759	6.4512	6.51007	6.4747	6.54297	6.5095	6.41604	7.85749	7.56114	7.59951	6.52587	6.98351	6.42113	7.31477	7.33645	7.25321
TRINITY_DN11687_c2_g2	4.46593	4.2901	4.44168	3.09924	3.22526	3.30918	3.77347	3.36426	3.68364	3.58533	3.54612	3.86902	3.42334	3.48212	3.42665	3.87698	3.76521	4.20569
TRINITY_DN1169_c0_g1	3.94925	5.60973	3.92907	6.40409	7.12542	6.68595	4.9676	5.68166	5.34491	6.73844	6.38472	7.17935	5.42969	5.80047	5.43172	5.28501	5.69175	5.23353
TRINITY_DN1169_c0_g2	1.64799	1.57104	1.76318	3.36427	3.29452	2.88681	2.27735	2.85178	2.89099	2.67436	2.8687	3.56127	3.1272	2.48526	2.76821	1.97602	2.77245	2.30489
TRINITY_DN116909_c2_g1	6.15911	6.14242	6.46176	5.50538	5.8991	5.67743	5.78974	5.79314	5.72915	4.84256	5.43301	5.55116	5.61517	5.55972	5.76418	5.72636	5.23741	5.71082
TRINITY_DN11700_c1_g1	4.04616	3.85706	3.3497	1.44185	2.31107	1.54499	3.9059	3.7032	4.25908	1.59579	1.79863	1.53606	1.51078	2.19645	1.39599	3.44283	2.26587	3.67394
TRINITY_DN11701_c0_g1	4.15676	3.94933	2.99116	2.20689	3.41323	3.53966	3.19043	3.2755	3.28315	4.41037	5.68569	5.67095	1.8968	2.71767	2.88448	3.57686	2.45683	3.86457
TRINITY_DN1171_c3_g1	7.69951	7.02238	6.9273	7.68853	8.05458	7.9745	8.03514	8.23308	7.96845	5.98113	6.23859	5.85785	7.8623	8.25961	7.9318	7.68277	7.65403	7.47385
TRINITY_DN11712_c0_g4	5.99949	5.89619	5.0532	5.88778	6.07353	5.82176	5.90677	6.26307	6.10113	4.21262	4.07681	4.79764	5.91145	6.18385	5.86103	5.82592	5.35277	5.80424
TRINITY_DN11724_c0_g1	3.53797	4.14965	4.25709	5.76184	4.93161	5.62191	5.72773	5.26129	5.5237	3.20421	4.84323	3.52923	6.09838	6.1369	5.98059	5.256	4.69605	5.16719
TRINITY_DN11729_c0_g2	3.92314	3.81692	3.31802	2.26886	3.54635	2.69549	2.73246	3.41876	3.51837	1.89257	2.09828	1.83309	3.42083	3.62733	2.45224	3.71116	3.38029	3.60786
TRINITY_DN117360_c0_g1	7.97944	8.39717	9.02727	7.98267	7.81672	7.88747	7.51045	7.92622	8.01334	7.49099	7.84379	8.48006	7.17026	7.92686	7.71484	8.00277	8.61474	8.37788
TRINITY_DN117361_c0_g1	1.38294	1.54797	1.4664	2.32213	2.48936	1.76714	1.98941	2.08138	2.24019	2.37341	2.37404	2.91062	1.89141	2.29787	2.45246	2.10606	1.7365	2.43574
TRINITY_DN1174_c0_g1	12.2445	12.5973	12.892	10.9034	11.3544	11.2098	10.3777	10.9638	11.2726	12.1517	12.1594	12.8568	10.4273	11.2558	11.3223	12.0163	12.1387	12.4791
TRINITY_DN11740_c0_g2	1.54244	1.47031	1.65067	2.32813	2.19045	2.4007	2.38526	2.18061	2.63485	3.49063	3.12322	3.35721	2.36854	3.04177	2.40847	1.86501	2.92236	2.5388
TRINITY_DN11747_c0_g2	7.45663	7.39839	8.23139	7.1895	6.89344	7.25968	7.05646	7.13134	6.89158	6.97251	7.18197	6.82584	6.58041	7.018	6.91519	7.04273	6.92255	7.16654
TRINITY_DN11756_c0_g1	6.60506	6.31497	6.11028	5.90968	6.22664	5.96429	6.15415	6.72611	6.16531	5.60638	6.26421	5.64863	7.53768	7.05708	6.00821	5.89527	5.87799	5.55489
TRINITY_DN11765_c0_g2	5.44129	4.62708	5.00791	4.48977	4.34431	4.42586	4.22454	5.2729	4.77239	3.89714	4.47675	3.68195	4.66073	4.90721	4.60548	4.9389	4.80869	4.93809
TRINITY_DN11768_c0_g2	4.21554	4.73598	4.03	5.30034	5.65824	5.86358	5.99643	5.45393	5.91266	5.63886	5.78325	5.80094	5.94452	5.20557	5.22169	4.66984	3.49604	3.17654
TRINITY_DN11778_c2_g1	5.83419	5.70222	5.43721	6.11644	6.67516	5.68472	6.03834	6.23198	5.80424	6.24164	6.31294	6.6753	5.75832	5.42732	5.37391	6.34824	5.90915	6.09073
TRINITY_DN11783_c0_g1	6.67715	5.69127	6.08853	8.38994	8.12857	7.5215	7.80675	7.33376	7.5509	6.06708	6.63026	5.84916	7.71776	7.57453	7.44476	6.65796	6.45175	6.47692
TRINITY_DN118_c0_g1	6.89387	6.99916	7.33162	5.31793	5.80308	5.89776	5.29146	6.14049	6.10313	6.79253	6.70564	7.33374	5.46333	6.18654	5.91739	6.64475	6.39924	7.16318
TRINITY_DN1180_c0_g2	6.48838	6.99072	7.13782	5.66742	5.90087	5.18825	5.41027	5.66423	5.44723	6.2268	6.19042	6.26359	5.34505	6.03368	5.35554	6.33825	6.89844	6.65461
TRINITY_DN11820_c0_g2	6.56531	6.22796	6.93575	5.80484	5.35232	5.67761	6.36782	6.15095	6.19662	5.81891	6.66735	5.83559	6.37784	6.14693	5.87924	6.09883	6.24804	6.22691
TRINITY_DN118252_c0_g1	1.39689	1.33354	1.49232	1.83327	2.55177	1.80853	2.25147	2.66549	2.29632	2.43084	3.05857	2.11938	2.32624	1.80516	2.27722	1.73001	2.64067	3.25281
TRINITY_DN11828_c0_g1	1.71783	1.61447	1.86878	4.04376	3.38767	3.58485	3.04395	3.00401	3.06299	4.8269	4.13103	4.40164	2.9004	2.96492	2.659	1.63398	1.89718	1.89057
TRINITY_DN11834_c0_g1	4.09871	4.06092	4.02692	4.0827	4.27504	4.63013	4.70583	5.15056	5.31241	4.83373	4.32969	5.40818	4.21461	4.66875	4.60905	5.0759	4.90824	5.15012
TRINITY_DN11837_c2_g1	2.48112	2.69684	2.06419	2.80459	3.36092	2.76292	4.09002	3.23872	3.9252	3.61155	3.90736	4.60218	3.83539	2.98228	2.6536	2.80542	2.66359	2.98038
TRINITY_DN118448_c0_g1	3.32898	3.48399	3.49561	2.10179	3.12184	2.39384	2.01492	2.11812	3.22624	2.46721	2.90378	3.28563	1.8598	1.67035	2.47773	2.74655	3.17512	2.58478
TRINITY_DN118497_c3_g1	1.20723	1.15658	1.28458	2.17072	2.00833	2.15382	1.53772	1.68466	2.71039	1.45551	1.8358	2.34651	2.00247	1.60676	1.57559	2.32301	2.41277	1.85391
TRINITY_DN118509_c0_g1	1.21198	1.15887	1.29271	2.27155	1.60214	2.26335	2.43871	1.69385	2.45647	1.83229	1.34449	2.58393	1.39773	1.4237	2.57032	1.96862	2.66304	1.5785
TRINITY_DN11851_c0_g1	4.60443	4.65787	5.74326	3.92843	4.29955	3.93457	2.75572	3.38545	3.15349	4.45574	4.71826	5.37912	3.56295	3.25197	3.91456	4.10421	5.22847	5.02806
TRINITY_DN118544_c2_g1	3.72833	3.79394	5.63668	3.38893	3.72318	3.36586	3.26672	3.05071	3.18538	2.74601	3.66579	4.29756	3.67904	3.37829	3.59335	3.81611	4.48648	3.4724
TRINITY_DN11856_c0_g1	3.67784	4.60354	3.59227	4.24613	4.54986	3.97439	4.0536	4.51564	3.7425	7.80036	6.88353	7.69485	5.10986	4.40836	4.45767	4.70042	4.47402	4.46711
TRINITY_DN1186_c3_g1	6.84168	7.04367	6.92511	8.62638	9.69614	8.60099	7.9763	9.54827	8.72444	5.01323	5.39018	4.76337	8.30457	9.78428	8.78767	7.62754	8.41018	7.3955
TRINITY_DN11865_c0_g2	5.4839	5.27786	4.6692	5.76163	6.2021	6.28717	6.42911	6.12163	6.37123	6.21224	6.0863	6.25938	6.4845	6.21792	6.12337	5.36251	5.23276	5.50223
TRINITY_DN11866_c0_g1	4.81562	5.47792	5.93498	2.75542	3.26959	1.77235	1.86493	1.54315	2.7384	3.65026	4.11013	3.47534	2.52451	2.67764	2.73125	4.92099	4.93989	5.70192
TRINITY_DN118751_c0_g1	3.95075	3.02258	1.94709	3.59232	2.85002	2.99531	2.93831	2.84826	3.42949	1.83346	2.03335	1.77563	2.49172	3.84464	3.09299	3.02963	3.89868	3.78411
TRINITY_DN118895_c0_g1	1.12028	1.06322	1.20583	2.31697	2.16139	2.90464	3.05703	2.39965	2.57061	1.13467	1.26004	1.0987	2.26871	2.23092	1.78281	1.07388	1.22215	1.31615
TRINITY_DN11898_c0_g1	3.19935	1.86686	2.84085	1.77906	1.64772	2.46957	2.99647	3.05685	3.31593	1.51964	1.66903	1.71024	2.71597	2.34652	3.29332	1.82982	1.88457	2.28321
TRINITY_DN118981_c3_g1	1.17979	1.13016	1.25556	2.13736	1.55466	2.82776	1.14149	2.22161	1.82255	1.6179	2.17602	1.60009	1.85765	2.11957	1.86554	1.90884	2.1095	2.05083
TRINITY_DN1190_c0_g6	2.94147	2.9435	2.94043	2.9174	1.67902	2.77419	1.4702	1.3106	1.4711	1.96935	3.07812	1.91701	2.95662	1.91745	2.98533	2.46921	2.76073	2.91866
TRINITY_DN11901_c0_g1	3.82842	3.632	3.00071	4.39796	2.97526	3.08912	5.04255	4.61787	4.38743	3.0272	3.35501	3.54005	5.24152	4.50824	4.69952	3.06397	3.72955	2.85306
TRINITY_DN119168_c0_g1	2.47576	2.18068	2.23598	3.6789	3.52845	4.19116	4.03616	3.6984	4.24589	3.56532	3.58126	3.98737	2.82614	4.02307	3.41271	3.93907	3.67506	3.6111
TRINITY_DN11923_c2_g1	1.42137	1.7932	1.51947	2.70669	2.42797	3.60343	2.26953	1.78519	2.76227	2.04787	2.28603	1.39668	1.97098	2.68497	2.29638	2.04403	2.38941	2.68191
TRINITY_DN11924_c4_g1	4.24584	4.8796	5.26402	4.07256	4.86249	3.8618	4.34253	4.104	4.72054	3.19785	3.07203	2.5823	4.13918	3.9083	4.74302	4.09985	3.71605	4.24857
TRINITY_DN11926_c0_g1	4.71289	4.25086	2.84906	4.35888	3.14413	4.91802	3.64457	2.88647	3.95386	3.54257	2.94066	2.80559	4.32965	2.89805	3.91647	4.29638	4.55493	5.53671
TRINITY_DN11927_c1_g1	1.63995	1.36131	1.5158	2.20396	2.04862	2.4817	1.90183	2.06278	2.74351	3.04503	2.07197	3.01926	2.09617	2.89141	2.29067	2.46226	2.016	1.77617
TRINITY_DN11929_c0_g1	4.65521	4.56203	4.20419	1.95893	1.68379	1.44067	1.3897	1.68657	1.39103	2.20039	2.87388	2.81269	1.40324	1.45126	1.27648	4.8699	3.06682	3.5839
TRINITY_DN11929_c0_g2	8.83394	8.39304	8.69397	3.20982	4.34305	3.32844	4.39051	4.06241	3.75951	6.04497	5.82187	6.20736	3.80558	3.47492	3.6601	8.7385	8.09998	8.10453
TRINITY_DN11930_c0_g2	5.42235	5.04108	5.26716	4.0505	3.06934	4.0787	3.5653	3.5749	3.69204	4.61279	5.08166	5.48701	2.57918	3.33397	3.97445	4.77906	4.80065	5.3541
TRINITY_DN119311_c0_g1	6.1017	6.44956	6.85306	6.98445	8.13838	6.96917	6.44437	8.05961	7.05862	4.00428	4.38641	2.96811	6.59662	7.96859	6.95182	6.71996	6.86636	6.52562
TRINITY_DN119311_c0_g2	4.0076	4.68516	3.73269	4.65616	5.91311	4.88862	4.57293	5.8153	4.02425	2.40299	4.01142	2.31184	4.17684	5.63407	4.56002	4.53774	4.73398	3.89722
TRINITY_DN119329_c0_g1	3.01304	3.716	2.64077	1.96605	2.58978	2.55853	2.0365	2.57098	3.06874	2.64042	3.45248	4.49195	1.87152	2.27742	2.18661	2.69369	2.54279	3.72666
TRINITY_DN11934_c0_g1	3.79603	3.6719	2.60686	4.50613	4.48903	4.4943	4.77766	5.00464	3.64414	5.33657	4.87563	5.70905	5.01473	5.34188	4.96979	3.05447	3.86581	3.83903
TRINITY_DN11945_c0_g1	2.3882	1.67476	1.92778	4.37852	3.17917	3.17842	4.1978	3.74564	3.82626	3.58885	2.29785	1.97152	4.13639	4.26018	3.53036	2.10929	1.95615	1.71948
TRINITY_DN11948_c0_g1	4.4812	4.69967	4.25987	5.49473	5.75822	5.28001	5.20627	5.09288	5.30368	5.40924	4.46438	5.34318	5.13177	5.57217	5.2353	5.00629	5.17725	5.13975
TRINITY_DN11949_c1_g3	5.3851	5.45419	5.47981	5.58648	5.15657	5.31707	4.68949	5.31604	5.35621	5.67759	5.88679	5.5559	5.0272	5.11677	4.95084	4.25857	4.43807	5.08803
TRINITY_DN11949_c2_g1	3.79793	4.22949	4.15702	3.37855	4.42745	3.61783	3.22322	3.46786	3.99788	4.3461	4.63245	4.94232	3.4417	3.43286	3.54687	4.32184	3.06338	4.32409
TRINITY_DN1195_c0_g1	7.50459	6.81157	7.61958	5.66047	5.33977	4.85816	4.40739	5.35238	5.77073	6.6944	6.1858	7.3651	4.81323	5.07862	5.01835	6.82101	6.95378	6.54403
TRINITY_DN11952_c0_g1	5.31445	6.11585	5.55742	6.74837	6.37688	6.79933	6.76898	6.43308	7.04758	7.29092	6.33594	6.7886	6.75206	7.28206	7.0986	7.01885	6.56826	6.99766
TRINITY_DN11955_c3_g1	4.75619	5.48311	5.02529	5.3433	5.54559	5.33197	5.71744	5.87198	5.72525	5.83975	6.13302	6.12976	5.30357	4.89733	5.53044	5.439	5.60933	5.69446
TRINITY_DN11961_c2_g1	5.25666	5.41801	5.63291	3.36912	3.5978	2.85245	4.79943	4.93756	4.16087	4.95152	5.1093	4.5924	5.00449	4.27946	3.94663	5.86317	6.01444	5.80582
TRINITY_DN119633_c1_g1	1.54197	1.47336	1.64543	2.58975	2.37282	1.94088	2.75126	2.73899	2.71004	2.56669	1.71147	2.92734	3.50314	2.10043	2.63502	2.58635	2.89354	2.71117
TRINITY_DN11971_c1_g2	5.39298	5.55623	5.05778	6.03011	7.21175	6.86664	5.99073	7.12313	6.18821	4.26291	5.20015	4.45396	6.41675	7.29777	6.27906	5.80088	5.7631	6.02598
TRINITY_DN11975_c1_g2	7.57403	7.88332	7.17406	6.4683	7.18385	6.33691	6.97672	7.28622	6.75973	9.85913	10.1989	10.2191	6.64158	6.84194	6.7058	7.26706	7.11578	7.07081
TRINITY_DN119798_c0_g1	2.28393	1.14134	3.06315	2.3466	1.58749	1.77981	2.15501	2.08848	2.29697	1.20815	1.3272	1.17442	1.8922	2.16715	2.16477	1.15126	1.98519	1.56241
TRINITY_DN11983_c0_g2	6.08225	6.32806	4.65339	6.02123	6.05735	5.96077	5.72858	5.57528	6.09948	5.03081	5.07046	5.23651	6.03326	6.33786	5.62673	6.20687	6.13631	6.43742
TRINITY_DN11985_c1_g1	5.88634	5.99301	4.30678	6.45104	6.52821	6.62259	6.33304	6.71111	6.58262	6.28203	6.82823	6.89086	5.93186	6.40135	6.24979	6.28979	6.33882	6.45429
TRINITY_DN119916_c0_g1	4.01846	4.38889	2.83878	4.75747	5.34106	5.55086	5.1444	5.53021	5.39188	4.92485	5.26775	5.31049	5.42881	5.19585	5.04676	4.88595	5.22012	4.39041
TRINITY_DN11995_c2_g3	5.04716	3.90349	3.76648	4.31277	4.9377	4.52063	4.01012	4.94928	4.12635	5.42488	5.40365	4.76706	4.15226	4.07817	4.38671	4.11245	4.03294	3.72014
TRINITY_DN119980_c0_g1	4.1757	3.19759	3.80198	3.02907	3.66445	2.62967	3.52737	3.1406	3.31738	3.32525	3.19818	3.46412	3.56137	3.14025	3.31286	4.38579	4.82789	4.14692
TRINITY_DN1200_c0_g1	2.01715	2.84689	2.16907	3.9971	3.74677	3.33114	3.88976	2.88658	3.70748	3.72716	3.62713	4.06866	3.55473	3.47339	3.466	2.61461	3.28499	3.95983
TRINITY_DN1201_c0_g1	4.91841	3.29703	5.72588	4.74977	3.96656	4.13053	3.47591	3.55444	3.41346	3.6094	4.2914	5.29879	3.88324	3.67411	3.95017	3.88629	3.56662	3.59882
TRINITY_DN12016_c0_g1	4.81516	4.798	3.90801	5.83846	5.14252	5.71693	5.36352	5.89409	5.88455	5.01546	4.84767	5.60565	5.79741	5.53607	5.69068	5.44615	5.20701	5.69581
TRINITY_DN12020_c1_g4	1.75174	2.24766	1.86988	2.2773	3.02491	2.14503	2.91367	3.18313	3.1186	3.1345	3.18768	3.18729	3.10487	3.2768	2.72993	2.92643	3.09849	2.71038
TRINITY_DN12025_c0_g2	5.89357	5.83263	5.20638	6.01878	6.53667	6.69611	6.52187	6.38745	5.93663	7.10282	6.48817	6.72983	6.35951	6.22226	6.27964	5.75959	5.98283	5.99856
TRINITY_DN12025_c1_g1	2.50912	2.35165	1.65867	1.21608	0.994847	0.88227	1.08071	0.759867	0.860528	1.68934	1.30905	1.74437	0.865829	1.12145	0.812211	2.16367	1.69725	2.20228
TRINITY_DN12036_c5_g1	4.53425	4.56967	3.00822	4.10652	4.06101	5.1094	5.01247	4.56815	5.09631	5.39616	5.69458	6.00741	4.98882	4.51656	4.25599	4.7442	5.1088	3.80761
TRINITY_DN120405_c0_g1	1.76204	2.24998	1.88232	2.94152	3.16691	3.72734	2.6005	3.27383	3.07002	2.5248	3.20715	3.1992	2.93569	3.21715	2.52446	2.79302	2.55663	2.73729
TRINITY_DN12041_c0_g1	6.7956	6.44183	5.98866	5.88059	5.67167	5.57491	5.6365	6.41361	5.87273	7.06416	6.94879	7.03721	5.99497	6.16182	5.81081	6.87272	6.63523	6.49904
TRINITY_DN12041_c0_g2	6.60715	7.24044	6.98474	7.28705	7.68522	7.53966	7.17154	7.59712	7.54261	6.61263	6.06692	5.49971	7.5543	7.75532	7.41012	7.36565	7.46124	7.21667
TRINITY_DN12044_c1_g2	2.57066	2.44768	1.38331	2.17736	1.93355	1.2392	1.27304	2.08205	1.65704	3.97474	3.81995	4.31344	1.70906	1.99088	1.91823	1.41932	1.40591	1.30514
TRINITY_DN12048_c0_g1	6.2181	6.2813	7.97276	6.16347	6.07931	5.97235	5.74933	5.92672	5.93487	6.6615	5.68796	6.12232	5.66239	5.87535	6.14596	5.91775	5.77908	5.73448
TRINITY_DN12052_c0_g1	5.69211	6.25882	6.67098	5.87979	5.60581	5.69557	6.36068	6.40477	6.25087	5.41932	5.29229	5.79502	6.83409	6.18847	6.18982	6.41462	6.2477	6.07236
TRINITY_DN12055_c0_g1	4.47608	4.16477	3.65794	4.68212	4.90773	4.83967	5.00182	5.61757	4.93685	5.4546	4.72063	5.42271	4.614	5.35066	4.75797	4.87399	5.02098	5.11634
TRINITY_DN120556_c0_g1	1.30781	1.25103	1.39389	1.74248	2.12514	2.54455	2.90599	2.2998	2.29555	2.20996	1.44905	1.99897	2.90882	1.86801	2.70265	1.79968	1.89632	1.66834
TRINITY_DN120581_c1_g1	2.01169	1.93438	1.92405	2.83332	2.96711	3.02532	3.35023	2.9251	2.86048	3.72844	3.26752	3.54571	2.9684	3.02963	2.89146	3.60424	2.41736	2.56572
TRINITY_DN120595_c1_g1	4.03113	3.45292	2.52862	4.29977	4.52241	4.94577	4.41082	4.18882	4.04112	3.7046	4.16653	3.9342	3.86248	4.10882	4.31348	4.90325	4.31366	4.38358
TRINITY_DN12066_c0_g1	2.43085	2.63888	1.65195	0.850977	1.00866	0.898576	1.27644	1.51971	1.09855	1.37018	1.02289	1.74898	1.2933	0.903155	1.01972	2.08233	1.271	2.03228
TRINITY_DN12073_c0_g1	7.99177	7.93055	7.98178	5.75631	5.49534	4.7829	4.95473	5.51316	5.02283	5.3033	5.90321	6.92741	4.81544	5.468	5.17035	7.24313	7.51774	7.48297
TRINITY_DN120744_c0_g1	2.22664	2.88681	4.21975	1.03393	1.27713	1.10993	1.7028	1.78342	1.87683	1.64707	1.29804	2.19028	1.08466	1.1171	1.5644	1.52195	2.64283	2.85648
TRINITY_DN12080_c0_g1	3.99646	4.03665	3.33744	3.61999	4.03674	3.80106	3.21006	3.76511	2.65695	5.04138	4.39015	4.80776	3.73641	3.11534	3.49731	3.95191	3.33089	3.58061
TRINITY_DN12084_c1_g1	5.2386	4.60326	5.02411	5.84719	4.52582	5.293	4.57201	5.19839	4.60833	6.31604	6.08707	5.57067	5.43096	5.64953	5.17861	4.67634	5.36977	4.78696
TRINITY_DN12084_c2_g1	3.71036	3.96217	2.73805	4.62814	4.99519	4.20019	4.89027	5.4949	5.07316	4.48839	5.24453	4.9452	5.02087	5.28281	5.11318	4.61671	4.81126	4.67373
TRINITY_DN12095_c1_g1	8.01154	7.57577	8.0808	7.55016	7.33792	7.28288	7.27383	7.47214	6.97151	8.61763	8.2461	8.0847	7.29747	7.50078	6.87841	7.87609	7.67809	7.61969
TRINITY_DN12095_c2_g1	7.67429	7.67775	7.40505	6.77257	6.61887	6.06736	6.17101	6.44329	6.28441	5.74578	6.85056	6.76453	6.76666	6.80475	6.40008	7.63182	7.62618	7.12559
TRINITY_DN12097_c0_g3	5.62604	5.11431	6.38838	4.9108	4.25374	4.61999	4.73479	3.91052	4.92436	5.13522	5.04218	5.21591	5.13212	4.67461	4.53658	5.018	4.27122	5.01874
TRINITY_DN12097_c0_g4	4.69575	4.83249	3.97626	5.73459	5.4577	5.64022	4.92217	4.96022	4.25318	4.6848	5.23215	5.37635	5.45218	4.6605	4.71169	4.59725	4.16479	4.1112
TRINITY_DN120972_c1_g3	2.10619	1.00353	2.01562	0.983209	1.48077	1.04467	1.01674	1.48354	1.01747	2.3767	2.71336	3.29038	1.46199	1.67413	1.16	2.37596	2.07729	1.63255
TRINITY_DN12099_c0_g1	6.56906	6.48386	7.06189	5.67615	5.85988	5.96682	6.3731	6.18327	5.93213	5.6389	5.41889	5.57265	6.01978	6.17206	6.19951	6.53905	6.40855	6.24325
TRINITY_DN121138_c0_g3	2.67472	2.11479	1.9412	4.31021	3.38528	4.14825	2.97021	2.21881	2.44299	2.84808	2.90357	3.28257	3.60456	3.57424	3.0672	2.28614	2.63967	2.81751
TRINITY_DN12114_c1_g1	3.19507	2.11819	2.48259	4.63634	5.26212	5.58789	4.47208	4.42	4.92415	5.98934	5.51704	5.35897	5.25028	4.4179	5.00038	2.59466	2.52321	2.18306
TRINITY_DN12114_c6_g1	3.47609	3.99912	5.02201	2.77457	3.378	2.5791	3.2457	3.09541	3.20954	2.65305	2.75389	2.71603	3.04563	3.094	3.10422	4.75412	4.50056	4.73866
TRINITY_DN12115_c1_g1	1.5454	1.47669	1.64901	2.67071	1.69355	2.79631	2.38032	2.83819	2.62542	1.79689	2.40322	2.71245	2.90876	2.95105	2.31734	2.58047	3.36118	2.78822
TRINITY_DN121194_c0_g1	0.921517	0.877833	0.988117	1.23002	2.52053	2.00104	1.41485	0.955788	1.82269	1.82805	1.93463	1.1612	1.48138	0.913498	1.72934	1.26843	1.86935	1.29092
TRINITY_DN121203_c0_g1	1.69682	1.40946	1.57379	2.74805	2.99895	2.03173	1.63438	2.40284	2.35322	2.24391	3.14869	3.05182	2.56716	2.62718	2.36796	1.96579	2.43639	2.13385
TRINITY_DN1213_c0_g1	4.65287	4.16416	4.55915	2.13768	2.38896	1.86258	3.33384	3.64742	2.90632	2.54319	2.42481	1.85237	3.36888	2.76224	3.04591	4.1484	4.31183	4.08534
TRINITY_DN1213_c0_g4	7.39449	7.13526	7.43358	6.87527	6.33095	6.44847	6.33509	5.99714	5.83141	6.59401	6.93772	6.89751	6.44949	6.62509	6.53763	7.21251	6.97037	7.33487
TRINITY_DN121323_c0_g1	2.30354	1.73118	1.9388	2.94218	3.0326	3.15917	3.49033	2.70592	3.19367	2.98838	2.65208	3.56161	2.93496	3.33027	3.4158	3.24382	2.81799	2.6432
TRINITY_DN12135_c0_g1	5.33406	5.83699	4.59747	5.18098	5.66528	5.56032	5.8399	5.9122	5.82626	5.34663	5.52784	5.75354	6.0428	5.97655	5.70937	4.85578	5.05906	4.67277
TRINITY_DN121476_c0_g1	1.52135	1.44712	1.63232	3.40427	3.44967	2.97789	2.58873	2.59709	2.32027	3.13149	3.1199	2.38912	3.19545	2.38702	2.32329	1.66976	1.65347	1.88147
TRINITY_DN12148_c0_g1	9.69494	9.85333	10.7906	9.3161	9.27011	9.23774	9.16833	9.1474	9.09337	9.90219	9.57414	9.70373	9.06655	9.34269	9.24129	9.51433	9.72012	9.64213
TRINITY_DN1215_c8_g1	5.75182	6.71436	5.72835	6.08004	5.81222	6.0256	5.85168	5.94026	5.93781	6.99706	6.7217	6.98447	6.1042	6.02557	5.94403	6.61965	6.88255	5.99742
TRINITY_DN12150_c2_g2	2.75677	2.68335	2.06706	2.66058	3.8866	3.4985	3.53704	3.13244	2.88211	3.90083	3.08557	4.36773	3.11689	3.06355	3.55187	2.49715	2.72928	3.22262
TRINITY_DN121509_c0_g1	0.959824	0.923778	1.01625	1.6079	1.04114	1.62505	1.42779	1.95555	1.89052	1.37871	1.05333	1.48006	1.59242	1.48776	1.86882	1.42767	1.67682	1.69405
TRINITY_DN12155_c1_g1	7.29871	6.56248	7.0373	7.32019	7.3414	7.5836	7.28741	7.18625	7.28105	7.76125	7.92388	7.68258	7.37145	7.36336	7.34938	7.05239	6.7026	6.84995
TRINITY_DN1216_c2_g1	7.39576	6.92944	7.87385	6.20435	5.6001	4.98285	5.99145	5.72262	5.69181	5.27471	5.78222	6.63393	5.82937	6.05714	5.20035	6.56814	6.13179	6.55625
TRINITY_DN12164_c1_g1	5.9239	6.12224	5.14686	6.27842	7.39521	6.44025	6.23293	6.62995	6.45228	6.35184	5.91739	5.77255	5.94672	6.63146	6.20918	6.12106	6.06228	5.90076
TRINITY_DN12167_c0_g1	1.93041	3.07093	1.61114	1.40412	2.36858	1.4819	3.1617	2.78878	2.91877	1.52084	1.67992	1.4751	3.00766	3.32861	2.58251	3.15405	2.49431	3.01693
TRINITY_DN1217_c0_g1	8.15207	8.31632	8.85431	7.09684	7.2916	7.31089	6.6314	7.24749	7.44039	8.28192	7.70726	9.19343	6.67258	6.83945	7.62514	8.08071	7.99171	8.44821
TRINITY_DN12171_c1_g1	8.18507	8.00661	8.36517	7.42015	7.43588	7.22396	6.77011	7.35475	7.35634	7.74883	7.20451	8.44053	6.94826	7.34448	7.18771	8.262	8.06198	8.6368
TRINITY_DN121786_c0_g1	1.62789	1.54437	1.75173	3.19166	2.50404	2.83223	3.1019	3.39568	2.9284	3.63762	2.53427	2.81714	3.87679	3.42136	3.22051	1.77257	1.77524	1.58065
TRINITY_DN12179_c0_g1	6.65833	6.24097	6.91934	7.1821	6.65111	6.76237	6.57977	6.57552	6.8128	7.65503	7.9017	8.06635	6.87651	7.06042	6.74656	6.71274	6.48132	6.45912
TRINITY_DN12180_c1_g1	2.25958	2.00425	1.80403	2.72787	2.70109	2.91232	3.23855	2.87365	2.31761	3.3107	3.77648	2.70917	2.76835	2.51291	2.91914	2.30277	2.30033	2.5729
TRINITY_DN12185_c6_g1	3.42811	2.661	2.37372	3.87771	4.10811	4.39635	3.66249	3.89491	4.29603	3.76045	3.78989	3.48017	3.8538	3.85256	4.10586	3.99099	3.57467	4.72485
TRINITY_DN12186_c0_g1	6.96146	6.11675	7.08114	8.23929	8.15419	7.44235	8.63702	8.3715	8.37919	7.62443	7.74741	7.40527	8.69279	8.67883	8.20572	7.41842	6.52825	5.91162
TRINITY_DN12186_c0_g2	6.18826	5.71919	5.43677	7.25872	6.18359	6.60966	7.20407	7.23979	7.07449	6.82753	6.65293	6.24941	7.50547	7.1906	7.28237	6.31654	5.44754	4.98315
TRINITY_DN12192_c1_g4	2.04832	1.96075	1.1938	1.97764	2.06809	1.80082	2.29843	2.14015	1.75109	1.13788	1.23755	1.11034	1.63141	1.66413	2.25812	1.60403	1.46431	1.30412
TRINITY_DN12204_c0_g5	4.53529	5.41034	4.88807	2.75583	3.18506	3.52454	3.46019	3.5608	3.80977	4.25813	4.00877	5.15639	3.27154	3.83505	4.34072	3.87883	4.23958	5.0567
TRINITY_DN122112_c0_g2	5.76819	5.76927	5.09272	4.52777	5.03664	4.66996	4.81283	4.69551	4.22115	4.9975	5.05058	4.91341	4.85687	5.02096	5.12554	4.99281	4.72598	4.67727
TRINITY_DN12219_c0_g1	6.36051	6.26499	5.38207	6.33449	5.12968	5.19494	6.0324	5.59583	5.52128	3.71051	4.74371	4.84841	5.94691	6.0311	5.16897	5.97639	5.14931	5.82657
TRINITY_DN12226_c2_g1	4.37575	5.14886	4.84802	4.44622	4.75131	5.15225	4.34562	4.26882	4.4787	4.38914	4.04647	4.78157	4.28984	3.99734	4.58799	3.98555	3.69313	3.25281
TRINITY_DN12228_c1_g1	4.81539	4.12211	4.3867	5.89188	5.8654	5.75878	5.69133	5.78586	5.85537	5.56693	6.10724	5.90314	6.00404	5.74849	5.80478	4.86668	5.49824	5.10103
TRINITY_DN12233_c0_g1	3.95906	4.02163	2.54775	4.12473	5.43786	5.1079	4.65085	4.71917	4.77269	5.80207	7.6762	5.59102	3.87634	5.34263	4.84785	2.51443	2.59157	2.55657
TRINITY_DN12238_c0_g1	0.666202	0.587525	0.776934	4.5436	4.01554	3.53632	0.605962	0.417736	0.606967	0.6854	1.19414	0.636936	0.616157	1.86545	1.2255	0.602545	1.15468	0.622105
TRINITY_DN12242_c0_g1	8.18129	6.6496	6.71107	7.00431	6.98692	7.5007	6.79618	6.87372	6.32467	8.85232	8.65222	8.46699	6.57994	6.84931	6.51904	8.10073	6.83674	6.6051
TRINITY_DN12244_c0_g1	6.15953	5.89249	6.36927	5.20197	4.58849	5.24413	5.20138	3.95916	4.46713	4.8019	5.22999	4.81747	5.45827	5.11355	4.69973	5.94855	4.34299	5.78993
TRINITY_DN12245_c0_g1	10.1264	10.2537	11.686	10.1453	9.86524	10.244	10.0981	9.90557	9.88374	10.2239	10.1908	9.97808	9.98568	9.81073	9.98017	9.98162	9.98123	9.85508
TRINITY_DN12247_c0_g2	4.96523	5.34577	3.74203	5.78495	6.10158	6.15663	5.65115	5.46642	6.01842	6.42997	5.7342	5.91255	6.24863	5.90151	6.19723	5.39567	5.37032	5.59897
TRINITY_DN12257_c1_g3	6.49657	5.7165	5.6912	5.75488	6.48191	5.44001	6.53002	6.00233	6.42145	5.3715	5.72335	5.52643	6.23191	6.06669	6.19576	5.34924	5.10563	4.91627
TRINITY_DN12261_c1_g2	1.52493	1.28601	1.43275	2.15728	1.91108	2.79755	2.78929	1.43092	2.31635	1.73714	2.09047	1.88052	2.76648	1.98857	2.94618	2.21581	2.18668	1.95622
TRINITY_DN12268_c0_g1	4.11011	3.503	3.55615	6.33885	6.16896	5.72097	5.76036	5.97053	5.97976	3.59196	3.81719	3.20231	6.02523	6.1343	5.81384	3.67314	4.18562	4.4323
TRINITY_DN12280_c0_g1	2.82963	2.89489	1.82025	3.43567	3.20285	3.49699	1.98503	1.78089	2.82766	4.91944	4.89895	3.88469	2.47025	2.24201	2.98319	1.78376	1.84859	2.11821
TRINITY_DN12281_c0_g1	4.90289	4.40528	4.32924	3.72416	4.00288	4.72362	4.66584	4.90555	3.92192	3.34697	4.57352	3.70326	4.5459	4.44873	4.62161	5.00778	5.49165	5.55621
TRINITY_DN12284_c0_g1	5.58503	6.12224	5.28018	6.36789	6.57034	6.92165	6.36611	6.54782	6.51321	4.87773	6.10413	5.53766	6.58394	6.21131	6.48368	5.92783	6.29184	5.82502
TRINITY_DN12284_c1_g3	2.36053	2.65229	3.29395	2.96105	2.62769	3.11386	2.79336	2.80233	2.65005	3.00395	3.54591	3.79946	2.32509	2.17717	2.22238	2.89346	3.03151	3.0165
TRINITY_DN12285_c0_g1	4.1833	3.54417	5.37235	4.87872	4.38611	4.07271	5.14476	4.46406	4.98007	4.962	4.65206	4.54975	4.91976	5.17822	4.45312	2.84892	3.59446	3.71083
TRINITY_DN12286_c0_g1	5.9364	5.23725	6.056	4.40611	3.8383	4.17334	4.42714	3.48461	4.74136	5.43355	5.93304	6.04413	3.67255	3.68277	4.63323	4.79321	4.51224	5.27861
TRINITY_DN122963_c0_g1	1.04901	1.00864	1.11186	1.70917	1.82254	1.58389	2.06446	1.75983	1.67045	1.28502	1.65677	1.24248	2.00452	2.22827	1.83198	1.38145	1.38351	1.80137
TRINITY_DN12298_c3_g1	5.15806	5.53511	5.05724	6.14751	6.55073	5.79164	5.46799	5.92961	5.38476	4.3879	4.38443	5.40128	5.64023	6.24218	5.92915	5.60814	5.64449	4.84042
TRINITY_DN1230_c0_g1	7.49521	6.20052	6.29264	4.37363	4.69671	3.67688	3.65201	2.97152	2.915	3.11412	5.01865	5.52377	4.41864	4.00293	3.4106	5.94747	4.61215	2.95239
TRINITY_DN12302_c2_g1	5.53156	5.75415	5.56226	5.61808	5.68158	5.47617	5.59625	5.97441	5.47951	4.94848	5.164	5.12958	6.12246	6.12536	5.55435	5.70549	5.39913	5.96274
TRINITY_DN12306_c0_g1	4.0215	5.51296	6.31399	2.46391	2.95564	3.5952	1.79945	1.99678	1.80128	1.94489	2.63455	4.63849	1.81801	2.93054	2.69146	5.31254	5.47784	6.44682
TRINITY_DN123101_c2_g1	1.15019	1.09459	1.23392	2.06155	3.27398	1.13435	1.49023	1.91423	2.16741	2.41142	1.57228	1.41211	2.32549	2.42729	2.27509	1.79747	1.24995	1.6845
TRINITY_DN12312_c0_g1	6.90037	6.69319	8.20912	7.24231	7.881	6.80729	7.42245	7.67043	6.77226	8.62547	8.21909	7.92327	7.10673	7.06969	6.92187	7.18581	7.41366	6.80607
TRINITY_DN123123_c0_g1	1.94262	1.80311	2.14375	4.92832	4.71246	5.50756	5.40802	5.40603	5.23826	1.97703	2.26787	1.89047	4.955	5.13365	5.39533	1.82958	2.18133	1.86416
TRINITY_DN12317_c0_g2	4.49073	4.14486	2.72096	4.71337	4.76897	5.04334	4.68971	3.79808	4.77442	5.44277	5.37634	5.20847	5.04556	4.45586	4.64779	4.81443	4.08833	4.80797
TRINITY_DN123194_c0_g1	10.7524	10.396	10.7077	8.20577	8.17077	7.79244	9.18719	8.64388	8.6272	6.94905	7.36888	6.49054	9.31301	8.87534	8.7775	10.8961	10.7182	10.4684
TRINITY_DN123228_c0_g1	3.90307	2.60981	2.89234	1.43838	2.21561	1.5201	2.19329	2.42655	2.055	2.18008	3.05838	3.16765	1.49281	2.52494	2.37412	2.31539	2.69326	3.35905
TRINITY_DN1233_c3_g1	5.27842	4.74606	3.91888	5.08234	4.16767	4.71785	5.53606	5.33419	5.38176	3.38018	3.45481	3.29262	5.7556	4.70991	5.21641	5.22377	4.8779	4.22046
TRINITY_DN123301_c0_g1	0.731893	2.16407	2.4724	0.888876	1.58418	2.3082	1.10282	1.18203	1.13326	0.742921	1.14217	0.715375	0.703862	0.723918	0.652865	1.10877	0.810177	1.9823
TRINITY_DN12331_c0_g1	4.92261	4.49948	4.37241	4.99546	5.18731	5.26589	5.11459	5.03195	5.01001	5.3719	5.66349	5.68287	4.77649	5.11583	4.51648	4.65576	4.1916	4.45713
TRINITY_DN123357_c1_g1	2.97231	2.2685	3.62472	2.65472	2.76068	2.31672	2.11087	2.68669	2.62257	2.47997	2.00212	2.0933	1.95953	1.49715	1.97328	2.34125	1.97893	2.09935
TRINITY_DN1234_c0_g2	4.41266	3.54242	4.65399	5.97405	5.63427	5.56346	4.88221	5.7184	4.16379	5.80679	5.94907	5.84	5.6039	5.64938	5.53891	3.62443	3.44114	3.38142
TRINITY_DN1234_c1_g1	2.34064	2.26377	1.89254	3.01644	2.60918	2.33019	3.15399	3.68896	3.00088	3.4575	3.33501	3.72661	2.30285	3.00391	2.67969	3.16902	2.16862	2.73703
TRINITY_DN12341_c0_g1	6.00167	6.41696	6.7484	5.00113	5.88432	5.28595	5.41668	5.99318	4.97687	4.38097	5.48216	4.5716	5.07339	5.27179	4.86986	6.8404	7.22051	6.96843
TRINITY_DN12343_c1_g1	1.80305	1.4853	1.66336	2.93743	3.20354	2.56069	3.14331	2.85685	2.29313	3.16592	2.19887	1.82277	2.73779	2.09257	3.35892	1.90217	2.3907	2.47599
TRINITY_DN12348_c0_g1	4.65997	4.91069	4.5039	5.82409	5.40833	5.48818	5.05432	5.59521	5.50905	4.59184	5.29394	5.43406	5.51764	5.36941	5.76727	5.34109	5.36538	5.51733
TRINITY_DN1235_c0_g1	10.5926	9.77557	9.15967	6.55295	6.02097	5.94188	7.10557	6.02488	5.61476	5.95434	5.38184	7.33372	6.93501	6.41687	6.08953	9.74068	9.15575	8.82736
TRINITY_DN123546_c0_g1	3.46634	2.34099	2.15166	3.93995	5.80708	3.46828	3.29135	2.99075	2.37396	3.17231	5.77999	4.06416	3.11315	4.427	3.82399	2.91604	2.80646	3.69763
TRINITY_DN123614_c0_g1	0.503643	1.0074	0.611082	0.398207	1.03421	0.482185	0.44468	0.519888	0.445666	4.11108	4.21964	3.95577	0.454683	0.489922	0.359853	0.441324	0.630577	0.460515
TRINITY_DN123614_c0_g2	0.387806	0.323274	0.478694	0.591846	0.889351	0.369779	0.338385	0.184753	0.339209	3.30835	3.74556	3.24762	0.346745	0.376274	0.77064	0.335584	0.495289	0.351622
TRINITY_DN12367_c0_g1	6.3245	6.69732	5.86707	6.47238	6.63392	7.05337	6.8713	7.06221	7.14342	6.90267	5.89006	7.10448	6.92481	7.36954	7.37021	6.80298	7.20866	6.47681
TRINITY_DN12373_c0_g1	9.62569	9.70757	11.1849	9.36929	9.31812	9.39335	9.3155	9.23855	9.13996	10.0431	10.007	9.77136	9.16834	9.12141	9.13126	9.43655	9.66639	9.43078
TRINITY_DN12374_c0_g1	5.88142	5.67076	6.14214	6.1063	5.40836	6.06417	6.17027	5.72068	5.6816	4.70743	5.65722	5.39136	6.06961	5.7986	6.15851	6.20074	6.3549	6.21141
TRINITY_DN12381_c0_g1	5.2309	4.9771	5.41236	6.09446	5.39325	5.42923	5.53008	5.75198	5.23262	5.13868	4.6316	4.60978	5.57348	5.42029	5.47739	5.7154	5.39162	5.93256
TRINITY_DN123948_c0_g1	0.88924	0.845603	0.955649	2.36732	1.5045	1.6177	2.33779	1.65766	2.08462	0.900331	0.998226	0.872669	1.70885	2.06003	2.02508	0.85371	0.968433	0.864425
TRINITY_DN12397_c0_g3	1.12459	1.08009	1.19312	1.78886	1.71258	2.32522	1.73143	1.76439	1.9853	1.8674	1.73352	1.5079	1.31292	2.04126	1.71492	1.95383	1.46504	2.40412
TRINITY_DN123976_c0_g1	2.69398	2.53882	2.08974	3.15414	3.44054	2.51417	3.69964	3.77136	3.40459	3.35505	4.13556	4.28389	3.16571	2.64257	3.20284	3.22123	3.2974	3.00437
TRINITY_DN124_c0_g2	5.05925	5.88422	6.80292	4.9089	5.32676	4.8864	5.06091	5.28033	4.34364	4.91278	4.04018	3.96275	4.8411	4.78892	3.51986	6.03656	6.01488	5.46035
TRINITY_DN1240_c1_g3	4.96862	4.21922	4.6031	3.22667	3.77592	3.53498	3.72562	4.36983	3.93877	4.26082	4.21815	4.11808	4.27025	3.97388	4.00775	4.20857	4.0092	4.34862
TRINITY_DN124030_c0_g1	1.12432	1.43668	1.20626	1.56881	1.57827	1.29754	1.82836	2.17443	2.23542	2.09532	1.59672	1.7788	3.12395	2.1638	2.99839	1.42306	1.22194	1.09346
TRINITY_DN124097_c0_g1	7.02969	7.00034	6.42262	7.96278	8.26909	7.82463	8.02942	8.44364	8.1979	6.72144	7.50455	6.39992	8.29758	8.46992	8.15616	6.94476	7.23279	7.00409
TRINITY_DN124209_c0_g1	2.8851	2.20752	2.00644	3.15993	3.14147	3.26273	3.74664	2.79386	3.07499	2.71077	2.75726	2.69569	3.69314	3.6877	3.39143	2.9457	3.46498	2.75512
TRINITY_DN124210_c0_g2	2.63748	1.65836	1.86748	3.05873	3.04221	3.45236	3.55166	3.50353	3.71855	1.76338	2.95548	2.58339	3.19232	3.34027	2.90023	2.6816	1.89135	2.61685
TRINITY_DN12423_c0_g1	4.71531	4.35665	5.0116	5.52327	5.37368	5.69784	5.42124	4.88208	5.12763	6.07946	5.23054	5.90529	5.67935	5.28914	5.88491	4.72709	5.13894	5.25602
TRINITY_DN12423_c5_g1	0.920172	0.88192	0.979606	1.94241	2.00568	1.74084	1.2448	0.959086	1.96534	2.00426	1.29229	1.65104	1.30088	1.60888	1.40521	1.39827	0.991196	1.27178
TRINITY_DN124271_c0_g1	2.19907	2.44429	1.92738	3.3488	4.10692	2.77079	3.71517	4.24654	3.23673	1.80986	2.71117	2.49567	3.87585	3.69379	3.60384	2.27172	3.08776	1.73171
TRINITY_DN12430_c0_g1	5.99586	5.74575	5.2701	5.26888	5.2559	4.8882	5.07504	4.69002	5.01974	6.13549	5.78355	5.91914	4.94871	4.54814	4.7439	5.88545	5.71645	6.02727
TRINITY_DN12445_c0_g1	8.22795	8.02716	7.8796	6.27424	6.30722	6.02424	7.53096	7.30881	7.44877	6.70528	6.71211	6.83495	7.45661	7.76398	7.6406	7.28607	7.21531	7.76135
TRINITY_DN12445_c0_g2	8.22266	8.34988	8.45259	8.53153	8.69385	8.6932	9.16854	8.95195	8.79697	6.66843	4.04981	3.94322	9.04894	9.09891	9.22042	8.64005	8.47008	7.87204
TRINITY_DN124487_c0_g1	0.440036	0.400971	0.498518	0.608063	0.832074	0.904433	0.632502	0.323982	0.857046	1.96477	1.69379	2.57123	0.675512	0.899664	0.888672	0.408266	0.509637	0.417882
TRINITY_DN124650_c1_g2	0.842689	0.806148	0.899458	1.27744	1.423	1.54048	1.92588	1.50035	1.02094	1.71158	1.96641	1.58908	1.04623	0.835936	1.08572	1.45568	1.75265	1.02291
TRINITY_DN12469_c0_g1	4.46838	4.99515	5.62589	5.57719	4.43988	5.45117	5.00245	4.66175	4.59335	4.57427	3.8491	3.40575	5.48241	4.95046	4.70679	5.03531	4.62436	4.7654
TRINITY_DN1247_c2_g2	5.14106	5.09935	4.9683	4.77573	5.54401	5.02665	4.84207	5.69647	5.11486	4.27814	4.58694	5.34294	4.7608	4.52035	5.05776	5.53073	6.02202	6.01324
TRINITY_DN1248_c13_g1	4.75554	5.58338	4.75897	5.06401	4.30056	4.82677	5.6022	5.08644	5.25055	4.01379	3.92962	4.05621	5.46019	5.50498	5.28196	4.8189	3.8233	4.30834
TRINITY_DN1248_c2_g3	7.02254	6.99458	7.18079	5.65783	6.44952	6.30433	7.016	7.1387	6.93314	7.27836	6.84535	7.59742	6.68843	6.33367	6.87638	7.2311	7.08777	6.87834
TRINITY_DN1248_c7_g1	6.70469	6.5652	5.64345	6.84687	6.50622	5.01915	7.22459	6.69352	6.95226	3.72045	4.41959	3.46563	7.5039	7.13108	6.95097	6.42814	6.0191	6.21852
TRINITY_DN12480_c0_g2	4.77713	5.0798	4.60749	4.83313	4.3259	4.34984	5.79085	5.32711	5.41128	4.5264	4.19559	4.21235	5.44092	4.69804	4.84601	5.58218	3.95573	5.08522
TRINITY_DN124891_c0_g1	4.47033	4.08278	3.32472	4.45747	3.60686	3.8611	4.74599	4.75389	4.90299	2.89339	2.81251	3.1853	4.50584	4.05373	4.05133	3.45588	4.36094	4.27137
TRINITY_DN1249_c0_g1	10.7725	10.4903	10.276	10.8928	10.8394	11.0115	11.0481	11.3319	11.192	9.75909	9.84384	9.22394	11.1549	11.1751	11.2675	10.7759	10.4316	10.5518
TRINITY_DN125_c1_g1	5.79257	6.47828	6.68381	6.15906	5.64112	6.22058	5.7023	5.52846	4.80529	6.09422	6.2096	5.7675	5.34081	5.97288	5.83859	6.24242	6.14383	6.19844
TRINITY_DN12507_c2_g1	2.1457	2.5642	2.60122	1.42585	1.91754	2.62343	2.75313	2.16785	1.9524	1.31807	1.44076	1.28349	2.21603	1.8674	2.16744	1.78519	1.40334	2.37282
TRINITY_DN125148_c0_g1	6.0698	6.62107	7.11067	4.41154	5.78854	5.283	4.59814	4.61831	4.33805	5.95764	5.92328	6.36457	4.87074	5.61348	6.00411	5.71947	6.55263	6.07895
TRINITY_DN12515_c0_g5	4.13828	3.34121	2.69598	4.56389	4.54783	4.68327	4.73638	5.14645	4.99637	4.59457	4.67997	4.76796	4.29829	4.94008	4.65333	4.88364	5.07281	4.94247
TRINITY_DN125317_c0_g1	5.80023	5.53818	4.87454	6.19978	6.64386	6.30593	6.63185	6.75854	6.87755	6.43518	6.4462	6.50729	6.99244	6.41126	6.45931	5.54664	5.86015	5.94446
TRINITY_DN12536_c0_g1	4.81589	5.07686	5.30087	5.18931	5.03276	4.95459	6.12347	5.83072	5.8	5.70252	5.97066	5.46769	6.55876	5.81752	6.20828	3.96011	3.85825	4.5914
TRINITY_DN12541_c0_g1	9.19699	9.35492	9.91647	9.94093	9.99792	10.054	9.48794	9.13102	9.20498	10.7264	10.8113	10.0909	9.58006	9.41807	9.94036	9.42341	9.55062	9.49259
TRINITY_DN125485_c0_g1	0.936648	0.891304	1.07052	1.04353	2.14075	3.2794	1.98042	0.635336	0.86505	3.73032	3.43023	5.50502	1.33457	0.919669	1.4398	1.11689	1.09502	0.883352
TRINITY_DN12557_c0_g1	3.2786	3.94417	3.94992	3.12311	2.97008	3.17178	2.23986	3.10795	3.17533	2.70347	3.98424	3.94937	2.09114	2.75487	2.24203	3.14656	3.62046	3.70771
TRINITY_DN12560_c16_g1	3.67364	4.33574	3.40235	3.92738	4.20086	4.12214	4.20228	3.97021	3.90869	4.74686	4.80202	5.30685	4.1057	4.28201	4.49	4.36957	4.21098	3.49261
TRINITY_DN12561_c0_g3	2.61185	1.95831	1.90979	3.45387	2.77935	3.60048	3.16324	2.89701	2.84116	2.54009	2.81146	3.00702	2.56488	2.91683	3.02411	2.79726	3.00785	3.00433
TRINITY_DN12564_c0_g1	8.65199	9.77736	10.5144	7.68304	8.55569	8.08308	6.94082	8.36983	7.96023	9.40224	9.47119	9.50421	7.14856	8.41622	7.89338	8.64578	9.35764	9.44332
TRINITY_DN12565_c0_g1	2.73581	3.11701	2.55396	5.17719	5.52027	4.35042	4.92463	5.42933	5.08901	5.15118	4.81408	4.99502	5.16632	4.03392	4.65987	2.42558	3.77088	3.5845
TRINITY_DN1257_c0_g1	9.79196	10.112	10.5513	8.64958	9.16968	8.60927	7.98543	8.37563	8.70396	9.76073	9.53637	10.1309	7.62704	8.58756	8.95057	9.58966	9.84536	10.1389
TRINITY_DN12574_c4_g1	2.45775	3.17279	3.53605	3.83598	4.0956	4.76142	4.06028	4.6243	3.98513	4.30057	4.51817	4.05425	3.95666	3.46832	4.33735	4.2333	3.52203	3.56103
TRINITY_DN12581_c0_g2	3.60344	3.53574	3.13299	4.95476	4.38335	4.3929	4.58746	4.93198	4.67884	3.84898	3.32134	3.54751	5.10277	5.00733	5.10515	4.68047	3.87166	3.94353
TRINITY_DN125868_c0_g1	3.95509	3.74955	3.90775	1.71326	1.57821	2.04888	2.08859	2.5806	1.3383	1.42337	1.60321	1.3705	1.34814	1.85974	1.79046	3.23403	2.9145	3.67133
TRINITY_DN126_c0_g1	12.4513	12.8607	13.1764	12.6457	12.9429	12.842	12.4954	12.9529	12.6228	12.0785	12.0323	11.6912	12.5292	12.9331	12.6937	12.5116	12.9034	12.6907
TRINITY_DN12602_c1_g1	1.98655	2.62344	2.13097	3.62071	3.61038	3.30333	3.60636	3.5603	3.49427	2.59507	3.7464	3.12431	3.59545	3.37588	3.48447	3.81035	3.45492	3.55145
TRINITY_DN126071_c0_g1	6.68783	7.27133	6.74433	7.30573	7.67897	7.44439	7.44884	7.09021	7.08805	6.40119	6.30523	5.70209	7.38884	7.33946	7.3439	7.39008	6.86816	7.3845
TRINITY_DN1261_c0_g1	5.94456	6.16634	6.30278	4.02517	4.96078	4.64563	3.5698	4.64515	4.53292	5.85624	5.19828	6.17104	3.69455	4.56931	4.46302	5.3355	5.23102	5.84259
TRINITY_DN12610_c7_g1	0.947394	0.908317	1.00808	1.0827	1.72931	2.14038	1.11849	1.60029	1.70112	1.93442	1.92902	1.74026	1.46128	1.86794	1.20195	1.28784	1.28407	1.30746
TRINITY_DN12612_c0_g1	6.01316	5.99218	6.36211	6.18277	6.84479	6.4773	6.31591	6.6022	6.68406	6.58196	7.24218	7.17066	5.78685	6.43381	6.26642	6.26354	6.26494	6.51186
TRINITY_DN1263_c4_g1	13.2128	13.6483	14.6161	12.0662	12.5143	12.6331	11.8238	12.1825	12.6698	13.0848	13.1186	13.6861	11.9001	12.219	12.703	13.0969	13.3221	13.4242
TRINITY_DN12630_c0_g4	5.93876	5.4143	6.7735	6.10148	5.77603	6.20983	6.04589	5.74967	5.76105	6.81255	6.50214	6.34863	5.99304	4.79517	5.58291	5.43884	5.32519	5.50163
TRINITY_DN1264_c0_g1	8.28818	8.10579	8.3026	7.05902	7.46088	7.41474	6.78141	7.83546	7.61251	8.25307	8.59236	9.2317	7.22994	8.11926	6.8784	8.15378	7.62494	8.21513
TRINITY_DN12647_c2_g1	0.960903	0.920167	1.02362	1.39652	1.90661	1.6609	1.56209	2.19293	1.46644	1.94774	1.06427	1.54204	2.14344	1.51539	2.02633	1.12223	1.29998	0.93769
TRINITY_DN12651_c2_g1	4.53269	4.66152	4.79845	3.65475	4.23302	3.32106	3.71014	3.96182	3.42264	3.61502	3.41393	3.57318	4.37611	4.57771	3.71662	4.50907	4.37657	4.52954
TRINITY_DN12660_c0_g1	3.20272	3.31602	2.41817	4.09379	4.12816	4.19123	4.05153	3.90008	3.89704	3.46031	4.06783	4.34659	3.9443	4.25767	4.78102	3.73021	3.81892	3.81584
TRINITY_DN126621_c0_g1	5.66768	5.05666	5.34563	5.55572	5.89844	5.42267	5.22593	5.36477	5.79087	4.7028	4.59408	3.74144	5.31376	6.04188	5.42898	5.16395	5.32572	5.76049
TRINITY_DN126631_c0_g1	1.84207	1.96506	1.74038	2.90072	2.64355	3.61449	2.25263	2.33088	2.51214	2.40396	3.40127	2.85121	1.98755	2.78054	2.32186	2.48575	3.29548	3.03901
TRINITY_DN12673_c0_g1	10.5722	10.2639	9.69467	9.07631	9.48074	9.12208	9.98584	10.1255	9.93136	8.79477	8.69929	8.63599	9.77109	9.65028	9.55283	10.2206	9.74306	9.74524
TRINITY_DN1269_c0_g1	8.85029	8.69361	8.68569	7.08343	7.01794	7.09944	6.4924	6.78293	6.79436	8.95151	9.3009	8.83148	6.65736	6.86837	7.04428	8.56937	8.56723	8.93758
TRINITY_DN1269_c0_g2	3.02191	2.44539	1.67948	3.95885	3.12864	3.13926	3.37698	2.93632	2.46585	1.82614	2.02521	2.26698	2.58962	2.41779	2.06009	2.20419	1.70114	1.74141
TRINITY_DN12691_c0_g1	3.86812	3.10321	2.91229	3.41954	4.12144	3.57096	4.03716	4.4386	3.47521	3.52053	4.28342	5.55434	4.40931	4.85957	4.09489	2.552	2.78828	3.08204
TRINITY_DN12691_c0_g2	1.62101	2.25001	1.74698	3.25608	2.69328	1.59694	2.98531	2.50853	3.48299	3.09176	3.88966	3.97853	3.01231	3.16781	2.55125	1.55204	2.64179	1.57298
TRINITY_DN1271_c0_g3	6.58156	5.94369	5.39852	6.23096	6.52853	6.79546	6.14994	6.92588	6.78366	5.2812	5.60384	5.58823	6.62647	6.94851	6.64286	6.56336	6.28462	6.17875
TRINITY_DN12711_c0_g1	3.08329	3.14923	3.57887	4.85963	4.42468	3.46598	4.97816	4.65113	4.54086	3.82052	4.67879	4.69063	4.42291	4.10317	4.13292	3.44131	2.70787	2.55883
TRINITY_DN1272_c0_g1	8.93639	9.2146	10.2315	7.80971	8.10004	7.76776	7.96113	8.14334	8.07155	8.86409	8.82417	8.95411	7.93784	8.1724	7.97679	8.75155	8.8635	8.90736
TRINITY_DN12721_c0_g1	5.76559	5.31581	6.63631	5.59061	5.87464	5.83795	6.04097	6.12069	6.0734	3.0583	3.0951	3.58315	5.60678	5.4885	5.21287	5.13696	5.19759	5.29086
TRINITY_DN127213_c0_g1	1.56994	1.7306	1.67294	2.68204	2.39394	3.09277	2.60815	2.70175	2.63604	2.01538	2.59478	2.1068	2.82421	3.08865	2.04128	2.30352	2.79169	3.14298
TRINITY_DN12730_c1_g2	1.79038	1.51004	1.67794	2.75546	2.20774	2.60755	2.98658	2.88985	2.71817	1.59373	2.43206	2.68308	2.45686	2.50531	2.79104	2.91597	2.79436	2.64693
TRINITY_DN12733_c0_g1	5.41546	4.89802	4.44905	4.98292	4.96674	4.64	4.57137	4.19322	3.81731	5.76325	5.23092	4.83681	4.73661	4.80365	5.21016	4.49708	5.11601	5.05396
TRINITY_DN127445_c0_g2	4.55049	3.28085	5.3551	3.42099	3.52284	3.48834	4.19096	3.08344	4.28866	3.30732	3.91459	3.62227	3.42193	2.85933	3.24635	3.90001	4.13037	4.19387
TRINITY_DN127449_c0_g2	5.45442	4.91848	5.59122	5.56259	5.28011	5.35344	5.37333	5.1175	5.18104	5.89602	6.42	6.09458	5.58596	4.93447	5.58074	5.36412	5.64176	5.74976
TRINITY_DN12746_c0_g3	4.94726	5.22738	4.21632	5.72332	6.49944	6.15703	6.02026	4.96642	6.56684	5.15374	5.89748	5.21502	5.60222	5.66367	5.89759	5.42792	5.99785	5.33994
TRINITY_DN127497_c0_g1	2.53675	2.0793	1.99233	3.97865	3.41834	3.85514	4.3918	4.16111	4.08478	1.85798	2.96538	2.33045	4.53484	4.47095	4.54843	1.74044	2.0228	1.76788
TRINITY_DN12752_c2_g2	1.52084	1.86425	1.62071	3.11289	3.12262	2.90824	2.13792	2.22451	2.49784	1.96764	2.69558	2.54622	2.99208	2.56125	2.30197	2.00054	2.3037	2.16625
TRINITY_DN127634_c1_g1	1.08624	1.04169	1.15473	1.0262	1.67903	2.02121	2.01436	2.48081	1.95684	2.18574	1.89603	1.64006	1.75078	1.64082	1.68152	1.24818	1.65044	1.72698
TRINITY_DN127726_c0_g1	2.93077	2.42555	2.12016	2.71989	2.84151	3.35767	4.04158	2.90916	3.19618	3.85192	3.76781	3.82546	2.84545	3.57463	3.5614	3.51626	3.23058	3.67771
TRINITY_DN127767_c0_g1	4.39701	4.50155	4.21948	3.44979	3.18593	2.52826	3.30599	3.11706	3.45261	3.26859	3.94582	3.33064	3.51034	3.29038	3.2417	3.78322	4.46723	4.90566
TRINITY_DN127767_c4_g1	1.13476	1.08911	1.20536	1.90648	2.23434	1.69322	1.09948	1.69871	2.10035	2.00899	1.75033	2.18871	1.66592	1.6889	1.36457	2.56154	1.88876	1.88993
TRINITY_DN12778_c0_g1	7.65426	7.84808	7.16177	8.08062	7.93015	7.74836	7.83635	7.86753	8.02399	8.93088	8.62554	8.62039	8.21262	8.00803	8.02162	8.5724	8.79665	7.92815
TRINITY_DN12783_c1_g5	4.60715	4.18533	3.89683	4.13292	4.2227	4.80267	4.01429	3.87441	4.18186	5.24487	5.21267	4.44469	4.15784	4.02262	4.32801	3.88975	3.52082	3.66879
TRINITY_DN12784_c2_g1	5.53875	4.71093	5.80639	5.34852	4.99755	5.22601	4.46865	4.13198	4.68766	4.61616	4.68323	4.77537	5.34238	4.77882	5.07666	5.31627	5.20723	5.06555
TRINITY_DN1279_c0_g1	8.12641	7.6952	7.50225	7.60261	8.08871	8.07673	8.21338	8.23875	7.82395	7.93259	7.54123	7.43634	8.51365	8.07389	8.00103	7.34448	6.87989	7.46098
TRINITY_DN12790_c0_g2	6.78001	6.14708	6.11602	6.92491	7.03863	7.21982	6.64725	6.54287	6.7412	7.879	7.45284	7.66482	6.80444	6.87121	6.65861	6.77201	6.47113	6.77875
TRINITY_DN12793_c0_g2	1.36052	2.63476	0.815425	0.696938	0.842428	1.17151	0.720834	0.631259	0.721352	1.54771	0.855518	1.92058	0.726117	1.17615	1.30749	1.7616	1.54858	1.89007
TRINITY_DN12799_c0_g2	10.4711	10.6525	11.9281	9.91888	9.9715	10.9514	9.72379	9.24103	9.80283	12.3038	11.3925	11.7507	9.15253	9.42471	10.1114	11.0353	11.2917	11.5757
TRINITY_DN12816_c0_g1	5.26365	5.84224	6.28341	5.89062	5.22187	5.28065	5.03822	5.6046	4.97769	7.17932	6.84853	6.57839	5.10798	5.45261	5.41087	5.37324	5.45972	5.32817
TRINITY_DN128263_c0_g1	1.46773	1.66471	0.976062	1.40722	1.00706	2.20876	0.866757	0.92416	0.86736	2.18649	2.41145	2.41648	1.13673	1.66374	1.14171	1.34896	1.52475	1.11918
TRINITY_DN128282_c0_g1	0.95433	0.911623	1.01972	1.09301	1.04809	1.17496	2.07515	1.54431	1.47738	1.20416	1.57632	0.938087	1.76183	2.27359	1.7554	2.42192	1.7201	1.84319
TRINITY_DN12829_c0_g1	2.03162	2.74919	2.19908	4.31803	3.40407	3.80081	4.45742	4.53735	3.81574	3.39084	3.43117	3.35686	4.51511	4.51978	4.04116	3.4256	2.48417	2.18367
TRINITY_DN12831_c1_g1	2.75055	2.79467	2.89367	4.08575	3.3784	4.41586	4.04874	4.72385	4.46957	4.28241	3.42591	3.81116	4.48339	3.50151	3.81002	3.4364	3.58169	3.81692
TRINITY_DN12835_c2_g2	1.41316	1.35028	1.50815	2.68943	2.24054	3.15584	3.10031	2.28305	1.58771	2.31825	2.59452	2.14195	2.34097	2.48054	2.10521	2.69598	2.01353	1.58502
TRINITY_DN128375_c0_g1	1.79094	1.74209	1.47429	2.27595	1.78594	2.45498	1.32884	2.18832	1.9012	2.42145	3.23539	3.40603	1.56765	2.34351	1.98796	2.01451	2.34595	2.65335
TRINITY_DN12838_c0_g1	8.729	8.83094	8.94016	8.38903	9.28818	8.94898	8.62132	8.93378	8.91317	9.7009	9.82698	9.76789	8.92649	9.24344	9.06873	8.74124	8.78527	8.79008
TRINITY_DN1284_c3_g1	8.01767	7.74992	7.93153	7.72673	7.96406	7.53123	5.92248	6.27803	6.06762	10.2286	9.90017	10.0155	6.35534	6.18348	7.05945	7.69052	7.83886	8.08471
TRINITY_DN128435_c0_g1	1.83345	1.87368	1.98127	3.6801	3.77938	3.62134	3.80681	4.6045	2.59708	2.19267	2.45944	3.70751	3.765	3.79809	3.45444	2.96787	2.5634	2.49945
TRINITY_DN128436_c0_g1	1.37871	1.30246	1.49127	3.0046	2.0702	2.28154	3.50403	4.01796	2.33746	1.39777	1.56179	1.35	3.04202	3.28488	2.89677	1.74111	1.51256	2.34889
TRINITY_DN12844_c0_g1	8.88262	8.59619	8.87849	9.0042	9.33674	9.11333	8.52634	8.78789	8.64648	9.20607	9.40259	9.00118	8.53389	9.02507	8.84369	8.00337	8.07806	8.14406
TRINITY_DN1286_c1_g1	6.32836	6.54942	6.31654	4.71068	5.355	5.23162	5.21777	5.59012	4.80656	5.23684	5.60491	6.51456	4.77123	5.18086	5.27089	6.09858	6.01772	6.30739
TRINITY_DN1286_c1_g3	3.75025	3.71801	4.65886	2.22579	2.51087	2.80974	2.43574	1.99155	2.16473	2.62116	2.74134	4.06028	2.50586	3.01771	2.38933	3.48039	3.46079	3.8381
TRINITY_DN1286_c2_g1	7.15506	7.59653	6.40808	5.17443	5.92863	5.81301	5.14358	5.81503	5.79334	6.61627	6.61799	7.72565	5.21706	5.5918	5.69437	6.98345	6.74257	7.39451
TRINITY_DN1286_c4_g1	5.61149	5.53231	5.96084	5.38009	5.28957	5.29082	4.86498	5.23185	5.28786	5.00264	5.19673	5.23283	4.84417	5.36766	5.0893	5.76321	5.7072	6.24953
TRINITY_DN12863_c1_g3	6.39868	6.79435	6.97889	6.15972	6.29287	6.31668	6.18118	6.70518	6.00327	5.70308	5.85427	5.92043	6.37272	5.98807	6.22849	6.25442	5.9535	5.94335
TRINITY_DN12879_c1_g1	5.73079	5.49583	5.37788	6.10819	5.67618	5.91507	5.46831	5.50792	5.99706	4.73559	5.50356	5.57366	6.04373	5.97051	5.72735	6.32792	6.10225	5.99114
TRINITY_DN12879_c1_g3	3.39303	2.77192	2.3266	3.44174	3.33218	3.58328	3.94221	3.75913	3.80179	4.60096	4.11288	3.70457	3.9384	4.20323	3.92966	4.02587	3.34239	3.66292
TRINITY_DN12894_c0_g1	6.34499	6.24215	7.20358	6.23191	5.94406	6.21204	6.133	6.33047	6.08855	6.3066	6.67418	6.27441	6.13581	5.94394	6.26263	5.72021	5.88619	5.74258
TRINITY_DN129014_c0_g1	2.74702	2.86721	2.20159	3.76973	3.47253	2.96536	3.24136	3.68171	3.86361	3.35372	3.11841	3.3972	3.68097	3.75316	3.93	3.92739	3.41243	3.49628
TRINITY_DN129029_c0_g2	2.19803	1.91718	1.71109	3.42974	3.30839	3.65567	3.63836	2.9026	2.96973	1.60724	1.78969	1.55433	2.91118	3.62109	3.85214	2.09564	1.73479	1.76455
TRINITY_DN129048_c0_g1	3.29206	3.29914	2.91751	3.06235	3.30383	3.40755	2.49255	1.93647	2.36996	3.28347	3.34973	3.38465	2.76248	2.57352	3.36927	3.15977	2.99905	3.72889
TRINITY_DN129097_c0_g1	5.80017	5.75975	5.42584	5.58873	5.47474	5.55788	6.44873	5.9296	6.19945	3.33943	4.0479	4.58247	6.39751	6.11994	6.18395	5.85382	5.54605	5.32183
TRINITY_DN12910_c0_g1	7.13078	6.85201	7.17555	6.72615	6.68733	6.61167	6.58984	6.78072	7.06771	5.45581	6.52898	6.43916	6.41325	6.72768	6.75305	6.83286	6.68655	7.13585
TRINITY_DN12919_c0_g4	1.58196	1.67163	1.64696	2.69417	1.81957	2.76116	2.98576	4.25313	4.00535	1.53524	3.51334	2.03967	3.18364	3.31001	3.5298	1.43749	2.18524	1.70787
TRINITY_DN12924_c0_g1	4.00367	4.21557	3.81723	1.79004	1.74952	1.51302	1.77733	2.08118	1.46509	2.50952	2.04185	2.23998	1.47686	2.26603	1.84781	4.03955	4.45057	4.53118
TRINITY_DN12925_c0_g3	1.51775	1.68269	1.61431	2.62082	1.9151	2.55038	2.70757	2.98444	2.27309	2.27246	2.16353	1.89408	2.59716	2.72826	2.93308	2.24532	2.94796	2.48779
TRINITY_DN12930_c0_g1	5.3213	5.5573	6.38396	4.03529	4.32189	4.29163	3.9871	3.83923	4.65667	5.41935	5.45963	6.18416	3.55476	4.11859	4.55479	5.14292	4.6986	5.51513
TRINITY_DN12931_c0_g1	4.14225	3.29177	4.31976	5.49788	4.62836	5.20664	5.64321	5.08226	4.42125	5.81426	5.66588	5.23482	5.84415	5.14066	5.5365	4.11423	4.06329	3.12731
TRINITY_DN12936_c0_g1	5.94283	5.68481	5.55064	5.69046	5.20949	5.41278	5.11809	4.60969	4.83526	6.2691	5.7778	5.52182	5.32573	5.54416	5.70166	5.68853	5.60863	6.03899
TRINITY_DN129383_c0_g1	6.03875	5.30986	5.27828	7.63906	7.82138	7.45856	8.03464	7.7144	7.64871	6.31469	5.63483	5.6001	8.13083	8.07662	7.85526	5.31812	5.60826	5.31585
TRINITY_DN12944_c0_g2	7.08651	6.5979	7.36776	7.32232	7.21807	7.53497	7.19606	7.2575	7.37453	6.11659	6.2449	7.11083	6.75249	7.24599	7.5167	7.2526	7.80457	7.70058
TRINITY_DN12948_c0_g1	5.41562	4.29816	4.48917	6.3241	6.3685	6.50579	6.15584	6.36214	6.13843	5.38979	5.90616	5.45353	6.55754	6.3137	6.31242	4.40305	4.15193	4.25778
TRINITY_DN12948_c0_g2	2.68457	2.45004	1.96386	3.85318	3.98837	4.02176	3.52961	3.17487	3.3117	2.28479	2.05127	2.51426	3.63202	3.58826	3.73479	2.4449	2.24473	2.48002
TRINITY_DN129503_c1_g1	1.09292	1.0495	1.15987	1.64632	1.6803	2.10962	2.11231	1.65287	1.59342	1.69052	1.20333	1.07638	2.15678	2.10631	1.87287	2.11008	1.83614	1.7305
TRINITY_DN12953_c0_g1	9.78014	9.55943	9.50235	10.0034	9.87136	10.1741	9.98178	10.0887	10.0143	6.44004	7.22199	6.89073	9.86329	9.77414	9.9443	10.1006	9.78717	9.76309
TRINITY_DN12953_c1_g1	6.34668	6.25424	6.00708	6.71193	6.74598	6.86047	6.90865	7.16975	6.95329	3.77026	4.46395	4.01451	6.83921	6.87153	6.87534	6.73767	6.51918	6.81495
TRINITY_DN12953_c1_g2	2.9505	3.94824	4.43059	3.62323	3.68728	4.18604	4.2779	4.28194	3.94202	2.14303	2.39049	2.07104	4.32713	4.17842	3.65036	4.03544	3.72714	3.28191
TRINITY_DN12956_c4_g1	0.751441	0.715904	0.806263	0.895887	1.10725	0.74124	1.2375	1.57171	0.938992	1.8571	1.56224	1.93327	0.728516	0.969314	1.83637	1.37575	1.31516	1.26899
TRINITY_DN129577_c1_g1	5.58074	6.5572	5.64289	1.88537	3.26702	2.95785	1.97549	3.5402	2.99317	2.1289	4.37502	4.0727	2.59233	3.43475	2.36201	5.72619	6.25501	5.84885
TRINITY_DN12958_c0_g2	1.21948	1.16643	1.30017	2.01215	2.61301	2.36808	2.08873	1.2249	2.38686	2.6236	2.06691	2.03734	1.18534	2.27188	1.83711	2.18497	1.58265	1.74358
TRINITY_DN129734_c0_g1	0.800711	0.76296	0.858748	0.749847	0.883991	1.63422	1.66522	1.80795	1.45967	2.10742	1.792	1.73139	0.77637	0.79376	1.06397	1.30411	1.14079	1.58458
TRINITY_DN12975_c0_g1	7.43508	6.72347	6.28604	7.39899	7.06521	6.98697	7.73106	7.58177	7.26146	9.68798	8.39567	8.66586	7.70711	7.50801	7.18339	6.9399	5.75529	5.512
TRINITY_DN1298_c0_g2	8.02095	7.01528	5.91987	9.18544	9.15117	9.03868	8.97248	9.21679	8.84125	8.12674	8.43673	8.2826	9.24533	9.17347	8.9227	7.49012	6.93582	6.87902
TRINITY_DN12985_c0_g1	8.75792	9.42831	9.88838	7.92899	8.51638	7.83537	7.90136	8.58554	7.58538	8.42887	8.45029	7.98619	8.14692	8.61799	7.7835	8.58932	9.39108	8.58299
TRINITY_DN12987_c3_g1	5.89641	6.04727	6.4244	4.31665	4.86158	5.17416	3.90783	4.81052	4.77487	5.13837	5.75685	6.76415	5.02033	5.28756	5.43389	5.72431	5.87597	6.21982
TRINITY_DN12987_c5_g1	3.08753	2.07759	1.90216	3.44513	4.10605	4.22132	2.95488	3.80589	3.93866	2.02528	1.99061	2.14733	3.70221	3.57036	2.84149	2.09	2.7876	1.92939
TRINITY_DN12988_c0_g1	3.5135	4.28307	3.04056	4.11653	4.50943	5.47778	4.21479	4.16202	4.08892	3.20407	2.49733	2.13067	5.34466	4.68988	5.36215	3.35009	3.24536	3.14309
TRINITY_DN129887_c0_g1	4.24467	4.7152	3.49132	3.45211	2.92499	2.40047	3.28209	3.50278	2.80469	3.08205	2.26775	2.87063	3.09143	3.52659	3.1924	4.75198	4.28974	3.61665
TRINITY_DN12991_c1_g1	6.45851	6.86008	6.11227	4.57127	5.32965	4.72499	4.41587	5.66073	5.31956	5.86012	6.48507	6.70003	4.5043	5.56701	5.6654	5.83733	6.08252	6.16458
TRINITY_DN129954_c0_g1	2.63719	2.24366	2.0548	3.7612	3.33113	3.7798	3.18854	3.70954	2.76715	2.92341	2.80286	3.26936	3.79782	3.13177	3.23434	3.70632	2.55642	3.15001
TRINITY_DN12997_c0_g2	1.15598	1.10769	1.22986	2.40817	1.75987	1.36766	2.00583	1.80675	1.51344	1.91488	2.66665	1.54311	2.05246	1.55102	1.94863	2.10316	2.08224	1.66993
TRINITY_DN130_c10_g1	2.8594	2.18019	2.30932	5.64338	4.50023	4.83612	5.744	5.26908	4.84052	3.05788	2.92916	2.6406	5.94135	5.28285	5.26793	2.20075	2.3485	2.2395
TRINITY_DN130_c16_g1	4.57595	4.26893	4.07201	4.49859	4.32435	5.00795	4.5648	4.00374	4.16073	4.85124	4.72988	4.66356	4.08048	4.36743	4.1595	3.71584	4.08574	3.44065
TRINITY_DN130_c9_g2	5.97761	6.2393	5.15151	5.95606	5.38143	5.69275	5.5856	5.23163	5.64498	4.99692	4.73857	5.06369	5.84944	5.83727	5.4632	5.75382	6.10685	5.55537
TRINITY_DN1300_c1_g1	7.00927	6.59237	7.38044	6.7988	7.05334	6.72729	7.08229	7.49469	7.01083	5.87718	6.31941	6.58276	6.9226	7.26556	6.77747	6.51547	6.75333	6.68453
TRINITY_DN1300_c8_g1	4.01454	3.75127	4.93885	4.04551	3.79799	4.10278	2.97262	3.27611	3.48521	3.97764	4.33248	4.12762	3.13178	4.47104	4.04578	4.48086	4.27761	4.89506
TRINITY_DN130027_c0_g1	2.80838	2.38189	1.73792	2.60142	3.53926	3.11422	3.07969	3.55202	2.51366	1.64201	2.08053	1.59351	1.98372	3.18499	3.3699	2.49111	2.02107	2.81765
TRINITY_DN130028_c0_g1	2.74598	2.25841	2.06316	2.82608	3.78438	3.4796	3.7698	4.29695	2.92103	3.17875	3.88278	2.99916	3.16734	3.36946	3.57087	2.51662	2.77697	3.29843
TRINITY_DN13014_c1_g2	5.48282	5.98834	5.82876	4.62984	4.64129	4.01879	4.0426	5.23774	3.58234	5.50513	5.34983	6.29588	4.37237	4.14454	4.22228	6.38216	6.46675	6.19765
TRINITY_DN13014_c3_g1	4.09633	3.68849	2.48635	4.30465	4.05294	4.22005	4.43751	4.34925	4.12055	4.33805	5.1673	4.67655	4.241	4.22593	4.02967	3.62248	3.13468	3.434
TRINITY_DN130180_c0_g1	2.93104	1.9856	1.99243	2.80926	2.04948	2.40254	3.72656	3.55748	3.64728	3.3479	3.08353	3.06784	3.51244	3.84521	3.58625	2.98864	2.83828	2.84576
TRINITY_DN1302_c0_g1	8.67212	8.61882	9.58812	7.06847	7.52762	7.83899	6.79235	7.26864	7.61999	8.79479	8.08866	9.6508	6.99063	7.33787	7.76015	8.25525	8.45078	8.88328
TRINITY_DN13024_c2_g1	1.25446	1.20302	1.3331	2.31548	2.51406	2.30419	2.27629	2.2143	1.93536	2.38015	1.84239	2.38192	1.89022	1.24501	1.72965	1.84838	1.55716	2.25614
TRINITY_DN13025_c0_g2	1.12259	1.07608	1.19391	2.36512	1.49213	1.33818	1.94625	1.77297	1.29939	1.99998	2.39585	2.2942	1.79919	1.94512	1.35425	1.9559	1.69326	1.88193
TRINITY_DN13027_c0_g1	2.83332	3.07673	2.81935	2.86099	3.29757	2.51045	2.75679	2.00685	2.03929	3.7008	3.51948	3.41441	2.83639	1.90882	3.00185	2.80221	2.92188	2.33247
TRINITY_DN13027_c0_g4	5.73518	5.45134	5.9992	5.61362	5.73285	5.14801	6.2624	5.99455	5.22296	4.78296	4.81504	4.24416	6.24708	6.24071	5.85129	5.7397	5.66154	5.98535
TRINITY_DN13027_c1_g2	4.41768	4.73542	4.49114	4.86736	5.56144	5.30706	5.23314	5.55303	5.4722	4.48264	5.04309	5.17097	5.10858	5.5692	5.30774	5.27248	5.19263	5.00057
TRINITY_DN1303_c0_g1	4.91549	5.65094	6.50187	4.95913	3.67845	4.65158	4.69184	5.08229	4.65911	4.82368	5.4955	6.05432	4.27695	4.43394	4.77412	5.64873	5.85721	5.3813
TRINITY_DN13030_c0_g1	2.71123	3.05512	2.29965	4.32584	3.46401	4.18508	3.95657	3.823	3.61199	3.23478	3.63026	4.00836	3.91691	4.2404	3.60597	4.00147	3.69726	3.1149
TRINITY_DN130326_c0_g1	4.83084	5.57718	5.72509	4.71163	4.92233	4.94052	4.7554	5.14439	4.62573	4.74209	5.48824	5.03042	4.66849	4.44196	4.5029	5.65679	5.27399	5.75136
TRINITY_DN13033_c3_g1	3.47686	3.62159	2.52437	4.70159	4.40544	3.89848	4.26416	4.10556	4.47287	4.62503	4.05331	3.81055	4.42327	4.59818	4.92624	4.21128	3.71588	4.12144
TRINITY_DN13034_c0_g1	2.67938	1.65513	1.16996	0.724557	0.911517	0.782529	0.756246	1.13735	1.80445	0.811394	0.927726	1.03351	0.763194	0.78803	0.69913	2.47273	2.5066	3.11224
TRINITY_DN130378_c0_g2	5.22741	5.60169	4.90427	6.0708	6.00169	6.49724	6.15954	6.38858	6.01489	5.81776	5.81187	5.62604	6.49832	6.31448	5.87716	5.70087	5.61437	5.57066
TRINITY_DN1304_c2_g1	7.71219	7.53911	7.73629	8.08521	8.3046	8.22884	7.94033	8.03583	8.24123	6.54326	7.18002	7.02234	8.32694	8.06815	8.13953	7.87101	7.67601	7.46821
TRINITY_DN13041_c1_g1	4.44952	3.85192	3.34658	5.05464	4.60401	5.19722	4.85497	5.00639	4.95079	4.15016	3.40713	3.43411	5.21764	5.47248	5.20924	4.81857	4.14391	3.95056
TRINITY_DN13041_c1_g3	5.32023	4.92086	5.36534	6.50785	6.15411	5.95316	5.97037	5.99748	6.19718	5.03688	4.85272	4.2024	6.49181	6.09354	6.30845	5.71715	5.36846	5.35311
TRINITY_DN13048_c2_g1	4.39886	3.91966	3.23023	4.78312	5.1302	5.1033	4.32433	4.56958	4.58127	4.05012	3.96036	4.10486	4.7161	5.47147	5.13291	4.17059	4.21669	4.11812
TRINITY_DN13057_c0_g2	4.3246	4.67963	2.81392	5.60271	6.02461	6.5352	5.59565	5.95848	6.1555	4.82203	6.10161	5.20855	5.48124	6.27652	5.71438	5.31042	5.68512	4.52365
TRINITY_DN13057_c0_g3	5.3024	5.1713	4.96994	1.42734	1.92257	1.81865	1.51561	1.16212	1.51749	1.66422	2.2371	1.57349	1.53466	1.83113	2.4725	6.99164	6.98798	6.86728
TRINITY_DN13058_c0_g1	1.29258	1.23101	1.38504	1.74385	1.93642	1.27505	1.92822	1.67757	2.58339	1.93328	3.3246	2.82783	1.85395	2.6631	1.79416	2.45547	2.42327	2.31265
TRINITY_DN130646_c0_g1	2.18046	3.17535	2.37457	4.40353	4.70971	4.51642	4.28033	4.33587	3.83847	4.97958	5.19669	5.27797	3.25617	5.03557	4.14885	2.76124	2.64898	3.1397
TRINITY_DN130768_c0_g1	0.912594	0.874024	0.972167	1.58688	1.49503	1.3099	1.0774	1.30639	2.05051	1.51332	2.03016	1.93609	1.28531	1.46507	1.92038	1.24912	0.983749	1.42021
TRINITY_DN13082_c0_g1	9.69164	9.59952	9.6932	10.3025	10.1445	9.91236	10.1694	9.90673	9.9381	9.82763	9.98734	9.73732	9.91719	9.84046	9.93425	9.33194	8.98264	8.9183
TRINITY_DN130836_c0_g1	3.96037	3.8739	2.64694	4.91818	4.69247	4.71908	4.55143	4.21563	4.50084	4.23849	4.23626	4.79462	4.8719	4.43667	4.76101	4.65016	4.49064	4.56227
TRINITY_DN13087_c0_g1	4.74306	4.42003	5.73221	5.27827	5.40469	5.20634	4.75204	4.73089	4.55627	5.4798	5.66191	5.19438	4.58022	4.36214	4.44319	4.45817	3.81618	4.45754
TRINITY_DN13089_c0_g2	7.45747	7.26053	7.15304	6.45984	6.79109	6.23422	6.42606	6.70249	6.5016	8.05862	7.82186	7.68141	6.63066	6.55929	6.34493	7.39362	7.06833	7.28383
TRINITY_DN130916_c1_g1	1.63622	1.34779	1.51323	2.40727	2.25883	1.82801	1.75169	2.07052	2.69401	2.76826	2.46205	3.5864	1.60728	2.91842	1.90805	2.28794	2.21962	2.7697
TRINITY_DN13092_c2_g4	3.3333	2.90613	2.48842	3.97377	4.67899	4.59042	4.37931	3.95559	4.55238	4.5368	3.89581	5.03606	4.62772	4.23698	3.68027	3.74776	4.43134	3.92295
TRINITY_DN13106_c1_g2	2.10569	1.85718	1.82282	3.25896	2.86662	2.94048	3.13343	2.73026	2.34247	3.19567	3.37671	3.40252	2.79844	2.25696	3.29159	2.31858	2.9471	2.0524
TRINITY_DN131094_c0_g1	4.65821	4.52258	5.07464	2.79426	3.82629	3.24472	5.08952	4.69389	5.00211	2.58614	2.67081	3.33394	4.95022	5.47552	5.65574	4.26016	4.52259	4.31679
TRINITY_DN13115_c2_g1	3.52501	3.06739	3.85109	3.57809	3.53284	3.43052	4.11589	3.39643	3.72563	2.5547	2.82857	2.98491	3.95905	3.56939	3.80357	4.05516	3.94847	3.66774
TRINITY_DN13115_c3_g1	4.28789	5.06546	4.73069	3.08339	3.37046	3.23424	2.19398	2.74516	3.20432	2.04159	2.87201	3.09602	2.70481	3.62061	2.71636	4.61012	5.39525	5.10057
TRINITY_DN13117_c0_g1	2.88515	1.04662	3.47983	1.87935	1.54852	1.0928	1.49973	1.26942	1.31104	1.12719	1.26606	1.08678	1.99386	2.16437	1.80288	1.66915	2.317	3.42824
TRINITY_DN13119_c0_g1	2.10065	1.62899	2.55302	0.616269	0.761588	0.660411	1.20233	0.725119	1.73037	0.682716	1.54772	0.656526	0.900285	1.28513	0.597203	0.638518	1.28435	1.06982
TRINITY_DN1312_c0_g1	7.46096	7.51698	8.59154	5.65381	6.21383	6.07765	4.88056	6.05618	6.04809	7.25873	6.22362	7.15469	5.52393	5.72942	5.43595	7.08738	7.83471	7.38906
TRINITY_DN13129_c0_g1	1.54271	1.69571	2.4785	2.54891	1.98315	2.52368	2.32489	2.10326	1.89961	2.18829	4.22048	3.11363	2.76828	3.32987	2.62568	2.54106	2.37483	2.35477
TRINITY_DN13129_c0_g2	1.22266	1.17121	1.30117	2.41346	2.02965	1.92002	1.56457	1.87141	1.86771	2.75933	1.86004	2.42382	1.40775	2.15853	1.46387	2.42781	1.80207	2.10901
TRINITY_DN131352_c0_g1	0.900043	0.858213	0.964031	1.03818	1.50168	1.86449	1.23761	1.72536	1.0854	1.14799	2.19271	2.42431	1.29456	1.3082	1.99677	1.64922	1.24931	1.08519
TRINITY_DN131403_c0_g1	4.25997	4.61428	3.25372	4.07684	4.0222	4.4289	4.63737	4.66859	5.06418	4.79465	4.96462	4.52598	4.16498	4.18225	4.63042	3.03701	3.35823	3.08027
TRINITY_DN131403_c0_g2	3.96102	4.3403	5.23066	4.78656	3.48894	4.59099	4.83556	5.18464	4.93568	5.50816	5.46471	4.75475	4.42985	4.85091	4.43292	2.96151	3.09424	3.00507
TRINITY_DN131478_c0_g1	3.91444	3.53314	4.46619	4.40361	4.42233	4.68476	4.96734	4.90302	4.72967	5.50782	4.84371	5.70121	4.91686	4.94229	5.04227	4.30966	4.56453	5.01644
TRINITY_DN13152_c0_g3	3.94143	4.09758	3.35042	4.73755	5.19132	4.41178	5.03993	4.6423	4.65898	5.39686	5.02797	4.82001	4.29905	4.3021	4.50388	5.00624	3.85176	4.29243
TRINITY_DN131520_c0_g1	5.29054	5.75547	4.73925	4.00419	4.98712	4.1386	4.38269	4.38657	3.63711	3.90853	3.23876	3.52041	4.17503	4.51871	3.65957	5.68018	5.02594	5.46514
TRINITY_DN131576_c1_g1	2.99266	3.28068	2.67416	2.68143	2.13423	2.47439	3.28761	2.93225	2.98787	3.41583	3.28523	4.19267	2.80829	3.52936	3.26382	3.13367	3.7663	3.78439
TRINITY_DN1316_c0_g1	9.3596	9.20747	9.91679	8.72781	8.8869	8.9035	8.39849	8.37392	8.86492	9.13665	9.27472	10.1208	8.26709	8.97649	8.94995	9.09865	9.4154	9.62503
TRINITY_DN13167_c0_g1	5.53616	6.3081	5.65867	6.99453	6.67738	6.54633	6.54539	6.60606	6.13401	6.73908	6.52747	6.25008	6.59735	6.50681	6.48159	5.75145	5.71607	5.80261
TRINITY_DN13169_c0_g1	10.9408	11.1991	11.396	10.2867	10.2811	9.94121	9.77952	9.78115	9.63923	11.8281	11.4519	11.6638	9.87313	9.99003	9.90871	10.6861	10.7857	10.801
TRINITY_DN13172_c0_g1	5.56516	5.91223	6.06047	4.4105	4.5324	4.47617	3.50604	4.62286	3.69856	4.62502	5.94303	5.46042	2.43299	4.92847	4.39134	4.92706	5.8277	5.47728
TRINITY_DN1318_c0_g2	9.73723	10.3161	10.5471	10.2221	10.4991	10.6808	9.31454	9.96089	9.48139	10.7829	10.5876	9.8862	9.78735	10.2917	9.85377	10.4379	10.788	10.84
TRINITY_DN13180_c0_g2	2.53872	2.09779	2.12209	3.22356	3.88489	3.00937	3.33255	3.18763	3.48113	3.67408	4.01724	3.08712	3.56543	3.6389	3.80747	3.32586	3.35092	3.13846
TRINITY_DN131836_c0_g1	2.05716	1.81698	1.77099	2.42398	2.80724	2.70125	2.27232	3.06091	2.63238	3.05846	3.0998	2.68145	2.65242	3.61536	2.67414	2.26998	2.88818	2.42518
TRINITY_DN13192_c0_g1	1.73289	1.60066	1.92239	5.87803	5.41123	6.0809	4.29812	3.75919	3.0048	1.79269	2.03857	1.68353	4.42365	4.21029	4.37114	1.6258	1.95763	1.6586
TRINITY_DN13194_c0_g1	6.47383	6.17597	7.4611	6.0406	6.30324	6.13857	6.26065	6.50357	6.25093	5.93737	5.88535	5.70959	6.40234	6.1287	6.24069	6.30763	6.00865	6.24736
TRINITY_DN13201_c0_g1	3.39418	3.30511	3.72132	4.00239	5.07464	4.00628	4.03352	4.17118	3.97692	5.12462	4.29217	4.52911	4.23406	3.58401	3.94913	4.24634	4.12478	4.84441
TRINITY_DN13205_c0_g2	7.53036	7.50083	6.9553	6.43276	6.72588	6.75408	6.14991	6.67876	7.2088	6.85474	7.47408	6.97267	6.81753	6.17151	6.21879	6.92052	6.55473	6.80954
TRINITY_DN132067_c0_g1	4.28526	4.60296	5.24144	5.71603	5.58477	5.31331	5.40993	5.33061	5.46977	4.97552	5.40928	5.10677	5.62726	6.06888	5.41397	5.37675	6.01236	5.20626
TRINITY_DN132149_c0_g1	1.73432	1.82923	2.21528	1.47061	0.857365	0.765647	1.28458	0.961096	1.14107	0.78558	0.869358	0.762193	0.752494	1.60543	1.04541	1.41483	1.34251	1.44065
TRINITY_DN13215_c0_g4	4.38049	4.20303	3.38377	4.44707	4.33926	4.0747	4.85088	4.47223	4.92542	5.30472	5.14102	5.19868	4.2946	5.22382	4.89061	4.75134	4.74763	4.54925
TRINITY_DN13243_c1_g2	4.45687	5.07947	5.25251	4.37517	4.41721	3.69044	3.79242	4.23799	2.83102	3.61684	4.31103	3.27556	4.57255	4.68568	3.84113	4.89886	5.55649	5.70125
TRINITY_DN132545_c0_g1	1.09046	1.04417	1.16179	1.88074	2.06574	1.92021	1.84583	1.11125	1.60538	1.53703	2.50357	1.638	1.27928	1.48821	1.4763	2.05037	2.41639	2.17578
TRINITY_DN13256_c0_g1	7.07725	6.96192	7.39791	5.72599	6.13356	5.59691	5.91852	5.35608	5.28786	5.83394	6.24224	5.50936	5.73095	5.82516	5.49041	6.86098	7.07001	7.00533
TRINITY_DN13262_c0_g1	5.39939	5.6439	5.09676	4.21417	4.81515	3.65382	3.62465	3.8708	3.99763	4.73706	5.61819	4.8558	3.57268	4.75727	4.40503	5.05956	5.76294	5.37361
TRINITY_DN13262_c0_g5	8.83747	9.33936	10.2891	7.36623	7.72345	7.86192	7.47947	7.73985	7.69606	9.0037	8.70412	9.3284	7.19876	7.77797	8.09741	8.55755	8.59163	9.12651
TRINITY_DN13267_c0_g1	3.74302	4.04163	3.74194	4.50657	4.72114	4.2015	4.64394	4.55909	4.45628	4.81015	4.90577	3.97131	4.84621	4.81907	4.90569	5.02271	4.34528	4.76718
TRINITY_DN13267_c1_g2	5.2045	5.06289	5.15712	4.93085	4.91857	4.87089	4.1872	4.71095	4.99709	6.27327	6.20262	5.75412	4.82295	4.92723	4.91596	5.48281	4.95084	4.90614
TRINITY_DN13273_c0_g3	5.51518	5.29089	5.9371	5.14659	6.1502	5.50579	5.37815	5.6407	5.69856	4.53267	5.05192	4.50304	5.75724	5.90358	5.77591	5.67696	5.23488	6.14329
TRINITY_DN13278_c2_g1	1.92126	3.81563	2.68585	5.04924	4.87368	4.96692	4.10663	3.54699	4.55821	1.95135	2.20762	2.33559	4.15716	4.3975	3.84441	1.84828	2.13104	2.47895
TRINITY_DN132805_c0_g1	1.81236	1.23714	1.13923	1.88972	1.17337	1.2807	2.72711	1.83466	2.42931	1.07293	1.1899	1.03952	2.76958	2.25344	2.84109	1.2357	1.15448	1.25387
TRINITY_DN13290_c3_g4	3.13148	2.99562	2.23059	2.97618	3.70303	3.73794	3.22778	3.83105	3.49268	4.23316	3.94046	4.22936	3.51925	3.71528	3.4493	3.52547	3.05464	3.20592
TRINITY_DN132900_c0_g2	4.37659	5.65753	5.32294	5.47716	5.3839	5.32821	4.51133	5.42023	4.87844	6.15533	6.21142	5.51575	4.76971	5.00893	5.04963	4.47438	5.02637	4.9162
TRINITY_DN13297_c3_g1	3.85465	2.66291	3.25483	2.12047	1.71395	1.77457	2.61883	2.5535	1.50491	2.47896	2.23512	2.26444	2.93004	2.62732	2.66835	2.42321	2.36473	2.2184
TRINITY_DN133047_c0_g2	1.82159	2.17955	1.80924	1.38982	2.08983	1.30161	1.04202	0.929763	1.26843	2.34075	1.9442	2.14426	1.27761	1.30097	0.988548	1.86086	2.83872	2.10876
TRINITY_DN13306_c0_g3	5.82714	5.25002	5.91769	6.06296	6.35921	6.43588	5.98571	6.44648	5.81313	3.65702	4.40949	4.22245	6.09772	6.22473	6.06497	6.08434	5.45375	6.18219
TRINITY_DN133069_c0_g1	7.00968	6.81233	7.33054	7.07354	6.80908	7.20461	7.10527	7.2707	7.10544	6.10938	6.53033	6.39498	7.28551	6.92174	6.95072	7.26771	7.13512	7.25242
TRINITY_DN1331_c1_g1	2.98385	3.26787	2.32606	3.882	3.46828	4.10169	4.10524	3.91108	4.48576	3.23512	3.87005	3.35934	4.05746	3.99237	3.96078	4.00616	3.58647	3.22401
TRINITY_DN13318_c1_g1	4.79012	5.60119	6.04466	4.77849	4.8059	4.76034	4.37661	4.81535	4.45414	4.75217	4.50985	4.79593	4.63738	4.66807	4.56173	4.86857	4.62695	5.32612
TRINITY_DN1332_c0_g1	10.242	10.4797	11.6693	8.90694	9.34158	9.42225	8.70143	8.8305	9.39404	10.0898	10.1505	10.7004	8.89989	8.85511	9.47069	9.83717	10.1016	10.2522
TRINITY_DN13320_c1_g1	6.09831	5.85825	5.861	4.96607	5.18212	4.9519	5.40451	5.02332	4.95619	5.66305	5.29675	5.593	5.41392	4.77251	5.02576	5.53822	5.3685	5.13134
TRINITY_DN1333_c0_g1	10.1805	10.2765	11.3843	9.77068	9.9806	10.0458	9.61626	9.91432	9.42263	10.3622	10.1582	10.0057	9.69901	9.83761	9.69238	10.0712	10.3165	10.2898
TRINITY_DN13333_c1_g1	3.05642	3.92534	2.40417	4.4152	4.50225	4.46604	4.44198	4.34963	4.87269	4.17486	4.21051	4.49187	4.53133	3.83704	4.34201	3.11796	2.43919	2.51434
TRINITY_DN13335_c0_g1	5.23409	5.44471	5.78966	6.06373	6.28012	5.97392	6.17722	6.04224	6.1219	6.13662	6.43565	6.06857	5.63091	6.10053	6.10772	4.82261	4.97896	4.67008
TRINITY_DN13336_c2_g1	6.98808	7.13999	6.86183	7.06234	7.52393	7.303	7.43286	7.40954	7.62018	5.89647	6.73325	6.41767	7.24709	7.45788	7.44196	7.45345	7.81973	7.62597
TRINITY_DN13343_c0_g1	3.89136	4.20566	5.17639	2.21031	2.49971	2.50878	2.51909	1.80224	3.36397	3.53693	3.05766	4.124	2.56813	2.6391	2.51449	2.90019	3.39604	3.75341
TRINITY_DN133694_c0_g1	4.6333	4.29365	4.62146	4.32483	4.52954	4.61904	3.53134	4.17719	4.03281	5.36729	5.44593	5.02841	4.11566	4.31742	4.32374	4.451	4.13843	4.42264
TRINITY_DN1337_c0_g1	5.62501	5.96652	6.58879	5.53503	4.88772	5.65642	5.95243	5.51317	5.60599	4.95343	4.80516	5.5067	5.68333	5.77789	5.61876	5.55265	5.29504	5.38126
TRINITY_DN13379_c0_g1	3.83236	3.86924	4.63394	3.83833	4.245	4.43933	3.82261	3.26191	3.28845	4.31367	4.59764	5.02599	4.1396	4.45972	4.72497	3.89019	4.26982	4.00912
TRINITY_DN13380_c0_g2	5.87574	5.81419	5.73702	4.23775	5.6539	5.00658	5.24017	5.16786	5.24772	5.88628	6.1531	6.60211	4.76862	5.00545	4.50324	5.9759	6.39806	5.80644
TRINITY_DN133835_c0_g1	1.74851	2.08677	1.86664	3.05751	2.7477	2.29769	2.86034	2.86738	2.81113	3.1446	3.06423	3.11491	2.74035	2.56343	3.39208	2.68174	3.39013	3.37466
TRINITY_DN13385_c3_g1	2.6857	3.06771	2.2936	4.11087	3.54585	3.43997	3.87453	3.882	3.48146	3.66734	3.70652	4.14452	3.55734	3.83359	3.68812	3.50453	3.79671	4.08034
TRINITY_DN13386_c0_g1	4.35675	3.914	3.80895	1.45108	1.77799	1.5536	3.62329	2.89778	3.76623	1.60413	1.80608	1.54472	1.51959	2.49905	1.61875	3.70654	2.95585	3.56642
TRINITY_DN133942_c0_g1	3.44715	2.60788	3.41616	0.872784	1.1347	0.956072	0.918583	0.739039	0.919564	0.996772	1.15662	0.948894	0.928536	0.963866	0.835516	3.33737	3.30219	3.79614
TRINITY_DN13396_c0_g2	4.48265	5.72823	4.98765	4.49685	4.9344	5.09049	4.26635	3.68744	4.9155	5.12342	5.66535	5.81418	4.76861	4.7743	4.79184	5.65864	5.20387	5.35584
TRINITY_DN1340_c0_g1	6.26228	6.28337	7.22035	7.70435	7.06056	7.22538	7.79563	6.82832	7.0302	7.94087	6.96174	7.2886	8.02811	6.88012	7.16396	5.71017	5.92354	6.38441
TRINITY_DN13401_c0_g2	2.81652	2.3271	2.13177	3.40935	3.86938	3.13035	3.6503	3.62833	2.60406	3.90707	3.18532	3.23021	3.60107	3.45127	3.80253	3.07795	3.45528	3.35423
TRINITY_DN1341_c0_g1	8.32839	8.11752	8.03683	7.46536	7.33887	7.09633	10.0156	9.72111	9.29106	7.84343	7.34652	7.97685	9.83814	9.72566	9.52777	7.38229	7.16575	7.07281
TRINITY_DN13414_c1_g1	3.65165	3.73646	2.63668	4.62416	4.79325	4.19462	4.7327	4.34805	4.11899	4.93973	4.915	4.47212	5.34725	4.6385	4.15827	4.69157	4.42415	4.6823
TRINITY_DN13416_c4_g1	4.85727	5.37173	5.09466	5.22688	5.38055	5.41508	5.29428	5.2843	5.2913	5.79689	5.878	6.3773	4.93375	5.32326	5.23257	5.48629	5.21349	5.71208
TRINITY_DN134168_c0_g1	3.45101	3.29553	3.68369	0.852692	1.11672	0.936827	0.898978	0.717218	0.899968	0.97788	1.13874	0.929583	0.909029	0.944691	0.814989	3.71229	2.12542	3.51611
TRINITY_DN134168_c0_g3	4.65589	4.55743	4.63371	1.15104	1.84341	1.26927	1.21627	0.956727	1.21766	1.32648	1.54873	1.25915	1.23037	1.28025	1.09751	4.69802	4.13007	4.69308
TRINITY_DN13419_c1_g1	4.50751	4.36344	4.61143	3.8046	3.36001	3.08228	3.92761	3.87133	3.00366	2.77416	3.09234	3.2668	3.8086	3.82608	4.02788	3.81543	3.15745	4.06838
TRINITY_DN13432_c0_g2	7.17343	6.98746	7.17896	7.31925	7.62166	7.46167	7.16482	7.77497	7.68356	5.22492	6.41666	6.17639	7.03768	7.5746	7.5209	7.26277	7.31848	7.33122
TRINITY_DN13432_c1_g1	4.92887	4.10599	4.17562	5.13171	4.97045	5.58045	5.07686	5.12524	4.92439	5.65659	5.58931	5.89311	5.04056	4.44492	5.15181	5.65504	5.39868	5.29569
TRINITY_DN13434_c0_g2	3.90529	3.57432	3.87469	4.06701	4.56337	4.64068	4.68968	3.81743	4.20664	3.3486	3.86625	3.52573	4.72756	3.93814	4.43612	4.40158	4.90846	4.67355
TRINITY_DN13434_c0_g5	4.67552	4.20181	4.90966	5.90628	5.58355	5.28259	5.56069	5.65351	5.65371	4.84353	4.84517	5.22704	5.9753	5.73136	6.01854	5.19823	5.45849	5.287
[truncated: 6,677 more rows]
