# Supplementary material for: A taxon-restricted duplicate of Iroquois3 is required for patterning the spider waist
Source: PLoS Biol. 2024 Aug 29;22(8):e3002771. doi: 10.1371/journal.pbio.3002771 (PMC11361693; doi:10.1371/journal.pbio.3002771)
Supplement: S3 Data — (XLSX) [file pbio.3002771.s003.xlsx]

## Sheet: St10_raw_counts
	As_r1	As_r2	As_r3	Bl_r1	Bl_r2	Bl_r3	Ch_r1	Ch_r2	Ch_r3	L1_r1	L1_r2	L1_r3	Lb_r1	Lb_r2	Lb_r3	Pp_r1	Pp_r2	Pp_r3	Ps_r1	Ps_r2	Ps_r3
TRINITY_DN0_c0_g1	4141.9	3619.54	4969.98	4343.33	4684.88	5253.51	5353.75	3851.96	5805.7	5429.2	5941.57	5042.82	4516.02	5660.72	5338.83	5459.53	5543.8	3836.2	4734.59	5311.09	5063.14
TRINITY_DN0_c0_g2	45.9082	40.0925	18.2884	24.6221	59.5406	25.9499	16.7794	36.7224	41.372	24.9211	29.7173	32.9915	21.8368	24.9863	31.4787	25.7242	32.9393	22.2373	22.1448	25.4877	74.629
TRINITY_DN0_c1_g1	133.888	183.403	151.2	179.311	129.293	133.553	175.972	77.865	138.676	109.82	125.797	108.685	57.897	169.826	159.974	119.645	84.3927	98.3858	160.681	148.875	61.9075
TRINITY_DN0_c2_g1	0	0	0	0	0	0	0	0	0	0	0	0	0	0	0	0	0	0	0	0	0
TRINITY_DN1_c0_g1	8244.09	7036.26	7598.51	7020.03	8160.87	6276.58	7827.72	6393.01	7157.26	7502.4	7840.49	9097.94	7382.83	8353.06	6520.1	8125.4	9339.1	7082.74	8177.84	7233.95	5667.81
TRINITY_DN1_c0_g2	1038.92	620.931	819.224	879.137	832.339	1000.17	913.294	596.813	901.909	877.245	923.178	807.691	947.872	784.963	674.375	960.465	923.764	606.825	895.417	946.608	969.213
TRINITY_DN1_c1_g1	538.257	495.016	467.83	875.169	535.296	712.241	658.58	434.124	479.274	678.25	637.484	662.248	259.741	645.304	716.219	551.956	591.073	493.288	610.294	431.506	499.317
TRINITY_DN1_c1_g2	0	0	2.92045	2.12399	0	0	0	0	8.72079	1.89433	4.59391	0.95989	4.05352	1.67459	0.973477	0	0	0.870778	0	0	0
TRINITY_DN1_c10_g1	67.9374	69.8868	67.4672	36.602	59.9418	68.5309	63.579	69.3006	28.6961	68.8248	61.7746	63.5368	90.9208	36.0028	45.0129	93.1853	57.1545	51.157	56.6293	51.5511	95.0538
TRINITY_DN1_c12_g1	0	0	2.41587	8.58938	3.63026	2.97453	0	2.81663	0.892743	0	0.936256	2.00804	4.16213	0.853814	0.966052	1.63319	2.13246	1.80872	0	0	2.18337
TRINITY_DN1_c12_g2	7.70347	16.2516	6.09415	17.1167	9.14526	3.9607	4.03984	19.7286	0	7.99335	17.8289	6.12572	2.09349	7.71286	15.2779	3.2697	16.423	10.9757	11.9416	17.918	37.7505
TRINITY_DN1_c16_g1	0	0	0	2.1471	2.68639	0	0	0	2.65008	0.961904	0	5.85149	0	2.54341	4.90885	3.2486	5.64941	0.884043	4.34056	3.79447	0
TRINITY_DN1_c2_g1	7292.56	8478.7	8461.01	7867.26	8197.48	8641.63	6565.04	4604.66	7254.95	7054.68	7817.81	7601.16	4536.93	5810.79	6758.05	7076.33	6674.05	7710.09	8387.89	7589.34	8219.92
TRINITY_DN1_c26_g1	14.5909	1.3328	3.07378	0	8.333	4.82537	4.03098	73.0209	0	22.7502	6.42488	6.3861	0	5.98618	11.4559	1.60945	3.68229	6.64035	3.51711	0	0
TRINITY_DN1_c3_g1	147	186.284	140.252	157.182	185.381	128.082	135.544	132.264	97.2077	89.1371	86.5539	118.278	91.2279	115.675	92.7717	112.584	127.265	123.858	144.73	175.379	106.318
TRINITY_DN1_c4_g1	796.176	686.135	936.337	756.163	539.628	709.869	624.241	287.293	565.345	1466.72	1172.34	1581.19	411.589	474.858	631.986	1724.42	1179.45	1689.57	936.955	463.231	945.897
TRINITY_DN1_c49_g1	0	5.52035	4.81509	9.47135	2.74644	4.79612	3.94456	0	8.81425	7.13681	2.65945	10.3613	0	5.15682	3.18452	0	0.809406	9.59263	3.3689	6.31622	4.42391
TRINITY_DN1_c5_g1	10.304	64.6135	84.0906	30.4293	43.941	40.0867	51.3622	49.4389	49.022	25.0582	35.1717	18.8901	22.0535	69.6497	44.9896	38.0491	33.1078	31.4669	40.993	80.1446	30.654
TRINITY_DN1_c51_g1	0	1.30555	3.1039	4.25605	0	1.974	0.817069	0	0	0	0	2.11624	0	3.45733	0	1.63863	0.727377	0	0	0	0
TRINITY_DN1_c6_g1	23.8402	88.4389	69.6313	66.6165	79.1546	69.5636	96.2037	24.9968	121.297	86.533	106.501	93.5213	37.6714	98.6634	110.98	74.2825	78.3954	92.0616	61.1918	44.3652	84.4829
TRINITY_DN1_c65_g1	0	27.1992	9.2755	14.6039	6.67138	7.05552	8.20521	0.955222	25.7858	14.3622	9.20991	9.66344	6.95966	2.70422	10.4112	21.5614	10.9503	32.6596	14.5548	6.61418	23.0662
TRINITY_DN10_c0_g1	4375.89	1779.76	4003.66	3476.43	3168.63	4306.97	3619.82	10271.2	4070.2	3962.73	3694.71	3893.66	8301.88	4101.98	3979.53	3839.9	4393.64	2265.02	3672.44	4740.92	4273.06
TRINITY_DN100_c0_g1	33.5122	6.88901	16.966	28.3271	15.2312	5.68698	9.62028	40.6328	4.49298	30.9729	17.1543	4.97122	21.0788	18.9547	4.88124	29.4804	11.7018	11.8937	16.0988	26.2264	4.45796
TRINITY_DN100_c1_g1	0	3.8356	6.68126	6.24191	7.28612	12.5478	17.5859	0	6.17103	5.04109	9.19501	7.25043	0	4.22785	8.17392	11.2188	3.55991	6.45665	7.95929	3.79095	0
TRINITY_DN100_c2_g1	0	5.22542	0	0	0	2.88311	0.800531	0	20.2436	0	0	1.04952	0	8.47631	1.77932	8.00404	0	0.934733	0	0	0
TRINITY_DN100_c3_g1	0.761382	6.60709	11.5806	8.17639	11.9337	1.91366	3.99655	0	0	10.2527	0	17.4331	6.32895	5.93504	1.74739	1.5957	0.730166	12.2267	1.49446	0	0
TRINITY_DN100_c3_g2	26.8959	62.5171	59.13	103.017	55.8599	76.4578	113.129	92.8336	112.001	148.028	121.506	156.568	151.189	62.1689	66.736	121.381	152.196	130.012	66.3982	99.006	72.9432
TRINITY_DN1000_c0_g1	3063.47	1807.52	3584.65	2497.18	2933.71	4328.31	3612.12	4907.86	4137.08	3051.5	3411.87	2832.09	3481.13	3444.83	3075.41	3005.09	3697.02	1868.46	2964.76	4376.3	3868.91
TRINITY_DN10000_c0_g1	14.3356	25.1343	27.3219	21.2492	18.5538	10.7259	56.6095	69.1981	11.4633	23.3575	5.93641	15.6408	0	28.4783	18.0863	13.761	37.4011	19.9129	7.20794	13.8601	1.84039
TRINITY_DN10000_c0_g2	18.7922	15.2665	0	3.85209	7.39693	0	3.97312	0	9.70826	10.3017	5.36175	4.20385	13.2068	8.6266	14.562	8.04333	8.83258	9.6571	10.2129	1.27034	0
TRINITY_DN10000_c0_g3	3.10499	0	4.24842	1.9555	2.7793	4.78939	7.15937	0	0.877386	4.13495	2.68851	2.11749	0	1.71797	9.04255	4.80658	3.14017	3.85423	4.89417	0	0
TRINITY_DN10000_c1_g1	47.253	127.063	43.49	86.6324	57.3572	47.9369	48.5735	43.2189	58.4011	43.8308	61.5526	22.4079	37.158	59.0083	43.1764	71.5884	50.3513	55.33	69.2422	24.395	33.1487
TRINITY_DN10000_c2_g1	0.743484	2.55492	0	1.00588	0	0	1.56267	0	8.58814	0.996413	3.57244	2.0514	0	0	0.8664	0	0	0.913302	0	0	0
TRINITY_DN10000_c3_g1	56.4498	133.788	39.8262	51.3562	47.5743	28.9884	28.6668	26.3249	50.1191	36.8209	49.0609	57.352	60.458	38.7675	86.2612	36.6575	24.7882	81.993	25.4794	23.1154	17.6754
TRINITY_DN100000_c0_g1	0	0	0	0	0	0	0	0	0	0	0	0	0	0	0	0	0	0	0	0	0
TRINITY_DN100000_c0_g2	0	57.7564	29.8924	52.1839	20.5928	15.8175	19.0836	38.2195	45.7478	30.1413	29.4174	20.8926	61.8595	35.9209	37.3486	39.5802	25.0493	34.4958	16.8445	17.9193	37.6017
TRINITY_DN100000_c1_g1	0	0	0	0	0.91753	0.971071	0	0	0	3.049	0	0	0	0	0	1.61312	0	3.71968	0	6.36233	2.26249
TRINITY_DN100002_c0_g1	0	1.20132	1.18265	0	1.77837	0	3.14777	0	7.87148	0	0.917695	1.96459	0	0.836755	3.79345	0	0	0	0.481848	0	0
TRINITY_DN100004_c0_g1	0	5.47065	9.63882	7.31534	5.3674	4.33301	4.65693	0	0.584841	7.0981	6.38961	2.35653	41.6655	11.5652	23.4794	11.0515	2.26686	7.76103	9.56655	0.848521	0
TRINITY_DN100004_c0_g2	0	4.03347	8.4772	15.9753	1.8362	2.84854	1.58634	0	9.56343	2.05542	2.69537	11.6223	0	10.1687	2.5329	3.17321	5.2425	8.53416	3.93996	6.30264	4.51563
TRINITY_DN100004_c1_g1	44.5509	26.1418	41.9338	75.6506	65.9141	48.8152	39.7193	33.9808	25.6764	68.3001	55.6414	55.0194	70.9107	28.7576	62.0402	55.3089	38.3989	57.601	56.0191	35.2094	41.8017
TRINITY_DN100004_c2_g1	0	6.85456	9.08663	11.7699	4.61987	1.90839	4.76313	6.38507	6.99098	9.28511	6.26556	7.40521	0	5.98603	3.30157	6.38427	4.65532	5.75698	3.91475	5.06337	0
TRINITY_DN100006_c0_g1	0	0	0	0.99155	2.5725	0	0	0	0	0.942884	0.87385	3.86327	0	0	0.876579	10.6515	0	0	0	7.17806	0
TRINITY_DN10001_c0_g1	45.0601	21.7736	26.991	20.6157	26.2838	34.0605	11.9493	35.8233	31.7019	54.5301	54.3741	58.8158	0	3.52746	11.5033	38.4307	29.4293	23.7724	41.7709	24.4242	24.2511
TRINITY_DN10001_c0_g2	0	4.11052	6.64995	3.90918	1.84504	2.85861	0	0	0	1.02968	2.67926	0	0	8.54101	8.2209	1.59393	2.33027	0.958519	4.39279	0	0
TRINITY_DN100012_c0_g1	0.808856	5.54063	9.1406	5.57372	2.72352	1.96488	11.1444	46.4102	29.0262	16.2273	12.5015	10.1445	22.7042	6.99401	2.35817	9.83939	20.3928	15.418	18.3448	2.55899	4.43725
TRINITY_DN100014_c0_g1	0	2.78846	3.13957	0	0	0	0	0	0	0	0	0	0	0	0	0	0.776634	0.983319	8.17142	0	0
TRINITY_DN100016_c0_g1	0	0	0.612449	0	0	0.975201	6.42285	0	7.16655	3.1149	15.3385	10.5604	0	0	0	8.15113	1.64227	12.6896	0	0	0
TRINITY_DN100016_c0_g2	0	0	1.21542	0	0	0	3.18317	17.3703	0	8.27012	1.79875	11.6766	0	0	0.838263	7.9771	3.81576	11.479	0	0	0
TRINITY_DN100016_c1_g1	0	4.09868	4.17283	0	0.90853	0.947597	4.6894	0	0	5.0603	0	0	0	0	0.792838	0	0	0	0	0	0
TRINITY_DN10002_c0_g1	0	51.978	8.55704	18.1133	13.2844	5.9678	8.74749	10.3005	10.1463	6.98549	2.67325	9.79746	39.2784	12.2991	8.49778	0	14.022	21.9524	15.3777	3.84468	6.6257
TRINITY_DN10002_c0_g2	0	2.68746	1.2244	0	2.77437	0.959468	0	0	0	5.17366	0	4.25825	0	0	0	0	1.48978	8.56627	0	0	9.13254
TRINITY_DN100020_c0_g1	0.80545	44.4133	12.1778	13.0733	24.6179	7.83795	11.9411	5.55835	7.22983	21.3633	15.1844	20.424	18.0935	16.5899	9.46734	4.90717	15.1916	30.8786	6.76441	3.83646	55.5152
TRINITY_DN100020_c1_g1	0	1.23677	0	6.31981	3.61026	0	0	0	0.883802	0	0.925173	4.03722	0	2.53473	0.938438	1.61138	0.704319	0	0	2.52452	0
TRINITY_DN100020_c1_g2	0	2.5009	3.01039	3.13199	4.51429	2.90213	0	0	0	0	6.44049	2.0338	0	10.1015	3.69178	0	2.81443	0.907679	1.4781	12.5962	0
TRINITY_DN100021_c0_g1	0	0	0	0.954139	0	0	1.46145	0	0	0	0	2.82264	0	0	4.18753	0	0	0	1.36186	0	0
TRINITY_DN100023_c0_g1	0	3.71048	3.04402	0	4.57733	4.00299	6.48162	0	4.50231	0	9.4482	2.02266	0	3.44595	7.81117	3.2965	4.30401	1.82301	0.992182	0	2.19884
TRINITY_DN100023_c1_g1	0	1.25467	0	0	1.8222	0.980135	4.01875	0	0	1.99808	0.930946	2.04533	0	0	11.2651	0	2.84055	2.74141	0	0	0
TRINITY_DN100025_c0_g1	0	0	0	0	0.919087	0	0.810798	0	8.08039	0	0	0	0	0	0	0	0	2.76545	0	0	0
TRINITY_DN100027_c0_g1	19.264	3.87485	0.615009	0	3.68796	1.95857	1.6203	0	0	3.05853	0.932539	3.14214	0	0	2.77207	3.2503	2.16117	3.7308	0	0	0
TRINITY_DN100027_c1_g1	0	11.0345	0	7.37493	3.60564	5.9043	2.38411	0	3.63809	5.04435	5.34745	3.01417	18.2161	5.24448	0	1.64213	3.41988	6.72145	4.81527	3.83462	6.63892
TRINITY_DN100027_c1_g2	3.00117	25.7101	20.8642	5.55528	12.8032	21.9583	11.6547	0	0	9.8412	7.2322	12.2248	0	2.58147	12.2536	6.06709	12.8324	10.455	6.74716	4.71688	8.19346
TRINITY_DN100027_c1_g3	3.82328	69.1724	24.7028	23.5741	37.4974	25.8168	18.5682	0	28.5393	11.7125	23.8054	15.8601	5.36018	11.6004	11.4886	15.4237	12.8163	38.0397	13.5721	17.8793	5.16323
TRINITY_DN100029_c0_g1	0	0	4.93021	1.05094	0.924762	0	0	0	0	0	0	0	0	0	0	0	0.724123	0.938219	0	0	0
TRINITY_DN10003_c0_g1	0	1.32627	0.610964	5.11646	2.76105	0.958782	4.80612	47.7665	14.9316	3.08504	1.8235	14.8177	8.46487	9.35013	7.86735	3.19839	7.33066	2.83113	2.99548	0	13.6627
TRINITY_DN10003_c0_g2	72.1906	71.9571	61.7362	57.8902	105.379	45.3055	74.0293	9.17375	99.8863	82.1922	91.2314	109.332	81.9974	49.3654	75.0171	35.8617	65.7472	89.3324	69.5126	49.6371	26.5311
TRINITY_DN10003_c0_g3	0	3.8752	2.50875	0	5.6451	0	0.830593	0	10.1254	2.05983	2.88941	0	0	1.75987	0	0	3.66837	0.942635	0	9.20358	0
TRINITY_DN10003_c1_g1	0	1.32532	0	0	0	0	0	0	0	0	1.77353	1.04239	0	5.85103	0	0	0	0	0	0	0
TRINITY_DN100030_c0_g1	0	2.69056	0	0	0	0	0	0	0	3.071	0	2.10337	0	0	0.833806	0	0.751948	2.83839	0	5.01882	0
TRINITY_DN100031_c0_g1	16.4292	21.9591	10.3892	12.7552	11.5825	8.93234	7.958	0	3.67801	13.0254	6.24359	12.8408	13.8175	8.78034	4.65479	9.93143	4.35467	15.3122	21.1758	1.28177	6.63557
TRINITY_DN100031_c0_g2	0	3.96988	7.5644	6.55781	6.21799	16.5345	6.86427	0	6.73129	11.8927	1.71816	1.01487	0	3.29519	4.72566	4.60947	8.07819	3.69606	7.50605	0	0
TRINITY_DN100032_c0_g1	0	0	0	0	0	0	0	0	0	0	0	0	0	0	0	0	0	0	0	0	0
TRINITY_DN100032_c0_g2	0	0	0	0	0	0	0	0	0	0	0	0	0	0	0	0	0	0	0	0	0
TRINITY_DN100032_c0_g3	0	0	0	0	0	0	0	0	0	0	0	0	0	0	0	0	0	0	0	0	0
TRINITY_DN100035_c0_g1	0	1.2595	5.48002	0	0	0	4.02845	0	0	2.0045	6.53005	4.10408	0	0	3.75838	1.62455	7.11957	4.58287	6.47278	0	0
TRINITY_DN100037_c0_g1	0	3.88954	0	0	0	0	0	0	0.889278	2.04029	0	1.04783	0	0	0	0	0	3.73441	0	2.55184	0
TRINITY_DN100039_c0_g1	0	1.33712	0	0	1.79212	0	0	0	0	0	0	1.02249	0	4.15819	0	0	0	4.66385	0	0	0
TRINITY_DN10004_c0_g1	45.6809	26.2882	28.9376	26.6634	17.3817	31.4509	83.9972	27.0131	44.6983	64.6959	69.3757	53.0064	33.3728	43.5056	31.1991	65.8223	40.4783	59.796	21.7379	29.0686	31.7878
TRINITY_DN10004_c0_g2	38.4054	1.39135	4.2585	11.6445	7.42962	2.89188	2.39283	0	11.4935	10.3498	0	1.05696	11.0143	2.59409	0.815174	11.2867	4.00554	0.968799	11.2442	5.09811	0
TRINITY_DN10004_c1_g1	0	1.36239	1.21615	0	2.77322	0	1.59253	0	0	0	5.39945	0	0	0.85411	0	4.78911	0	0.957155	3.94332	3.80364	0
TRINITY_DN10004_c2_g1	0	2.67036	2.45122	0	4.61904	0	8.03139	0	0	0	2.7392	5.31602	8.51017	0.852807	6.97713	1.60311	2.21651	9.4851	2.50269	1.27149	4.56986
TRINITY_DN10004_c3_g1	0	1.2425	3.06831	0	2.77033	3.03666	3.27187	0	0	0	0	0	0	0.870995	8.93604	0	3.62508	4.58846	0	0	0
TRINITY_DN10004_c4_g1	0	0	0	0	0	0	0	0	0	0	0	0	0	0	0	0	0	0	0	0	0
TRINITY_DN10005_c0_g1	0	2.74717	0.602073	2.89495	1.83881	7.61714	0.789393	0	0	2.05034	0.888481	1.04829	28.2278	0	4.05416	3.18528	2.35852	1.91505	11.6312	0	0
TRINITY_DN10005_c0_g2	0	1.38394	0.603856	2.82991	2.74619	5.79195	0.791126	0	24.8631	9.17635	5.33068	1.03279	24.4238	3.45558	2.38134	0	3.28077	2.8847	0.963424	0	11.0696
TRINITY_DN10005_c1_g1	0	17.9595	2.42161	13.0322	10.9016	2.91975	12.6683	0	23.3319	12.1573	12.4382	19.3508	0	19.9623	17.2907	4.8752	5.85809	11.5237	14.9032	3.81473	0
TRINITY_DN100050_c0_g1	1.51016	6.46784	0.60467	5.11415	8.17735	0	7.93411	0	0	5.05276	3.63086	2.07909	2.08224	0.840036	15.0057	3.17364	0	3.70379	0	3.76358	0
TRINITY_DN100051_c0_g1	0	0	0	0	0	0	0	0	0	0	0	0	0	0	0	0	0	0	0	0	0
TRINITY_DN100052_c0_g1	0	0	0	0	0	0	0	0	0	0	0	0	19.6177	1.75991	0	0	0	0	1.03719	0	0
TRINITY_DN100055_c0_g1	22.3532	6.09858	3.62173	1.08321	11.8152	0.998214	16.0998	1.88525	6.26779	5.89199	7.53403	13.975	0	6.00873	6.87713	6.5673	10.0022	5.40904	3.44236	12.7972	10.8592
TRINITY_DN100058_c0_g1	31.9204	12.4498	4.24154	1.93989	16.6549	0.958638	4.76652	0	6.15084	1.03158	0	1.05449	0	5.15892	1.63	1.60356	7.13567	4.81966	0.487486	0	0
TRINITY_DN100058_c0_g2	0	4.93675	0	3.27897	0	0	1.62727	0	0	0	0.951228	3.0298	0	1.73407	0	4.97525	1.44327	2.73598	1.98915	1.29298	0
TRINITY_DN100059_c0_g1	0	0	0	0	1.77555	0	0.779686	0	0	0.982092	0	3.02684	0	0.824745	0.888185	3.12791	0	2.69525	0	0	0
TRINITY_DN100059_c1_g1	0	0	0	0	0	1.00585	0	0	0	0	0	0	0	0	0	0	0	0	0	0	0
TRINITY_DN10006_c0_g1	60.3182	32.8527	51.4176	52.5397	51.3768	32.8848	69.2738	70.3519	28.6538	64.9046	55.3155	39.1806	71.777	57.1912	74.2044	59.8139	43.0595	28.6589	67.3536	82.135	77.3872
TRINITY_DN100064_c0_g1	0	0	0	0	0.893741	0	0	0	1.75955	0	1.84966	0	0	0	0	0	0	0	0	0	0
TRINITY_DN100065_c0_g1	0	0	0	0	0	1.978	0	0	0	3.17081	0	0	10.8714	0	1.81242	0	0.751033	1.93845	0	1.30496	0
TRINITY_DN100066_c0_g1	0	0	2.95905	8.94199	0.891067	0	0	6.22993	1.70287	0.994859	1.76818	2.04794	0	1.64633	6.7997	0	0	4.56234	0	0	2.20438
TRINITY_DN100067_c0_g1	0	0	0.608888	0	0.914381	0	0	0	0	0	0	0	0	0	0	0	0	0.912416	0	0	0
TRINITY_DN10007_c0_g1	21.1704	9.6519	16.4664	30.3642	15.297	12.8256	12.7281	0	6.38635	10.0807	10.7043	17.0298	11.4212	30.6447	32.0142	18.1076	18.0397	26.886	19.7542	37.1169	33.2143
TRINITY_DN10007_c0_g2	34.0191	42.91	33.5246	29.6763	39.8851	44.2507	24.6765	6.50172	25.4289	39.515	10.7147	43.5249	50.0134	38.4829	19.6286	21.3367	51.0945	65.4929	23.649	31.9929	53.2324
TRINITY_DN100071_c0_g1	0.808633	1.27081	0	0	0	0	0	0	0	0	1.97455	0	0	0	0	0	0	0	0	0	0
TRINITY_DN100073_c0_g1	0	0	0	0	1.83871	0	4.8235	0	0	1.02065	0.921334	2.09833	0	0	0	0	0.721645	0	0	0	0
TRINITY_DN100074_c0_g1	0	2.71571	1.83749	0	1.85609	1.9208	7.22084	0	0	2.07793	0.909115	4.27356	0	3.4268	0	3.20923	3.02269	0.958181	8.47277	0	0
TRINITY_DN100076_c0_g1	16.6068	31.395	36.7644	35.129	44.919	34.9914	29.4632	77.1032	38.9896	44.7746	44.6003	35.9527	6.97742	31.7211	24.6416	46.6617	26.5687	38.1325	40.381	30.8216	22.0935
TRINITY_DN100076_c0_g2	0	0	0	4.01475	3.64605	0	1.58176	0.907441	0	0	0.898078	8.3923	0	2.52364	2.55802	1.57906	0.733188	9.37726	2.95496	2.50701	0
TRINITY_DN10008_c0_g1	12.3595	16.4105	19.5689	19.0288	20.439	28.7861	27.2248	57.0103	25.4762	21.836	17.2038	26.6996	25.9291	11.1574	13.5294	24.0693	24.4889	40.3821	20.8346	2.54902	29.6062
TRINITY_DN10008_c0_g2	66.8605	114.27	67.5759	84.2947	76.7456	65.0505	48.6684	118.073	29.7508	89.0836	68.1488	79.9234	105.739	74.2672	87.411	57.189	96.5121	87.6191	91.4287	79.1888	34.8657
TRINITY_DN10008_c0_g3	0	3.88078	3.66969	7.30092	6.42438	0.969495	12.867	0	15.065	7.12069	10.1603	8.35993	29.4321	5.95727	11.7996	11.2742	14.3729	5.58674	7.51265	6.3585	0
TRINITY_DN10008_c0_g4	0	0	0	0	0	0	0	0	0	0	0	0	0	0	0	3.38574	0	0.940029	0	0	0
TRINITY_DN10008_c1_g1	3.70446	12.8886	19.7698	8.7283	9.34926	12.6481	5.9002	0	12.0231	5.68171	4.13926	11.4672	12.4895	12.9125	8.82739	4.52666	10.0451	5.37332	17.9342	1.18355	8.24232
TRINITY_DN10008_c1_g2	0	4.11657	0.599775	0	0.915551	0	1.57265	0	0	0	0	1.04162	0	1.70549	3.21188	0	1.58172	6.687	0	0	0
TRINITY_DN100080_c0_g1	0	9.29875	3.63345	2.01318	2.74412	0	0	0	0	4.09343	3.60361	1.05286	18.9964	1.68842	4.27446	1.58441	0.736261	3.7649	10.8697	0	0
TRINITY_DN100081_c0_g1	0	0	0	0	0	0	0	0	0	0	0	0	0	0	0	0	0	0	0	0	0
TRINITY_DN100085_c0_g1	0	1.25539	0	0	0.898662	0	0	0	0	0.991955	0.910474	0	0	0	0	0	0	0	0.982482	0	0
TRINITY_DN100086_c0_g1	1.52224	2.66708	1.82141	0	2.75184	1.90313	3.18202	0	0	3.07935	6.31914	1.05596	8.47089	0	0.855815	1.58857	0	1.88854	2.47557	0	0
TRINITY_DN100086_c0_g2	0	1.29074	2.47165	0	0	0	2.44694	0	4.5008	0	0.940905	3.14428	2.1217	0	0	0	0	0.933925	0	0	9.10787
TRINITY_DN100089_c0_g1	0	5.19175	9.24043	0	5.54284	0.978417	1.62128	0	19.6655	7.16088	0.932121	6.30542	25.4017	5.14502	15.6359	6.49988	5.77953	3.74381	5.04512	2.563	6.83265
TRINITY_DN100089_c1_g1	0	0	0	0	0	0	0	0	0	0	0	0	0	0	0	0	0	0	0	0	0
TRINITY_DN10009_c0_g1	0	2.72592	0	0	1.75846	0	1.59225	0	0	4.96909	0	0	11.6401	0.881267	3.0764	8.33706	0.887241	6.66791	0.961025	0	0
TRINITY_DN10009_c0_g2	0	0	0	0	0	0	0	0	0	0	0	0	0	0	0	0	0	0	0	0	0
TRINITY_DN10009_c1_g1	24.1712	53.9043	30.3792	13.9164	18.1304	26.4337	31.7551	0	24.3994	18.2219	10.6873	21.2853	0	13.9454	37.6665	16.343	22.8369	37.4942	3.85248	12.7583	26.5576
TRINITY_DN10009_c2_g1	0	9.5394	6.8474	3.98303	5.45273	8.71203	15.5192	0	19.6761	9.59261	16.3115	13.0193	13.3717	18.1458	10.1331	5.68296	4.95311	15.3238	4.58028	3.80954	0
TRINITY_DN10009_c2_g2	38.9814	38.2452	37.3683	31.5676	29.9858	25.9739	56.5367	89.277	68.6267	51.7823	49.9548	41.8608	20.9104	34.3529	43.9315	43.2985	40.6648	41.9661	43.754	26.9646	53.034
TRINITY_DN100093_c0_g1	1.61258	5.16195	0	0	1.90516	0	0	0	0	0	0	0	0	0	0	0	0	1.89992	0	0	0
TRINITY_DN100094_c0_g1	0	1.27936	0	0	0	0	0	0	0	0	0.993912	5.23502	0	0	0	1.73654	1.51007	0	0	0	0
TRINITY_DN100095_c0_g1	0	1.24898	2.40288	1.04077	0	0	1.58829	0	0	0	0	0	0	0	0	0	0	0.905936	0	0	0
TRINITY_DN100096_c0_g1	7.83569	1.99708	3.13908	2.11132	4.17784	9.86722	1.64681	0	2.71099	2.10901	0.93853	5.42431	0	3.4926	0.904124	0	2.24791	10.6369	0	6.50979	0
TRINITY_DN1001_c0_g1	4642.22	3813.14	4334.33	3822.09	4198.92	3552.58	4684.82	2751.8	4722.9	4146.07	4678.9	5977.61	4049.37	4669	3995.61	4374.34	4905.06	4194.04	4468.73	4279.38	3629.02
TRINITY_DN1001_c1_g1	2821.14	3599.47	3875.96	3863.52	3399.17	3033.9	3648.1	2666.08	3046.48	3618.15	2884.11	3743.65	2929.82	3983.41	3548.33	3319.28	3241.69	3462.31	3487.93	2852.69	2788.65
TRINITY_DN1001_c1_g2	630.032	471.87	782.114	557.132	627.948	867.741	387.887	602.617	512.542	478.873	498.691	585.256	419.389	380.121	406.698	467.054	503.462	375.374	636.051	768.275	1024.22
TRINITY_DN1001_c1_g3	0	1.24126	0	0	3.74221	5.176	0	0	12.9306	5.01571	5.83849	6.0997	0	0	0	10.1963	1.47811	11.0669	5.53987	0	17.7137
TRINITY_DN1001_c1_g4	0	3.63426	4.19662	1.07584	3.61072	5.94856	2.39854	0	0	2.92596	0	0.99143	0	3.41021	8.7819	4.89198	2.12875	0.895377	1.46527	0	0
TRINITY_DN1001_c1_g5	31.5865	48.9141	50.2046	48.4776	54.7586	52.8024	52.9311	28.521	92.2998	63.3763	71.7756	94.005	75.2324	54.8246	99.9328	68.9766	75.6629	69.0105	68.2328	52.2528	77.6176
TRINITY_DN1001_c10_g1	0	0	1.26554	0	0	4.16542	0	0	0	0	1.96624	0	0	0	0	1.71511	2.23894	0	0	0	0
TRINITY_DN1001_c2_g1	530.535	665.815	601.527	625.171	623.765	569.461	319.289	447.122	408.031	424.817	432.734	418.257	455.533	491.634	512.266	401.729	359.479	445.438	572.152	495.277	670.103
TRINITY_DN1001_c2_g2	8.47041	3.68673	8.44285	5.59411	4.57355	7.11564	6.50518	2.94753	9.18038	1.99308	8.27997	4.13407	21.8943	0.896258	4.43557	3.07098	4.26625	3.46856	6.76477	5.35403	2.11142
TRINITY_DN1001_c3_g1	0	38.1264	7.35637	19.7254	121.86	58.1124	13.5337	37.669	41.9004	41.6642	144.439	45.3796	9.33243	39.6831	3.83806	33.3961	110.441	34.2545	5.28327	0	0
TRINITY_DN1001_c35_g1	6.25351	5.00446	5.53385	0	9.23515	7.05695	9.80817	38.1947	9.99241	4.01761	11.4282	20.4644	12.7076	10.4236	5.88684	9.9651	7.23008	13.8146	8.52129	3.89184	6.67472
TRINITY_DN1001_c37_g1	0	0	0.568955	0	0	0	0	0	0	0	0	0.935018	0	1.6312	13.2755	0	0	0	3.70561	0	0
TRINITY_DN1001_c4_g1	334.709	385.26	261.069	296.306	326.36	330.164	401.108	320.86	369.307	297.593	269.243	340.397	383.561	373.052	314.53	329.671	316.175	344.562	263.117	340.297	354.925
TRINITY_DN1001_c5_g1	1730.02	522.438	949.721	860.78	844.193	941.912	787.272	2181.65	816.355	823.042	685.791	828.65	2258.97	803.096	965.084	743.748	1030.76	513.618	791.045	1776.7	1531.62
TRINITY_DN1001_c57_g1	0	0	0	0	0	0	0	0	0	0	0	0	0	0	0	0	0	0	0	0	0
TRINITY_DN1001_c7_g1	4.36602	3.74572	11.526	7.24342	1.73271	6.10649	10.8318	0	9.90693	7.082	4.43185	11.5504	20.7882	4.85916	8.06356	0	4.50472	8.97534	7.50389	12.1039	0
TRINITY_DN1001_c7_g2	158.96	182.431	231.027	183.781	226.933	276.428	266.965	0	247.391	209.426	172.892	300.993	133.547	260.523	300.585	205.198	226.976	188.9	266.275	102.091	182.753
TRINITY_DN10010_c0_g1	15.9061	13.6792	11.4114	7.35531	22.1291	3.86791	21.1956	0	33.9039	8.01846	10.5691	11.0558	17.8636	21.535	10.8802	4.84292	12.5101	6.65859	6.66901	1.26132	26.2709
TRINITY_DN10010_c0_g2	15.4471	39.118	36.8313	33.0164	19.0415	27.8582	39.6128	0	62.2159	50.2477	31.4508	53.537	0	50.4936	17.2926	35.4782	25.8105	23.9881	49.1307	30.9172	45.1599
TRINITY_DN100102_c0_g1	0	0	1.2031	2.89827	0	1.90085	0.788544	0	0	5.12185	0	4.19223	0	0	0	0	1.56496	0	0.969093	0	4.45229
TRINITY_DN100106_c0_g1	7.75264	1.26277	8.59889	0	0.92154	4.98048	0	0	0	6.0469	1.88925	2.06105	0	0	0	1.64525	0	3.69072	0	0	0
TRINITY_DN100107_c1_g1	0	0	0	6.91824	0	0.933725	0	0	0	4.03222	4.42768	4.1485	0	3.32482	0	0	0	0.927678	0	7.43115	0
TRINITY_DN100107_c2_g1	0	0	0	0	0.88626	0	1.5661	0	0	0	0	0	0	0	0	0	0	0	0	0	0
TRINITY_DN10011_c0_g1	8577.31	2936.04	7138.37	5253.85	4989.73	8322.55	6058.78	9700.87	6873.21	5883.85	6280.49	6339.41	8159.92	5259.74	5402.39	6396.62	6834.3	3536.37	6285.98	7966.8	8514.41
TRINITY_DN10011_c1_g1	29.224	34.2934	24.1638	26.8592	25.0512	23.5825	25.3995	0	20.9506	26.2088	57.4349	29.8035	23.5334	16.5883	13.0806	28.2611	18.0815	31.5829	29.6165	44.9126	68.5944
TRINITY_DN10011_c2_g1	32.5549	30.3419	16.4647	8.28551	18.0055	10.849	24.6603	0	7.2957	18.1511	20.5168	18.0448	20.5495	7.87891	32.0252	18.1024	13.7347	21.1283	8.19126	17.9171	4.42884
TRINITY_DN100110_c0_g1	0	2.67259	0	0	0	0	0	0	0	0	0	1.08304	0	0	0	0	0.744505	0	2.60213	0	0
TRINITY_DN100116_c0_g1	0	3.91547	0	0	0.913312	0	0	0	0	0	0.90996	1.04679	0	0	0.881542	0	0.721012	2.79711	0	2.51882	0
TRINITY_DN100119_c0_g1	0	0	0	6.74219	0	0	0	0	0	0	0	0	0	0	0	3.10155	0	0	0	0	0
TRINITY_DN10012_c0_g1	21.6642	17.3107	22.1115	31.0942	24.3268	18.1103	38.5742	0	45.8382	24.9281	43.6513	28.4226	19.4522	14.3787	37.178	42.9401	20.6177	18.5472	26.5257	28.353	14.1806
TRINITY_DN100123_c0_g1	0	4.07332	0	0	0	0	0	0	0	0	0	0	0	0	0	0	0	0	0	0	0
TRINITY_DN100126_c0_g1	0	0	0	0	0	0	0	0	0	0	0	0	0	0	0	0	0	0	0	0	0
TRINITY_DN100128_c0_g1	0	2.50318	0.589569	0	2.65565	0	1.54944	0	0	0	0	1.00932	0	0	2.61108	0	0	4.49536	3.38028	0	0
TRINITY_DN10013_c0_g1	0	0	0	2.00781	0	2.78131	0.75058	0	0	0.920922	0	0	0	0	4.52272	0	0	0	0	1.19219	0
TRINITY_DN100131_c0_g1	7.14425	18.0929	7.89357	2.84841	4.60473	1.94053	5.5689	0	15.1702	1.02575	7.1481	1.03952	6.69348	7.81647	8.78735	11.3484	0.823656	6.76888	11.144	5.10148	2.2268
TRINITY_DN100133_c0_g1	0	1.27982	0	4.06524	0	2.83937	3.93717	0	0	0	0	0	0	0	0	0	0	0	0	0	0
TRINITY_DN100135_c0_g1	0	6.51002	4.25643	7.19619	4.56956	8.62052	17.553	13.7595	2.63167	5.08312	10.038	16.7363	0	0	1.77339	12.7638	6.47868	9.31619	0	3.78449	15.8071
TRINITY_DN100138_c0_g1	8.87045	9.67431	9.72466	12.0542	9.96716	14.6947	18.2632	0	6.33068	1.01209	6.23538	23.2942	0	19.1826	14.1203	6.54113	16.0902	18.2665	5.29767	15.3146	0
TRINITY_DN10014_c0_g1	9.03082	26.0845	9.77673	22.7917	16.0478	13.8893	11.1409	0	34.0041	5.01174	9.81142	2.96598	16.1119	5.26724	19.4031	14.8918	11.3119	14.3584	10.5887	8.97154	4.42404
TRINITY_DN100143_c0_g1	0	0	0	0	0	0	0	0	0	0	0	0	0	0	0	0	0	0	0	0	0
TRINITY_DN100144_c0_g1	0	0	0	0	0	0	0	0	0	0	0	0	0	0	0	0	0	0	0	0	0
TRINITY_DN100144_c2_g1	0	0	0	0	0	0	0	0	0	0	0	0	0	0	0	0	0	0	0	0	0
TRINITY_DN100144_c3_g1	0	10.4032	0	13.3112	3.64614	0	0.795361	9.13931	0	1.0143	4.54572	4.17646	0	0.842265	0	0	0.718728	10.2267	3.97002	0	4.50436
TRINITY_DN100144_c4_g1	0	0	0	0	0	0	0	0	0	0	0	0	0	0	0	0	0	0	0	0	0
TRINITY_DN100145_c0_g1	0	0	0	0	0	0	0	0	0	0	0	0	0	0	0	0	0	0	0	0	0
TRINITY_DN100146_c0_g1	0	1.353	1.24815	0	0.939921	0	1.63683	18.7665	0	0	0	0	0	0	0	0	0.747618	1.926	3.06035	0	0
TRINITY_DN100146_c1_g1	0	1.24678	0	0	0	1.04258	0	0	0	1.00847	0	0	0	0	0	0	0	0.926803	2.0257	0	0
TRINITY_DN100146_c1_g2	0	0	0	0	1.8236	0	0.798274	0	0	0	0	0	0	0	0	1.59784	0	0	0	0	0
TRINITY_DN100147_c0_g1	0	2.74885	4.81293	1.85567	0.904749	8.69553	0.787119	5.48575	0	2.01725	8.83328	7.10868	0	0	3.91401	0	7.46145	0.955174	0	0	10.9878
TRINITY_DN100149_c0_g1	0.752324	0	0	2.0382	0	0	0	0	0	1.00687	0	1.03575	0	0	7.03574	1.58103	1.4254	0	0.493073	0	0
TRINITY_DN100149_c1_g1	0	0	0	0	0	0	0	0	3.58743	0	3.69637	0	0	0.876378	0.862275	0	3.12915	0.981921	0	0	0
TRINITY_DN10015_c0_g1	13.1091	21.558	29.4998	36.8867	18.4755	32.7393	28.7459	46.879	12.8551	42.7423	31.3641	33.317	71.2637	41.0335	35.4759	31.4945	53.6128	19.7013	30.4991	33.7453	67.05
TRINITY_DN10015_c0_g2	1.54477	0	1.2361	0	0	4.87825	0	0	8.03559	2.06305	1.85873	2.12073	0	0	0.906304	6.49214	2.1887	0	0	3.84952	2.29289
TRINITY_DN10015_c0_g3	0	6.59681	0.609435	1.02314	4.58802	2.87154	0	0	1.75358	1.02449	7.28332	0	0	2.54303	6.12692	0	2.91581	0	0.498253	3.79167	0
TRINITY_DN10015_c1_g1	20.7287	40.6416	38.7081	43.7257	13.8432	20.3601	25.0056	52.9337	33.719	26.6728	33.2447	17.9296	14.8048	23.9008	33.2952	37.1049	16.6906	18.7894	54.3235	20.4069	57.0052
TRINITY_DN10015_c1_g2	0.801906	1.30134	0	0	0	0	0	0	0	1.0401	0	0	0	0	0	0	0	0	0	1.33229	0
TRINITY_DN10015_c4_g1	0	0	0	0	0	0	0	0	0	0	0	0	0	0	0	0	0	0	0	0	0
TRINITY_DN100150_c1_g1	0	0	0	0	0	0	4.237	0	0	0	0	0	0	0	0	0	1.53385	0	2.1145	0	0
TRINITY_DN100151_c1_g1	0	0	0	0	0.86172	0	3.80955	0	0	0	5.32101	0.959078	0	2.42777	0.907379	0	0	0	1.40539	0	0
TRINITY_DN100152_c0_g1	0	0	0	0	0.802026	0	0	0	0	0	0	0	0	0	1.66161	0	0	0	0	0	0
TRINITY_DN100153_c0_g1	0	0	0	0	0	0	0	0	0	0	0	0	0	0	0	0	0	0	0	0	0
TRINITY_DN100154_c0_g1	5.4364	17.9437	5.46373	5.86627	12.9742	7.66603	18.3015	0	0	5.17001	9.85987	5.29458	19.6226	13.7496	2.46602	1.60283	5.5	17.3505	13.706	5.07954	0
TRINITY_DN100155_c0_g1	0	0	3.56077	5.31458	0	3.92051	1.5825	0	0	0.966354	4.62528	0	0	2.52954	0.963059	0	7.71956	3.5476	5.80325	0	0
TRINITY_DN100156_c0_g1	0	0	0	0	2.61432	0	0	0	0	0	0	0	0	0	0	0	0	0	0	0	0
TRINITY_DN100158_c0_g1	0	0	0	0	0	0	0	0	0	0	0	0	0	0	0	0	0	0	0	0	0
TRINITY_DN10016_c0_g1	39.8143	65.6706	65.8148	41.9447	59.742	29.0226	43.2173	102.705	98.37	51.2336	50.6405	64.1286	53.465	36.1537	56.7685	35.0433	52.0089	61.4857	35.791	83.8316	66.6856
TRINITY_DN10016_c0_g2	35.0655	18.5438	16.971	29.1999	32.9398	21.4286	63.0666	0	69.4525	23.8941	26.2546	25.1117	14.4577	56.5538	68.4769	34.1263	42.4239	34.4882	28.7969	36.8146	33.0158
TRINITY_DN10016_c0_g3	8.94505	27.6264	20.7411	19.3822	18.9527	27.6066	15.1246	17.6817	23.6953	14.1435	18.747	23.1323	13.6898	50.7871	39.1304	32.9052	32.5634	21.1564	24.1149	43.5339	33.2478
TRINITY_DN10016_c0_g4	37.9177	45.8955	45.077	48.6297	46.6534	30.9238	74.4688	26.4579	83.6669	76.652	115.048	64.9553	39.852	49.8848	58.1876	82.1922	64.4256	81.2398	71.538	28.2554	26.4755
TRINITY_DN10016_c1_g1	223.894	271.207	167.638	113.016	132.623	147.047	164.477	168.268	358.501	137.28	169.719	139.115	259.7	167.566	144.029	184.332	258.335	307.005	116.184	118.465	127.45
TRINITY_DN10016_c1_g2	288.557	512.607	266.146	257.924	261.99	201.994	281.067	260.487	330.258	305.042	313.184	318.52	556.877	268.182	258.61	235.612	404.572	593.795	282.501	265.573	232.242
TRINITY_DN10016_c11_g1	8.39618	13.2249	6.1133	13.3498	7.36222	0.960396	5.61244	0	1.75937	6.16413	6.39439	7.40117	0	4.25143	9.66646	3.20221	3.65343	3.76889	10.498	10.1425	0
TRINITY_DN10016_c12_g1	0	0	0	0	0	0	0	0	0	0	0	0	0	0	0	0	0	0	0	0	0
TRINITY_DN10016_c13_g1	0	0	0	6.28788	9.92256	2.91121	5.57038	0	2.64354	8.90206	0.921701	4.05004	0	5.05441	5.57663	4.8148	2.10925	4.52365	0	0	0
TRINITY_DN10016_c2_g1	0.769808	9.95975	2.43195	8.56721	4.56527	4.95029	1.61361	0.93905	0	11.9544	0	1.01762	0	3.42594	19.1412	9.80549	9.98308	5.47292	0	10.2252	0
TRINITY_DN10016_c2_g2	23.4407	48.6072	43.2335	47.8493	26.9641	27.9187	24.7482	34.8744	67.9283	40.437	30.5535	43.4787	15.365	22.4495	32.8228	22.545	42.0961	32.921	23.5316	33.1431	9.00951
TRINITY_DN10016_c3_g1	6.57951	6.66453	1.07532	7.75893	8.4625	5.98575	0.518455	8.29772	16.131	4.57087	1.13747	1.32542	0	1.06309	13.3701	5.04034	4.30351	14.1714	7.48277	2.4122	0
TRINITY_DN10016_c3_g2	13.2177	9.67234	8.52064	6.87446	18.5782	10.5599	9.57259	0	10.5511	13.4774	21.5737	16.9969	45.8303	8.60752	20.6433	16.0583	9.41899	17.3824	24.5539	12.7268	20.3094
TRINITY_DN10016_c3_g3	33.3318	9.72033	8.48385	28.3545	16.5214	12.602	23.021	0	0	25.5588	25.8511	10.3485	28.9952	35.5568	14.3193	16.1954	14.8455	12.5416	24.1598	11.457	0
TRINITY_DN10016_c4_g1	34.0213	83.2584	71.2625	95.9097	83.126	24.0115	58.7818	23.5408	80.7497	67.6946	77.4312	76.1437	53.1683	80.774	39.3002	87.8947	64.0839	94.8152	84.4584	50.2296	66.5529
TRINITY_DN10016_c4_g2	0	9.14915	13.4643	29.0192	9.19394	1.9306	7.22971	0	15.9046	8.17744	6.43591	5.25543	8.42792	17.8544	6.26727	11.2467	2.89277	12.1716	6.51203	3.8105	0
TRINITY_DN10016_c4_g3	0.769353	15.879	4.92995	10.4043	21.3161	1.94032	5.65956	0	2.66563	0	17.5531	8.49556	8.49736	5.13778	5.3736	16.1633	18.2793	9.45643	3.02659	8.94728	0
TRINITY_DN10016_c4_g4	7.66879	1.24023	0	8.53461	3.63832	0.986291	4.82241	0	6.24755	3.96963	5.60572	2.02749	0	3.4129	2.86026	3.25606	2.13109	5.4521	4.45065	0	8.81614
TRINITY_DN10016_c5_g1	7.74154	1.3704	11.0347	0	3.72467	4.80875	1.60537	0	7.04459	6.25331	4.53887	3.21167	0	3.44074	12.7204	9.65006	3.83285	2.89069	15.4177	3.83246	0
TRINITY_DN10016_c6_g1	8.57474	13.8571	28.5856	12.6981	17.6439	12.4922	24.7153	0	29.9383	28.9997	15.2605	21.193	13.1377	24.9941	27.9127	12.8602	19.7784	12.5667	17.1467	28.0028	2.25077
TRINITY_DN10016_c6_g2	0	34.3471	7.93439	11.8779	28.5933	34.645	17.4954	21.4611	19.246	18.0629	25.8524	26.7851	4.59008	7.89007	24.0899	16.5113	20.7904	23.9399	25.9838	20.4862	24.326
TRINITY_DN10016_c7_g1	18.1849	2.6409	0.606045	0	0.913615	0	0	0	0	0	2.70898	2.10295	0	0	0	0	0	6.56632	0	0	0
TRINITY_DN10016_c9_g1	4.0352	38.4702	33.3367	21.1354	22.4615	20.5584	15.8232	31.4251	3.77246	18.0931	11.5352	17.0336	13.588	18.2683	11.3921	27.7738	11.0464	22.952	6.50755	24.1741	22.0351
TRINITY_DN100161_c0_g1	0	0	0	0	0.917764	0	0	0	0	1.02347	0	0	0	0	0.881505	0	1.45308	0	0	7.59054	0
TRINITY_DN100165_c0_g1	0	0	0	2.02368	0	0.941056	0.781923	0	0	0	0	2.03868	0	1.65488	0	0	0	0	0	1.23643	0
TRINITY_DN100168_c0_g1	0	0	0	0	0	0	0	0	0	0	0	0	0	0	0	0	0	0	0	0	0
TRINITY_DN100168_c1_g1	0	0	0	0	0	0	0	0	0	0	0	0	0	0	0	0	0	0	0	0	0
TRINITY_DN10017_c0_g1	26.3033	49.4811	3.06422	10.0887	18.699	11.9282	11.7788	3.74792	3.68149	6.93316	9.84581	8.96131	29.9626	14.965	15.3394	3.31611	3.48033	9.61391	23.1897	7.71376	8.88141
TRINITY_DN10017_c0_g2	48.5778	22.2843	29.4345	29.7035	33.657	22.6847	18.1924	40.6903	44.4642	29.7823	36.9807	45.6331	10.0758	39.1447	26.3288	29.4516	25.4867	39.4955	33.9372	10.8091	10.8773
TRINITY_DN10017_c0_g3	0	0	0	1.08201	0.902517	0	3.19922	0	0	0	0	0	0	0	0	0	1.42348	0	0	0	0
TRINITY_DN10017_c0_g4	0	0	0	0	3.65645	0	0.794155	0	0	0	0.902207	0	0	7.59329	0	0	0	3.75784	0	0	0
TRINITY_DN10017_c0_g5	0	1.38567	0	1.88412	4.57752	0	0	0	0	3.05899	3.55824	0	0	11.2552	0	17.7894	0.824556	0	0	11.4354	0
TRINITY_DN10017_c1_g1	0	12.3502	13.312	7.82061	17.545	2.86193	3.96545	31.8937	0	0	6.25691	3.16904	15.1724	6.84165	4.1112	0	0.778452	4.79833	2.44228	0	0
TRINITY_DN10017_c1_g2	0	17.711	3.63306	1.97208	20.2821	5.71154	0	41.9477	10.4561	10.3082	26.8667	10.5799	0	21.3096	14.1291	7.9609	22.9919	7.64695	2.45129	15.1672	2.25216
TRINITY_DN10017_c2_g1	0	1.33896	5.4081	6.91427	0.911863	0	3.93473	0	0	12.2509	5.34497	9.44052	0	3.36859	2.50444	15.7548	2.2415	2.82819	0.488325	12.5145	0
TRINITY_DN100170_c0_g1	0	2.51556	0	0	1.81405	0	0	0	0	0	0	2.04479	0	0.845423	0	0	0	0	5.44644	2.53027	0
TRINITY_DN100172_c0_g1	0	0	1.23453	0	2.78133	4.04824	0.820529	0	0	1.00831	0.95606	0	0	0	0	0	1.45164	2.77368	4.02562	0	0
TRINITY_DN100173_c0_g1	0	3.93975	4.1541	0	4.77662	2.20038	10.8073	12.8686	0	4.48114	3.68687	7.82847	0	8.11557	0	0	7.21339	4.84948	4.3435	6.81081	0
TRINITY_DN100173_c0_g2	23.0462	5.29569	2.46189	5.18933	7.40524	2.90572	12.1107	0	9.75582	7.21768	4.60915	11.673	0	11.9744	0	3.22762	3.65637	1.89097	1.51076	3.82894	11.4388
TRINITY_DN100174_c0_g1	0	1.3442	1.85767	0	1.86558	0	2.43555	0	0	1.04225	0	0	0	0	0	0	1.48595	1.91294	0	1.2845	6.92368
TRINITY_DN100175_c0_g1	0	2.61756	3.67702	4.15118	5.52379	7.73277	16.0876	9.25825	15.926	0	5.52392	6.315	16.8785	3.40541	7.17223	4.8265	6.5175	15.0006	6.01919	1.27187	4.54985
TRINITY_DN10018_c0_g1	1092.38	678.709	1129.57	942.934	1196.35	1112.54	876.548	2595.94	766.65	1022.12	846.429	1028.92	1668.74	809.394	849.228	998.915	1140.92	817.9	913.628	1540.77	1321.69
TRINITY_DN100181_c0_g1	0	0	0	0	0	2.93736	1.62052	0	0	0	1.86494	0	0	0.857086	0	1.62528	0	0	0	2.56175	2.27254
TRINITY_DN100183_c0_g1	78.3933	80.8238	154.21	128.827	81.6192	120.472	70.0686	15.9361	96.0174	83.9566	91.8999	116.814	60.1277	94.1087	90.528	92.969	83.3097	105.141	81.3221	56.4574	126.057
TRINITY_DN100183_c0_g2	0	6.94208	0	0	1.93505	4.80935	0.843352	0	5.55438	2.1594	4.10303	1.11071	0	3.57703	1.37273	1.68506	2.39329	2.97033	3.68221	0	9.57178
TRINITY_DN100183_c0_g3	0	0	0	0	0.926269	0.964367	1.61157	2.77287	0	3.10634	5.50156	2.13125	0	0	0	3.21722	2.21636	4.75169	3.51627	0	0
TRINITY_DN100183_c1_g1	17.6894	6.51544	0.634319	3.55182	8.65398	2.29347	0	2.39093	4.14069	6.94292	6.88724	1.10361	0	3.96995	10.1258	2.51855	4.14644	7.26478	0	0	4.68812
TRINITY_DN100183_c2_g1	9.12355	0	4.86568	4.06634	2.75007	8.58427	0.797172	0	9.61406	3.07509	1.81341	5.27488	0	0	0.867237	6.36494	8.05408	4.7043	4.47286	0	0
TRINITY_DN100184_c0_g1	0	0	1.20598	0	0	0	0.790553	0	0	5.11555	3.55419	2.08291	0	3.43984	3.20223	0	1.6119	0	0	0	0
TRINITY_DN100187_c0_g1	0	0	0	2.00558	0	0	0	0	0	0	0	0	0	0	1.70043	1.58361	0.740095	0	2.4653	0	0
TRINITY_DN10019_c0_g1	898.724	409.792	612.452	620.228	706.859	677.662	495.251	1179.73	412.392	629.048	553.201	542.589	1280.22	496.808	568.286	516.051	665.617	402.543	573.177	1028.95	889.144
TRINITY_DN100190_c0_g1	0	1.26061	3.02248	26.1346	0.906405	0	4.79062	0	4.40794	0.998321	0.921928	4.09547	0	1.6878	1.84005	4.81213	1.41367	1.82574	1.48496	2.52525	2.22633
TRINITY_DN100195_c0_g1	14.2291	1.28021	3.59674	2.03027	0.900531	0	0	0.905612	0	2.00241	0	0	0	0	0.876954	4.72112	0	3.66827	2.94389	0	0
TRINITY_DN100197_c0_g1	10.4122	2.572	0	2.00611	0.896619	0	0	46.6286	0	2.00054	1.78278	5.14511	0	0.82872	6.02108	0	0	3.66936	1.46261	1.23588	0
TRINITY_DN100198_c0_g1	0	2.74441	0	8.73339	2.76203	0	1.58108	0	0	0	4.45144	2.10321	8.67107	2.56207	2.44725	1.59289	0.781864	6.70569	1.45832	2.52338	0
TRINITY_DN1002_c0_g1	1040.18	1134.63	962.755	1113.24	930.568	639.48	999.362	721.269	734.58	837.241	949.436	848.499	644.51	958.571	957.255	899.165	847.479	1126.33	729.422	857.538	833.474
TRINITY_DN1002_c0_g2	26.3638	35.5285	17.5933	20.7236	13.7083	16.0753	19.4268	39.8357	50.4393	15.7804	37.8936	11.0288	16.7646	19.8598	36.6443	23.1305	17.9704	14.4903	14.8222	39.9102	6.54471
TRINITY_DN1002_c6_g1	0	0	2.40139	13.1228	0.907991	1.00604	1.61109	0	0	1.94624	1.8904	0.9858	0	3.44512	0	1.65079	0.718056	6.26022	0.977349	0	0
TRINITY_DN10020_c0_g1	0	4.33712	0	0	0	3.18693	0	0	0	0	0	0	0	0	0	0	0.799191	0	0	0	0
TRINITY_DN10020_c0_g2	100.72	30.5056	41.4328	22.3565	55.4191	38.2916	64.3296	57.8155	65.378	48.2282	70.091	42.0256	211.043	88.6796	63.3631	84.6605	38.9739	38.1116	54.3708	88.497	33.6151
TRINITY_DN100203_c0_g1	0	0	5.47557	0	1.82769	0	0	0	0	2.03166	5.48651	2.08871	0	2.53572	4.45528	1.59745	1.43714	2.7908	0	2.52588	2.25787
TRINITY_DN100204_c0_g1	0	4.13016	3.61629	1.8582	2.7183	0	0.788513	0	0.892283	7.07127	9.73357	2.03374	2.23272	4.31926	3.91978	1.61663	0	6.69743	7.66331	8.8621	0
TRINITY_DN100204_c0_g2	0	0	0	0	0	0	0	0	0	0	0	0	0	0	0	0	0	0	0	0	0
TRINITY_DN100205_c0_g1	1.6201	1.36873	0	2.73778	7.13976	0	0.79032	0	3.62994	0	0	0.992897	0	0	0	1.63678	0	0.953391	0	0	0
TRINITY_DN100207_c0_g1	0	2.74485	0	2.75247	3.5884	14.6811	5.53417	0	0	0	0	0	9.05813	6.95582	6.22181	0	0	0	0	0	0
TRINITY_DN10021_c0_g1	0	2.74478	7.1857	3.79232	0.91263	2.85562	0.785094	0	0	2.03326	0	1.0357	0	2.5604	14.3355	0	0.798042	5.72621	0	6.2791	0
TRINITY_DN10021_c0_g2	248.456	261.046	371.823	291.675	326.773	426.589	433.293	322.327	425.503	451.538	418.881	431.379	229.255	297.09	270.233	438.426	475.635	346.82	234.997	268.788	185.606
TRINITY_DN10021_c0_g3	0	0	3.04281	2.13112	1.82614	0.986943	0	0	0	0	0	3.06316	0	3.41897	0	0	2.85007	1.8284	2.9824	0	8.88012
TRINITY_DN10021_c0_g4	0	4.162	7.9463	0	10.2617	1.92806	6.4092	0	11.4782	4.16476	4.51406	12.8033	2.19127	6.91466	4.14803	1.61261	2.3635	5.81844	0	3.83423	0
TRINITY_DN10021_c0_g5	6.26957	13.8533	6.64762	3.82257	11.9691	1.92229	5.54633	0	7.94273	7.17937	13.359	2.0887	0	2.585	8.02852	0	8.87572	5.77922	8.71275	10.1412	0
TRINITY_DN100211_c0_g1	0	0	0	0	0	0	0	0	0	0	0	0	0	0	0	0	0	0	0	0	0
TRINITY_DN100212_c0_g1	1.41169	0.522664	0	1.48937	0	0	1.47182	0	0	0	0	2.6135	0	0	0	3.01261	0	1.63965	6.32552	2.34589	0
TRINITY_DN10022_c0_g1	0	2.74561	6.67485	0	3.70177	3.82282	0.795189	0	0.87522	4.13379	2.68987	1.05968	0	0.856456	4.9628	7.99307	4.66015	1.92185	1.47069	0	2.253
TRINITY_DN10022_c0_g2	45.2896	71.6187	74.3093	97.8066	70.9719	51.7615	64.3278	64.8312	39.194	83.1339	68.2365	90.6494	64.4287	76.4532	73.5963	57.1225	74.8764	83.6469	68.9154	87.6846	52.7434
TRINITY_DN10022_c0_g3	5.38726	4.91248	1.20903	5.3801	5.45412	0.993703	1.609	0	2.68236	9.87076	2.8145	10.0421	0	11.9759	4.84761	6.54659	4.98599	8.14578	4.43339	3.83349	0
TRINITY_DN10022_c1_g1	28.9084	23.5263	23.0696	20.4859	22.7296	22.4665	38.0995	0	32.4361	28.4027	27.6081	22.4037	0	4.35281	21.2407	22.8316	10.0965	23.0916	24.0882	14.0256	35.4262
TRINITY_DN100221_c0_g1	0	2.48352	2.16768	0	0	0	0	0	4.17406	0	0	2.9911	0	0	0	0	0	0	0	0	0
TRINITY_DN100221_c1_g1	0	11.0178	6.06142	4.88574	10.1772	13.3903	9.53386	0	2.62818	6.19483	5.37089	3.17305	2.17529	1.71529	8.21521	1.59982	7.83119	3.84863	7.3335	1.26775	6.73962
TRINITY_DN100224_c0_g1	0	1.35234	1.2242	0	4.63221	1.91876	2.40558	9.1995	0	1.03703	1.81841	3.20097	34.2766	4.27543	10.2974	4.80779	3.00533	3.82119	9.47215	19.0976	2.28298
TRINITY_DN100226_c0_g1	0	0	0	0	0	0	0	0	0	0	0	0	0	0	0	0	0	0	0	0	0
TRINITY_DN100227_c0_g1	0	1.28565	0	0	1.84065	0	0	0	0	0	0	0	0	0	0	0	0	0	0	0	0
TRINITY_DN10023_c0_g1	20.053	19.2054	24.5634	70.4268	27.1695	31.0676	22.2572	95.6872	56.6914	46.6661	39.9342	45.7835	34.5363	46.106	29.9983	29.3496	33.7839	25.9493	37.6468	55.0811	40.5309
TRINITY_DN10023_c0_g2	33.7108	5.49099	15.8984	31.8867	15.1458	8.93923	17.5161	22.4579	5.5218	13.0274	5.35412	6.91249	32.2694	14.0571	3.87951	1.65648	11.3354	15.3166	17.3327	32.0616	22.1276
TRINITY_DN100230_c0_g1	0	1.27917	0	2.04103	0	0	0	0	0	3.00691	0	0	0	1.67091	0	0	0	0.91799	0	0	0
TRINITY_DN100230_c0_g2	15.2518	1.33718	1.21601	3.02716	0.918953	0	3.98294	0	7.85634	0	2.71138	4.23234	0	0	3.42379	3.18244	5.93413	3.78549	3.96546	0	0
TRINITY_DN100233_c0_g1	0	0	0	0	0	0	0	0	0	0	0	0	0	0	0	0	0	0	0	0	0
TRINITY_DN100235_c0_g1	0	20.6122	7.3122	7.32103	11.6345	17.7701	7.94324	0	10.963	6.02437	4.45268	7.95789	6.86285	9.62585	4.66567	9.88163	3.44866	22.9785	18.7517	0	2.20976
TRINITY_DN100236_c0_g1	0	0	0	0	0	0	0	2.83351	0	0	0	0	0	0	0	0	0	0	0	0	0
TRINITY_DN100237_c0_g1	0	1.21943	0	8.70599	5.46461	5.01167	2.42023	0	5.38751	1.96404	0	0.997904	2.08827	2.58224	5.93571	0	2.15034	3.60726	13.7751	3.85147	0
TRINITY_DN100238_c0_g1	0	0	0	1.00089	0.890463	0	0	0	0	2.97198	2.66587	0	0	4.93764	0	1.55388	0	0	1.93952	0	0
TRINITY_DN100238_c1_g1	0	0	0	0	0	0	0.796366	0	0	0	0	0	0	0	0	0	0	0	0	0	0
TRINITY_DN10024_c0_g1	25.6177	70.3713	34.0686	63.1461	21.816	35.5692	34.6536	57.7123	48.5118	40.0697	26.0776	35.1591	12.4619	32.6603	52.4664	24.5536	17.344	64.9862	52.3143	30.1569	14.1896
TRINITY_DN10024_c0_g2	27.0064	53.0192	13.4052	12.5254	24.6178	20.0739	14.7577	2.79504	7.57524	24.4531	19.7532	23.0564	2.60012	12.0234	16.8947	29.0009	26.2082	23.2754	19.4687	16.6721	28.3562
TRINITY_DN10024_c1_g1	35.278	53.1509	27.6404	24.7628	22.1915	36.6683	29.001	11.0854	28.2835	40.2571	41.302	24.4336	29.7347	30.7556	43.2641	28.9567	35.2395	22.7207	30.6389	26.7506	16.0108
TRINITY_DN10024_c1_g2	9.33877	33.1874	8.5342	13.7833	10.2332	0.961183	10.3865	27.541	14.9653	9.34507	9.90477	3.19239	19.6577	6.03193	9.93617	11.2551	7.06256	9.66901	1.9681	7.64642	15.8271
TRINITY_DN10024_c1_g3	0	1.3442	1.80598	0.98761	0	0	2.3647	0	0	0	2.67541	1.05122	0	0	4.1696	3.15793	2.25331	0.945552	0	0	0
TRINITY_DN100243_c0_g1	0	1.31495	0	2.94615	0	1.86289	0	0	0	0	0	0	0	0	0	0	0	0	0.967339	0	4.43124
TRINITY_DN100244_c0_g1	0	0	0	10.2474	0	0	0	0	0	2.80955	0.893064	2.85649	0	3.25645	0	0	0	0	0	0	0
TRINITY_DN100245_c0_g1	0	0	0	0	1.86259	1.95211	0	0	0	0	0	0	0	0	0.903563	0	2.20064	0.949341	0	0	0
TRINITY_DN100247_c0_g1	0	0	3.46539	0	2.60963	0	0	0	0	0	0	0	0	0	1.65582	0	0	0	1.88819	0	0
TRINITY_DN100248_c0_g1	0	0	0	0	0	0	0	0	0	0	0	0.985376	0	0	0	0	0	0	0	0	6.42988
TRINITY_DN100249_c0_g1	0.776396	3.77328	2.45487	0	2.76393	4.99102	4.88411	0	0	1.00592	0	4.11069	0	2.59133	1.92768	1.64785	0.719412	1.84175	3.50732	0	13.4093
TRINITY_DN100249_c1_g1	26.3395	8.48307	10.4102	5.63819	1.98745	10.839	4.66515	0	0	8.12554	0	12.8885	0	5.86805	4.8128	3.99439	7.83193	15.3844	6.14022	3.17276	0
TRINITY_DN100249_c2_g1	8.57708	8.59368	5.47831	0	0.918242	9.10383	5.6945	0	2.71639	5.93553	6.6649	19.0893	0	6.94476	16.9932	3.32559	9.39969	1.81719	6.93889	2.59053	0
TRINITY_DN100249_c2_g2	3.83712	9.52239	7.26089	8.87337	8.2886	6.65688	6.34092	0	0	8.24001	6.26504	17.9746	0	13.6228	4.15634	11.1337	5.3533	8.59219	2.45009	6.31333	11.2542
TRINITY_DN100249_c2_g3	5.32609	2.58022	9.16652	8.28273	1.82618	0	3.99702	0	3.52142	3.03836	0.917193	8.34667	0	1.69173	0.909478	1.6001	4.293	8.35383	7.97023	3.79204	9.01625
TRINITY_DN100249_c2_g4	0	0	2.90289	3.15688	1.75546	0	0	0	0	0	0.911405	0.955936	0	0	4.81165	0	6.22973	0.866538	2.83641	0	0
TRINITY_DN10025_c0_g1	230.018	145.984	135.825	138.726	153.229	156.879	134.302	149.871	128.265	191.043	123.121	138.712	126.786	197.199	142.006	115.555	142.186	103.745	119.827	169.312	220.01
TRINITY_DN10025_c1_g1	0	38.9246	18.8066	14.1931	17.4587	19.4093	20.6625	78.1965	25.0008	16.3759	15.171	17.612	26.7946	14.7595	13.5389	9.72804	18.9903	26.077	21.2843	19.1162	0
TRINITY_DN10025_c1_g2	70.3901	113.402	62.0583	55.643	119.067	52.7873	47.0409	102.531	50.256	52.0018	93.2187	41.5628	83.9395	74.4956	80.5015	61.7331	77.3664	71.5578	73.5853	49.1729	56.6743
TRINITY_DN10025_c1_g3	9.60711	30.5615	22.4876	31.9193	42.0925	32.1924	46.9246	0	33.2583	39.7765	31.2416	49.3288	56.2244	33.094	30.879	30.9537	44.3142	29.9265	28.9955	29.3646	31.0943
TRINITY_DN10025_c1_g4	30.1732	55.2828	9.23074	19.4272	27.1233	23.718	14.8915	52.9837	13.1638	8.45038	12.7349	12.5356	14.1194	21.8775	16.5865	33.5794	38.9449	32.1842	8.53429	17.0314	2.30716
TRINITY_DN10025_c2_g1	0	0	0.604382	0	0	0	3.16698	0	0	0	0	0	0	0	0	0	0	0	0	0	11.2691
TRINITY_DN10025_c3_g1	0	12.0645	8.55014	7.10251	6.45795	0.957158	4.00106	22.041	11.4001	3.09672	6.358	8.49599	10.6471	8.51491	3.44594	7.98935	2.22929	4.74758	15.9408	1.26884	11.3882
TRINITY_DN10025_c5_g1	0	27.2186	43.9682	14.033	7.87718	23.9445	17.3322	23.442	31.7798	19.7315	25.7782	16.7406	0	12.3356	15.2625	27.3837	15.6927	31.7104	6.50786	6.97068	0
TRINITY_DN10025_c5_g2	0	0	0	0	0.864477	0	0	0	0	0	0	1.93011	0	0	0	0	0	0	0	0	0
TRINITY_DN10025_c6_g1	0	0	0	0	0	5.00629	4.98158	0	0.915066	3.14918	0	1.07822	0	1.75728	0	1.66324	3.70754	2.88203	0	0	0
TRINITY_DN100250_c0_g1	0	0	0	0	0	0	0	0	0	0	1.78327	0	0	0	0	0	0	0	0	0	0
TRINITY_DN100250_c1_g1	0	4.95635	4.83685	1.06308	2.7229	0	0	0	2.67048	0	4.6585	0	0	2.55285	0.949528	0	0.70873	1.8144	0	0	0
TRINITY_DN100250_c1_g2	0	1.18967	0	3.1421	0	0	0	0	0	0	0	2.91957	0	0	0	0	0	0	1.43455	0	4.23151
TRINITY_DN100250_c2_g1	0	0	1.1719	4.71985	0	0	0	0	0	0.99802	0	0	0	0	0	0	0	0.930266	0	0	0
TRINITY_DN100251_c0_g1	0	0	2.33321	0	0.875173	0.945978	0	0	0	0	0	1.95734	0	0	4.54978	0	0	2.62877	3.33505	0	0
TRINITY_DN100252_c0_g1	0	5.52616	0	6.88939	0.929675	1.92088	0.798463	0	0	0	0	0	0	0	0	1.60664	1.56745	3.86467	0	0	4.51983
TRINITY_DN100254_c0_g1	0	6.73949	0	3.0575	0.927157	1.92362	3.21628	0.922798	0	0	3.64981	0	19.2647	0	5.19017	3.21135	7.47314	4.77217	0	0	18.3094
TRINITY_DN100255_c0_g1	0	0	0	0	0.87144	0	0	0	0	0	0	0	0	0	0	0	0	0	0	0	0
TRINITY_DN100255_c0_g2	0	5.52858	4.82287	16.0831	2.74767	3.84794	11.0612	0	0	5.10043	0	3.10635	0	0.86165	0	6.4303	1.62792	7.68424	2.88969	3.79755	0
TRINITY_DN100257_c0_g1	0	7.63636	1.20698	9.28771	3.62044	0	0.793948	0	5.25221	8.02061	0	5.1491	0	1.68	3.59849	0	1.41615	3.66932	1.48271	0	6.69558
TRINITY_DN100259_c0_g1	0	1.23428	0.610299	0	1.83719	3.0238	0.813699	0	15.3788	0	0	5.05005	0	3.4684	7.92306	8.29271	4.33013	3.64825	1.49197	0	0
TRINITY_DN10026_c0_g1	5045.93	1483.03	3067.92	2701.9	2472.19	3381.31	3048.88	5328.61	3058.36	3179.12	3278.66	2834.19	4447.12	2667.62	2682.52	3100.51	3278.36	1584.2	3025.65	4425.62	3824.56
TRINITY_DN100260_c0_g1	0	1.33236	2.40148	0	0.910102	0	0	0	0	5.09398	0	2.09502	6.32336	6.72009	0.837552	1.57298	0	1.87976	3.90708	0	0
TRINITY_DN100261_c0_g1	0	2.45895	3.0126	13.8601	0	0.984438	4.00112	0	0	0	0	4.0246	0	5.9501	1.91002	0	2.12248	1.80728	0.983557	5.07516	0
TRINITY_DN100266_c0_g1	0	0	2.9809	0	3.62626	0.93617	0	0	0	2.02859	0	1.04138	0	2.51306	4.10796	1.56546	0	0.938836	0.483142	0	2.21918
TRINITY_DN100267_c0_g1	0	0	0	2.03232	3.69958	0	4.81155	0	0.878788	0	0	1.06479	17.0854	0	0	0	0.746022	0	2.99429	0	0
TRINITY_DN100269_c0_g1	0	3.84817	3.03531	2.07211	4.55389	0.962691	7.18455	0	0	9.08365	0	1.03669	0	0.844799	1.80415	1.59917	2.85179	2.77102	0	1.26235	2.24662
TRINITY_DN100269_c1_g1	46.6058	19.5485	23.3437	17.902	8.09921	41.6489	15.7041	53.921	38.8976	18.9337	37.7776	19.2395	23.8988	46.2048	45.2662	22.116	13.1571	16.6011	31.1546	17.3525	13.8363
TRINITY_DN100269_c1_g2	0	2.69146	8.42483	2.95663	4.57114	1.88847	0	0	0	10.2323	4.45509	2.1019	0	3.37828	15.8099	1.57902	8.28379	8.51529	6.83408	0	0
TRINITY_DN100269_c1_g3	0	0	0	0	0	0	0	0	0	1.03947	0	0	0	1.72697	0	3.26087	0	0	0	0	0
TRINITY_DN100269_c1_g4	0	0	0	1.04834	0	0	0	0	0	0	5.58213	0	0	0.860988	0	1.6264	1.4663	0.949043	2.02889	0	0
TRINITY_DN100269_c1_g5	0	2.76952	8.48435	1.93697	2.77607	18.2286	3.97283	0	8.79731	2.06292	0.894067	2.10761	4.38168	3.44264	4.88239	3.20992	8.74894	1.92906	2.43647	10.1538	0
TRINITY_DN10027_c0_g1	26.605	103.906	35.9039	41.8843	62.7359	37.2414	21.473	0	24.4182	43.6445	42.8287	18.3108	65.641	33.1681	55.0845	55.6256	29.6013	75.1527	41.4982	30.6704	37.6996
TRINITY_DN10027_c0_g2	2.32481	8.24919	0.600641	8.60645	4.58373	2.85763	4.72497	0	0	5.10736	1.7717	1.04265	0	0	1.60651	0	3.96722	3.82761	9.64646	2.51743	13.2959
TRINITY_DN10027_c0_g3	0	1.38215	0	3.77655	3.66035	4.81457	7.9004	33.7996	0.885392	2.03831	6.21206	2.0673	11.0673	6.89713	10.3247	8.04489	0	3.84125	11.5521	7.59778	0
TRINITY_DN10027_c1_g1	1412.8	1872.9	1728.87	1570.5	1818.03	1714.59	1809.31	1399.58	1617.57	1655.23	1734.48	1572.93	1443.15	1956.12	1694.52	1630.97	1699.36	1512.76	1773.55	1672.16	1604.57
TRINITY_DN10027_c1_g2	2.4083	37.369	10.927	14.9037	17.2793	6.83619	16.6682	0	27.9236	15.2186	8.01526	22.4131	0	3.48187	7.08185	4.89156	5.04584	44.2623	4.33606	3.82494	22.1424
TRINITY_DN10027_c2_g1	20.5985	12.8419	0.609506	2.08632	6.39817	1.93611	0.802056	0	0	2.0243	0	0	0	0	6.37016	0	2.14437	4.63021	6.98838	0	0
TRINITY_DN10027_c3_g1	0	0	9.4656	0	0	0	0	0	7.00013	0.965985	0	0.982754	0	0	1.89761	1.60168	0	4.42873	0	0	0
TRINITY_DN10027_c4_g1	0	0	3.60413	8.18966	0.901509	0.951701	6.31799	0	10.4414	0	1.81356	4.10761	20.6522	0.835757	8.90373	3.16283	0	1.83002	4.91914	0	0
TRINITY_DN10027_c5_g1	47.0546	56.1213	24.4729	46.212	46.9616	26.8861	33.4303	0	31.4	13.9801	41.9187	35.2823	9.25349	22.8645	17.0064	26.5653	32.474	46.8039	48.5777	50.0292	28.7361
TRINITY_DN10027_c6_g1	0	4.11246	0	0	0.923913	0	0	28.2749	0	0	0.895021	2.11563	0	0	0	0	0.775835	1.91886	0	0	0
TRINITY_DN100270_c0_g1	0	0	0.638047	0	0	0	0.835929	0	0	0	0	0	0	0.890638	0	0	0.780509	0.994176	0	0	0
TRINITY_DN100272_c0_g1	0	0	0	0	0	0	0	0	0	1.00485	0	0	0	0	0	0	0	0.945265	7.11455	0	0
TRINITY_DN100275_c0_g1	0	0	0.602568	0	0	0	0	0	0	0	0	0	0	0	0	0	0	0	0	0	2.24749
TRINITY_DN100279_c0_g1	0	0	0	0	0	0	0	0	0	0	0	0	0	0	0	0	0	0	0	0	0
TRINITY_DN10028_c0_g1	105.852	110.318	49.5835	77.2061	64.9823	89.9987	63.5694	80.0071	68.1505	42.5134	69.1903	52.9644	33.352	105.306	73.3384	52.6766	55.8621	53.9945	67.6258	59.7788	65.2009
TRINITY_DN10028_c0_g2	0	0	0	0	0	0	0	0	0	0	0	0	0	0	0	0	0	0	0	0	0
TRINITY_DN10028_c0_g3	52.6132	85.3049	50.8063	98.708	60.7779	33.7825	0	0	0	0	0	0	36.8781	18.467	78.5692	3.3144	0.87104	2.87774	13.0207	38.5188	35.4619
TRINITY_DN10028_c1_g1	20.3708	22.2446	6.68284	4.83878	12.9826	13.4851	7.96506	0	3.53426	19.6318	4.4803	22.1521	13.2136	3.45586	3.25159	4.83345	7.2163	19.3555	13.6626	1.27301	13.451
TRINITY_DN10028_c1_g2	62.3363	166.332	73.3386	90.4508	72.3729	124.946	56.527	54.207	98.2599	75.292	98.168	92.2103	39.0955	57.0652	74.6271	74.4302	97.2836	111.16	73.2106	92.3051	75.2624
TRINITY_DN10028_c1_g3	29.9788	33.8164	36.1004	13.1573	25.9357	34.5279	14.429	0	61.4886	8.29489	26.3539	9.60086	17.139	43.6036	51.4386	14.4193	15.786	15.2859	14.9478	49.6428	20.538
TRINITY_DN10028_c2_g1	4.06315	37.3088	10.979	12.9322	14.4513	2.9565	24.6769	40.9333	19.127	17.1831	15.1766	22.1512	45.6042	11.381	32.1043	11.512	14.5521	36.5529	11.0941	2.56057	4.43355
TRINITY_DN10028_c2_g2	159.236	117.304	130.754	132.521	87.0371	156.214	138.709	69.9131	254.384	109.469	129.614	157.463	122.209	167.262	134.075	123.23	91.3813	98.4935	165.865	105.732	162.198
TRINITY_DN10028_c3_g1	733.173	649.948	771.446	731.221	720.809	763	820.941	658.635	487.604	713.95	752.306	677.182	622.662	949.307	898.459	719.617	706.38	510.239	761.716	737.978	578.331
TRINITY_DN10028_c4_g1	0	8.18511	3.70478	0	0	4.83893	0	0	2.65913	2.09223	0	2.15268	0	2.58774	6.05948	4.84992	2.27375	4.81834	0	0	0
TRINITY_DN10028_c4_g2	0	3.87297	0	1.04472	0	0	0.804362	0	0.886698	3.04919	2.77313	1.04393	0	5.107	0	0	1.43578	2.79017	1.5025	0	2.26244
TRINITY_DN10028_c5_g1	0	4.84987	4.20025	5.38385	1.80692	2.97685	0	0	1.78016	3.90465	6.55311	1.98457	0	14.5059	4.88305	0	3.55098	1.7923	0.488844	1.27212	2.15893
TRINITY_DN100282_c1_g1	0	0	0	0	0	0	0	0	0	0	0	0	0	0	0	0	0	0	0	0	0
TRINITY_DN100283_c0_g1	0	0	0	0	2.8815	0	0	0	0	0	0	0	0	1.77419	0	1.66926	3.8225	0.984466	0	1.32263	0
TRINITY_DN100283_c0_g2	0	1.37335	0	0	5.5161	5.71202	8.68298	0	0	1.02516	0	7.33869	0	0	4.86645	4.77726	4.71448	1.91487	3.39272	1.26043	0
TRINITY_DN100283_c1_g1	0	1.39994	0	0	1.87779	0	0	0	0	1.04733	0	0	2.21161	1.74208	0	0	0.798163	1.95419	0	0	0
TRINITY_DN100284_c0_g1	7.71954	2.51476	0.611584	0	0	0	0	0	0	0	5.64354	1.02612	0	0	0	0	0	0	4.49582	0	0
TRINITY_DN100285_c0_g1	0	1.23927	4.20445	2.09529	0	0	0	0	0	0	0	0	0	2.52506	0	0	0	0	0	0	0
TRINITY_DN100286_c0_g1	0	1.32918	1.22617	0	0.923375	1.9249	4.02004	0	4.40826	6.18775	3.66139	3.18438	0	5.11707	0.878829	4.81524	11.0169	4.73023	1.00216	10.1724	0
TRINITY_DN100286_c0_g2	0	1.26165	2.44593	0	3.6684	3.95028	0.809347	0	9.86091	1.00515	1.87548	2.0574	0	2.57066	0.946732	9.79612	2.14487	2.75853	4.49742	5.12344	0
TRINITY_DN100286_c1_g1	0	1.27175	3.63329	3.11944	2.72342	0	4.78614	0	1.75984	8.03062	8.26374	8.25014	0	10.1234	6.36868	1.60015	10.6397	4.59176	4.46536	18.9148	0
TRINITY_DN10029_c0_g1	17.6481	7.97523	57.9392	57.0452	53.0204	90.3772	20.9944	19.9925	13.1867	47.2296	12.446	24.0122	45.4383	43.4449	60.5304	11.5576	87.1879	16.0668	39.2657	63.3693	73.6471
TRINITY_DN10029_c0_g2	0	2.42184	0.600009	1.08065	0	0	0	18.7856	0	0	0	0	0	0	10.8062	0	2.13533	0.895522	0	1.27487	0
TRINITY_DN10029_c0_g3	100.617	298.59	60.0857	103.36	133.584	54.0646	135.355	108.246	118.071	96.3869	115.062	108.485	235.284	95.2314	53.0545	123.427	131.463	245.729	46.1359	110.503	99.4358
TRINITY_DN10029_c1_g1	12.2738	15.9674	12.8979	37.0984	12.0236	10.6083	16.9156	30.4764	7.95079	6.19693	15.5931	8.50426	10.6255	10.2518	21.1504	4.82431	8.0871	16.1045	11.5471	14.0113	13.7293
TRINITY_DN10029_c2_g1	18.5062	14.8026	3.08145	13.3581	13.015	8.6951	0.807863	0	4.42633	1.03973	1.83575	7.48953	8.5694	0	0	12.9002	1.48994	1.9104	5.53496	8.95396	2.29833
TRINITY_DN10029_c3_g1	0	0	0	0	0.87144	0	0	0	0	0	0	0	0	0	0	0	0	0	0	0	0
TRINITY_DN10029_c4_g1	0	2.72725	9.1501	0	6.48596	1.91399	0.79872	0	1.75244	3.1112	2.70986	2.13053	0	0.855935	1.68767	1.6004	0.762781	0.9588	0.989772	12.7117	0
TRINITY_DN100293_c0_g1	3.81017	0	7.30568	2.08393	8.21678	10.6364	16.8239	0	12.3677	8.08791	10.1331	12.463	0	11.8643	17.2706	8.02959	10.7096	7.39983	18.4481	12.6647	0
TRINITY_DN100297_c0_g1	0	4.06444	2.40949	16.6811	2.75102	7.57505	10.2585	0	1.73345	1.02544	0.890983	13.6831	0	7.63029	9.92636	0	7.61895	2.85202	3.41445	0	0
TRINITY_DN100297_c1_g1	0	0	0	0	0	0	0	0	0	0	0	0	0	1.75595	0	0	0	1.91112	0	0	0
TRINITY_DN100297_c1_g2	0	0	0	1.89115	3.28563	0	0	0	0	0	0	0	0	0	0	0	0	0	0	0	0
TRINITY_DN100297_c2_g1	0	0	0	0	0	0	0	0	0	0	0.891635	0	0	0	0	0	0	0	0	0	0
TRINITY_DN100298_c0_g1	0	2.64798	0	0	0	0	3.3627	0	0	3.14878	0	0	0	0	0	1.69017	0.743476	0.959767	5.72798	0	0
TRINITY_DN100299_c0_g1	0	0	0	0	0	0	0	0	0	0	0	0	0	0	0	0	0	0	0	0	0
TRINITY_DN1003_c0_g1	156.143	61.1741	73.9104	59.4894	93.7231	28.2867	45.9496	44.1535	35.7278	54.4455	101.316	60.2327	53.6612	88.1579	38.7095	28.1986	84.7484	80.4126	53.7229	109.822	79.5334
TRINITY_DN1003_c0_g2	0	9.10379	3.84924	0	3.86132	0	0	0	0	2.09281	0	0	0	0	0	0	1.51458	2.87985	0	0	0
TRINITY_DN1003_c0_g3	0.780689	5.549	5.47164	3.89655	12.9983	5.76939	7.97133	0	7.04996	9.31649	8.07425	15.8766	26.3179	5.17441	6.54803	4.82525	6.35422	29.0088	6.8505	1.27286	8.99235
TRINITY_DN1003_c0_g4	17.4804	26.3177	1.21022	1.87912	3.6567	2.90833	11.8844	0	0.892581	4.07349	2.66832	2.05747	20.0937	2.59938	5.54027	4.85801	0	2.88713	10.6006	3.81328	0
TRINITY_DN1003_c1_g1	0	1.35025	2.38448	2.89297	1.81905	1.8787	0	0	0	0	0	2.08184	0	0	4.05634	0	2.29493	0	0	0	0
TRINITY_DN1003_c1_g2	0	23.2086	8.63134	3.8045	8.93835	3.53435	1.7798	2.06222	0	4.43852	2.05677	4.04467	0	0	6.14523	0	1.21793	10.6169	1.10141	0	5.75213
TRINITY_DN10030_c0_g1	0	1.25898	1.21728	0	0.91325	3.92593	0.805357	0	0	0	1.86496	5.12799	0	2.55734	0.939208	0	1.42333	0.916197	0.497701	0	0
TRINITY_DN10030_c0_g2	26.8559	14.9197	1.7879	26.415	3.5596	9.60014	15.5759	0	12.5896	22.8517	6.11602	6.96743	17.7403	22.2264	23.1074	1.75328	14.0908	16.0366	26.5049	4.11404	23.8207
TRINITY_DN100300_c0_g1	0	1.30477	0	0	0	0	0	0	4.56236	0	0	0	0	0	0	0	0	0	5.12327	0	0
TRINITY_DN100300_c0_g2	0	5.4725	0	0	0.909164	0	2.34743	0	0	0	0	0	0	1.70203	0.792696	0	0	0	6.21372	1.25192	0
TRINITY_DN100302_c0_g1	0	0	0	0	0	0	0	0	0	0	0	0	0	0	0	0	0	0	0	0	0
TRINITY_DN100303_c0_g1	0	0	0	0	0	0	0	0	0	0	0	0	0	0	0	0	0	0	0	0	0
TRINITY_DN100304_c0_g1	18.9685	7.74151	3.03393	9.27788	5.46814	0	0.797046	0	0	6.06864	8.22393	4.15857	0	4.21743	0.893418	1.59455	1.42989	6.48396	4.47336	0	0
TRINITY_DN100304_c1_g1	0	2.66493	1.81994	17.1274	3.66616	2.8524	1.58973	0	2.61312	5.12811	2.70602	2.11021	0	1.69185	0.855124	1.58729	5.1713	4.71753	3.46301	0	0
TRINITY_DN100306_c0_g1	0.762764	1.33046	0	2.03416	2.75901	0	1.59867	0	4.3796	1.02848	0.90831	4.23357	0	0	0	0	0.736471	6.61273	2.98763	0	0
TRINITY_DN100308_c0_g1	0	0	0	0	0	0	0	0	0	0	0	0	0	0	0	3.35169	0	0	0	0	0
TRINITY_DN100309_c0_g1	0	0	0	0	0	0	0	0	0	0	0	0	0	0	0	0	0	0	0	0	0
TRINITY_DN10031_c0_g1	102.316	92.1184	162.337	80.5535	115.304	124.953	121.455	93.3409	200.308	72.6006	62.4999	113.218	84.8759	149.933	114.884	97.2995	78.1459	94.7795	132.138	130.948	130.993
TRINITY_DN10031_c1_g1	11.5401	34.2777	25.8073	28.9882	29.9364	37.0588	35.949	12.2506	15.6703	33.701	38.4842	24.4375	25.402	37.1048	33.7564	18.2123	36.8815	39.1707	16.4032	18.0323	19.9554
TRINITY_DN10031_c2_g1	0	0	0	0	0	0	0	0	0	1.04406	0	0	4.44194	0	0	0	0	0	0	14.1403	0
TRINITY_DN10031_c3_g1	184.637	105.278	187.387	140.077	171.438	160.656	130.589	166.197	172.233	147.564	136.493	123.983	76.5508	68.671	99.5554	71.5338	144.584	101.174	153.421	115.535	152.514
TRINITY_DN100316_c0_g1	0	0	3.42218	0.995652	0	0	0	0	0	0.937014	0	0	0	0	3.5387	0	0	0	0	5.97577	4.16958
TRINITY_DN100316_c0_g2	0	0	1.86103	0	0.930417	1.00282	0	0	0	3.05737	0	1.04278	0	0	0	1.65731	1.45083	1.86496	4.05507	0	0
TRINITY_DN100317_c0_g1	0	3.84756	0	0	0.920643	0	0	0	12.522	0	1.86983	0	0	0	0	0	0	0	0	0	0
TRINITY_DN100319_c0_g1	0	2.51064	0	1.04099	0	0.964077	1.59017	0	0	0.99413	14.6889	1.01957	0	0.840358	3.66465	0	0.703865	2.72712	8.37945	0	0
TRINITY_DN10032_c0_g1	0	1.366	0	0	0	0	7.18403	0	0	1.99059	0	0	0	2.65195	3.08076	10.0403	3.56715	5.61868	0	0	0
TRINITY_DN100321_c0_g1	0	0	0	0	0.904955	0	0	0	0	0	0.896501	2.08141	0	0	1.71906	0	0.720805	0.927926	0	0	0
TRINITY_DN100324_c1_g1	0	1.20083	0.596342	3.23808	4.50533	0	0	0	0	1.93783	2.80469	0	0	0	0	3.26705	0	1.78054	0	5.0897	0
TRINITY_DN100326_c0_g1	0	0	0	0	0	0	0	0	0	0	0	0	0	0	0	0	0	0	0	0	0
TRINITY_DN100327_c0_g1	0	0	0	0	0	0	0.773743	0	0	0	0	0.985338	0	0	0	0	0	0	0	0	0
TRINITY_DN10033_c0_g1	0	17.9247	17.0504	45.0972	16.2742	11.2579	61.0156	0	67.4195	10.466	7.77327	18.8857	102.524	54.3611	76.3039	34.6597	25.8782	24.171	19.2896	58.9489	3.85448
TRINITY_DN10033_c1_g1	28.2462	8.34547	21.8665	21.2396	14.8282	11.5677	19.1134	0	12.382	33.0422	17.0178	22.1231	13.2339	23.3418	11.3542	9.67278	31.3734	20.3255	14.1367	11.4585	33.5982
TRINITY_DN10033_c1_g2	54.1703	115.428	133.252	103.16	95.5271	75.3981	95.5392	57.9657	68.9149	112.38	124.938	130.732	110.459	95.7132	88.5735	138.993	115.648	112.086	105.951	47.4391	101.815
TRINITY_DN10033_c1_g3	42.5327	7.89612	10.0811	14.6731	17.0799	12.6947	29.5176	0	12.2557	15.0945	27.2799	23.7973	0	21.5725	14.8911	18.6443	11.7256	16.7104	29.9086	33.3289	8.84448
TRINITY_DN10033_c1_g4	74.485	3.5629	8.09045	32.8376	16.0494	11.3713	30.8189	0.361035	18.1108	17.1373	13.5998	23.5391	21.7258	14.4817	11.181	39.8824	8.18213	21.065	11.0572	28.0344	9.4954
TRINITY_DN10033_c1_g5	0	3.59577	5.95228	2.15469	3.59753	6.94576	3.98511	36.4944	0	1.93421	1.8663	3.92376	0	0	2.95089	4.89142	8.50639	2.66582	0	2.5401	0
TRINITY_DN10033_c2_g1	0	0	4.1591	0	0.903349	0	0	2.06191	4.9765	3.01812	0.875031	3.06588	0	0	0	1.5834	1.60059	2.84057	0.474941	1.24729	0
TRINITY_DN100330_c0_g1	0	1.27825	0	0	0.929168	0	4.09999	0	0	0	0.950081	2.08447	0	0	0	0	2.17309	7.45288	1.51887	0	0
TRINITY_DN100330_c0_g2	0	1.2594	0	3.26737	0.925719	0	6.54797	0	0	0	0	0	0	1.73872	0	1.6597	2.17064	2.77391	1.50976	1.29727	0
TRINITY_DN100335_c0_g1	5.54747	2.75812	0	11.2097	2.72864	8.69792	2.36727	0	0	5.06658	7.08596	2.04555	0	0.863384	1.57446	0	4.95821	4.79105	4.3176	3.79873	0
TRINITY_DN100336_c0_g1	17.6259	0	3.77389	0	0	3.10537	0.83758	0	0	1.02663	0	2.0881	0	0	0	1.70485	1.4837	0.941563	0	0	0
TRINITY_DN100336_c0_g2	0	2.56946	0	0.984365	0	0	0	0	0	1.98805	0	0	0	0	0	0	0	0	0	3.67033	0
TRINITY_DN100336_c0_g3	0	0	0	0	0	0	0.855959	0	0	0	0	0	0	3.62575	0	0	3.09395	1.00053	0	0	0
TRINITY_DN100336_c0_g4	11.7604	14.9248	9.48688	41.1571	11.3464	16.1001	17.193	0	6.79408	12.2716	14.2369	17.2644	22.5862	12.4042	20.3059	17.7636	12.6691	16.9287	6.45399	14.5817	0
TRINITY_DN100336_c0_g5	23.2251	5.49142	4.87765	1.98442	0	0	3.19533	0	1.75522	3.11422	1.80326	8.52284	0	0.85855	0	0	3.09124	4.81485	0	0	15.8721
TRINITY_DN100336_c0_g6	17.4822	5.20301	4.8685	11.33	2.74293	6.71558	15.1736	0	0	6.10022	11.8802	5.22841	0	1.69082	1.77863	1.5973	0.719472	5.5887	4.98045	6.31382	2.25934
TRINITY_DN100339_c0_g1	6.97274	9.63987	5.44588	4.86654	10.1615	7.6443	17.45	10.0284	0	4.12213	2.67965	6.32961	0	1.7139	2.45455	22.3773	6.27918	8.6515	8.29023	8.86164	6.72213
TRINITY_DN100339_c5_g1	0	5.27835	0.624508	0	3.74781	0	11.4971	0	7.24084	8.3064	3.77411	0	0	5.21446	0	3.29026	2.20031	5.70131	7.15972	14.2849	0
TRINITY_DN10034_c1_g1	19.7734	56.1509	17.1187	41.7421	37.2696	36.7909	35.0078	36.5171	24.8907	27.9816	26.7479	19.6449	0	33.3886	23.21	31.5035	21.0033	40.1291	35.1057	19.2303	15.4711
TRINITY_DN10034_c2_g1	273.853	447.455	512.08	428.079	454.266	472.921	475.076	264.938	448.294	553.867	484.738	512.737	363.118	467.434	576.644	503.517	432.257	522.916	423.717	339.316	371.973
TRINITY_DN10034_c2_g2	0	6.92754	4.23756	15.4248	15.7078	15.3586	15.8736	0	16.7305	14.4136	8.03561	17.8668	8.77971	8.6099	6.47829	3.21122	1.59864	9.64382	2.43082	21.5652	11.1682
TRINITY_DN10034_c3_g1	6.10812	5.29754	3.05653	27.6934	9.20559	3.8395	4.81039	0	3.51712	17.4757	5.47765	12.6966	0	11.9043	4.38569	16.0057	5.12222	6.60021	4.49727	5.07115	0
TRINITY_DN10034_c4_g1	0	2.49863	8.4771	0	0.908138	8.80127	0	0	9.76455	0.995329	0	1.01865	2.07853	0	1.87496	3.23346	0	0	6.43278	7.61006	6.64414
TRINITY_DN100341_c0_g1	0	0	2.51488	0	0	0	0	0	0	0	0	0	0	0	0	0	1.5848	1.98183	3.05639	0	0
TRINITY_DN100343_c0_g1	0	6.55558	2.43249	2.04773	1.82945	3.82518	8.77247	0	4.37823	2.04016	0	1.04945	0	4.22687	11.4216	6.37569	0.724132	4.67796	3.97929	0	0
TRINITY_DN100348_c0_g1	0	0	0	0	0	5.07043	0.820558	0	2.73575	0	0	0	0	0.872842	0	0	0	0	0	0	0
TRINITY_DN10035_c0_g1	0	2.77102	6.26233	6.32184	8.83245	2.33652	2.48229	0	0	0	0	0	0	11.6046	0	2.06812	8.79453	2.38186	1.87337	3.19714	8.60974
TRINITY_DN100352_c0_g1	0	3.94487	0.609032	25.6131	3.66535	2.87211	3.99366	0	0	7.15801	3.64258	10.5195	0	0.846945	0	3.19181	1.45271	0.937725	3.48739	0	9.06535
TRINITY_DN100355_c0_g1	0	0	3.04707	0	0	0	0	0	0	0	0	0	0	0	1.98975	0	0.722073	0.909747	0	12.9326	0
TRINITY_DN100356_c0_g1	0	6.39047	0.602571	10.257	1.80917	0	2.37587	0	0.872155	8.02683	3.6346	1.03114	0	4.18994	1.7816	0	2.12651	6.42994	8.3895	0	2.23307
TRINITY_DN100356_c0_g2	15.5527	42.5522	61.0448	24.249	31.5025	35.1546	47.6424	94.5006	39.6409	51.8664	24.284	27.1397	14.9436	41.2447	57.8452	40.4545	13.2703	48.1254	18.8151	32.6276	5.94926
TRINITY_DN100357_c0_g1	26.6733	5.26521	3.4614	10.6415	10.3861	2.78256	3.01787	22.81	11.9735	1.93047	2.29294	13.5827	0	9.09797	3.74387	12.3894	4.24734	5.48999	1.86511	0	2.8573
TRINITY_DN100357_c0_g2	5.73072	5.49966	6.71704	23.7782	20.5709	23.7649	13.5267	0	9.16732	24.1031	19.6235	44.6908	11.4783	21.05	10.1104	23.1243	16.46	20.1235	12.9999	17.9347	6.63843
TRINITY_DN100358_c1_g1	0	1.18089	0	1.07339	0	0	0	0	0	0	0	0	0	0	0	0	0	0	0	0	2.10618
TRINITY_DN100359_c0_g1	0	0	0.605631	0	0	0	0	0	0	0	0.903793	0	0	0	0	0	0	0	0	0	0
TRINITY_DN10036_c0_g1	17352.1	3664.75	9199.77	6397.12	6379.32	9942.29	6227.54	26430	7068.47	6345.48	6377.34	6270	17273.8	5764.52	6491.63	6725.3	8232.13	3659.6	7633.13	18040.6	13580.4
TRINITY_DN100360_c0_g1	0	6.87877	1.83651	0	3.72632	0	0.801846	0	4.4029	0	5.43304	0	0	6.02837	5.88966	0	0.773156	1.93122	0	3.8319	18.2192
TRINITY_DN100361_c0_g1	0	0	0	0	0	2.95863	0	0	0	0	0	0	0	0	0	0	0	0	0.489569	0	0
TRINITY_DN100361_c1_g1	0	2.53328	0	0	0	1.96752	0	0	0.894129	0	5.61017	0	2.09789	0	1.87998	0	0	0	0	1.27923	0
TRINITY_DN100362_c0_g1	0	0	4.84768	0	0.908424	0.964877	0	0	0	0	0.918819	1.03197	0	0	0.91043	1.60124	1.41959	0	3.47542	7.57107	0
TRINITY_DN100364_c2_g1	0	2.37452	2.35314	3.17862	0.88674	0	3.9273	0	4.37115	6.69278	1.8388	1.94315	0	2.51411	6.7423	4.81356	0	4.39012	0	0	0
TRINITY_DN100367_c0_g1	0	3.57424	0	0	0	0	0	0	0	0	0	0.97161	0	0	1.79305	0	0	0	0	0	2.11272
TRINITY_DN100368_c1_g1	0.785891	1.2436	0	3.31324	1.85331	1.01776	0	0	0	0	0.960193	0	0	0.875196	0	5.02191	1.45686	2.75747	2.00558	0	0
TRINITY_DN100369_c0_g1	0	1.24558	0	2.05076	2.67785	0	1.57057	0	0	0	0.904878	2.02226	0	0	1.80008	0	0.696767	2.7023	4.39062	0	4.38894
TRINITY_DN10037_c0_g1	28.935	15.0529	0.612182	3.62121	3.54104	4.9843	12.7401	24.395	5.54848	1.9963	17.8433	7.82932	11.5825	7.04002	2.31794	9.97222	17.59	12.4161	1.92423	2.56691	2.21088
TRINITY_DN10037_c2_g1	0	2.67542	1.24715	0	1.87538	2.94557	1.63637	12.222	0	7.30385	0	0	0	0	0	0	4.43611	1.91275	4.08394	0	0
TRINITY_DN100370_c0_g1	0	0	4.90463	0	0.920818	0	0	0	0	0	0	0	0	0	0	3.22126	0	1.87256	0	0	0
TRINITY_DN100371_c0_g1	0	0	0	0	0	0	0	0	0	0	0	2.01037	0	4.20729	0	0	0	0	0	0	0
TRINITY_DN100373_c0_g1	0	0	0	0	0	0	0	0	0	0	0	0	0	0	1.94418	0	0.706911	0	0	0	0
TRINITY_DN100374_c0_g1	0	4.87363	10.1955	3.20253	6.31282	1.97169	0.798136	0	0	3.91708	2.79225	2.98881	0	0.848657	1.92371	3.24741	0.706651	1.79586	0	0	0
TRINITY_DN100375_c0_g1	0	0	0	0	0	2.89096	0	0	0	0	0	0	0	0	0	0	0	0	0.501029	0	0
TRINITY_DN10038_c0_g1	815.497	445.233	458.803	389.675	540.176	705.974	400.448	400.492	533.245	378.072	569.924	624.887	538.208	425.609	467.037	455.9	451.392	331.843	543.017	517.745	705.013
TRINITY_DN10038_c1_g1	0	2.73121	0	2.8955	0.916045	7.58037	0	0	0	0	0	1.04611	6.47207	0	0.81134	0	1.55667	0.953239	0	0	0
TRINITY_DN100382_c0_g1	0	1.35352	4.24155	9.93593	1.84016	0.950358	2.38014	0	14.7943	6.17962	8.97491	6.34877	14.9671	2.54979	1.67783	0	6.80899	1.90385	2.95037	0	6.77056
TRINITY_DN100384_c0_g1	0	5.23772	4.20936	1.00446	2.71918	0	0	0	0	0	0	0	0	0	2.5698	0	1.44893	0	0	0	0
TRINITY_DN100388_c0_g1	0	1.26337	0	0	0.936558	0	0	0	0	0	0	0	0	0	0	0	0	0	0	0	0
TRINITY_DN100389_c0_g1	0	1.35252	0	0.980261	2.74698	0	0	0	0	1.02408	0	0	0	0	0	0	0.760359	0	0.974399	6.27703	0
TRINITY_DN10039_c0_g1	133.786	125.478	172.145	142.52	142.975	141.29	58.9094	81.091	102.359	105.829	119.609	139.07	59.4955	58.7242	106.169	89.0178	100.763	75.8739	147.99	85.827	132.926
TRINITY_DN10039_c1_g1	14.7686	35.0834	32.0884	17.8899	19.0614	11.1163	11.8021	0	7.88968	18.6155	14.0203	25.7799	5.92368	45.5847	10.9974	7.13772	10.3243	37.9676	16.9142	21.1934	3.8722
TRINITY_DN10039_c1_g2	0	0	0	0	0.88863	6.73495	0.785089	0	0	4.85438	0.911793	0.992044	6.10264	2.49815	2.7835	0	0	0	1.9339	0	0
TRINITY_DN10039_c1_g3	6.29242	15.325	10.3391	20.2715	15.7694	16.419	25.5188	19.2889	16.8406	25.8352	17.9332	16.8606	6.6335	19.0551	19.46	20.9964	8.0744	19.3849	12.195	14.0255	11.2088
TRINITY_DN10039_c1_g4	0	0	0	0	2.72239	3.93616	0	0	0	3.04266	0	0	9.09922	2.62588	4.71567	0	1.70401	3.85607	0.966114	0	0
TRINITY_DN10039_c1_g5	13.4094	12.4679	3.62567	2.84123	7.34009	6.75314	10.2942	0	0.886964	10.2184	8.8954	7.25733	0	8.63915	8.76232	0	4.08629	11.5508	12.5461	7.61421	24.3947
TRINITY_DN10039_c2_g1	0	18.0961	0	9.14324	3.44955	4.31908	1.4442	0	0	8.39322	0	3.83789	0	0.768972	16.9848	5.77032	0	12.2493	4.04349	0	0
TRINITY_DN10039_c3_g1	0	6.04327	9.61357	7.62324	3.63351	3.00896	3.21999	0	0	6.83043	16.0348	7.9145	16.6698	5.16019	0.995929	3.29545	4.29816	7.17434	17.6126	7.69839	17.2419
TRINITY_DN10039_c5_g1	0	1.30716	0	0	2.72734	0	3.1676	0	0	6.09004	0	6.26825	0	0	1.73435	0	1.44442	5.58569	0	0	0
TRINITY_DN10039_c6_g1	0	1.34622	3.0011	20.5783	3.65145	0	0	0	2.58856	1.02125	5.32839	2.09704	0	0	2.48046	1.57626	0.755374	2.83628	0	0	2.23401
TRINITY_DN10039_c7_g1	0	1.37898	1.97106	0	0	0	0	0	0	0	0	0	0	1.83123	0	1.73731	4.61753	0	0	0	0
TRINITY_DN100390_c0_g1	0	0	0	0	0	0	0	0	0	0	0	0	0	0	3.82313	0	0	0	0	0	0
TRINITY_DN100393_c0_g1	0	0	0	0	0	0	0	0	0	0	0	0	0	0	0	0	0	0.91796	4.96546	0	0
TRINITY_DN100394_c0_g1	0	1.23241	0	0	1.75832	0.933028	0	0	0	0.972561	0.888573	2.99747	0	0	0.879565	0	0	0	0	0	0
TRINITY_DN100395_c0_g1	0	4.10178	4.23048	0	8.29535	1.90369	5.54385	0	0	0	3.57201	7.38779	0	5.11799	2.47138	0	1.54711	1.91409	0.9765	0	0
TRINITY_DN100398_c0_g1	1.56623	0	0	0	0	0	0	0	1.81836	0	0	1.05456	0	0	0	0	0	0	0	0	0
TRINITY_DN100399_c0_g1	0	1.20626	0	0	0	0	0	0	0	0	0	0	0	0	1.74778	0	0	0	0.945501	0	0
TRINITY_DN1004_c0_g1	17124.1	4722.47	11421	8719.21	7770.67	13334.1	7510.34	18593.5	8621.5	7240.3	8040.27	6970.61	12808.7	7159.96	7280.49	7930.01	9552.17	4258.12	9306.58	16941.2	14260.3
TRINITY_DN10040_c0_g1	112.553	198.918	189.988	146.655	207.862	187.85	167.367	117.786	209.329	179.42	258.245	160.066	194.519	229.969	229.225	149.215	167.395	123.208	148.145	162.04	251.294
TRINITY_DN100405_c0_g1	0	2.66504	0	4.14377	0	0	0	0	0	2.07119	0	0	0	2.57187	0	1.61463	0.736191	3.79876	1.00826	0	2.29465
TRINITY_DN10041_c0_g1	13.0244	6.66592	9.19406	1.02507	8.31347	1.92278	8.03403	0	16.7379	8.2621	12.7961	4.25151	2.12554	8.52908	1.74955	9.62229	6.63543	3.79165	13.5238	0	4.57089
TRINITY_DN10041_c1_g1	8.4462	2.59301	21.4755	5.23593	7.36451	9.73035	2.42058	0	4.44637	20.4028	9.27023	5.23914	27.4138	3.4155	3.64708	9.69813	2.88243	7.46879	10.5517	11.4832	6.81228
TRINITY_DN10041_c1_g2	9.2418	2.71046	4.29126	7.09818	3.71216	5.76561	1.60627	0.921369	7.04065	3.1165	3.64195	0	0	7.70941	6.01259	9.63116	3.01258	3.82876	6.98894	0	4.57269
TRINITY_DN10041_c2_g1	19.7176	5.15363	0.606417	1.03094	0.910669	0	1.59338	0	2.6316	1.01049	3.65446	7.27011	0	9.27373	0	1.59409	0	1.85046	4.47057	0	0
TRINITY_DN100410_c0_g1	18.2274	54.1724	39.9983	56.8362	19.2989	16.4656	0	0	0	0	0	0	0	0	0	1.61835	0	0	30.9463	33.097	24.445
TRINITY_DN100412_c0_g1	0	2.7577	0	0	0.905452	0	0	0	0	1.01047	0	0	0	0.867949	0	0	4.19877	0.958764	0.960216	0	0
TRINITY_DN100412_c0_g2	8.29092	12.7799	0	1.02561	2.71353	2.86059	2.37567	0	13.9533	7.02288	2.72572	1.03105	0	0.837916	2.67217	3.17012	0	0.918485	0	0	0
TRINITY_DN100412_c0_g3	436.672	332.34	375.209	331.554	480.074	387.235	454.299	367.68	278.479	375.106	633.896	430.624	378.917	537.97	638.459	467.203	392.242	409.025	427.472	392.268	209.662
TRINITY_DN100412_c0_g4	0	0	0	0	0	0	0	0	0	0	0	0	0	0	0	0	0	0	0	0	0
TRINITY_DN100412_c0_g5	0	0	0.59473	0	3.57248	0	0	0	0	0	0	0.990903	0	0	3.78736	0	1.39779	0	0.970065	0	0
TRINITY_DN100412_c1_g1	0	1.16566	0.577956	1.0428	0	0	0	0	0	0	0	0	0	0	0.949112	0	0	2.5881	2.8236	1.22984	0
TRINITY_DN100415_c0_g1	0	0	0	0	0	0	0	0	3.5654	2.05158	0	2.08055	0	0	0	0	4.93177	0.966638	0	0	0
TRINITY_DN100415_c1_g1	0	0	1.79973	0	1.80743	0	0	0	0	0.975294	0	0	0	0	0	0	0	0	0	0	0
TRINITY_DN100415_c2_g1	5.56129	1.38359	6.04628	15.9424	1.82565	0	0.791556	0	19.6321	6.10143	11.5515	4.10713	0	4.32953	6.32129	6.47447	3.31222	0.961331	1.92528	0	0
TRINITY_DN100415_c3_g1	0	0	0	0	0.87144	0	0	0	0	0	0	0	0	0	0	0	0	0	0	0	0
TRINITY_DN100417_c0_g1	0	0	0	0	0	0	0	0	0	2.03642	0	2.06684	0	2.68425	0	1.71401	1.49048	1.87071	0.510199	0	0
TRINITY_DN10042_c0_g1	0	0	0	0	3.66894	0	0	0	0	0	2.42681	0	0	0	4.00357	0	0	0	0	0	0
TRINITY_DN100420_c0_g1	11.9906	8.34488	6.07971	0	8.25508	9.7479	31.0378	0	6.28445	8.17526	15.1864	11.3448	0	15.6745	9.5265	21.1651	13.3379	19.3278	23.2235	11.494	6.67081
TRINITY_DN100422_c0_g1	6.02933	3.92607	4.82588	2.02187	0.908652	0	3.95505	0	0	0	0	1.04473	0	0	5.18328	0	1.44646	4.65661	11.3384	0	0
TRINITY_DN100423_c0_g1	9.88383	8.78462	3.95446	6.13076	17.6746	3.90434	5.12706	0	13.4008	1.65388	4.55702	10.0673	12.5631	5.59395	2.57835	2.03897	4.00677	6.23219	2.3431	9.68885	11.4304
TRINITY_DN100423_c1_g1	0	1.36378	0	1.84035	0.897502	11.5103	6.24925	0	0	3.00184	4.383	5.03533	50.8835	0	3.88246	0	0	1.89559	0	0	0
TRINITY_DN100423_c2_g1	0	0	2.69104	0	6.24177	1.9495	0.901343	0	7.01653	0	0	1.97011	4.66622	0.839106	0	0	0.802096	0	0	0	0
TRINITY_DN100424_c0_g1	6.9907	0	0	0	3.73193	0	3.26383	0	0	2.0913	6.61782	0	0	0	0	1.63238	1.46381	0.948258	1.5265	0	2.3034
TRINITY_DN100424_c0_g2	0.75119	1.33087	0	0.969378	1.80527	0	0	0	0	1.0099	0.878328	0	0	0	0	0	0	0	2.40523	0	2.20955
TRINITY_DN100425_c0_g1	0	0	0	0	0	0	0	0	0	0	0	0	0	0	0	0	0	0	2.88007	0	0
TRINITY_DN100425_c0_g2	0	0	0	0	0	0	0	0	0	0	0	0	0	0	0	0	0	0	0	0	0
TRINITY_DN100427_c0_g1	0	0	0	4.89791	0.520962	2.86244	5.45463	0	25.8151	1.74163	3.0204	8.19597	0	2.42555	2.28573	10.3386	8.21637	8.34554	2.4679	2.85995	0
TRINITY_DN100428_c0_g1	0	2.44437	0	0	0	0	0	0	9.98572	0	1.91202	0	0	0	1.01107	0	0.72601	0	0	0	0
TRINITY_DN10043_c0_g1	238.488	506.853	395.931	378.303	352.192	394.281	260.369	503.401	367.461	315.83	258.747	305.272	446.345	346.534	341.213	258.99	260.465	361.298	382.549	379.806	402.494
TRINITY_DN10043_c1_g1	23.2533	18.0509	3.03959	17.8026	26.5012	12.6946	19.0874	0	14.4009	17.3198	15.1723	15.3821	27.0262	15.6838	3.95318	16.3066	10.8976	22.1948	16.4244	12.7695	19.9819
TRINITY_DN10043_c1_g2	9.12263	102.467	32.8864	68.2218	31.8009	17.8093	43.9918	0	12.007	40.0262	32.9831	27.2729	58.1026	63.1148	58.0347	64.8547	35.7507	50.727	50.5498	55.2583	4.44276
TRINITY_DN10043_c1_g3	183.382	370.177	199.767	151.085	204.171	126.769	277.849	250.239	236.531	454.385	359.674	309.327	146.928	199.175	138.574	414.672	416.559	427.724	159.472	246.08	203.711
TRINITY_DN10043_c1_g4	150.136	198.741	134.917	169.324	177.001	147.47	229.347	126.269	205.044	198.315	164.971	184.26	179.826	183.513	213.319	197.179	191.796	204.603	195.494	150.334	185.494
TRINITY_DN10043_c4_g1	54.1443	12.3422	20.1458	26.4057	11.5757	26.7645	11.9251	0	13.7748	17.0205	16.0393	6.91131	0	10.5249	10.078	28.1054	16.5225	18.1678	32.6955	21.7675	19.8881
TRINITY_DN10043_c5_g1	0	0	1.85863	2.1311	2.78694	0	0	0	1.80245	0	0	0	0	0	0	0	2.90244	0	0	0	0
TRINITY_DN10043_c6_g1	0	4.09671	0	2.70748	6.17748	7.97529	0.7954	0	10.1766	5.97478	0	2.92443	37.0824	7.0359	24.6645	8.30988	1.76191	5.71998	0	5.12941	8.83137
TRINITY_DN100430_c0_g1	9.2394	0	0	6.77803	2.75521	0	5.52002	0	0	4.09856	0.888146	1.04916	0	1.70365	4.88414	3.17755	3.11804	0.955464	2.90986	2.51708	4.45661
TRINITY_DN100437_c0_g1	0	0	3.72586	0	0	0	0	0	0	0	0	2.07872	6.40724	0	0	0	0	0	0	0	0
TRINITY_DN100439_c1_g1	0	3.76934	2.44717	0	0.917926	0	1.62176	0	0	1.00345	0.941473	0	0	0	1.91286	1.64009	7.16561	0.918607	0	5.13732	0
TRINITY_DN10044_c0_g1	19.3718	7.50962	10.7001	12.2386	14.0914	11.8782	8.83707	11.8468	36.9552	12.7268	20.3216	20.9715	4.02752	20.0925	12.9692	19.6442	12.4374	13.5842	5.89493	8.72373	15.2781
TRINITY_DN10044_c1_g1	41.9145	43.1545	35.2142	38.1775	30.4619	45.5012	28.6476	0	32.9193	27.7567	34.872	25.063	22.2314	21.6822	22.4659	11.326	17.1734	29.0264	51.9292	52.2562	35.6877
TRINITY_DN10044_c2_g1	16.3742	25.2405	42.052	15.0956	22.8068	17.5516	26.1649	43.6706	66.9079	27.2761	33.2449	33.0907	35.9602	15.7178	16.3773	24.9142	20.0373	11.4479	20.9379	18.5183	16.3462
TRINITY_DN10044_c2_g2	10.0621	10.9716	18.3292	21.9301	15.8001	20.1562	12.8032	38.6274	40.4127	19.7544	10.8462	24.5534	23.8436	14.6033	11.7731	12.8397	15.4007	11.5553	44.0567	12.7458	15.9158
TRINITY_DN10044_c5_g1	8.0658	12.489	18.8853	38.2456	24.5986	54.922	43.0001	0.927154	5.42927	18.303	21.4419	23.4551	9.0586	32.3279	29.1723	19.6477	14.3776	17.3688	38.6571	15.3529	0
TRINITY_DN100447_c1_g1	0	5.5555	1.21202	4.73333	0	4.84383	3.17578	0	10.6936	2.04646	2.67484	2.07295	0	2.60092	0.79661	4.85595	2.46935	3.85998	0	8.91079	0
TRINITY_DN100449_c0_g1	0	0	0	0	0	0	0	0	0	0	0	0	0	0	0	0	0	0	0	0	0
TRINITY_DN10045_c0_g1	204.288	59.9298	69.1479	71.378	59.9944	86.222	34.3901	40.5308	21.1016	15.0741	47.8948	21.4804	0	28.8485	9.23235	29.9212	27.8793	8.55265	116.41	116.064	155.33
TRINITY_DN100450_c0_g1	0	1.35777	0	0	0	0	0	0	0	0	0	0	0	0	0	0	0	0	0	0	0
TRINITY_DN100451_c0_g1	22.3508	13.4155	7.2427	4.33237	9.99641	9.98109	7.24413	0	10.7437	12.7646	21.6581	9.98113	0	6.0081	11.7881	11.4916	7.85802	13.5212	13.768	6.39793	4.34321
TRINITY_DN100453_c0_g1	0	0	0	0	4.49669	0	0	0	0	0	0	0	0	0	0	0	0	0	0	1.23689	2.22216
TRINITY_DN100453_c1_g1	0	4.13301	1.81937	0	4.51241	2.93444	1.58414	0	0	0	0	0	0	0	1.56315	1.63265	0	2.87559	2.8817	3.81986	0
TRINITY_DN100455_c0_g1	0	0	0	4.95024	0	0.942338	3.93553	0	0	1.02019	2.6742	1.04866	0	0	1.67414	1.57489	2.2333	4.70747	5.86372	0	0
TRINITY_DN100456_c0_g1	0	0	0	5.85666	0	0	0	0	0	1.80499	0	0	0	0	0	0	0	0	0	0	0
TRINITY_DN10046_c0_g1	301.985	170.945	271.949	222.636	232.517	372.839	241.237	548.594	307.313	276.946	219.446	275.457	407.83	258.433	267.309	225.67	302.174	227.882	273.419	423.254	369.676
TRINITY_DN10046_c1_g1	29.4894	87.9923	28.0973	42.0584	39.3428	45.57	38.9968	15.8751	57.7851	37.4406	56.2048	42.6857	48.2353	82.4717	81.653	52.8785	34.6805	41.2068	69.8237	57.6619	24.3442
TRINITY_DN10046_c2_g1	8.4624	6.80972	8.52634	4.98709	12.9534	18.1566	12.7593	25.6412	39.3702	9.31999	7.21404	15.9542	0	14.5307	25.2637	7.99025	12.9565	14.3632	9.88061	34.2709	2.26808
TRINITY_DN10046_c3_g1	0	2.71555	0	0	0	0	0	0	0	0	0	0	0	0	0	0	0	0	0	0	0
TRINITY_DN10046_c5_g1	0	1.34609	0	0	0	0	0	0	0	0	0	0	0	0.891171	0	0	0	0	0	0	0
TRINITY_DN100461_c0_g1	0	14.0302	2.46968	0	3.7048	0	2.45122	0	0	3.04679	0.946376	7.27731	0	6.05467	0	11.5353	3.60953	7.4316	1.00946	5.17217	31.6426
TRINITY_DN100461_c2_g1	0	0	0	0	2.62389	0	1.52632	0	0	0	0	0	0	0	0.846247	0	0	0.892058	0	0	0
TRINITY_DN100463_c0_g1	0	9.14636	4.16704	8.90103	2.69775	0	4.67994	0	0	9.0554	0.885333	0	0	1.65995	0.839714	3.11498	0	7.40417	0.485562	0	0
TRINITY_DN100463_c1_g1	0	2.58386	0	0	0	0	0	0	0	0	0	0	0	0	0	1.76125	0	0	0	0	0
TRINITY_DN100465_c0_g1	0	5.49931	0	0	0.914579	6.6735	0.786612	0	3.50054	1.01882	2.6529	6.22933	0	0.854886	1.59696	3.18842	0	0.956106	8.17455	0	0
TRINITY_DN100467_c0_g1	0	0	0	0	0	0	0	0	0	0	0	0	0	0	0	0	0	0	0	0	0
TRINITY_DN100467_c1_g1	7.7565	1.30151	0	0	0	1.97068	0	25.4294	0	0	3.75357	5.27587	0	0	0.928878	1.63561	2.17649	0	0	3.86703	11.4349
TRINITY_DN100468_c0_g1	0	6.76505	1.19537	0.967458	0	0.941572	0	0	0	2.03584	0	0	0	6.75096	3.25617	0	0	5.68124	0	2.49805	0
TRINITY_DN100469_c0_g1	0	1.24032	0	0	0.926368	0	0.820563	0	4.56649	0	0	2.02999	0	0	0	0	0	2.75179	0	0	0
TRINITY_DN10047_c0_g1	11.6281	5.51196	1.20882	5.8191	3.6917	2.86591	2.37712	0	3.50165	2.0584	3.56808	5.26398	0	1.71368	8.15048	0	6.30016	8.64846	1.46013	5.06079	15.6528
TRINITY_DN10047_c0_g2	3514.73	1959.42	3869.25	3207.97	2393.44	3573.76	3503.97	2417.67	3650.99	3255.4	2831.09	3126.17	2721.69	2831.71	2984.78	3737.44	2603.12	2117.88	3695.87	3083.87	3698.23
TRINITY_DN10047_c1_g1	27.5131	71.1972	66.5563	16.9161	37.2534	50.9481	34.4606	22.7931	87.4233	80.6606	53.9993	53.9725	14.0255	32.588	29.5821	66.1157	75.0953	85.1085	32.0274	42.1683	59.0714
TRINITY_DN10047_c2_g1	37.192	27.3732	18.9766	24.4508	29.2228	17.9402	62.1078	16.8866	12.0188	29.9504	51.7463	39.164	55.5824	21.9983	11.5921	43.2058	48.3518	56.3564	54.8429	6.41703	8.8439
TRINITY_DN10047_c3_g1	0	4.97136	2.41181	2.10508	12.6607	13.6459	2.39472	0	0	5.94332	2.77567	4.05419	0	3.38144	7.48179	1.61084	2.11524	6.34435	2.95604	3.79033	15.4274
TRINITY_DN10047_c4_g1	21.557	2.49877	3.04527	2.13833	0	0.989589	0.807491	4.69452	4.47979	0.998579	0	1.02035	0	0	0	1.63389	0	0.914104	0.994542	0	0
TRINITY_DN100474_c0_g1	0	1.36814	3.62621	0	1.84387	0	0	0	0	0	1.78594	0	0	0	4.11573	0	1.54918	3.82985	0.488153	0	0
TRINITY_DN100474_c0_g2	0	0	0	0	0	3.02386	0	0	0	0	0	0	0	0	0	0	0	0	0	0	2.20143
TRINITY_DN100476_c0_g1	0	6.91866	1.81264	4.69962	4.56941	6.77173	7.12142	0	7.12346	11.197	7.99573	4.11685	0	4.32484	4.74898	14.5441	5.77314	0.961342	13.9604	5.07682	0
TRINITY_DN10048_c0_g1	1296.13	779.269	1489	1176.07	1166.01	1532.75	1055.02	1827.43	1411.28	1043.12	1044.79	1197.68	1698.15	1000.15	1307.95	1164.09	1205.78	885.884	977.721	1861.93	1671.79
TRINITY_DN100482_c0_g1	0	1.30962	0	0	0	0	0	0	0	0	0	0	0	1.83198	0	0	0	0	0	0	0
TRINITY_DN100483_c0_g1	0	5.31482	6.07536	10.1229	10.0867	6.66679	7.1675	0	11.3453	12.3076	1.80932	9.49835	0	7.61634	13.7812	9.53919	5.14992	7.54028	4.46388	2.52269	0
TRINITY_DN100484_c0_g1	0	0	0	0.90753	0.881147	0	0	0	0	0	3.42251	0.993635	0	0	0	0	0	0.926021	0	0	0
TRINITY_DN100486_c0_g1	0	4.13865	0	0	6.49352	0	3.98327	0	0	1.03535	3.59099	2.12191	8.71589	2.57845	0	0	0.783412	2.8929	0	2.54181	0
TRINITY_DN100486_c1_g1	0	0	0.600752	1.00469	0	1.88455	0.787431	0	0	4.04893	2.68751	2.0835	0	5.01571	0	4.7155	0	0.929069	0.981851	4.98562	2.24001
TRINITY_DN100488_c0_g1	21.3233	1.38868	1.81714	1.90193	7.36312	8.69747	1.58768	0	1.77657	3.07528	4.45949	5.20369	0	5.19371	12.7944	1.61497	5.72136	1.93022	6.77545	1.2718	0
TRINITY_DN10049_c0_g1	0	35.2535	8.48176	0	21.0736	5.06917	0	28.6176	18.0911	0	18.1069	10.952	0	64.2671	33.321	0	30.3996	12.6449	0	28.483	2.16852
TRINITY_DN10049_c0_g2	6.15139	6.3806	9.17898	4.23297	3.4069	6.86036	8.08258	0	7.13946	3.03181	3.73308	5.18232	0	1.70856	2.79403	4.87133	7.87081	4.62051	7.01506	5.11263	0
TRINITY_DN10049_c0_g3	0	0	0	0	0	0	5.65866	0	0	1.98677	0	0	0	0	0	9.85577	0	0	0	0	0
TRINITY_DN10049_c0_g4	0	2.5014	0	0	0	1.01197	1.63858	0	0	1.00522	0	2.04535	0	0	0	1.66674	0	4.60864	0	0	0
TRINITY_DN10049_c3_g1	0	1.35409	0	0	0	2.88349	0	0	0	2.07763	0.911049	0	0	0.856536	1.72055	0	5.2647	0	4.9957	1.27546	4.57489
TRINITY_DN100494_c0_g1	0	1.3578	8.78068	0	0	0.98507	4.9355	0	0	5.27168	0	0	0	5.23426	0	0	1.50038	0.96702	6.66601	1.30072	0
TRINITY_DN100495_c0_g1	0.77053	6.17563	9.09825	3.22815	5.46522	6.95301	7.25392	0	8.95806	12.886	12.2069	11.1166	0	5.99489	23.1758	13.0946	12.1174	2.72674	0	6.39428	10.9844
TRINITY_DN1005_c0_g1	0	4.07727	9.20541	7.14387	5.23868	7.03337	7.16732	30.2004	0	0	5.35031	0	0	21.1943	2.29682	3.34838	7.17086	0	3.36104	14.1411	0
TRINITY_DN10050_c0_g1	24.6932	1.24092	17.6357	15.0652	9.13241	7.9488	3.23069	0	0	18.9036	2.82187	7.10861	37.6862	9.43718	7.71119	18.0229	12.1393	9.12051	10.4235	10.2448	2.2072
TRINITY_DN10050_c0_g2	52.4744	27.7285	51.1686	21.416	22.742	59.8541	30.2494	36.1676	42.5609	25.3904	36.6157	34.5958	18.1317	31.4556	28.3449	32.7597	30.4959	19.2848	11.1076	52.4465	22.1948
TRINITY_DN10050_c1_g1	18.7797	10.7571	3.41432	22.4734	11.7136	22.3551	15.5228	0	0	9.42464	5.03297	6.15296	0	1.216	3.4105	10.0539	3.97246	6.12143	2.31193	10.7382	1.57251
TRINITY_DN10050_c1_g2	12.3779	12.3355	8.55846	14.9749	7.43668	5.75965	15.2106	0	4.39351	12.4806	9.04555	22.4243	10.8309	3.43583	9.26699	8.02606	17.6815	16.3655	12.8807	22.9473	0
TRINITY_DN10050_c2_g1	0	0	0	0	4.74864	4.17643	0.841193	0	11.2323	0	0	0	0	0.897333	0	0	2.24101	1.88231	0	0	0
TRINITY_DN10050_c2_g2	0	1.29274	0.607955	8.26288	2.73934	0	2.39574	0	0	2.02678	0	1.04164	2.09181	6.76089	5.37083	0	2.14896	0.928064	0	3.78829	2.25435
TRINITY_DN10050_c3_g1	3.05285	5.07819	0.607769	9.44182	1.82266	10.6924	8.02257	0	0	3.01364	1.85092	7.21621	0	0.847965	13.8313	4.83255	2.13314	2.75578	8.96127	1.26868	0
TRINITY_DN10050_c4_g1	0	0	0	0	0	0	0	0	0	0	0	0	0	0	0	0	0	0	0	0	0
TRINITY_DN100500_c0_g1	0	0	2.87391	1.04507	0.869272	1.92372	0.770718	0	0	0	0	2.83378	0	0	0	0	0	0	0	0	0
TRINITY_DN100500_c2_g1	1.52592	5.15833	7.92633	6.23852	1.82984	5.79893	0.80169	0	2.65029	4.05635	1.8416	29.169	0	9.33239	9.04844	3.21121	5.01493	8.35412	7.98864	0	18.0597
TRINITY_DN100501_c0_g1	8.91948	0	5.47245	1.83864	5.39381	11.7957	10.3138	0	0	4.02598	6.22793	3.00467	0	7.85552	4.67806	9.8415	1.70946	3.83296	0	0	6.62675
TRINITY_DN100503_c0_g1	29.5986	10.4831	6.08259	18.4418	7.31871	0	7.97726	0	0	5.09903	0	5.24633	0	5.91789	9.67757	19.1331	3.6186	2.80609	0.497528	5.04458	0
TRINITY_DN100503_c0_g2	0	1.30254	0.60718	3.07686	4.56518	0	0.79667	0	0	1.01597	0	2.09166	25.1113	0.843651	2.65022	3.18546	2.15973	0.931228	8.45017	0	9.02353
TRINITY_DN100504_c0_g1	11.4813	2.70894	0	0.995153	0.920977	4.75675	2.38276	0	0	0	0	3.17774	0	5.10442	2.52086	0	3.02736	0	0	0	0
TRINITY_DN100505_c0_g1	0	1.34103	0	0	0	0	0	0	0	0	0	0	0	0	0	0	0	0	0	2.60373	0
TRINITY_DN100506_c0_g1	1.53317	1.25265	0	0	2.73716	0.984247	0	0	0	0	0.933997	0	16.6994	0	4.72562	0	0	0.914117	1.98776	0	4.44347
TRINITY_DN100506_c1_g1	0	1.37348	0	0	0.899018	0	0	0	5.4131	0	0.886314	0	0	0	0	0	0	0	0	0	0
TRINITY_DN100508_c0_g1	0	4.11782	0	0	3.6695	0	4.72619	0	0	5.113	7.09077	3.1345	0	2.55929	0.806929	6.36366	0.788101	7.64903	4.34812	1.25817	8.87815
TRINITY_DN10051_c0_g1	24.9363	0	7.73244	0	0	2.02853	8.45353	0	9.28843	0	0	0	0	4.47723	0	0	1.53014	1.97869	0	5.34547	0
TRINITY_DN10051_c0_g2	56.4052	69.0864	76.9622	93.1921	98.0565	144.893	147.816	130.502	104.739	99.7525	84.0981	97.8878	126.074	63.7207	36.0994	110.729	135.447	81.4505	106.68	69.0697	129.061
TRINITY_DN10051_c0_g3	16.8925	1.38304	12.1469	4.64699	6.35465	9.77956	9.52553	0	1.80479	11.1465	4.45293	9.14293	0	8.71098	2.357	11.4282	19.4047	5.77064	27.4544	5.10182	4.42717
TRINITY_DN100511_c0_g1	0	0	0	0	0	0	0	0.844685	0	0	0	0	0	0	0.854983	0	0	0	0	0	0
TRINITY_DN100513_c0_g1	0	5.27758	2.99772	0.994595	0.906304	0	0	0	0	3.04336	1.78232	1.04371	0	0	0	0	2.19636	6.53498	0	0	4.47241
TRINITY_DN100513_c0_g2	0	3.94369	0	0	1.91496	0	0	0	0	0	0	2.14458	0	0	0	0	0.746642	0.959295	0	0	0
TRINITY_DN100515_c2_g1	0	15.2175	0	15.8936	10.9352	0.971492	3.16817	0	11.637	0	6.22248	2.04687	0	6.93833	2.36549	6.48962	4.16329	0.961376	6.25637	1.27144	6.6355
TRINITY_DN100518_c0_g1	0	0	1.79039	0	0	0.991755	0.797591	0	0	0	0	2.95516	0	0	0	0	0	0	1.45783	0	0
TRINITY_DN100519_c0_g1	0	0	6.10915	5.09465	8.29208	0.957704	2.40236	0	3.51005	4.12139	0	2.12064	2.12271	6.80367	7.81298	1.59833	2.21343	11.3567	17.4595	0	0
TRINITY_DN10052_c0_g1	674.189	774.466	667.869	816.197	772.45	765.741	771.977	461.648	730.244	942.448	677.356	703.854	882.311	766.026	893.497	833.585	685.814	679.774	964.674	867.92	776.321
TRINITY_DN10052_c1_g1	74.6142	188.125	61.5795	117.593	89.6137	39.368	125.771	61.3405	39.0961	53.6493	71.4268	55.5552	84.2144	81.3705	95.6841	98.5547	48.6391	141.512	64.1749	60.1569	33.2628
TRINITY_DN10052_c2_g1	5.52713	12.5299	22.4662	21.9995	18.4776	14.5081	11.9387	0	25.7701	14.4064	16.9944	12.5543	26.6363	32.9355	13.6671	14.5509	17.1189	11.6133	20.3977	16.5639	2.23222
TRINITY_DN10052_c3_g1	0	0	2.07875	1.95295	3.97513	0	0.752378	0.868409	0	0.951256	0.864427	3.51317	0	5.57353	3.40081	0	3.35975	2.78609	1.87414	0	0
TRINITY_DN10052_c4_g1	0	4.04533	0	6.87524	2.74365	5.6665	0	0	5.18694	8.18585	0	3.15166	0	4.22533	8.28829	0	1.51266	5.68264	2.43699	0	0
TRINITY_DN10052_c5_g1	0	2.61221	2.96938	1.97121	4.48799	0	0.778077	0	0	1.0046	0	2.06699	4.14596	0	2.50817	1.55424	0	0.92438	8.23078	0	0
TRINITY_DN10052_c6_g1	14.5892	1.29379	8.58865	6.29428	6.44062	1.94756	7.26379	0	4.44928	2.03834	6.49416	3.14059	6.32476	5.1234	13.7177	1.61762	4.31878	1.86503	7.53626	7.65609	2.2688
TRINITY_DN100520_c1_g1	0	6.91853	1.81166	0.957516	4.60392	5.75598	8.7097	0	1.76109	6.15479	1.78035	5.22782	24.1694	6.88231	1.60856	0	8.02976	4.81195	8.23063	3.7985	2.22502
TRINITY_DN100520_c2_g1	0	0	0	0	0	0	0	0	0	0	0	0	0	0	0	0	0	0	0	0	13.2363
TRINITY_DN100520_c3_g1	6.04678	0	1.21141	1.02076	0	0	3.97236	0	0	0	5.44077	1.04455	0	4.20885	0.877134	0	2.16048	0.930957	1.48648	0	0
TRINITY_DN100523_c0_g1	0	0	0	0	0	0	0	0	0	0	0	0	0	0	0	0	0	0	0	0	0
TRINITY_DN100525_c0_g1	22.4002	12.3164	12.2074	4.98388	4.64073	6.70918	2.39796	0	14.9148	9.34597	4.51577	7.46319	10.8141	6.00339	15.1407	9.61635	7.67571	6.72829	7.41964	3.81863	22.7201
TRINITY_DN100529_c0_g1	4.75175	0	3.05082	10.5997	0	1.94183	2.39982	0	2.6749	2.07018	1.79817	2.1069	13.3586	0	0.809727	3.24636	5.71265	0.97252	0	3.84013	2.24505
TRINITY_DN10053_c0_g1	0	9.7664	0.598957	12.736	10.7932	2.93916	3.1827	0	0.884331	1.95871	0.926926	5.99487	4.12409	4.22647	15.2237	6.45961	0	8.08156	0.488672	7.57245	2.17162
TRINITY_DN10053_c0_g2	0	70.9036	5.41023	6.92589	15.5449	4.67305	3.94285	0	23.1853	6.1047	8.94271	5.25873	0	13.456	4.17706	7.85781	5.27688	30.999	13.6426	6.22417	0
TRINITY_DN10053_c0_g3	0	28.3232	0	0.994635	1.74874	0.924206	0	0	0	0.968946	0	4.97623	0	0	14.7223	0	0	5.32049	4.29524	0	0
TRINITY_DN100530_c1_g1	0	0	6.2115	0	0.939328	0	0	0	0	0	0.976178	1.02177	6.46452	5.3384	0	0	2.22398	2.77998	3.03446	0	0
TRINITY_DN100531_c0_g1	0	1.30217	0	0	0	0	1.54621	0	0	0	0	1.02826	0	0	0	0	0	0	0	0	0
TRINITY_DN100537_c0_g1	0	2.69633	2.94241	0	0.897512	0	0	0	0	0.999859	0.867594	1.01946	0	1.67635	5.49056	0	0	0	0	0	0
TRINITY_DN100538_c0_g1	15.1041	20.3202	25.7064	3.08943	13.4069	15.2238	29.3558	22.3958	19.5833	15.662	18.6196	18.9025	24.7523	20.3459	37.4383	33.1379	21.6186	21.3589	28.5255	6.01515	5.63086
TRINITY_DN10054_c0_g1	34.6109	42.0552	50.5408	39.7431	32.6605	49.8967	88.9727	34.1368	51.4513	93.0706	79.2469	68.6197	35.194	39.8054	47.9434	116.492	58.6349	117.893	88.9977	28.4647	68.2513
TRINITY_DN10054_c0_g2	0	17.9213	43.6685	9.24482	12.6487	23.4685	30.8984	0	32.5025	17.1591	19.5524	21.2003	0	31.3252	21.122	9.79339	32.1401	23.0172	18.7384	5.09388	17.6649
TRINITY_DN10054_c0_g3	0	1.34733	0	8.1164	4.62516	0.958915	4.80965	0	0	1.03553	0	0	0	0.853865	0	0	2.24345	6.67125	5.98427	3.8162	0
TRINITY_DN10054_c1_g1	164.378	193.285	192.593	216.761	196.179	213.636	279.516	157.401	124	201.27	238.115	137.857	245.303	217.07	214.04	228.989	209.744	167.435	250.743	186.337	143.495
TRINITY_DN10054_c2_g1	72.1796	38.2383	68.0024	25.2449	51.1336	54.9563	50.9628	30.0769	25.0464	47.7882	58.8745	66.1647	25.5644	37.8798	68.5783	31.6472	69.8721	57.2189	46.1558	62.9202	106.063
TRINITY_DN10054_c3_g1	4.81499	5.56754	0	3.76128	2.74996	0.977732	2.39083	0	8.10872	0	1.78882	0	0	8.72768	1.58627	0	3.35319	3.86906	8.71563	5.11747	0
TRINITY_DN100540_c0_g1	0	4.15846	1.81629	4.70372	3.66037	6.788	0.792776	0	0	0	4.45014	2.06015	31.2607	4.33423	0.792368	1.61984	4.13736	0	6.26867	0	4.43241
TRINITY_DN100541_c0_g1	0	0	0	0	2.67961	0	0	0	0	0.985929	0	1.01265	0	0	0	1.57669	0	0	0.976513	1.24236	0
TRINITY_DN100543_c0_g1	0	5.4923	13.2981	4.87372	4.61318	13.3515	6.33835	0	0	4.11857	10.7126	4.21948	2.16869	5.98602	2.45853	1.59523	2.34146	1.91875	1.95041	12.6416	0
TRINITY_DN100543_c0_g2	0	0	5.68778	0	0	6.32106	0	0	0	0	0	0	0	0	0	3.46227	1.50526	0	3.08767	0	0
TRINITY_DN100546_c0_g1	18.459	14.127	3.06517	41.1521	9.19338	13.7007	17.7898	33.6639	19.6258	4.05911	3.72569	8.33825	50.5274	14.5317	3.70228	25.9651	15.7925	13.9261	20.6043	15.3446	9.04503
TRINITY_DN100546_c1_g1	13.9851	12.4164	7.32826	8.68496	3.67066	16.0407	2.43657	0	0.902678	1.99462	0	2.03039	2.10422	16.403	11.7216	8.25681	7.1873	9.14422	1.49303	0	0
TRINITY_DN100546_c4_g1	0	3.95151	0	0	0	0	0	0	0	2.05477	0	0	0	0	0	0	0	0.941691	0	0	0
TRINITY_DN100547_c0_g1	0	0	0	3.96653	2.60662	0	2.28731	0	0	0	0	1.97683	0	0	0	6.11337	0	0	0	0	0
TRINITY_DN100549_c0_g1	0	0	0	4.97213	1.74437	0	0	0	0	0.966104	0	0	0	3.23776	0	0	0	0	0	0	0
TRINITY_DN100549_c1_g1	0	0	0	2.08189	0	0	0	0	0	0.94127	0	0	0	0	0	3.15358	0	0	0	3.68604	0
TRINITY_DN10055_c0_g1	0	0	0	3.10135	0	0	0.792834	0	0	6.97732	0	5.11986	0	5.86799	2.71608	4.77174	4.22755	0.911957	0	0	0
TRINITY_DN10055_c0_g2	0	1.1907	2.95962	3.21858	2.68466	0	0	0	0	0.961284	0	2.92386	0	0.847259	10.7925	0	5.64577	0	0	0	0
TRINITY_DN10055_c0_g3	0	5.10153	1.82299	0	2.7331	0.968439	0	0	19.4374	4.02768	0	2.06882	6.25995	0	6.40212	3.21359	0	0.921254	8.96395	2.53233	2.24311
TRINITY_DN10055_c0_g4	9.26412	3.71826	13.3781	4.31008	7.30524	20.888	3.23125	16.0201	0	1.98859	4.70533	5.07192	10.4675	2.57456	1.932	8.19768	9.99989	9.11648	5.45739	5.1253	8.81896
TRINITY_DN10055_c0_g5	0	1.32008	1.20814	6.04111	5.46876	0	1.5837	0	0	0	5.39754	5.24519	29.4121	11.7775	16.2849	0	0.730859	1.87347	1.9727	0	15.7714
TRINITY_DN10055_c1_g1	0	4.0119	2.43854	2.02668	7.36671	0	3.99421	23.8339	6.12815	5.15109	2.72083	2.11984	12.7491	4.24934	1.72125	6.38012	1.48239	2.84261	9.94776	0	0
TRINITY_DN10055_c2_g1	0	20.515	6.11356	1.81062	8.85277	23.8815	22.2694	0	11.9975	15.9637	12.4766	9.79145	57.794	23.7259	30.1219	19.9095	14.911	13.3615	12.9757	14.0999	19.8783
TRINITY_DN10055_c3_g1	0	1.33591	0	0	0	0	1.58628	0	0	0	1.79903	3.16472	0	4.22712	0.849776	0	0.741838	2.83221	1.97303	0	2.25818
TRINITY_DN100550_c0_g1	0	0	0	0	0	0	0	0	0	0	3.52478	1.03466	0	0	0	1.55394	0	0	1.44942	0	8.85197
TRINITY_DN100552_c0_g1	0	4.14779	1.20654	7.53909	9.14507	3.85754	0.790357	0	15.0808	3.05581	3.55033	5.15895	0	3.45222	4.75805	3.22267	8.19395	2.88189	10.1061	0	11.0588
TRINITY_DN100553_c0_g1	0	13.7858	0.602339	3.83691	1.83874	3.82046	2.36913	21.8158	0	2.04879	0	5.22867	0	0.856685	2.41721	1.59758	2.38598	2.87868	5.80481	2.52439	0
TRINITY_DN100554_c0_g1	0	0	0	4.00792	0	0	4.47533	0	0	0	0	0	0	0	0	0	0	0	1.82352	0	0
TRINITY_DN100555_c0_g1	1.52015	1.27094	0	5.21173	0	0.966673	0	0	0	2.00752	1.84058	4.12443	0	0	1.82729	0	0.709808	1.83681	0.993571	2.52711	0
TRINITY_DN100555_c0_g2	0	9.45727	7.2115	1.79518	8.54132	13.6552	1.56553	10.8241	20.7778	9.86531	4.38699	14.6066	27.1493	3.45329	4.58343	4.88044	11.6076	15.0703	0	0	10.8807
TRINITY_DN100555_c0_g3	0	1.35777	0	0	0	0	0	0	0	0	0	0	0	0	0	0	0	0	0	0	0
TRINITY_DN100556_c0_g1	0	1.22476	0	0	0	0	0	0	0	0	0	0	0	0	0.889401	0	0	0.905023	0	0	0
TRINITY_DN100556_c0_g2	0	8.20659	0	0	3.79472	4.42219	0	0	0	3.28391	0	0	0	0	0	0	0	0.889169	0	0	0
TRINITY_DN100556_c1_g1	18.5519	6.59293	11.0738	2.31367	9.88203	5.33114	3.78771	0	0	4.09879	5.77451	0.838134	0	0	9.07206	8.15528	2.51742	3.82919	0	16.0863	0
TRINITY_DN100557_c0_g1	12.3276	16.3889	7.95092	13.8795	21.0983	13.8418	24.291	19.7349	12.5595	17.0812	15.0161	13.3653	16.7933	18.8649	5.69191	16.3397	22.1713	9.19349	18.4906	12.8158	6.70667
TRINITY_DN100558_c0_g1	0	0	0	0	0	0	0	0	0	0	0	0	0	0	0	1.67584	0	0	0	0	0
TRINITY_DN100559_c0_g1	20.7617	6.51215	6.76057	5.23395	9.22506	11.678	7.27121	0	2.66977	4.09203	3.70914	8.40966	19.0211	5.12953	11.8274	9.70478	6.50462	16.8584	6.54309	10.2201	0
TRINITY_DN10056_c0_g1	83.7512	106.553	80.8591	106.453	119.09	115.868	115.462	58.2591	108.485	132.463	100.802	95.4358	65.0422	87.1983	88.6477	164.846	77.7681	118.278	107.706	79.6076	75.1339
TRINITY_DN10056_c0_g2	4.10054	19.3278	34.6752	24.636	36.5519	19.5981	26.6777	2.82742	38.2335	8.93081	51.8334	57.9998	9.21018	51.7133	56.9236	31.3509	52.3256	48.0468	23.0798	28.6739	4.51359
TRINITY_DN10056_c1_g1	43.1061	108.381	45.5789	42.5768	71.6	23.7302	69.7407	41.6784	52.2941	65.5917	45.2226	44.8397	51.4645	55.6758	63.8759	69.937	54.4662	91.246	38.0009	51.4487	26.7728
TRINITY_DN10056_c2_g1	0	3.96523	6.73847	1.03094	5.52924	13.4837	0	19.3542	5.29187	0	1.83233	4.23049	2.11514	0.851754	2.65219	0	14.6004	0	1.50326	5.08091	0
TRINITY_DN10056_c2_g2	0	11.1076	15.7703	11.8483	9.11013	38.785	23.3822	52.7487	24.1948	5.94484	31.0022	37.3466	45.9638	16.2806	35.8108	13.1069	24.2495	10.9021	13.8451	10.2378	6.58436
TRINITY_DN10056_c2_g3	0	17.1322	6.0188	19.2593	5.42658	16.7974	14.4086	0	8.89658	0.982928	3.73208	15.0083	0	1.70173	1.92543	8.13771	9.20873	8.11109	3.924	1.27092	0
TRINITY_DN10056_c2_g4	10.7955	1.20243	3.59555	1.08958	0.906289	1.00282	2.41062	2.83068	5.36837	0	2.82793	0	0	0	7.99007	1.64624	3.57969	0.893393	3.90298	1.28062	0
TRINITY_DN10056_c3_g1	37.3078	83.6193	60.7938	55.2381	98.7462	93.1896	53.3737	72.7584	48.1961	67.8355	73.3779	60.4722	84.786	64.3223	115.357	74.6148	60.0539	53.2577	76.2066	109.801	44.6161
TRINITY_DN10056_c3_g2	11.0938	0	1.26728	0	2.85465	0	0	0	0	0	0	2.17042	0	0.880912	0	0	0.746126	0	0	0	0
TRINITY_DN10056_c3_g3	0	7.8456	0.615953	0	0.92483	1.94862	4.85632	0	8.91232	5.12999	4.64191	0	0	3.42575	6.36517	0	0.724899	0	0	0	6.84957
TRINITY_DN100560_c0_g1	0	0	0	3.99614	0.903351	0	0	0	0	5.05114	0	0	0	0.833853	4.25579	0	1.44681	1.85583	4.89103	0	0
TRINITY_DN100561_c0_g1	0	1.26325	1.80564	0	0	0	0	0	0	0	2.74004	5.12284	0	0	0	0	0	0	0	0	0
TRINITY_DN100562_c0_g1	4.0124	1.24891	0.623214	1.13522	0	2.08872	0	0	0	2.02038	1.96241	1.02335	0	3.57635	0	1.43642	2.23622	1.85676	0	0	0
TRINITY_DN100563_c0_g1	0	1.34585	0.605503	4.98801	0	10.4448	5.55179	0	0	6.16786	2.69461	14.7933	0	5.93439	5.06073	3.17381	4.50069	4.7434	5.4161	7.56393	0
TRINITY_DN100565_c0_g1	0	1.3734	0	1.84267	0	1.94737	0.789138	0	0	0	0	0	0	3.46632	3.89752	0	0	0	1.43584	0	0
TRINITY_DN100569_c0_g1	0	0	0	0	0	0	0	0	0	0	0	0	0	0	0	0	0	0	0	0	0
TRINITY_DN10057_c0_g1	0	1.35904	0	5.36503	6.99436	5.00871	0	0	0	0	0	0	0	3.52488	0	0	0	0	9.59303	0	0
TRINITY_DN10057_c0_g2	0	2.72323	0	4.51253	2.64766	0.987858	0	0	0	0	0	0	0	3.49242	6.15425	0	0	0	0	0	8.78729
TRINITY_DN10057_c0_g3	0	0	0	3.22555	0.916707	0	0	0	10.794	0	0.941605	0	0	6.01937	0	0	1.43186	0.915802	0.996782	0	0
TRINITY_DN10057_c0_g4	0	0	0	0	0	0	0	0	0	0	0	0	0	0	0	0	0	0	0	0	0
TRINITY_DN10057_c0_g5	0	1.24921	0	0.968743	0	0	0	0	0	0	0	0	0	0	0	0	0	0	0	0	0
TRINITY_DN100570_c0_g1	0	1.27964	0	0	3.66408	0.975086	0	0	0	1.01111	1.85612	2.07704	0	0.85172	7.37784	0	0.71525	0.925057	0	0	0
TRINITY_DN100577_c0_g1	0	1.22608	0	2.12643	0.902321	0	0	0	7.98213	0	0	2.00674	0	0	2.85712	0	1.41108	0.901145	0	1.26529	10.904
TRINITY_DN100577_c1_g1	0.760183	2.57241	0	3.10602	0.911754	3.85006	5.59106	0	0	2.02168	2.75126	1.03857	0	1.69051	3.60197	0	1.42832	2.77622	0	3.78912	4.50052
TRINITY_DN100578_c0_g1	0	2.7452	5.52819	0	1.86568	1.92698	2.41278	0	0	7.30906	0	7.50856	21.6841	13.7875	0	1.61134	3.83749	0.965204	6.47907	10.2388	2.28764
TRINITY_DN100579_c0_g1	0	0	0	0	0	2.14037	0	0	0	1.04115	0	0	0	0	0	5.27434	1.52871	0	0	0	0
TRINITY_DN10058_c0_g1	678.199	696.862	761.554	620.975	795.584	687.051	593.223	704.274	755.44	785.516	777.983	821.982	559.352	549.907	490.219	762.208	724.397	638.181	667.35	722.577	613.567
TRINITY_DN10058_c0_g2	0	0	5.46975	0	0	1.00818	0	19.0279	2.70947	1.9755	1.89965	1.00373	2.10046	0.865768	0.995057	1.65761	2.88384	0	1.48452	5.16526	2.18411
TRINITY_DN10058_c0_g3	0	4.0167	7.76046	0.974592	1.8158	0.937543	1.56357	0	11.1561	0	4.41619	4.17129	0	0	7.40093	6.27079	0	2.82087	14.028	0	13.3312
TRINITY_DN10058_c1_g1	0	2.64838	1.82534	4.06792	2.75114	5.72506	4.78489	0	13.1152	4.10171	5.44233	13.72	0	2.54001	5.20544	1.59185	3.66237	0.941225	0	0	0
TRINITY_DN100581_c0_g1	0	13.8955	0	0	6.45312	0	0	0	0	0	0	0	0	0	0	0	0	0	0	0	11.2072
TRINITY_DN100583_c0_g1	0	2.71261	3.61684	4.9082	6.42458	6.63372	0	0	0	6.15733	2.67468	2.10653	0	3.39432	4.13706	1.58507	1.52595	0	0	15.0995	0
TRINITY_DN100584_c0_g1	0	1.35139	0	0	5.52836	0	3.97769	0	4.36089	1.03142	0.900726	3.17996	0	1.70146	5.91632	4.77632	2.26066	5.71251	1.4814	0	0
TRINITY_DN100585_c0_g1	0	4.0406	0	0	0.911628	0.941329	0	0	0	2.03886	0.885758	0	0	0	0	0	0	1.89019	0	0	2.22753
TRINITY_DN100586_c0_g1	0	4.12358	0	3.70085	8.12944	1.93936	10.2467	0	0	7.05347	5.30636	3.0359	0	7.77926	3.90764	4.85695	7.51376	2.86676	4.78453	0	0
TRINITY_DN100586_c1_g1	4.68278	7.61357	0	5.41578	1.85409	1.00299	1.63787	0	0	0	0.950826	0	0	0.86829	0	0	0.72368	3.71093	2.01828	0	0
TRINITY_DN100587_c0_g1	0	0	0	0	0	0	1.63062	0	0	0	0	0	0	0	0	0	0	0.927517	0	0	0
TRINITY_DN100589_c0_g1	0	0	0	0.968754	0.882756	0	2.29526	0	0	0	5.20803	1.01659	0	4.07374	0	0	0	0	4.2842	0	0
TRINITY_DN100589_c0_g2	13.0726	2.72839	0	2.94955	0	0	3.17117	0	3.48525	2.06049	0	3.17133	0	0	0.82819	4.77642	1.53813	1.91258	4.4047	0	2.24893
TRINITY_DN10059_c0_g1	0	9.34981	7.31903	11.1684	8.28873	0.955995	9.59259	0	19.2736	10.3023	14.5269	13.7781	8.49466	4.24937	18.9905	3.192	3.69897	10.4164	15.9316	12.6651	6.82528
TRINITY_DN10059_c0_g2	20.7559	151.5	66.7811	82.8608	103.921	42.9842	89.9722	31.9659	74.2566	99.4892	63.3255	105.906	76.8305	40.5278	63.9079	59.9864	67.2982	103.9	53.3548	115.568	48.6569
TRINITY_DN10059_c1_g1	0	0	0	0	0	0	2.26137	35.3504	0	0	0	0	0	0	0	0	1.45537	0.904842	0	0	0
TRINITY_DN10059_c1_g2	0	1.36553	0	0	0	0	0.791845	0	0	0	0	0	0	0	0	0	0	0	0	0	0
TRINITY_DN10059_c4_g1	15.7162	6.93241	1.81411	0	2.76108	0	3.96351	0	4.42245	6.15101	0	1.04269	0	3.45173	12.0195	0	0.81075	2.89132	2.41911	0	0
TRINITY_DN100591_c0_g1	3.08135	1.33346	1.85165	5.18918	2.78639	0.970061	3.238	0	13.3261	0	0	0	0	0	1.77771	0	0.736652	1.90133	0	0	0
TRINITY_DN100592_c0_g1	0	1.1156	0	0	0	0	0	0	0	0	0	0	0	0	0.930613	0	0	0	0	0	0
TRINITY_DN100592_c2_g1	0	0	0	0	0	0	0	0	0	0	0	0	0	0	0	0	0	0	0	0	0
TRINITY_DN100593_c0_g1	0	0	0	0	0	0	0	0	0	1.05386	4.69255	0	0	2.61858	0	0	0.74858	0	2.05377	1.3016	0
TRINITY_DN100594_c0_g1	0	0	0	0	0	2.91051	0	0	0	0	0.924424	0	0	0	0	0	0	0	0	0	0
TRINITY_DN100597_c0_g1	0	1.19452	5.88571	2.09802	0	3.87448	0	0	0	0.960673	0	0	0	0.833708	9.46678	3.19063	0	0	0.959191	1.2453	0
TRINITY_DN1006_c0_g1	95.8364	108.516	172.544	180.919	137.028	141.846	125.565	137.331	191	114.138	102.972	132.876	242.569	109.812	105.721	136.444	153.676	91.1072	158.864	169.156	129.507
TRINITY_DN1006_c0_g2	0	9.63577	4.20984	5.60086	7.26706	2.89092	0	0	0	2.02386	0.883952	1.02207	0	1.72242	0	0	0.822987	0	1.91542	0	8.80307
TRINITY_DN10060_c0_g1	0	0	0	0	0	0	0	0	0	0	0	0	0	0	0	0	0	0	4.80012	0	0
TRINITY_DN100602_c0_g1	0	0	0	0	0	0	1.64517	0	12.6203	0	2.80482	2.17808	0	0	0	0	0.757295	0	0	0	0
TRINITY_DN100602_c0_g2	13.3823	1.22751	0.611758	4.44921	4.62596	4.09495	0	0	0	0.992033	0	1.00536	0	4.38479	0	0	0.73087	0	1.49414	0	17.5176
TRINITY_DN100603_c0_g1	2.49771	0	0	0	0	0	0	0	0	0	3.57005	0	0	0	0	0	0	1.90623	0	0	2.21007
TRINITY_DN100605_c0_g1	0	1.19628	0	1.06504	3.56949	0	1.58078	0	0	3.85222	0	0	0	0.843142	0	0	0	0	0.482442	0	0
TRINITY_DN100605_c1_g1	0	0	1.11061	0	0	0	0	0	0	0	4.29135	0	0	0	0.878151	0	0	0	0	0	0
TRINITY_DN100608_c0_g1	0	0	0	0	0	0	0	0	0	0	0	1.09105	0	0	0	0	1.53065	0.978439	0	0	0
TRINITY_DN10061_c0_g1	0	0	0	0	0	0	0	0	0	0	0	0	0	0	0	1.67417	0	0	0	2.5742	0
TRINITY_DN100610_c0_g1	32.8044	0	1.85449	8.0959	0	0.970061	2.42832	0	12.4335	0	0	1.07965	0	3.47096	0	1.62228	3.09668	0	3.00826	1.28851	2.30203
TRINITY_DN100611_c0_g1	0	5.43711	0	0	3.74894	1.94576	0	0	0	0	1.84793	0	0	3.45954	3.5138	3.24838	0.752861	1.92734	0	0	0
TRINITY_DN100612_c0_g1	0	0	0	1.9483	0	0	0	0	0	1.80862	0	0	0	0	0	0	0	0	0	0	0
TRINITY_DN100614_c0_g1	0	0	0	0	0	0	0	0	0	0	0	0	0	0	0	0	0	0	0	0	0
TRINITY_DN100616_c0_g1	0	0	0	0	0	0	0	0	0	0	0	0	0	0	0	0	0	0	0	0	0
TRINITY_DN10062_c0_g1	0	3.11121	1.38862	1.13463	2.11101	10.8771	4.06888	0	0	1.18108	7.19273	2.31082	0	4.49187	1.18814	2.99781	2.91909	6.55739	3.37692	16.9879	0
TRINITY_DN10062_c0_g2	0	19.2468	4.246	9.24362	9.00445	13.7572	20.6068	0	15.4016	8.08477	12.5058	13.0909	72.5325	15.6928	10.9467	1.63509	11.9759	20.1144	18.335	6.40425	39.929
TRINITY_DN10062_c0_g3	0	6.72088	1.22083	6.07306	2.7686	0.956672	2.3992	11.0118	1.75256	9.29801	1.8145	3.18869	6.39694	2.5556	0.858326	1.59774	1.49213	2.85242	3.48266	7.61455	2.27676
TRINITY_DN10062_c0_g4	0	2.54731	0	9.48968	2.74499	0	0	0	0	4.03287	0.930039	0	8.38128	0	5.56376	3.23654	0.713722	4.60944	0	0	0
TRINITY_DN10062_c0_g5	10.4513	27.6662	9.10891	13.9495	23.6144	16.6189	3.1751	0	15.3329	10.1367	32.0611	13.2171	0	23.5152	22.008	31.0085	10.9582	16.3523	27.9381	19.13	13.2825
TRINITY_DN10062_c1_g1	0	3.78238	0	0	1.84707	0	0.815982	0	0	1.00835	0	0	0	0	0	0	0	1.84619	0	0	0
TRINITY_DN100621_c0_g1	0	1.32782	3.00887	3.98618	3.64174	0.943123	0	0	5.18299	1.01913	0.894071	1.04852	0	0	0.844632	0	4.42408	2.81507	0	0	4.48901
TRINITY_DN100622_c1_g1	0	0	0	0	1.99995	0	0	0	0	0	0	0	0	0	0	0	0.783197	0	0	0	0
TRINITY_DN100623_c0_g1	0	2.57181	0	4.04428	0	0	0	0	0	8.01947	6.28443	0	0	8.32129	0	0	0	0.918953	0	0	0
TRINITY_DN100624_c0_g1	0	0	0	0	0.895255	0	0	0	0	0.976778	1.83914	0	0	0	0	0	0	0.894372	1.94691	0	0
TRINITY_DN100627_c0_g1	0	4.02541	0	0	0.917074	0.949047	0.792832	0	0	0	0.898369	1.05576	0	2.53972	5.07178	0	0.746741	1.89371	4.43257	0	2.25693
TRINITY_DN10063_c0_g1	0.446966	55.5374	35.8857	31.08	44.7999	25.5497	57.0813	6.97614	26.7411	67.7807	56.5726	54.9169	44.5184	52.7992	64.5423	46.2487	29.0368	51.5636	45.8215	26.6928	93.0301
TRINITY_DN10063_c1_g1	0	2.53892	0	0	1.86413	0	0	0	0	0	0	0	0	0	0	0	0	0	0	0	0
TRINITY_DN10063_c4_g1	4.61321	10.9319	0	15.5126	3.67197	0	3.15319	0	1.73847	0	5.32904	1.04944	0	0	0	3.17471	0	2.86398	2.42545	10.0629	0
TRINITY_DN10063_c5_g1	0	0	0	0	0	0	2.44649	0.95376	0	0	0	0	0	0	0	0	0	0.916738	0	0	2.20981
TRINITY_DN100630_c0_g1	0	7.70392	12.7609	2.07415	3.6467	13.491	6.39256	0	15.8524	6.06174	9.18072	3.11313	0	5.07379	0.902966	11.2052	3.56825	9.24584	5.47373	12.6359	0
TRINITY_DN100632_c0_g1	0	0	0	0	0.926546	0	0	0	2.69908	1.02169	0	0	0	0	0.935843	3.27373	0.723085	0.934407	0	0	0
TRINITY_DN100634_c0_g1	3.11617	0	0	0	0	0	0	14.0336	0	0	4.63158	0	0	0	0	1.62814	0	1.93117	3.04741	0	0
TRINITY_DN100636_c0_g1	14.8268	1.38456	2.4553	0	0.935342	2.89774	3.21741	0	2.65242	1.04531	11.7952	2.1451	15.315	4.32492	0.839918	0	1.56167	6.7929	0	10.2573	0
TRINITY_DN100636_c0_g2	40.786	23.2028	35.887	25.6453	40.2893	31.0881	43.6746	0	40.9533	19.4068	32.4615	42.2579	9.52171	34.8478	34.9296	34.6494	33.6654	53.3734	45.2115	43.5239	33.9851
TRINITY_DN100636_c2_g1	0	0	0	0	0	0	0	0	0	0.962363	0.933525	1.95058	0	1.70146	0	0	0	0	0	0	0
TRINITY_DN100637_c0_g1	0	4.76982	0	5.38662	1.79509	0	0	0	0	2.88953	0.932756	2.92895	0	2.55047	5.91885	0	4.25011	2.65632	0	0	6.38128
TRINITY_DN100639_c0_g1	0	5.22146	2.96395	1.9659	3.58488	0	0	0	0	0	0	3.09662	0	1.65454	1.66709	1.55161	0	3.69341	0	4.92979	0
TRINITY_DN100639_c1_g1	9.16099	7.94059	1.83394	9.23668	6.44303	3.84053	0.80176	0	2.63849	10.2765	4.56612	1.05772	0	5.10175	6.14581	8.00406	0.7312	4.7127	6.99705	11.4101	0
TRINITY_DN10064_c0_g1	0	2.709	0	2.97355	3.67986	0	4.7568	6.37359	0	3.08887	0.89641	0	0	0	0	0	0.758257	2.8566	0.49107	2.52404	0
TRINITY_DN10064_c0_g2	2.60928	6.94115	12.3264	12.5325	4.69319	19.0868	12.8635	49.8896	40.8024	17.7053	22.8118	9.87148	27.4248	15.4565	32.022	4.05326	1.95438	9.82125	15.2265	11.2063	22.9186
TRINITY_DN10064_c0_g3	0	0	2.94407	7.23542	4.41806	4.78351	5.46458	0	0	6.75775	11.7864	4.9322	0	2.48404	10.1485	6.31835	0	0.883724	5.76893	3.70977	6.43666
TRINITY_DN10064_c0_g4	0	1.32444	2.4672	1.04137	0.927621	0.971036	8.9016	1.85936	1.77869	6.19486	2.77405	7.44031	2.12625	0	0	4.85335	2.19549	0.946495	6.05863	2.55867	0
TRINITY_DN10064_c2_g1	0.761879	3.68226	1.2015	0	0	0	1.59542	0	0	0	2.78552	0	0	0	1.90003	0	0	0.901155	3.9238	0	4.36512
TRINITY_DN10064_c3_g1	0	2.71978	0	0	4.66827	0	0	0	0	5.22594	0.917857	3.22597	6.47172	1.72365	0	0	0.754787	0.96192	0	1.28393	0
TRINITY_DN100641_c0_g1	0	0	0	0	0	0	2.43315	0	0	0	0	0	0	2.578	4.47717	0	1.47037	0	6.06998	0	0
TRINITY_DN100642_c1_g1	0	0	0	0	0	0	0.820996	0	0	0	0	0	0	0	0	0	0	0.92109	0	0	0
TRINITY_DN100642_c2_g1	0	2.38087	0.586559	4.1817	0	0	0	0	0	0	1.82266	0	0	0	0	0	0	0	1.91182	0	0
TRINITY_DN100649_c0_g1	0	0	0	0	0	0	0	0	0	0	0	0	0	0	0	0	0	0.924898	0.998805	1.26887	0
TRINITY_DN10065_c0_g1	0	16.5592	12.0541	15.3395	16.5563	8.60539	10.2725	0	0	26.6446	12.4436	24.0534	8.74862	27.4418	11.2748	9.59494	11.1611	21.1264	4.83838	0	22.2298
TRINITY_DN10065_c1_g1	22.0203	9.2147	19.752	25.2944	18.5053	6.45785	16.6151	0	19.6851	13.9455	20.4804	18.2574	24.3914	9.78727	11.6528	23.7582	11.79	14.8841	13.392	3.30105	5.91097
TRINITY_DN10065_c1_g2	0	1.28228	0	0	0	0	0	0.952974	0	0	0.951431	0	0	0	0	0	0	0.933912	0	0	0
TRINITY_DN10065_c1_g3	3.08826	1.35009	4.31548	7.18383	5.58541	0	4.04002	0	7.08416	6.24805	17.4367	0	2.14657	2.57712	4.36257	4.83963	2.99109	0	4.02585	6.40082	0
TRINITY_DN10065_c1_g4	0	0	0	0	0	0	0.811454	0	0	0.986767	0	0	0	0	0	0	0	0.906307	10.8765	0	0
TRINITY_DN10065_c2_g1	3.0715	4.03438	11.0283	4.07158	1.85104	2.88068	7.22498	0	4.3987	11.391	4.55598	10.654	17.0899	0	6.04971	3.20598	9.69119	6.66791	11.9939	11.4561	0
TRINITY_DN10065_c3_g1	0	0	0	0	0	0	3.33074	0	0	0	0	3.15966	0	0	0	0	1.47166	3.77325	3.07826	0	0
TRINITY_DN10065_c3_g2	0	5.00705	7.26179	3.161	8.17211	11.7102	10.4096	0	4.43203	5.97653	5.56279	4.07886	0	3.39022	7.47057	3.22914	4.95307	9.10941	5.93815	6.33632	0
TRINITY_DN100650_c0_g1	0	0	0	8.29645	0	0.955181	0	0	0	0	0	0	0	0	0	0	0	1.71878	0	0	0
TRINITY_DN100651_c0_g1	0	1.37712	4.90028	0	0.932312	0	0	0	0	0	0	2.14073	4.35297	0	0	0	3.87093	0	2.4803	0	0
TRINITY_DN100651_c0_g2	0	2.76004	1.24499	0	0.943192	0	0.815412	0	0	3.16777	0	0	0	0.870684	0	1.63081	1.53602	0	0	0	0
TRINITY_DN100654_c0_g1	0	4.12076	0	7.66393	2.75054	0	7.08683	0	0.872826	1.02176	6.20159	2.08693	0	0.853657	2.4143	4.7754	7.90881	4.78216	7.23954	17.6156	4.43442
TRINITY_DN100658_c0_g1	0	0	0	7.85452	3.71978	2.88431	3.19413	0	0	2.07543	0	0	13.1217	2.58644	9.08001	1.60815	6.30068	0	0	0	2.25771
TRINITY_DN10066_c0_g1	6.83924	10.7258	8.0228	1.05648	12.472	3.56971	11.8303	0	17.3548	5.82264	4.65345	7.51461	12.0147	9.4176	5.44697	6.3227	5.24807	14.6946	14.38	9.94876	2.44691
TRINITY_DN10066_c0_g2	8.90683	85.4441	54.4601	54.8722	47.1493	24.7572	39.7087	0	24.9304	32.3323	38.1327	28.5881	30.2199	33.3283	48.765	26.447	35.5235	51.6616	23.5786	64.2043	33.3583
TRINITY_DN10066_c1_g1	0	0	1.74259	0	2.62643	0	0	0	0	0	0.865937	0	0	0	0.828245	0	0	0	0	0	0
TRINITY_DN100664_c0_g1	0	6.81497	1.19724	5.77372	0.913944	0	3.13874	0	13.8607	4.07775	9.71972	5.21666	0	8.47977	3.23542	0	1.55476	1.9024	2.41162	0	4.43224
TRINITY_DN100668_c0_g1	0	4.17746	1.21478	3.83691	0.924955	3.86601	7.96307	10.1021	2.66275	4.12156	5.37001	0	0	5.19819	10.4786	1.61581	4.06193	0.968103	2.91762	0	0
TRINITY_DN100669_c0_g1	2.38397	0	0	0	2.87258	0	1.67035	27.807	0	0	1.90714	0	0	0.884765	0	0	0.756452	0	0	0	0
TRINITY_DN10067_c0_g1	64.3717	102.68	37.4843	72.4959	69.0859	47.8952	70.8124	102.481	92.9706	48.642	49.9157	55.9618	55.8651	51.8295	44.8749	58.2965	42.0096	68.9614	58.603	52.3483	73.2308
TRINITY_DN10067_c0_g2	48.8238	61.3184	35.272	45.2871	21.3225	57.9825	40.665	27.5659	85.1602	32.0147	55.5753	55.7771	24.3533	33.7958	67.988	40.3995	46.9545	38.7665	61.4152	28.0553	35.8416
TRINITY_DN10067_c0_g3	0	0	0	0	0	0	0	0	0	0	0	0	0	0	0	0	0	0	0	0	0
TRINITY_DN10067_c0_g4	0	9.67214	6.03187	12.4459	2.75997	0	12.6545	0	0.879061	6.14949	4.44645	4.1805	17.5439	2.57707	4.82501	4.8055	2.40241	14.4192	1.45137	0	6.67
TRINITY_DN10067_c1_g1	7.03964	18.3879	4.62999	13.0393	4.17883	3.77138	27.3119	0	8.74832	24.5117	12.8338	7.59436	15.363	9.15217	8.0271	14.7018	10.8239	15.34	7.27391	8.51935	2.08937
TRINITY_DN10067_c2_g1	0	8.37647	9.46944	0	9.7958	9.08195	9.32915	0	6.93432	13.9851	13.9661	5.93901	18.4359	16.3246	6.08428	15.8564	8.76946	9.09562	14.1659	1.00163	3.59996
TRINITY_DN10067_c3_g1	0	0	0	0	0.921915	0	0	25.4757	0	6.17466	0.892689	0	0	0	0	4.77798	0	6.70363	0	3.78845	0
TRINITY_DN10067_c5_g1	0	0	0	8.69206	0	0	0	0	0	0	0	0.883499	0	0	0	0	0	0	0	0	0
TRINITY_DN100670_c0_g1	0	5.12324	0	0	0	3.05568	1.66006	0	0	1.02488	0	1.04691	0	1.76228	0	0	3.66803	0	4.08557	5.25976	0
TRINITY_DN100671_c0_g1	0	0	0	0	0	0	0	0	0	0	0	0	0	0	0	0	0	0	0	0	0
TRINITY_DN100673_c0_g1	0	1.3497	0	0	0	0	1.63767	0	8.98509	0	0	0	0	1.73668	0.898242	0	0.74568	0	1.02126	0	0
TRINITY_DN100675_c0_g1	0	2.5202	0	0	0	0	0	0	0	0	0.960749	0	0	0	0	0	0	0	0	0	0
TRINITY_DN100676_c0_g1	0	12.4507	0	3.72095	8.17606	1.95473	21.4311	18.4803	13.5252	11.152	14.249	13.222	9.0265	0.870824	6.28921	13.0535	7.58282	9.61939	2.40849	0	15.4965
TRINITY_DN100677_c0_g1	11.6059	1.37035	0.612066	8.00897	3.72107	0.960673	0	0	10.5539	0	0	3.20733	0	0	0	0	0.767597	2.88912	3.97036	0	0
TRINITY_DN10068_c0_g1	0	0	0	0	0	0	0	0	0	0	0	0	0	0	0	1.67584	0	0	0	0	0
TRINITY_DN100681_c0_g1	0	0	2.51218	0	0	1.96867	0	0	0	0	0	1.09232	0	0	0	0	0.764816	0.976787	0	0	0
TRINITY_DN100683_c0_g1	0	0	1.19279	0	0	1.87501	1.56431	0	0	0	0	0	0	0	1.71954	0	0	0	0	0	0
TRINITY_DN10069_c0_g1	19.3336	3.74309	1.19929	10.5265	12.0003	10.7678	10.5704	56.3884	0	13.7641	3.74046	7.25693	2.16171	12.9875	11.3282	4.99005	7.79738	6.3418	7.45916	3.96449	4.37005
TRINITY_DN10069_c0_g2	15.8604	10.4968	11.1514	7.20049	3.76553	9.93159	7.13215	1.81754	26.9373	15.2604	11.7261	12.8129	0	25.4038	14.8413	20.5674	14.0027	14.1263	4.51434	5.24427	0
TRINITY_DN100690_c0_g1	0.761584	16.5954	9.11765	10.4375	10.935	5.80725	10.4093	0	0	7.05343	6.45172	4.14071	0	6.77448	0.91326	9.63729	13.528	8.29649	4.48228	0	0
TRINITY_DN100691_c0_g1	0	0	0	1.03573	0	0	0	12.928	0	0	0	0	0	3.39165	4.48517	4.80812	2.15772	3.72671	6.49618	0	0
TRINITY_DN100692_c0_g1	0	8.28372	1.20989	4.84503	2.77161	0.956906	0.793182	18.2392	1.75404	2.05998	3.57064	1.05308	0	5.14939	4.07094	1.60065	6.32605	5.77345	2.92104	1.26656	0
TRINITY_DN100693_c0_g1	15.108	9.80443	0.63248	1.04509	0	0.991668	0	0	0	0	0	0	0	0.884339	0	1.65676	3.11616	0	0	0	0
TRINITY_DN100696_c0_g1	0	1.2155	0	0	0	0	0	0	0	0	0.948567	0	0	0	1.00157	0	0.720416	0	0	0	0
TRINITY_DN100697_c0_g1	8.45422	2.67336	0	0	1.85315	0.964688	8.06052	0	0	1.03579	0	7.46184	0	4.27827	10.5405	4.82743	0.739033	0	0.502491	0	0
TRINITY_DN100698_c0_g1	11.1321	13.9153	0.60724	4.73651	11.0382	5.82784	4.77288	0	12.511	7.17207	1.78657	5.18594	24.5822	8.68994	4.78376	25.9645	5.78376	7.73416	2.90532	1.27563	2.22547
TRINITY_DN100699_c0_g1	18.9771	30.1398	15.9102	16.3325	18.6331	29.8668	22.2945	77.8012	16.6166	15.9931	17.8447	15.7092	18.4988	25.5052	16.2501	24.9006	15.782	24.8528	25.0226	5.13241	46.4428
TRINITY_DN100699_c1_g1	20.6663	4.00735	5.50578	4.07993	1.8456	1.91802	3.20766	0	0	7.22453	4.55559	2.12411	2.12658	8.51782	1.73731	3.20132	1.47897	1.89633	1.49842	0	0
TRINITY_DN100699_c2_g1	2.43292	0	0	1.87074	0	4.92841	3.19865	0	0	0	5.3828	3.06647	4.55355	4.38873	0	0	1.70193	0.968629	0	0	0
TRINITY_DN1007_c0_g1	1501.59	746.066	1029.03	1341.13	811.078	931.77	1125.94	318.888	659.859	983.684	899.874	1151.67	918.689	984.993	907.109	1176.57	972.841	891.297	1162.96	877.206	1007.85
TRINITY_DN1007_c0_g2	4.90351	63.3639	41.5262	54.1338	20.638	30.6665	37.4168	29.8535	40.277	69.4518	58.9079	54.8618	197.121	95.5888	86.5299	94.0684	54.4118	74.8576	26.0235	19.2201	15.5038
TRINITY_DN1007_c1_g1	60.144	56.6398	62.8428	51.566	50.0473	52.3504	79.9599	44.6823	58.2286	119.631	57.9876	80.6144	25.2261	58.1438	70.957	58.7425	44.6591	82.8009	45.7879	31.4647	69.2875
TRINITY_DN1007_c12_g1	3.21815	2.56771	0	0	0.950275	0	0.841009	0	0	3.09562	0	1.04979	0	0.894244	0	0	2.23383	0.946162	0	0	0
TRINITY_DN1007_c13_g1	10.7281	67.1226	36.7172	57.1518	31.0486	33.8531	21.4983	47.8098	23.0823	25.9854	35.6892	26.5014	48.5673	31.6633	23.2112	39.8453	17.5405	36.3205	25.5031	26.9458	37.5955
TRINITY_DN1007_c3_g1	16.7471	31.9858	17.6165	7.54844	14.6872	7.78477	31.0209	0	10.7508	14.3159	20.5381	7.23201	4.48176	19.1355	5.56348	22.7565	18.2732	32.8509	19.351	12.7604	26.6809
TRINITY_DN10070_c0_g1	214.316	186.543	190.73	171.195	148.987	174.452	200.677	223.314	229.234	142.834	134.668	190.096	112.078	145.571	214.137	172.098	189.039	195.072	140.756	125.928	123.638
TRINITY_DN100700_c0_g1	0	2.51045	11.5703	0	8.2201	0.98442	4.03098	0	0	3.00127	3.73778	4.0946	0	3.41514	2.83363	4.88069	2.13632	3.66147	6.96615	0	8.90351
TRINITY_DN100703_c0_g1	0	5.95777	4.6715	2.06656	4.38456	0	0.775543	0	0	0	2.70962	0	0	3.29519	0.925556	0	0	1.75154	0	0	0
TRINITY_DN100703_c0_g2	0	0	0	0	0	2.83934	0	0	0	0.922461	0	0	0	0	1.87645	1.55521	0	0	0	0	0
TRINITY_DN100704_c0_g1	13.6095	0	0	0	0.903643	0	0	0	0	3.02576	1.74914	6.20145	0	0	0	0	0	1.87854	0	0	0
TRINITY_DN100706_c0_g1	0	0	0	1.90637	1.79658	0	0	0	0	0	0.870066	2.05673	0	0	2.4061	0	0.754724	1.86581	0	0	0
TRINITY_DN100709_c0_g1	0	0	5.54607	0	0	0.994459	5.70848	0	0	7.09547	0	7.26328	2.11576	1.72657	1.90496	3.28944	1.44103	5.56295	0.503759	0	0
TRINITY_DN10071_c0_g1	0	0	0	2.86287	1.82114	0	2.34548	0	6.91921	0	0.879795	0	0	0	0	0	0	2.84617	1.4391	0	0
TRINITY_DN100710_c0_g1	0	4.87928	0	0	1.81987	2.00072	0	2.8331	0	0.982008	3.77297	0.998282	0	0	3.94441	6.58014	2.14712	0.901724	0.491937	5.12742	0
TRINITY_DN100711_c0_g1	0	0	0	0	0	1.00585	0	0	0	0	0	0	0	0	0	0	0	0	0	0	0
TRINITY_DN100714_c0_g1	0	0	0	0	1.80887	0	0	0	0	0	0	0	0	0	0	4.84413	0	0	0	0	0
TRINITY_DN100716_c0_g1	0	0	0	0	2.78622	0	11.9692	0	0.878379	1.037	0.899696	1.06334	0	2.57867	0	0	1.55977	2.89333	0	6.36185	0
TRINITY_DN100719_c0_g1	0	0	0.587308	0	0	0	0	0	0	0	2.62362	2.04047	0	0	0	0	0	0	0	0	0
TRINITY_DN10072_c0_g1	43.8974	102.523	60.6296	70.462	60.0674	94.8186	66.091	30.052	90.7741	51.8338	45.4971	42.9304	53.3705	63.3951	83.3265	81.5325	60.8647	66.8031	71.6567	80.8786	55.2558
TRINITY_DN10072_c0_g2	26.3828	38.3766	22.6378	14.5306	27.5306	26.8665	35.83	48.7245	35.9784	25.0031	34.7982	43.2546	36.9717	22.8615	23.2281	41.4815	30.6502	49.7216	13.9566	23.0933	24.3301
TRINITY_DN10072_c1_g1	10.6213	5.30148	1.21202	12.117	0.914671	2.85003	0	0	0	2.04612	11.7311	8.4218	0	0	8.59163	14.2729	9.54014	1.88034	7.91588	0	0
TRINITY_DN100721_c0_g1	130.388	116.012	85.787	136.883	94.2207	84.9899	133.779	107.202	106.775	114.408	135.584	125.309	104.68	133.06	81.6133	150.002	147.058	116.294	135.08	110.447	44.1856
TRINITY_DN100722_c0_g1	0	0	1.82999	0.981492	3.72489	1.92637	5.59716	0	20.294	0	0.900485	4.25461	0	6.04663	0	6.44453	6.32655	0	2.95005	2.55228	0
TRINITY_DN100723_c0_g1	0	1.32894	4.99592	0	0	0	0	0	0	0	0	0	0	0	0	0	0	1.90742	0	0	0
TRINITY_DN100724_c0_g1	6.13483	1.35322	5.48213	5.02006	0.92376	5.73121	9.57464	2.74623	0	5.17002	9.03705	3.18884	4.28032	0	6.79132	3.19248	13.5722	7.63319	6.93528	2.53626	29.5264
TRINITY_DN100725_c0_g1	0	6.79799	10.2765	5.90824	5.52147	5.70136	8.71092	0	6.95828	11.3197	0.894131	4.22505	0	11.0605	2.49036	3.17858	3.82293	6.67821	12.7271	6.30824	13.4915
TRINITY_DN100726_c0_g1	8.37888	2.66511	8.51384	8.09488	1.8368	9.53159	11.1578	0	0	0	0.905133	2.11376	0	1.69505	1.71987	7.95619	6.6439	0.944564	2.97808	0	2.26832
TRINITY_DN100726_c0_g2	0	2.75671	0	6.53725	1.81841	0	1.57728	0	0	0	3.54107	0	0	2.58847	0.786967	0	0.825541	0.957704	0	3.79641	0
TRINITY_DN100726_c2_g1	0.778683	2.74984	0.618263	0	2.81356	0	4.85891	0	6.21457	2.09956	1.83402	2.15797	0	0.865822	0	1.62051	1.53301	5.81347	0	2.57462	0
TRINITY_DN100726_c2_g2	0	5.54182	12.7521	18.6662	1.82186	1.9527	1.58828	1.84696	18.9063	1.01591	8.91081	6.12638	29.2885	10.4472	22.8542	4.89061	5.03872	4.81539	10.6075	0	15.5114
TRINITY_DN100726_c3_g1	0	1.3881	0	0	0	0	0	0	0	3.07984	0.891987	0	0	3.45543	0.802601	0	2.43354	4.82475	0	0	0
TRINITY_DN10073_c0_g1	389.464	165.044	231.735	295.309	269.971	254.235	277.097	638.54	200.715	313.125	207.678	241.457	482.068	195.264	232.606	270.079	253.774	203.12	235.066	373.48	385.285
TRINITY_DN100730_c0_g1	0	1.35385	0	0	4.77768	0	0	0	0	0	0.957595	0	0	0	0	5.01407	3.75024	4.85792	0	0	0
TRINITY_DN100733_c0_g1	0	0	1.23935	5.38964	0.92997	12.9812	0	19.0143	0.907286	3.06177	0	0	0	2.60293	0	1.65258	7.24554	0.933266	0	0	0
TRINITY_DN100734_c0_g1	0	0	0	0	0	0	0	0	0	0	0	0	0	0	0	0	0	0	0	0	0
TRINITY_DN100735_c0_g1	0	0	0	0	0.8961	0	0	0	0	0	0	0	0	0	0	0	0	1.84689	0	0	0
TRINITY_DN10074_c0_g1	26.209	37.3759	51.2709	24.2198	40.7249	55.8569	64.0321	13.9449	12.9928	55.3608	70.6999	77.6526	43.8606	42.5424	39.6732	77.7441	50.6501	65.1316	55.7086	73.8474	36.1173
TRINITY_DN10074_c0_g2	4.58527	6.75909	12.1177	12.9334	9.19759	9.50218	10.3141	0	0	6.17766	18.8558	7.40548	0	7.64568	14.286	3.17802	11.3236	3.80517	7.87297	23.9797	11.2878
TRINITY_DN10074_c0_g3	4.63243	3.75227	20.1399	8.58476	13.7427	15.8823	8.09485	0	17.0723	14.0045	15.988	23.5048	12.5854	10.3076	10.5432	13.1094	6.43864	10.0732	1.49477	1.28228	6.66729
TRINITY_DN10074_c2_g1	0	0	0	0	0	0	0	0	0	0	0	0	0	0	0	0	0	0	0	0	0
TRINITY_DN10074_c3_g1	29.4447	9.73948	26.7213	10.4083	21.1453	7.77456	7.15913	0	8.94266	20.4798	18.7569	9.32456	11.1824	19.1228	20.7107	22.7292	7.44745	13.5329	15.975	16.5844	6.67455
TRINITY_DN100740_c0_g1	0	0	0	0	0	0	0	0	0	0	0	0	0	0	0	0	0	0	0	0	0
TRINITY_DN100743_c0_g1	12.2153	0	3.64995	12.0994	1.83978	11.4408	2.39097	0	16.592	3.0894	1.80812	1.05945	0	2.54745	6.83901	1.59229	2.23245	6.63505	6.44489	0	4.53793
TRINITY_DN10075_c0_g1	101.217	39.892	32.4552	46.5809	59.8435	55.6828	27.9112	11.2428	9.21151	1.0043	5.36292	0	133.807	63.3443	28.7722	6.63343	22.6796	9.59152	37.1371	86.0543	46.5487
TRINITY_DN100750_c0_g1	0	1.22956	1.22014	0	1.84222	0	0	0	0	1.98288	0	3.01876	0	0.871229	0	0	0	0	0	1.30012	0
TRINITY_DN100756_c0_g1	4.40463	2.48682	0	1.99871	0.880703	0	0	0	0	0	0	1.00357	0	0.81618	2.60573	0	0	0	0	0	0
TRINITY_DN10076_c0_g1	25.3791	20.2279	25.7529	33.5813	26.8758	20.1817	20.0837	65.4553	34.3331	37.3404	31.9012	48.0179	6.42093	21.3823	11.2217	41.7228	32.1666	27.6777	20.4954	25.4913	20.5826
TRINITY_DN10076_c0_g2	3.40512	37.5382	42.1249	17.2779	10.013	22.2746	37.6664	0	42.2391	9.11816	21.117	33.634	52.5346	15.8556	22.8172	99.0117	31.152	16.0399	14.4234	61.8141	4.62472
TRINITY_DN10076_c0_g3	0	6.70031	6.70668	4.04895	9.21324	13.3785	7.9883	0	4.37698	9.27966	5.43833	9.5461	2.12744	17.0062	13.7418	11.1681	5.20199	8.53756	9.94244	3.80157	6.82176
TRINITY_DN10076_c1_g1	1.55584	0	4.88967	0	8.3859	1.92462	0.800926	0	17.6201	4.16396	0	6.40564	0	10.3452	2.50348	3.2192	3.90108	10.6382	4.94017	2.55374	4.54056
TRINITY_DN10076_c1_g2	0	0	0.579664	0	0	0	0	0	0	0	0	0	0	0	1.75308	0	0	0.877248	0	0	0
TRINITY_DN100760_c0_g1	0	2.50058	21.11	9.43242	3.62036	15.537	11.1711	0	0	9.93794	9.22959	11.1934	0	0.844121	2.78358	6.42975	5.64097	11.8139	12.3359	1.26272	4.42669
TRINITY_DN100760_c0_g2	0	0	0	0	0	0	0	0	0	0	0	0	0	0	0	0	0	0	0	0	0
TRINITY_DN100760_c0_g3	0	2.76112	0	3.69098	1.80453	0.984881	3.18162	0	12.7439	2.01961	1.78406	0	15.9524	4.37418	10.1696	0	7.70081	0.961078	0	5.11729	0
TRINITY_DN100761_c0_g1	0	0	1.1882	2.94811	2.69812	0.931253	1.55665	0	0	0	0	1.03578	0	0.830141	3.32964	6.22244	0	0.927623	0	0	0
TRINITY_DN100764_c0_g1	0	1.25202	0	0	0	0	2.47893	0	0	1.00801	0	0	0	0	0	0	0	1.85077	2.01916	0	0
TRINITY_DN100765_c0_g1	0	2.69602	7.20641	0	1.82708	0	0.786524	0	12.0893	6.13165	0	2.0986	0	0	0	1.57754	0	2.83947	2.4328	0	0
TRINITY_DN100769_c0_g1	0	7.95405	0	5.76483	2.69246	0	0	0	0	3.01126	2.61659	5.15191	0	4.14865	4.86051	3.09999	0	1.86072	0	1.23049	0
TRINITY_DN10077_c0_g1	607.679	326.186	540.868	463.119	476.854	629.905	413.24	1246.27	572.929	526.034	498.773	502.274	1039.91	523.189	556.665	466.276	620.091	299.275	465.855	840.351	517.56
TRINITY_DN100772_c0_g1	0	1.33901	1.20609	3.97754	2.74308	0	3.15975	0	0	2.04704	0.894796	2.10454	0	0	0	1.58014	3.72938	2.83313	0	0	0
TRINITY_DN100773_c0_g1	9.31434	5.51557	6.03614	11.5822	4.60849	9.5535	7.12262	0	0	7.19216	4.45254	8.39923	0	1.71398	4.05479	1.5982	5.54002	8.6451	0.970878	2.52803	4.46038
TRINITY_DN100774_c0_g1	0	0	0	0	0	0	3.43717	6.95824	0	0	0	0	0	0	0	0	2.2873	1.97131	0	0	0
TRINITY_DN100774_c0_g2	0	0	0	0	0.943672	0	0	0	0	1.05629	1.8454	0	0	0	0	4.8917	6.17009	0	0	0	0
TRINITY_DN100776_c0_g1	0	0	0	0	0	0	0	0	0	0	0	2.11924	0	4.47046	0	0	0.744133	0	2.58786	0	0
TRINITY_DN100777_c0_g1	0	4.3498	0	0	5.08551	0	0	0	0	1.30937	0	0	0	10.1079	20.9109	2.02568	0.492366	0	1.8521	0	0
TRINITY_DN100777_c0_g2	0	1.20117	0	1.02083	0	0	0	0	0	0	0	0	0	0	0.878888	0	0	0.870252	0	1.20466	0
TRINITY_DN100777_c1_g1	0	15.1865	0	1.01265	6.26154	0.941808	1.5651	0	0	0	0	1.02015	0	4.96862	0	0	0	0	0	0	2.2084
TRINITY_DN10078_c0_g1	56.5846	114.462	58.8346	105.955	76.3848	70.075	21.4941	35.7626	44.6424	8.93623	15.1578	13.5453	0	69.6388	43.7965	15.0163	7.99935	18.0884	39.8723	70.6346	39.7403
TRINITY_DN10078_c0_g2	115.597	162.528	156.035	194.022	150.119	166.665	117.072	44.7731	76.9093	62.8658	89.4468	55.2261	59.309	75.0908	98.6947	56.2287	89.6419	93.922	84.459	105.645	152.86
TRINITY_DN10078_c1_g1	15.8278	20.7583	7.34799	21.2684	3.64264	8.98244	4.14115	0	5.02132	13.1989	6.22819	9.38552	0	14.8088	10.7323	7.6547	5.36544	5.7993	10.526	4.76739	2.35719
TRINITY_DN10078_c1_g2	147.47	57.2707	91.7188	70.2768	75.6489	86.6673	57.0293	60.6759	43.0239	82.3692	116.866	112.791	91.174	59.5537	99.5807	48.8676	97.2343	64.9831	65.9261	88.4805	75.2427
TRINITY_DN10078_c2_g1	287.574	388.161	286.376	273.511	306.892	321.74	537.525	323.125	638.999	447.489	498.548	397.84	282.418	291.105	378.511	552.906	534.644	516.799	252.226	334.075	258.333
TRINITY_DN10078_c3_g1	125.271	230.407	212.638	189.452	198.317	197.383	132.545	155.402	98.5094	118.171	124.419	101.003	254.8	200.666	201.44	172.869	96.814	106.166	176.874	260.335	158.005
TRINITY_DN10078_c3_g2	1.51704	2.47895	0.601814	0	0	0.973891	0	0	0	2.96474	1.84834	2.02208	0	0	1.87036	0	0	0.904499	0	0	0
TRINITY_DN10078_c3_g3	22.1078	16.5119	18.9388	33.8729	13.4296	19.8099	32.6414	20.5437	21.0892	16.0824	26.7746	18.8925	6.88831	28.9565	16.3464	21.4793	16.4589	26.8509	15.4168	30.7607	19.9277
TRINITY_DN10078_c3_g4	15.9901	16.7003	19.4644	28.2879	18.36	28.2769	21.4993	18.4684	28.7352	18.4087	16.9828	18.5836	24.7095	13.9388	18.2754	19.5433	17.5041	5.80183	16.4605	24.2766	31.1505
TRINITY_DN100782_c0_g1	0	0	0	0	0	0	0	0	0	0	0	0	0	0	0	0	0	0	0	0	0
TRINITY_DN100783_c0_g1	0	0	0.61333	1.10663	1.85045	2.03846	1.63937	0	0	0	0	0	12.7291	3.49879	0	6.70176	1.4571	4.57751	3.49583	0	0
TRINITY_DN100785_c0_g1	0	1.29709	0	0	0	0	0	0	0	1.03462	0	0	0	0	0	0	0	0	0	0	0
TRINITY_DN100787_c0_g1	0	0	1.24072	0	1.87001	0	0	0	0	0	0	3.22816	0	1.7265	0	0	3.73409	0.959657	0	0	0
TRINITY_DN100788_c0_g1	0	3.80093	0.614662	0	0	0	0.813743	0	0	1.00979	0	0	0	0	0	1.64213	0	0	4.52017	0	0
TRINITY_DN100789_c0_g1	0	0	1.75452	0	2.65106	0	3.91557	30.341	0	0	0.916866	0	0	2.50884	0.966465	1.60202	0	3.4924	0	0	0
TRINITY_DN100789_c0_g2	0	2.5526	0	0	0	0	0.847203	0	0	0	0	0	0	0	0	0	0	0	0	0	0
TRINITY_DN100789_c0_g3	0	0	0	0	1.85366	1.96885	0	0	18.8655	1.02486	3.74973	3.15863	0	0	0	0	0.724173	0	0	9.01186	2.28252
TRINITY_DN10079_c0_g1	0	1.38601	12.0914	18.9548	8.26244	10.6163	5.54575	20.1471	5.32382	8.17943	20.4701	28.0113	0	13.8286	2.39133	9.67641	7.35683	0.963076	13.5187	6.34807	17.7515
TRINITY_DN10079_c1_g1	0	4.44834	3.486	1.57968	2.22672	1.14979	4.57078	0	0	0.846005	17.907	9.27202	0	0	1.9912	0	3.97161	2.31185	1.59723	0	0
TRINITY_DN10079_c1_g2	16.5441	34.9116	13.6906	10.6094	22.3214	17.8785	43.0583	3.64145	6.15728	46.1579	12.7226	36.8963	47.2373	34.1893	42.7694	34.8041	28.9607	21.7007	19.6677	11.6388	17.205
TRINITY_DN10079_c1_g3	0	4.12974	5.41116	5.73832	4.58779	7.63063	2.36481	0	0	7.15609	6.20666	11.4758	0	4.27734	7.23045	3.19053	3.9764	0.957956	0	5.04039	0
TRINITY_DN10079_c2_g1	10.9064	0	0	0	0	0	2.44304	0	0	2.99748	0	1.0165	0	3.46357	0	0	0	0	0	0	0
TRINITY_DN100796_c0_g1	0	2.3345	0	1.02058	2.58806	0	0	0	0	0.937562	2.66988	0.954373	0	0	1.83656	0	0	1.71928	0	0	0
TRINITY_DN100796_c0_g2	0	0	4.7095	2.04359	5.29863	5.93286	4.67197	0	0	1.9407	0.900198	5.96249	0	0.823484	12.0159	4.70306	3.44036	7.98537	4.33514	3.08486	0
TRINITY_DN100796_c2_g1	0	3.86766	7.21167	1.01513	7.22961	0	3.94262	0	0	5.02792	0	9.31626	0	7.51523	0.874374	1.57644	1.4251	0	0.983974	0	22.3282
TRINITY_DN100799_c1_g1	0	0	0	3.06968	3.69598	0	0	0	0	0	0	0	0	0	0	0	0.738987	0.948702	0	0	0
TRINITY_DN1008_c0_g1	0	4.09859	2.4492	3.61037	1.76518	0	0	0	0	0	0	0	0	1.7607	0	3.32785	2.64752	0	0	0	0
TRINITY_DN10080_c0_g1	4.99971	0	0	0	3.5094	0	20.7067	0	1.86247	24.8154	44.5982	19.3277	11.6669	0	4.60858	23.3822	19.5925	15.2322	2.88307	2.56992	0
TRINITY_DN10080_c1_g1	9.90112	56.1368	31.8111	39.892	77.1323	35.8357	20.6945	0	25.847	0.998932	16.0541	1.96173	16.1859	36.9289	33.2523	11.6186	30.6938	8.59835	78.4028	51.3077	35.3698
TRINITY_DN10080_c1_g2	73.7043	106.108	101.011	26.2252	158.036	82.4534	206.933	89.7389	145.118	140.6	222.483	166.102	19.8432	137.825	108.04	131.122	127.61	199.723	60.7779	126.612	163.365
TRINITY_DN10080_c1_g3	113.374	75.2207	80.2128	119.361	86.6536	84.7898	109.089	27.2233	49.0552	97.7471	73.1548	88.9115	104.339	89.7871	82.6091	99.7838	82.8053	76.374	95.7153	71.8836	53.0527
TRINITY_DN10080_c1_g4	36.8455	41.7454	44.1222	28.254	41.0895	32.5387	49.6276	68.578	38.5091	55.8597	41.7562	59.3531	51.6405	57.631	37.9629	22.7915	53.7117	51.8185	39.7705	61.4625	36.9343
TRINITY_DN10080_c1_g5	10.6687	12.3551	3.66546	9.11722	11.5908	18.8439	17.504	0	6.43091	24.0557	13.3769	12.8547	6.90258	15.7979	21.7311	36.3911	19.1337	21.057	14.437	0	11.0585
TRINITY_DN10080_c2_g1	0	0	0	0	0	0	0	0	0	0	0	0	0	0	0	0	0	0	0	0	0
TRINITY_DN10080_c2_g2	15.6262	9.72031	5.49791	8.85719	4.6624	0.964129	9.60813	0	11.4805	1.04048	4.5101	13.8535	10.9669	0.864592	0	17.7391	3.16067	2.90954	9.85223	1.27776	6.79046
TRINITY_DN10080_c3_g1	0	0	0	0	0	0	0	0	0	0	0	0	0	0	0	0	0	0	0	0	0
TRINITY_DN10080_c4_g1	0	0	0	0	0.861573	0	0	0	0	0.955821	0	0	0	0	5.9298	0	0	0	0.469999	0	8.50809
TRINITY_DN10080_c5_g1	4.68349	0	4.85588	2.20353	1.83581	4.05797	4.88119	0	7.24644	4.92513	0.953916	3.99386	0	2.60833	0	6.66406	0.724421	1.81106	0	0	0
TRINITY_DN100802_c0_g1	0	45.4373	19.4851	31.2439	21.5676	17.7291	11.12	0	19.1264	13.0868	10.6881	17.0094	25.0837	21.8543	16.375	21.3646	9.43199	22.0529	16.357	16.6127	2.21097
TRINITY_DN100802_c0_g2	23.4908	71.8129	27.397	16.6367	37.0472	16.7094	31.7933	38.0535	29.0581	18.1899	25.8533	34.2777	0	45.4334	41.497	3.2808	23.0147	42.2899	29.8702	21.7272	19.927
TRINITY_DN100802_c0_g3	0	6.87519	3.64386	4.59349	2.69504	0.981601	1.58492	0	5.44415	7.03946	8.88705	3.00316	0	0.871742	0.77903	9.82799	10.2389	3.82921	6.72177	0	8.82618
TRINITY_DN100802_c1_g1	0	3.72586	0	0	0	0	3.22386	0	0	0	9.37479	2.03123	0	1.71182	1.91576	16.3355	6.4117	0	0.99147	0	0
TRINITY_DN100803_c0_g1	0	3.77086	6.45068	0.82954	1.93409	2.57514	0	0	1.87371	0	3.9251	9.6529	0	0	2.90248	0	0	2.93591	0.402673	0	2.38205
TRINITY_DN100805_c0_g1	0	0	0	0	0	0	0	0	0	0	0	0	0	0	0	0	0	0	0	0	0
TRINITY_DN100805_c1_g1	0	0	0	0	0	1.03448	0	0	0	2.16539	0	0	0	0	0	0	0.764662	0.990638	0	0	0
TRINITY_DN100805_c2_g1	0.786057	2.58311	1.24877	0	0	0	0	0	0	1.02775	0	0	0	0.874499	0	0	0	1.8798	1.02115	2.6151	0
TRINITY_DN100808_c0_g1	0	0	0	0	0	0	0	0	0	0	0	0	0	0	0	0	0	0	0	0	0
TRINITY_DN100808_c0_g2	0	2.68549	0	0	4.68092	1.95686	0.816114	0	0	3.13322	0	4.29771	0	1.73058	0	1.63096	2.22487	0.957817	0	2.58082	0
TRINITY_DN10081_c0_g1	32.668	12.3456	6.09198	12.7746	3.56942	11.854	13.495	0	0	11.0219	8.89883	9.90905	0	21.0002	10.0872	4.94338	11.2345	3.82415	5.76422	3.8341	15.4535
TRINITY_DN10081_c0_g2	16.1361	65.1533	19.7727	20.4888	44.4864	23.6498	33.0099	0	35.3606	42.3495	14.4884	18.5403	0	28.2787	45.2039	49.3072	25.4291	31.7689	44.9493	14.9966	22.4906
TRINITY_DN10081_c0_g3	35.3023	28.8293	38.4803	33.6941	26.7163	32.7335	15.1122	32.0099	39.516	20.0291	31.3309	25.67	6.95527	20.1838	40.3216	11.5802	19.149	10.5218	37.579	16.6541	8.84281
TRINITY_DN10081_c0_g4	58.3114	34.0505	19.7604	11.4881	23.2719	24.3482	21.4517	0	38.1429	27.9507	16.3289	25.9977	55.7679	23.655	19.975	17.8263	23.244	19.7952	17.7361	13.0465	35.2725
TRINITY_DN10081_c0_g5	0	6.71729	1.84284	0	2.78146	0	5.63662	0	0.882406	4.14809	8.23237	11.738	2.13733	2.56697	2.61266	4.82255	3.71936	6.671	2.00598	3.82605	0
TRINITY_DN10081_c1_g1	4.93464	52.1194	58.0732	50.953	45.3785	40.7245	58.8921	0	25.7733	46.0522	44.5965	28.5905	6.91635	20.2024	17.0527	54.6636	34.0298	38.2627	29.8341	28.2045	35.3844
TRINITY_DN100810_c0_g1	0	2.64191	1.8134	3.02255	0.912062	0	0.792375	0	0	0	11.7024	2.09946	0	1.68361	3.43066	4.7452	2.19403	0	0	2.50959	0
TRINITY_DN100819_c0_g1	0	0	3.0309	0	0.910435	0	0	0	0	0	0	0	0	0	0.956376	0	0.711293	4.54681	0.494957	1.27506	0
TRINITY_DN100819_c1_g1	0	0	0	0	0	0	0	0	0	0	0	0	0	2.65051	0	0	0	0	0	0	0
TRINITY_DN100819_c2_g1	0	0	1.86589	0	2.80333	3.92198	4.89716	0	3.59054	1.03909	1.86796	9.61838	0	1.72805	0	1.63247	0.735315	2.85588	0	0	0
TRINITY_DN10082_c0_g1	50.0656	27.5846	27.6026	43.2583	33.7947	26.1096	68.7985	1.63166	8.42043	19.0637	51.2936	28.4153	23.7796	30.2265	43.0506	36.8216	23.7007	40.9007	33.8549	33.8916	3.93928
TRINITY_DN10082_c0_g2	19.5553	18.0657	6.69265	6.81193	8.36129	1.9257	5.5839	0	11.4758	8.28545	8.07838	4.23364	8.79202	10.3642	10.6295	8.0535	9.56809	9.68139	4.40406	22.9324	0
TRINITY_DN10082_c0_g3	0	2.66419	0.616188	0	3.70967	4.8412	0	0	7.09434	4.14106	0.92095	0	0	2.57104	0.886528	0	1.47191	0	1.51191	0	0
TRINITY_DN100823_c0_g1	0	1.27808	0	4.81201	1.75497	0	0	0	0	1.96462	0.862638	0	0	0	2.44835	0	0	3.6162	0	0	0
TRINITY_DN100823_c0_g2	14.6757	11.244	6.06243	15.0413	11.4381	0	10.7908	24.3715	0	3.65612	18.8847	8.20052	8.23641	5.53692	7.08129	11.8839	10.0434	1.7392	11.6537	5.78447	8.01456
TRINITY_DN100823_c0_g3	0	2.65295	7.27296	0	1.83001	3.80021	2.38329	0	0	6.14096	4.51187	3.15919	0	0	5.15117	0	1.46913	0.940629	0	0	0
TRINITY_DN100823_c0_g4	14.5164	17.9618	13.9777	21.3173	13.5861	5.87786	11.9089	0	9.94867	11.1293	16.0311	13.1591	0	18.3091	12.5469	13.082	15.2467	9.61171	17.3344	14.0366	2.21288
TRINITY_DN100823_c1_g1	0	4.0124	10.2081	3.94994	1.82225	2.82505	3.14579	0	0	5.10027	3.56121	12.5771	0	10.097	4.1734	0	2.23834	7.53456	4.88071	5.00211	22.3849
TRINITY_DN100823_c1_g2	43.7149	29.223	24.2889	12.322	38.6448	44.6683	25.4559	0	25.0132	23.5722	22.3329	26.9818	11.1693	51.2628	18.3468	29.2032	37.1525	22.2375	37.2902	30.614	42.2902
TRINITY_DN100823_c2_g1	3.9474	2.77563	2.42133	13.2992	2.75894	1.93186	1.58665	0	8.87931	5.12135	5.34778	2.07939	0	6.05629	3.19539	14.5275	4.90378	3.85788	3.86873	0	0
TRINITY_DN100829_c0_g1	0	2.42088	0	0	0	0	0	0	0	0	0	0	0	0	0.870156	0	0	0	2.36569	0	0
TRINITY_DN10083_c0_g1	77.6899	67.1801	36.5667	74.7302	82.8859	60.3147	4.76375	0	0	1.00128	4.44992	1.97823	0	2.62636	0.775347	3.29848	1.73187	1.91143	78.2948	21.7336	35.3212
TRINITY_DN10083_c1_g1	42.4084	22.0656	29.2995	45.0691	17.99	30.6238	38.2113	37.2782	10.0507	34.2751	33.9192	23.0219	32.028	14.0225	20.3014	42.8533	16.3562	23.0528	52.5461	19.2142	13.2932
TRINITY_DN10083_c2_g1	0	3.62228	1.19508	3.21687	4.49851	0.988156	12.75	0	0	3.88841	0.932265	2.96448	0	5.94819	4.86274	0	2.12173	4.46212	0	2.53365	0
TRINITY_DN10083_c3_g1	0	1.26927	0	3.06042	0.899022	0	2.36203	0	0	0	3.61472	0	0	0	0	1.57629	0	0.912736	0	0	0
TRINITY_DN10083_c3_g2	0	0	3.02029	0	0	1.97173	2.40631	0	0	0.988803	1.86724	1.00967	0	1.70389	1.91049	0	0.709057	0.906116	5.42492	0	0
TRINITY_DN10083_c4_g1	34.4405	1.37813	3.62994	5.55892	4.52425	2.92178	9.48966	0	0	13.1285	2.66176	3.03869	0	1.73535	0.783062	0	0.839784	3.8332	0.959778	16.5173	0
TRINITY_DN10083_c7_g1	0	0	0	0	1.80893	0	2.40429	0	0	0.973523	0	1.97614	0	0	0	0	0	2.68292	0	0	0
TRINITY_DN100830_c3_g1	3.83711	0	4.29349	0	1.85044	0	6.43214	0	0	6.20868	0	0	0	2.56204	3.48372	0	0.741423	0.950651	1.00157	1.27305	16.0118
TRINITY_DN100832_c0_g1	0	9.62262	2.40175	4.777	4.58187	6.66711	0.787228	0	6.99022	3.06304	3.54205	5.21003	0	0	3.21017	0	6.35103	1.91328	2.89241	3.77518	0
TRINITY_DN100838_c0_g1	0	1.37839	1.22999	1.00464	0	3.86234	0.805359	0	2.65173	0	0	0	0	3.45588	3.39168	1.61471	2.3185	0.968256	3.48923	0	0
TRINITY_DN10084_c0_g1	57.5942	182.504	62.9912	85.5708	111.277	69.5589	82.0082	22.4655	112.344	106.171	94.587	109.489	69.1918	85.2386	96.937	54.6867	106.493	149.294	74.6192	80.8031	137.177
TRINITY_DN10084_c0_g2	16.3204	10.9597	6.08551	2.7334	6.23732	10.8561	1.58587	59.5414	0	1.00065	0	9.89315	29.7462	4.37051	5.42426	0	0	13.3679	2.39895	2.5533	11.0253
TRINITY_DN10084_c0_g3	4.81486	0	5.12749	0	0	0	0	0	0	0	0.970652	0	0	0	0	0	3.75497	0.972816	0	0	2.36767
TRINITY_DN10084_c0_g4	0.792466	11.0842	9.07134	9.42243	3.66203	0	7.12912	0	0	2.03939	2.66833	5.1586	28.9524	2.59672	0.793225	11.3169	9.88831	5.7755	10.1233	5.08149	0
TRINITY_DN10084_c1_g1	9.82972	13.7236	11.5947	11.856	5.35128	1.98052	3.9747	0	0	2.00438	7.12847	3.95844	4.59338	2.62992	16.2967	3.3034	5.2055	6.69699	4.80893	3.84027	4.42027
TRINITY_DN10084_c2_g1	0	0	0	0	0	0	0.796366	0	0	0	0	0	0	0	0	0	0	0	0	0	0
TRINITY_DN100847_c0_g1	0	3.88582	0	0	0.910457	0	0.795244	0	0	5.0621	0	2.08255	0	0	1.77113	0	1.43288	3.7101	0	0	0
TRINITY_DN100848_c0_g1	0	0	0	2.73809	0.891493	0	0	19.972	0	3.98044	0	2.99287	0	5.9881	0.771547	0	0	4.72244	0	1.25253	0
TRINITY_DN10085_c0_g1	67.9597	70.4837	154.471	75.6828	74.9765	129.792	79.3402	128.158	72.645	103.811	62.17	93.9918	109.917	65.7251	74.6263	69.8255	98.7853	52.3116	177.419	120.365	135.173
TRINITY_DN10085_c0_g2	72.6453	23.8849	29.8494	43.9765	36.2036	46.5993	50.3645	0	65.1838	36.7507	50.625	45.5436	68.6512	37.5867	32.0157	52.4652	35.6954	21.8291	61.3915	57.3318	45.0333
TRINITY_DN10085_c0_g3	108.541	293.838	110.244	117.387	105.073	64.8917	122.627	147.469	126.94	102.643	124	101.411	192.663	96.8641	109.528	83.2152	87.3785	166.982	67.8054	71.8957	203.329
TRINITY_DN10085_c0_g4	0	0	1.22164	0	0	7.71589	12.0101	0	0	2.08063	3.60681	6.39054	19.7601	1.72995	3.30483	3.22662	1.58378	1.94048	3.44638	0	0
TRINITY_DN10085_c0_g5	0.764439	1.31612	0	11.3661	0.920983	7.71106	1.60672	0	0	1.02548	0	1.05558	0	0	0	0	1.45414	0	0	0	4.55206
TRINITY_DN10085_c2_g1	0	3.83526	0	9.68495	2.78204	5.9798	1.63558	0	0	1.0173	6.62812	0	6.36654	0	0	14.8406	1.4453	1.86068	0.505384	3.88275	0
TRINITY_DN100850_c0_g1	0	0	4.99068	0	0.937421	0	0	0	0	0	2.90117	1.03705	8.59809	1.7638	0	0	2.20261	1.86821	3.55874	0	0
TRINITY_DN100850_c2_g1	0	2.56362	0	4.12086	14.5264	10.5354	2.38536	0	0	4.02724	6.38823	1.03456	0	5.8897	2.68619	11.143	1.42259	8.29575	5.94415	5.02912	0
TRINITY_DN100850_c3_g1	0	8.05158	9.27265	9.31836	0	0	3.24191	0	0	0	4.61258	0	23.5532	6.02033	10.6136	3.23615	3.7086	1.9097	0	2.56465	0
TRINITY_DN100851_c1_g1	0	1.29991	0	0	0	0	1.59786	0	0	0	0	4.18145	0	0	0	3.19585	0	0	0	0	0
TRINITY_DN100852_c0_g1	0	1.38018	0	0	2.76497	0	0	0	0	1.02719	0.890537	1.04928	15.2912	0	4.85786	3.19878	1.58766	0	0	5.05829	0
TRINITY_DN100856_c0_g1	0	1.4223	0	0	0	0	0	0	0	0	0	0	0	3.80416	0	0	0.797018	0	0	0	0
TRINITY_DN100856_c0_g2	0	8.21891	8.37391	1.86095	0.904693	1.91533	3.13325	0	0	1.00767	2.63844	4.07545	0	3.42508	0.783537	9.59858	0	6.66173	1.42966	0	2.19021
TRINITY_DN100859_c0_g1	6.32906	5.57612	17.0234	23.9228	4.62405	16.4701	9.56279	51.5202	12.4631	3.08984	10.7457	23.0291	2.22402	6.94474	18.4999	16.1942	8.17325	11.6276	20.419	17.8634	29.0483
TRINITY_DN10086_c0_g1	15.7994	19.4908	34.6096	40.1465	19.397	17.4146	23.8762	0	16.001	25.7173	16.0981	25.0941	15.5453	22.5392	16.8726	38.812	17.9518	29.031	33.0181	16.5651	4.46343
TRINITY_DN10086_c0_g2	0	13.1826	2.42016	1.01006	8.20891	11.3827	10.3085	0	10.4293	10.1997	14.4239	17.8454	0	7.57801	15.4996	0	4.37685	15.9203	7.41293	7.53225	9.02392
TRINITY_DN10086_c1_g1	0	1.27974	3.07757	0	1.84572	0.988046	4.0685	0	0	0	0	3.12073	0	4.30091	4.70863	1.63663	5.75443	5.56948	0	0	0
TRINITY_DN10086_c1_g2	12.4437	18.4864	12.1364	2.11228	8.37458	3.89163	18.6627	21.6573	41.5452	16.4033	0.898223	15.8365	8.56257	6.01834	20.0436	22.4921	15.2941	20.5121	30.6591	36.5467	0
TRINITY_DN10086_c1_g3	0	1.33591	1.82343	8.07284	0	7.62118	7.96358	0	0	1.02788	2.71075	1.0574	0	4.2384	0.856203	1.59051	4.44505	2.83705	0	5.05307	0
TRINITY_DN100861_c0_g1	0	17.0063	6.22637	0	15.1627	0	3.08057	0	6.5967	16.1475	3.89573	8.27545	3.52224	3.57528	7.38446	20.0177	6.98962	8.84076	14.104	3.34595	7.55086
TRINITY_DN100861_c0_g2	3.81209	15.8866	3.0512	7.15873	4.59602	8.62036	9.60235	0	14.9161	18.4826	13.6636	13.7392	0	10.1875	12.2348	1.59749	16.0958	2.82641	18.9506	1.26577	13.6448
TRINITY_DN100861_c0_g3	0	12.8821	14.5893	34.1669	6.38705	15.4007	12.7855	21.2018	9.68227	13.1539	11.9231	12.4768	0	4.22794	1.79974	9.59884	10.0078	4.63177	25.3888	25.2712	13.5136
TRINITY_DN100861_c1_g1	13.0893	8.88657	10.4015	16.9921	10.0964	4.92052	15.3768	0	31.3171	20.1708	15.9056	11.3614	29.4088	6.84713	21.6129	9.77628	7.1515	11.0662	16.0204	17.9279	24.7128
TRINITY_DN100861_c3_g1	1.85382	0	2.19229	2.60952	6.77488	1.20175	0	0	0	6.16579	4.52876	3.7399	0	4.12799	0.551014	3.13244	0.859386	1.33233	0	1.53925	0
TRINITY_DN100863_c0_g1	0	0	0	0	0	0	0	0	0	0	0	0	0	0	0	6.70338	0	0	0	0	0
TRINITY_DN100864_c0_g1	13.1616	4.88475	12.707	6.5389	10.945	8.03022	4.84744	31.259	0	3.93374	5.67405	11.9921	12.5477	6.03391	15.8514	16.5037	12.2028	11.7405	4.92677	8.99972	2.17457
TRINITY_DN100866_c0_g1	0	1.37378	8.45905	0.973099	2.76707	3.81494	3.16785	19.1133	6.98876	7.20387	0.892124	2.10784	0	0	14.7263	1.59527	4.69205	2.87811	1.46157	2.52779	0
TRINITY_DN10087_c0_g1	61.0614	29.4112	96.5933	84.3559	59.5431	83.9459	98.6429	23.8085	47.949	86.6564	73.944	83.0868	76.0773	45.8893	109.778	88.4447	70.5504	52.9934	104.682	34.0271	98.2775
TRINITY_DN100870_c0_g1	0	0	0	0	0	0	0	0	0	0	0	0	0	0	0	0	0	0	0	0	0
TRINITY_DN100872_c0_g1	0	1.31018	0.623451	0	0.934637	0	0	0	0	0	0	1.06221	0	1.73656	0	0	2.191	0	5.61783	6.48801	0
TRINITY_DN100874_c0_g1	0	2.68592	0	2.07482	0	0	0	0	0	2.08321	1.84805	0	2.14343	0	0	0	1.48434	0	4.04708	0	0
TRINITY_DN100879_c0_g1	0	2.43599	0	0.995862	1.73887	0	0	0	0	0	0	0	0	0	0	0	0	0	0	0	0
TRINITY_DN100879_c1_g1	0	0	0	0	0	0	0	0	0	0	0.939718	0	0	0.857954	0	1.63745	0	0	0	0	0
TRINITY_DN10088_c0_g1	42.6339	63.6104	49.0704	63.0713	37.0459	51.5191	57.9594	29.5516	60.7472	43.0888	32.9518	52.7528	59.0637	72.5906	54.729	32.3916	56.1255	44.9289	58.2494	39.8788	47.5818
TRINITY_DN10088_c0_g2	11.3949	20.6484	9.74781	31.2165	16.1621	5.9156	30.9877	0	9.1189	19.1187	15.1457	5.99527	0	8.74723	7.79399	18.0948	17.1819	11.505	22.6149	11.5065	0
TRINITY_DN10088_c0_g3	62.7883	69.8175	50.804	65.2321	54.9289	68.7528	57.3299	37.5184	39.7407	47.9344	49.0705	58.7843	55.5622	53.6695	79.6236	49.8407	50.0786	47.7676	40.4131	62.8834	33.1667
TRINITY_DN10088_c1_g1	19.1847	3.82947	2.44437	9.49345	1.83263	0.977349	2.41993	0	0.890224	7.07028	0	2.07305	0	5.11561	2.78138	8.09829	2.1448	1.84723	12.5143	6.37809	0
TRINITY_DN10088_c1_g2	0	8.29772	1.20649	1.90581	3.67482	2.87941	9.49051	0	7.05123	6.14074	9.77798	6.25022	0	6.8831	7.20649	8.02324	3.22627	3.84596	5.79594	6.32749	8.87901
TRINITY_DN10088_c1_g3	7.39886	24.6937	19.5596	23.6678	21.3646	23.832	19.0998	0	24.8436	23.0327	17.8387	11.8384	46.0912	15.8085	29.4637	38.0889	20.0557	21.0479	20.6925	21.7929	30.963
TRINITY_DN10088_c2_g1	0	0	2.97343	3.06607	0	0	0.783814	0	0	2.95626	2.70729	2.02465	0	0	7.16048	0	2.7863	3.60633	0	0	2.19521
TRINITY_DN10088_c3_g1	0	8.84705	0	8.89353	4.41179	0	6.92463	0	0	1.9672	3.51174	1.01201	0	0	0.848543	1.53782	0	4.51077	4.31877	0	6.54341
TRINITY_DN10088_c4_g1	0	3.71714	0.609414	3.25006	0	0	0	0	2.70238	0.995231	0	0	0	2.58454	0	0	0	5.47508	0	0	0
TRINITY_DN100880_c0_g1	0	1.3881	0	0	1.85824	0	9.57282	21.0939	5.29066	3.10801	2.69361	4.23746	0	0	0	3.21894	11.1227	8.70881	0	1.27382	0
TRINITY_DN100883_c0_g1	0	0	0	0	0	0	0	0	0	0	0	0	0	0	0	0	0	0	0	0	0
TRINITY_DN100884_c0_g1	0	2.26695	0	1.01401	0	0	0	0	0	0	0	0	0	0	3.69163	0	0	0	1.37282	0	4.03727
TRINITY_DN100885_c1_g1	0	2.57085	0	0	0	0	0	0	0.903043	0	0.944246	4.17945	0	1.72801	0	1.6439	0	4.66184	0	1.29294	0
TRINITY_DN100887_c0_g1	0	9.54441	0	3.04634	1.86379	0	0	0	0	8.3462	2.73866	0	4.31558	2.58076	0	0	2.27642	0	0	0	0
TRINITY_DN10089_c0_g1	11.4495	19.2771	20.7661	43.0885	20.6213	28.7013	19.1067	12.1322	35.7219	35.2113	30.3458	24.9086	100.916	53.5058	60.7722	34.6715	44.96	23.9859	57.3419	15.3777	22.146
TRINITY_DN10089_c1_g1	48.5545	51.4621	34.691	55.4242	44.606	62.6359	59.0491	40.389	15.0218	61.1123	69.1359	91.0035	68.2226	86.446	59.6387	45.1353	54.342	69.7477	80.2502	45.8908	29.2248
TRINITY_DN10089_c1_g2	548.397	762.18	846.516	645.569	738.226	770.81	575.951	373.238	718.717	765.822	603.885	724.378	236.151	440.864	450.58	656.556	786.833	807.659	721.17	715.044	745.887
TRINITY_DN10089_c2_g1	29.8414	28.8681	20.2229	21.7574	13.8159	24.1331	28.9477	25.8852	0	27.6634	33.1086	24.2466	12.6648	13.6226	7.14903	25.7272	24.6664	17.8392	17.0551	22.8845	6.82745
TRINITY_DN10089_c3_g1	0	0	3.03105	6.27193	1.81812	1.93799	3.99992	0	0	3.00722	0.922285	1.02899	4.16332	5.07379	4.59091	3.21195	2.12832	6.41741	6.95397	13.9167	0
TRINITY_DN10089_c6_g1	0	1.2568	1.24395	0	0	0	1.65893	0	0	1.01186	0	0	0	0	0	0	0	0	0	0	0
TRINITY_DN100890_c0_g1	1.53162	8.16689	1.79043	2.87127	2.7339	0	5.47713	0	0	4.06488	1.76151	6.23615	0	9.30893	8.04245	12.6266	0	5.69402	11.0512	2.49875	15.453
TRINITY_DN100891_c0_g1	0	0	0	0	0	0	0	0	0	0	0	0	0	0	2.29388	0	0	0	0	0	0
TRINITY_DN100891_c0_g2	0	0	0	0	0	0	0	0	0	0	0	0	0	0	0.831079	3.32391	0.833766	0	0	0	0
TRINITY_DN100895_c0_g1	0	0	3.61295	1.98418	2.73996	1.88857	1.57746	0	0	3.0669	3.57297	6.30494	25.3986	0	1.67759	0	4.47583	0.943439	4.40687	2.50738	4.49041
TRINITY_DN100895_c0_g2	0	0	2.40898	3.13599	0.903445	0.96865	0	0	0	0.9927	0	0	0	0	3.69974	3.20759	2.81568	0.907699	0	0	0
TRINITY_DN100896_c0_g1	0	0	0	3.91754	3.48751	0	0	0.874168	0	0	0	0.998688	0	0.80562	1.68717	0	0	0.88925	0	0	0
TRINITY_DN100897_c0_g1	7.08732	5.5744	6.68951	9.63555	9.27067	1.93275	3.98677	7.3509	12.4192	20.6547	16.1348	24.2052	19.9255	6.93248	5.66566	8.0799	6.47648	3.87665	11.2107	1.27524	6.72029
TRINITY_DN100897_c1_g1	0	2.60159	1.21499	0	3.65225	0	0	0	0	1.01568	1.8234	1.04505	0	0	7.97285	1.59399	2.87674	1.86151	0.497267	6.30163	0
TRINITY_DN100898_c1_g1	0	1.32168	0.615514	0	2.77706	2.90704	3.2302	0	0.887491	5.15163	0.922756	5.30344	10.6091	0.855283	0	0	0	2.83357	0	0	0
TRINITY_DN1009_c0_g1	149.723	124.27	149.654	148.135	194.508	160.365	134.328	125.311	165.627	192.217	146.783	157.484	145.875	190.622	161.053	191.409	173.28	149.792	164.067	83.8916	97.6487
TRINITY_DN1009_c0_g2	0	1.44825	0	0	1.05588	0	0	0	0	0	0	0	0	0.664088	3.28697	1.88339	0	1.05758	0	1.47598	0
TRINITY_DN1009_c0_g3	45.8318	46.9944	29.7952	38.3761	23.2018	34.7844	36.7121	17.7014	33.3816	39.3599	44.0065	44.7139	47.9693	27.5191	38.9964	52.9445	71.3627	45.5177	47.7962	35.678	63.1276
TRINITY_DN1009_c0_g4	0	0	0	0	0	0	0	0	0	0	0	0	0	0	0	0	0	0.949578	0	0	0
TRINITY_DN1009_c1_g1	10.0897	6.77589	1.86038	0	11.2283	13.517	3.25161	8.32149	4.45402	2.09308	7.38804	6.46155	15.097	17.2723	3.51954	17.8498	2.24227	2.88491	8.57071	17.9934	0
TRINITY_DN1009_c2_g1	4.598	18.6202	9.20203	6.17218	21.2509	2.88916	13.6766	0	26.4661	15.479	27.4775	22.3045	25.4804	33.2817	19.3463	28.9095	32.3363	9.46635	30.0835	21.6297	2.2859
TRINITY_DN1009_c3_g1	8.42672	10.6751	0	4.09439	7.38933	0.960836	4.01561	0	6.16271	4.13162	4.56639	0	0	0.852733	5.23755	0	1.47654	1.89638	6.50828	0	0
TRINITY_DN1009_c4_g1	0	1.20578	0	4.25839	2.68845	0.982303	1.58758	0	0	3.88222	3.70929	3.94599	0	1.6905	2.89064	0	1.40717	3.56227	4.85284	0	0
TRINITY_DN10090_c0_g1	14.6159	35.4499	33.1331	25.589	56.9276	54.0237	41.3591	109.122	34.2466	29.1367	54.7052	50.9997	37.8842	54.1012	31.8578	37.2238	32.3084	29.9246	50.7297	37.475	13.3751
TRINITY_DN10090_c1_g1	0.770212	16.5091	20.1979	22.3095	12.8543	12.7976	20.2393	41.2843	16.1113	34.3016	38.3733	37.1951	6.30396	11.9864	15.98	19.559	32.9078	61.8065	16.5265	6.40494	20.2262
TRINITY_DN10090_c2_g1	0	13.073	0	0.883215	8.69236	1.7779	7.84792	0	6.5303	6.64139	0	4.10855	17.6125	5.57838	1.67903	9.63346	10.6801	3.32568	0	3.50227	2.57521
TRINITY_DN10090_c4_g1	0	0	0	0	0	0	0	0	0	0	0	0	0	0	0	0	0	0	0	0	0
TRINITY_DN10090_c5_g1	10.7245	2.51001	1.21653	2.1219	3.64909	0.982372	4.02543	0	3.56691	0.999861	14.9249	6.13971	0	0.852377	1.8835	6.49637	2.13358	4.57335	6.46207	5.09647	0
TRINITY_DN100900_c0_g1	0	4.05098	0	4.01865	0.922632	0	0	0	0	1.03287	0	0	0	5.96144	0	0	1.50342	0	0	0	0
TRINITY_DN100901_c0_g1	10.2187	0	0	4.30204	0	2.9936	2.4792	0	0	8.33858	0	0	0	0.874172	0	0	0.736065	0.95358	0	0	0
TRINITY_DN100903_c1_g1	0	1.28277	0	0	0	0	0	0	0	0	0	0	0	0	0	0	0	0	1.52424	0	0
TRINITY_DN100903_c2_g1	0	0	0	0	0	0	0	0	0.890769	0	0.936795	0	0	0	0	0	0	0	0	0	0
TRINITY_DN100905_c0_g1	0	4.77538	0	0	0	0	0	0	0	0	0	0	0	0	2.81761	0	0	0.879224	0	0	0
TRINITY_DN100906_c0_g1	0	0	0	0	0	0	0	0	0	0	0	0	0	0	0	0	0	0	0	0	0
TRINITY_DN100907_c0_g1	0	0	0	0	0	0	0	0	0	0	0	0	0	0	0	0	0	0	0	0	11.0302
TRINITY_DN10091_c0_g1	0	32.4194	10.6098	36.3644	27.4938	17.0956	21.4251	0	13.4254	16.0396	58.5683	21.5696	11.8855	21.2736	26.3343	24.2513	32.4015	20.8917	10.4727	51.1224	5.77553
TRINITY_DN10091_c0_g2	33.0221	73.9558	112.608	77.9827	75.3707	116.524	68.4766	59.0701	106.214	76.9359	87.4372	91.2262	87.914	76.5282	60.3318	71.406	68.4488	63.073	91.9022	123.187	66.341
TRINITY_DN10091_c0_g3	0	2.57706	5.54685	5.31375	2.77265	2.95546	5.69326	0	11.6666	3.05736	5.62597	1.04615	2.11637	13.7557	0	9.7965	7.21268	3.72823	7.06991	9.00377	4.54315
TRINITY_DN10091_c0_g4	8.47336	1.20822	1.20002	1.086	0.906611	6.00136	2.41029	17.9222	0	2.92463	0	1.97765	0	0	0.991536	1.64358	0.714563	1.7915	5.37443	1.28026	0
TRINITY_DN10091_c1_g1	0	19.3755	3.02004	18.8334	16.4639	12.5627	19.7803	0	17.7832	9.16903	22.2111	17.528	0	7.78007	22.987	37.1323	8.22444	20.1918	16.3731	8.88184	0
TRINITY_DN100910_c0_g1	0	0	0	2.02843	0	2.85084	0	0	6.09379	0	0	0	0	0	0	0	0	0	0	0	0
TRINITY_DN100910_c0_g2	7.80502	11.0961	6.07958	6.82092	0	4.80725	3.18844	0	0	3.10557	0	4.23413	8.77039	5.17376	0.818757	9.64923	6.35086	0.966886	5.87247	0	6.74502
TRINITY_DN100911_c0_g1	0	0	0	0	0	0	0	0	0	0	0.893042	0	6.05887	0	0.886594	0	0	0	0	0	0
TRINITY_DN100911_c0_g2	0	1.19244	0	2.07335	0	0	0	0	0	0	0.905393	0	12.0848	0	4.6469	0	0	3.50836	0	0	0
TRINITY_DN100914_c0_g1	0	0	0	1.05375	0	0	0	0	0.888647	0	5.57587	2.06413	0	0	0	0	2.84997	0	0	0	0
TRINITY_DN100918_c0_g1	0	1.27074	0	1.01379	0	0	0	0	0	0	0	0	0	0.829947	0	0	0	0	0	0	0
TRINITY_DN100919_c0_g1	0	0	3.01434	0.985198	10.0814	0	0.78945	0	4.33201	1.02553	1.78441	6.31827	0	7.62119	0	0	6.05656	13.2855	0.488696	0	15.7112
TRINITY_DN100919_c0_g2	13.0924	10.8562	7.16952	13.6405	6.44402	14.4559	13.3455	0	39.1602	7.9471	7.00205	0.992658	4.45564	10.55	0.851807	9.97662	7.67193	12.2745	0.995472	12.5438	0
TRINITY_DN100919_c0_g3	7.97746	4.2567	4.34061	1.38159	0	0	0	0	1.74848	1.36538	0	0	0	0	7.39903	0	0	1.80778	0	0	0
TRINITY_DN100919_c0_g4	14.8399	0	0	0	0	0	0	0	0	0	4.87987	0	0	5.50194	0	0	0.804102	0	0	0	0
TRINITY_DN100919_c1_g1	0	0	0	0	0	5.02923	0	0	0	0	0	0	0	0	0	0	0	0	0	0	0
TRINITY_DN100919_c2_g1	0	0	0	0	0	0	0	0	0	0	0	0	0	7.05974	1.78898	0	0.769142	0	0	0	0
TRINITY_DN100919_c3_g1	0	6.3893	0.609973	0	3.65899	1.94746	2.41377	0	0	2.01942	3.70708	1.03708	0	0	0.920948	3.22943	4.28553	0.923771	0	5.08931	6.74989
TRINITY_DN10092_c0_g1	21.3493	51.5083	9.10716	15.2742	14.7707	9.68017	17.5072	0	15.1232	11.3092	22.3541	18.8006	4.44562	25.1498	21.6674	16.179	5.72273	16.4488	15.0462	16.5686	8.92262
TRINITY_DN10092_c0_g2	51.8536	43.5248	56.7953	49.7522	57.5018	62.7126	62.1941	115.462	68.0422	104.315	86.6581	73.6643	54.5251	87.4928	92.0648	67.0145	84.8914	71.1009	60.9739	24.0831	59.1107
TRINITY_DN10092_c0_g3	27.0678	4.16148	6.06075	10.3461	28.3753	17.4813	17.4572	0	2.68278	15.2951	16.0341	11.3279	0	26.0377	14.2631	1.62221	6.63633	9.63773	10.1336	22.9165	13.3064
TRINITY_DN10092_c0_g4	69.505	345.877	88.1881	95.7297	113.982	103.816	132.193	211.394	199.156	126.575	132.939	110.23	220.462	103.912	94.8894	143.131	176.428	265.304	98.0936	122.004	86.1839
TRINITY_DN10092_c1_g1	209.44	135.652	146.497	125.221	181.725	209.625	152.887	328.207	111.473	163.898	169.556	131.785	266.087	146.619	184.988	153.646	140.734	130.073	142.719	203.687	195.415
TRINITY_DN10092_c1_g2	10.3614	6.98928	11.5867	8.58564	9.25108	8.76885	11.1863	0.924142	8.96036	6.18225	1.79489	0	0	6.97748	4.81551	1.62799	10.7483	8.74084	0	0	0
TRINITY_DN10092_c5_g1	0	2.4191	3.61684	0	1.82331	0	1.61659	0	0	0	0	6.93455	0	0	3.01402	1.65598	1.44035	0	0	0	0
TRINITY_DN10092_c6_g1	0	2.51274	0	0	0	1.89964	3.14516	0	0	3.96464	2.71414	0	0	0	8.05105	0	0	1.81346	0.9786	0	2.20683
TRINITY_DN10092_c7_g1	0	0	0	0	0	0.893046	0	0	0	0	0	0	0	0	0.861206	0	0	0	0	0	0
TRINITY_DN100923_c0_g1	0	0	0	0	0	0	0	0	0	0	0	0	0	0	0	0	0	0.928643	0	0	2.25578
TRINITY_DN100924_c0_g1	66.2538	5.50417	0	5.52294	4.49985	0	1.58454	0	0	2.01354	0.888578	2.00756	6.80198	6.09754	3.11995	9.81474	4.25293	5.74655	2.40082	0	0
TRINITY_DN100924_c0_g2	0	2.74271	3.01281	3.87692	0.919899	3.80613	4.73914	0	3.48693	3.07864	0.889474	12.6062	0	11.947	9.77705	0	7.81609	3.829	0	11.3458	0
TRINITY_DN100925_c0_g1	0	0	0	0	0.841008	0	0	0	0	0	0	0	0	0	0.899093	0	0	2.51035	0	0	0
TRINITY_DN100926_c0_g1	0	1.23115	2.92438	1.00176	0	0.929443	0	0	0	0	0	0.997387	0	0	4.37276	0	0	0.888192	0	0	0
TRINITY_DN100927_c0_g1	0	5.39263	0	6.92172	0.916227	8.51699	11.849	0	12.9979	3.07667	2.68043	1.05355	0	0.846373	1.66979	0	2.26149	2.84404	1.95805	3.77117	0
TRINITY_DN10093_c0_g2	48.0629	57.3965	34.2991	64.1012	36.1959	67.8928	44.5918	33.8169	43.5539	42.8469	30.3308	36.0708	58.0382	34.3441	30.0785	66.5777	51.2025	62.0182	45.2026	29.5292	57.4614
TRINITY_DN10093_c1_g1	16.2209	27.6142	8.39801	9.04258	21.5274	9.50891	13.6865	5.71779	26.3679	34.3072	24.4539	24.1686	0	31.9339	9.6066	22.006	11.3599	27.6961	15.3983	13.5808	0
TRINITY_DN10093_c1_g2	0.858463	9.49401	7.385	24.9073	4.07283	8.04721	11.0343	0	8.64666	15.4915	13.5962	37.9759	25.6508	1.91024	20.0317	17.0813	11.2936	19.9841	24.0793	15.9205	4.2721
TRINITY_DN10093_c1_g3	8.474	6.79329	5.50999	6.0594	14.8491	5.75998	20.0487	0	8.79003	5.19453	5.45104	14.9546	2.14939	0.856592	2.56225	19.2483	6.80932	3.83373	9.46248	0	0
TRINITY_DN10093_c1_g4	0	3.85581	11.6351	1.05242	0.918094	1.95189	4.84275	0	4.45183	2.02945	3.71708	3.12729	10.5141	7.68055	0.921678	6.477	6.45562	2.78519	0	8.93185	0
TRINITY_DN10093_c1_g5	0	0	0	0	0	4.95667	0	0	0	2.98286	1.87759	0	0	0.856672	0.960544	0	1.42598	1.82228	3.47137	0	0
TRINITY_DN10093_c2_g1	10.0825	41.3044	18.886	30.6165	22.2921	15.3485	28.7398	0	14.0525	31.1291	11.7039	22.3458	50.0265	32.6592	9.97739	22.4637	29.5725	18.3191	18.2175	16.5466	6.78806
TRINITY_DN10093_c3_g1	0	5.40171	0	0	5.49107	0	0	0	0	0	0	0	0	1.69171	0	0	0	0	0	0	0
TRINITY_DN10093_c4_g1	13.3256	0	0.608753	0	0.920705	0	0	0	0	0	0	0	0	0.87334	0	0	0	0	4.95518	0	0
TRINITY_DN100931_c0_g1	0	0	0	0	0	0	0	0	0	0	0	0	0	0	0	0	0	0	0	0	0
TRINITY_DN100935_c0_g1	0	0	0.663248	0	0	0	0	0	0	0	0	0	0	0.939487	0	0	0.782265	0	0	0	0
TRINITY_DN100936_c0_g1	0	0	0	0	0	0	0	13.0897	0	0	0.931585	0	0	0	3.6959	0	5.75263	0	0	0	0
TRINITY_DN10094_c0_g1	25.5407	9.99245	7.60069	19.429	10.9035	14.4923	11.281	2.7603	30.2141	8.49487	3.59709	18.4282	8.35259	14.3903	2.44807	13.4792	12.7973	13.0137	8.07358	7.23418	23.4286
TRINITY_DN10094_c0_g2	0	2.46117	4.24921	0	3.65362	1.00009	0	0	0	4.95059	2.83253	5.0333	0	0	16.6474	1.64694	2.86622	1.81663	0	0	0
TRINITY_DN10094_c0_g3	0	9.37424	7.86591	25.0036	10.079	2.84582	15.0611	0	0.868734	10.2577	17.9685	8.44046	0	0.845835	3.38685	1.58475	5.95714	7.56434	24.1365	0	15.7951
TRINITY_DN10094_c0_g4	7.71777	6.2055	8.51505	29.0586	8.22038	10.9312	18.5792	7.53482	0	5.97046	25.4006	13.2037	16.7519	6.86442	7.71233	14.7482	8.57022	9.12186	11.4179	14.0887	6.62257
TRINITY_DN10094_c1_g1	0	2.52665	0	0	1.87016	0	0	0	1.83951	0	0.965063	9.29699	0	2.63983	0	0	4.39622	0	0.50672	0	6.73784
TRINITY_DN10094_c1_g2	60.7003	34.6186	21.3305	57.5534	22.6817	41.279	58.1096	11.1416	47.1923	42.5786	41.9677	35.4723	13.63	30.6044	40.0685	47.5742	43.3757	45.2801	64.6817	52.4632	46.5855
TRINITY_DN10094_c1_g3	0.749375	0	0	0	0	0	0	0	0	0	0.915578	0	0	7.51078	3.82056	0	0	0.876449	0	0	0
TRINITY_DN10094_c1_g4	0	2.45014	3.00527	4.26017	4.51291	0.983149	10.38	0	0	3.93114	3.72068	2.00528	0	5.0895	5.72888	1.62055	0.706008	5.40656	3.43268	1.26649	6.53764
TRINITY_DN10094_c2_g1	0	4.9094	0	4.32215	1.82201	3.98982	8.06653	0	21.5127	2.96254	5.65016	0	2.08776	0	7.81345	0	6.43203	2.71778	0	6.40863	0
TRINITY_DN10094_c2_g2	0	2.48553	0	0	0	0.997348	2.42997	0	0	0.996978	2.83081	3.05136	0	1.721	0	1.64396	0	2.74232	2.98479	0	2.21069
TRINITY_DN10094_c3_g1	0	1.32814	0	0	0.927901	4.85327	0	0	0	0	0	0	0	0	0	0	0	0	0	3.83783	0
TRINITY_DN100945_c0_g1	0	2.8003	4.29811	0	0	0.97063	0	0	8.00497	0	0	1.06944	0	1.74112	4.96627	3.24732	4.80287	0.976292	0	0	0
TRINITY_DN100945_c1_g1	0	1.38935	2.424	0	0.922698	0.964483	0.794455	0	8.8578	2.0557	1.7858	5.22929	0	10.374	4.82307	3.22473	4.86647	0.96585	4.3656	2.54272	0
TRINITY_DN100948_c1_g1	0	0	0	0	0	0	0	0	0	0	0	0	0	0	0	0	0	0	0	0	0
TRINITY_DN10095_c0_g1	13.1691	5.4493	20.8388	7.94364	9.29252	14.4213	13.6425	0	13.918	14.5476	23.6173	10.7124	10.8326	3.44295	26.1435	6.4375	13.7973	12.496	0	8.94814	11.4227
TRINITY_DN10095_c0_g2	0	0	0	0	0	0	0	0	0	0	0	0	0	0	0	0	0	0	0	0	0
TRINITY_DN10095_c0_g3	0	5.31584	3.07159	0	3.69911	0	2.41709	31.4131	6.18789	8.25903	3.6718	5.3124	12.7453	0.854443	4.41533	0	1.46852	7.57464	2.00939	0	0
TRINITY_DN10095_c0_g4	23.0242	13.2406	9.4055	10.6386	9.11458	8.27455	30.3212	30.2299	9.08102	26.7266	21.0336	31.9776	15.8659	17.7482	21.3471	13.9584	19.2685	12.5896	18.2759	5.52503	25.3854
TRINITY_DN10095_c0_g5	2.32297	6.86151	9.77386	17.9273	11.1534	1.91963	10.4012	11.9558	9.66449	7.27792	9.93945	8.53994	4.33769	7.73255	10.0797	1.60516	11.5643	12.5229	0.494819	3.82339	22.7281
TRINITY_DN10095_c0_g6	0	2.39812	0	2.15553	1.79947	0	4.78401	0	0	4.83741	0	0	0	1.70294	1.96803	0	2.83658	1.77791	4.8488	0	0
TRINITY_DN100950_c0_g1	0	0	0	0	0	0	0	0	0	0	2.80175	0	0	0	0	0	0.858028	0	0	0	0
TRINITY_DN100951_c0_g1	0	1.36629	0	0	0	0	0.803853	0	0	1.04239	0	0	0	2.57943	5.12139	0	1.52403	0.962334	0	0	0
TRINITY_DN100956_c0_g1	0	0	1.22778	0	0	0	0	0	0	0	0	0	0	0	0	0	0	0	0	0	0
TRINITY_DN100957_c0_g1	0	1.37877	0	4.71395	1.82651	0	0	0	0	0	0	0	0	1.71955	0	0	4.06578	2.87414	0	0	0
TRINITY_DN100959_c0_g1	0	0	0	0	0.921812	3.82055	0.798413	0	0	0	1.81118	3.18481	0	1.70172	6.84723	1.59521	2.23834	0.949942	1.48978	0	0
TRINITY_DN10096_c0_g1	2.3117	12.661	20.1987	15.9861	22.0419	3.94813	17.0081	0	9.86216	11.0825	12.1908	10.314	12.6104	31.7188	35.8917	17.9637	10.0196	15.6634	5.50566	24.3538	0
TRINITY_DN10096_c1_g1	47.2098	59.01	33.663	65.7454	38.9698	20.3745	62.7974	92.0775	31.0839	87.971	32.7177	42.6822	105.602	37.3231	45.5372	67.1678	36.7069	36.359	41.5999	25.1254	29.1708
TRINITY_DN10096_c1_g2	0	6.89287	2.42618	0	4.51725	4.88975	7.92306	0	0	2.01871	11.5542	9.08521	0	0.870206	3.91142	4.89716	5.92153	5.75441	15.3756	1.27354	2.2082
TRINITY_DN10096_c1_g3	0	1.33825	0	0	1.85445	0	1.61291	0	4.42143	1.03668	5.50486	1.06691	0	0	0	3.21961	2.22021	0	7.03898	0	0
TRINITY_DN10096_c1_g4	0	0	1.21243	3.05936	0.9121	0.952943	0	0	0	4.07138	4.53217	3.14124	0	0.843028	0	0	0.722995	1.86678	4.46305	0	0
TRINITY_DN10096_c1_g5	9.83953	15.081	7.93323	0.910384	6.232	0.990834	6.35785	7.46898	4.58939	12.0116	8.0169	9.87231	16.0917	5.2604	6.97549	9.91519	0	10.5152	6.24859	0	2.20907
TRINITY_DN10096_c1_g6	1.58591	0	0	2.87097	0	0	0	0	0	0	0	0	0	0.86961	0	0	0	0	0	0	0
TRINITY_DN10096_c2_g1	10.2672	4.14311	1.80834	9.39357	1.82522	0	3.15823	0	0	3.04944	4.43284	2.05711	0	0.862725	6.32615	6.44533	0.821143	6.71635	2.88311	2.53246	0
TRINITY_DN100961_c0_g1	0	0	4.64936	0.988673	1.74521	0	1.52736	0	0	0	0	0	0	0	0	0	0	0	2.38009	0	0
TRINITY_DN100965_c0_g1	0.777623	1.38205	3.6496	0.980575	6.49911	1.9196	0	25.6539	2.6374	0	1.79657	4.24557	0	0	4.12201	1.60543	1.57173	1.93106	2.45307	0	0
TRINITY_DN100969_c0_g1	0	0	0	0	0	0	0	0	0	0	1.78327	0	0	0	0	0	0	0	0	0	0
TRINITY_DN100969_c1_g1	0	1.25432	0	0	0.909866	0	0.802373	0	0	0	0.929025	0	0	0	0	0	0	0	0	6.34926	0
TRINITY_DN10097_c0_g1	70.2596	40.6885	70.7679	34.6868	58.3247	52.0528	39.6252	48.958	31.1895	85.5212	39.9759	40.6598	29.0891	44.7589	56.0392	69.1284	46.2601	67.4988	49.8605	52.9531	106.812
TRINITY_DN10097_c0_g2	0	9.65295	16.238	4.73003	13.7189	3.83469	7.09447	0	0	6.11133	6.20022	5.17478	0	9.4481	3.97597	36.8543	10.5208	11.5018	6.25086	8.83659	0
TRINITY_DN10097_c0_g3	23.674	16.5238	7.93301	11.0096	8.97247	6.91813	3.97796	0	25.6038	6.03762	9.81199	14.9649	9.1586	14.8968	6.23479	8.24398	16.3871	17.2675	13.4862	8.96313	26.563
TRINITY_DN10097_c0_g4	0	19.7214	12.9941	7.15901	19.093	22.7134	16.2396	0	18.2994	34.7835	32.1207	21.0792	58.852	21.9906	20.0804	37.9394	20.3141	20.0928	12.6977	22.3328	19.4523
TRINITY_DN10097_c0_g5	4.09513	31.6431	26.8824	27.4559	38.4861	17.8321	22.2918	22.4143	13.7571	39.1933	33.9142	52.6768	62.0099	35.1016	42.8032	36.3556	65.8633	57.531	27.4601	32.0436	26.5691
TRINITY_DN10097_c2_g1	0	0	0	0	0	5.31567	3.42272	0	0	0	0	0	0	4.56479	0	0	0.760258	0.956519	0	0	0
TRINITY_DN10097_c3_g1	8.43342	6.15428	8.45448	1.07007	4.53422	0	13.6379	12.166	0	4.93712	5.60737	16.118	0	5.11353	4.79661	9.76923	9.93078	3.62139	8.86856	2.54494	6.56851
TRINITY_DN100972_c1_g1	0	4.06214	2.43927	5.02776	0	4.78131	0	0	0	1.03501	3.61937	0	2.14174	0	1.70061	0	1.5085	0.95498	8.92792	0	0
TRINITY_DN100973_c0_g1	0	0	2.4617	0	0	1.97277	0	0	0	0	0	1.04159	0	0.859429	3.75285	0	4.31671	0.928994	0	1.28598	0
TRINITY_DN100976_c0_g1	0	1.31765	0	0	1.79595	0	0	0	0	0	0	0	0	0	0	0	0	0	0	0	0
TRINITY_DN100977_c1_g1	0	0	0	0	0	0	0	0	0	0	0	0	0	0	0.764626	0	0	0	0	0	0
TRINITY_DN100978_c0_g1	0	1.30493	0	6.0717	2.7227	3.78684	1.5811	0	0	3.03984	1.80091	0	0	0.838405	0	1.57843	0	0	0	0	2.24519
TRINITY_DN10098_c0_g1	0	4.21436	11.8328	4.50455	13.159	2.52666	12.0154	0	1.82557	3.65817	3.16323	1.05752	23.7303	17.9311	1.93976	58.7027	3.5591	12.8162	1.71818	2.60427	0
TRINITY_DN10098_c1_g1	79.5454	106.599	30.6237	44.2433	52.9749	27.9542	54.9434	9.39318	48.1835	56.8007	41.928	52.6514	64.9976	39.6268	34.7083	48.2662	69.7316	73.4704	53.3783	47.5029	28.7311
TRINITY_DN10098_c1_g2	0	11.9848	0	0	0	2.06455	0	0	0	0	0.981419	0	0	1.79557	0	0	2.25046	0.967319	0	1.34324	0
TRINITY_DN10098_c2_g1	0	1.28952	0	1.0397	0.914877	3.86576	1.6033	0	0	2.02807	0	2.0834	0	1.69672	0	0	0.716383	1.85638	1.99706	0	2.25735
TRINITY_DN10098_c3_g1	0	0	0	0	0	0	0	0	0	0	0	0	0	0	0	0	0	0	0	0	0
TRINITY_DN10098_c4_g1	0	0	0	0	0	0	0	0	0	0	0	0.957347	0	0	0	0	0	0	0	0	0
TRINITY_DN100983_c0_g1	0	3.85639	0.605526	5.15053	7.2734	0.957815	19.8921	0	0	1.00863	2.738	4.14657	0	0.84194	6.25742	6.36939	0.712627	3.69363	1.4879	6.29072	0
TRINITY_DN100984_c0_g1	0	0	0	0	0	0	0	0	0	3.15737	0	1.08317	0	0	0	1.65081	2.98204	5.78741	0	0	0
TRINITY_DN100987_c0_g1	0	0	0	0	0	0	0	0	0	0	0	0	0	2.65051	0	0	0	0	0	0	0
TRINITY_DN100989_c0_g1	0	0	0	0	0	0	0	0	0	0	0	0	0	0	0	0	0	0	0	0	0
TRINITY_DN10099_c0_g1	3.74297	26.3118	47.3805	22.4724	17.9067	19.0006	28.3148	0	82.8751	24.7015	90.2334	42.4342	25.1862	24.8244	39.7626	31.6906	29.3471	36.6883	33.3756	14.0305	26.238
TRINITY_DN10099_c2_g1	3.8322	3.94312	4.9107	1.03779	0.922595	0	2.41633	0	5.31334	2.05256	1.84243	1.05596	0	1.70567	0	0	0.726692	0.94047	0.502458	0	0
TRINITY_DN10099_c4_g1	13.4789	2.79284	3.04504	0	0	0	0.798237	0	8.02887	2.06285	0	5.24017	0	5.21864	2.41573	1.62261	0.819523	1.94119	0.973824	0	0
TRINITY_DN100990_c0_g1	0	5.17064	2.3597	3.92627	2.67272	0	1.54626	0	0	0	0	0	0	0	0	0	0	0	0	0	0
TRINITY_DN100991_c0_g1	0	6.13179	2.40092	3.18164	1.80286	0	0	0	1.7713	0	2.78311	5.01637	0	1.6931	3.79677	4.84847	1.40913	0	1.9602	3.78969	6.54201
TRINITY_DN100996_c0_g1	0	0	0.623848	0	0	0	0	0	0	0	0	0	0	0	0	0	0	1.86884	0	0	0
TRINITY_DN100997_c2_g1	0	0	0	0	0	0	0	0	0	0	0	0	0	0	0	0	0	0	0	0	0
TRINITY_DN100998_c0_g1	0	2.73548	8.45869	0	0	0	1.58361	0	0	2.058	0.892707	1.05513	0	0	0	0	0.774364	1.91437	0	0	6.72872
TRINITY_DN100999_c0_g1	4.71239	5.55334	3.02821	1.91543	3.69081	6.74264	0	0	2.65333	1.02785	4.46266	7.32632	0	1.72707	2.41379	3.22099	0.808635	5.79177	2.91055	1.27041	0
TRINITY_DN101_c0_g1	0	1.36031	1.20219	1.94649	4.58416	0	4.72631	12.6714	8.67117	7.16592	0	1.04971	0	0	3.27604	1.58373	0.769888	1.90416	2.4278	0	4.46318
TRINITY_DN101_c0_g2	8.03145	18.3327	23.8813	11.2142	26.5461	19.3949	7.85265	3.5243	3.377	9.95507	9.20089	2.96353	38.2067	22.9084	16.9646	38.328	20.3997	4.0768	12.6981	8.48514	32.9463
TRINITY_DN101_c0_g3	0	0	0	0	0	0	0	0	0	0	0	0	0	0	0	0	0	0	0	0	0
TRINITY_DN101_c0_g4	0	0	0	0	0	0	0	0	0	0	0	0	0	0	0	0	0	0	0	0	0
TRINITY_DN101_c1_g1	0	0	0.60792	0	2.73785	0	1.59798	0	0	1.01226	3.66687	0	0	0	6.29096	0	0.715129	1.85344	0	0	0
TRINITY_DN101_c2_g1	31.3933	31.47	21.4175	20.8234	22.1332	8.96656	17.5116	0	16.6346	12.9749	33.8913	21.5359	23.1497	28.1475	17.7697	19.9333	25.4825	32.4667	32.7026	30.7909	35.364
TRINITY_DN101_c2_g2	0	0	0	1.09151	1.82088	0	0.806825	0	0	2.93397	0	0	0	3.44793	0	0	0.717986	0	1.9614	0	2.16012
TRINITY_DN101_c3_g1	0	0	0.605689	0	0.911656	0	5.65287	0	9.87581	0	0	1.00238	0	3.44221	6.88032	0	2.14871	0.905173	0	0	0
TRINITY_DN1010_c0_g1	0	0	0	0	0	0	0	0	0	0	0	0	0	0	0	0	0	0	0	0	0
TRINITY_DN10100_c0_g1	22.2924	7.86084	2.12115	16.2147	9.52294	5.11845	3.97409	0	1.66087	5.82908	10.532	9.61512	25.8162	6.3034	11.2775	8.08508	3.87177	12.0815	2.25168	3.1532	5.17415
TRINITY_DN10100_c0_g2	4.83768	37.4049	13.9966	8.37599	15.4554	15.6815	27.8355	0	8.14002	8.11941	8.9226	9.15424	6.791	15.7117	9.44236	24.542	10.9963	18.3059	11.5807	16.6133	15.5231
TRINITY_DN10100_c0_g3	15.6961	16.0355	15.7805	7.82993	10.8944	28.6307	10.1255	23.4886	5.26459	8.89788	14.8626	2.56474	28.7328	14.2412	8.91241	11.0669	6.45384	13.8971	12.0051	16.1865	3.74175
TRINITY_DN10100_c0_g4	23.5711	55.7355	28.5448	26.7512	22.4986	9.97956	61.9619	0.727182	21.3563	29.2306	14.2066	50.8482	27.6567	21.9053	32.5471	38.3119	40.5771	37.8752	12.2096	42.4919	18.9178
TRINITY_DN10100_c0_g5	27.1639	54.8741	45.2602	32.7545	49.8256	34.79	31.8481	37.4509	31.3216	32.0411	32.1234	29.5695	62.2985	46.58	43.4126	24.8645	30.5731	38.2732	41.8801	56.4376	61.9464
TRINITY_DN10100_c1_g1	16.1731	23.4953	6.69435	14.8162	8.14623	11.7812	18.2797	4.63666	12.6938	8.09341	17.83	12.1289	0	0.873226	36.0623	13.1092	15.3027	15.3864	16.384	7.6662	11.0729
TRINITY_DN10100_c2_g1	0	3.63188	2.37808	4.21882	5.35682	0.973586	3.16002	0	0	0.971573	2.76111	1.9811	0	0	3.78601	0	2.09594	0	1.93944	1.25349	0
TRINITY_DN101001_c0_g1	0	0	0	1.03219	0	0	0	0	0	4.1135	0.917135	0	0	0	0	0	2.92008	0.9432	0	0	0
TRINITY_DN101005_c0_g1	0	0	0	0	0	0	0	0	0	0	0	0	0	0	0	0	0	0.949578	0	0	0
TRINITY_DN101007_c0_g1	18.3246	5.45019	6.74446	7.18013	11.4086	8.01456	111.486	26.3681	98.6735	86.3687	93.648	58.9738	76.9712	44.0973	45.3241	81.8134	107.694	79.9719	11.5317	10.2782	6.62471
TRINITY_DN101007_c0_g2	0	11.1154	1.21335	9.43934	3.67086	1.94253	14.3011	0	16.9854	7.15512	8.02858	0	0	6.07929	6.35877	1.6225	4.9675	3.86119	2.9003	1.27438	6.66478
TRINITY_DN101007_c0_g3	0	1.3469	0	0	0	1.88014	0	0	0	0	1.76679	5.22029	0	3.36706	7.36503	0	0	0.944333	1.45035	1.24804	6.66449
TRINITY_DN10101_c0_g1	1380.26	1042.38	1494.67	1429.43	1344.57	1721.05	1447.96	1662.37	1795.6	1245.07	1240.68	1103.46	1629.89	1632.75	1543.53	1425.94	1230.79	889.219	1500.81	1507.07	1388.79
TRINITY_DN10101_c0_g2	29.7859	9.57004	7.95781	30.7312	16.793	19.9459	29.453	0	14.806	14.9556	30.3231	17.5784	27.8181	22.8807	23.1525	23.2774	14.0927	22.9042	32.2154	24.382	11.0491
TRINITY_DN101012_c0_g1	5.64061	13.7234	0	7.34413	5.3853	1.95509	0	0	0	7.02843	1.77238	5.00541	0	3.47494	3.11156	0	0.848299	2.86555	5.74649	0	4.40153
TRINITY_DN101015_c0_g1	0	0	0	4.205	2.67649	3.88267	0	0	0	1.94393	0	0.992078	2.04536	0	2.82496	0	2.0928	0	7.2735	0	0
TRINITY_DN101018_c0_g1	0	0	0	0	0	0	0	0	0	0	0	0	0	0	0	0	0	0	0	0	0
TRINITY_DN101019_c0_g1	0	1.26338	0	0	0	1.02446	0	11.6339	0	3.04815	0	0	0	0	0	0	0	0	0	0	0
TRINITY_DN10102_c0_g1	0	67.2623	5.77965	14.1028	28.8708	39.7193	115.191	92.8935	44.2203	39.0341	7.22643	2.01589	393.698	208.788	165.587	72.3774	22.9215	3.79802	48.9595	10.4085	9.54321
TRINITY_DN101020_c0_g1	0	19.1872	4.24771	13.7823	7.4	5.73185	1.59037	0	5.24724	8.26769	0.896805	11.6603	4.33047	3.423	7.45969	17.5766	3.0963	6.71995	3.92419	12.6762	2.2542
TRINITY_DN101020_c0_g2	0	1.30408	0.605795	0	0.911092	0	0.794588	0	0	3.0457	0	0	0	1.68379	0	0	0	1.86219	3.46896	0	2.25189
TRINITY_DN101020_c1_g1	3.97515	8.29576	6.64923	9.36096	10.0281	14.5405	7.91224	0	0.892849	10.1575	10.4192	8.19865	2.23366	6.06104	6.31194	1.61898	1.65862	7.01255	10.5813	3.80934	0
TRINITY_DN101020_c2_g1	259.634	223.164	155.808	176.349	206.565	160.532	109.896	133.872	205.206	157.586	151.605	132.926	140.24	185.332	132.667	110.351	166.148	152.18	98.9439	165.787	114.786
TRINITY_DN101020_c3_g1	0	0	2.43402	1.96126	0	2.88082	0.797569	0	0	7.25521	0.898577	0	0	2.58332	0.824458	1.60621	3.14654	0.965994	0	10.182	4.50997
TRINITY_DN101024_c0_g1	0	1.2671	0	0	1.76821	0	0	0	0	1.00768	4.53979	2.06334	0	4.28333	0	1.63167	0	0	0	0	0
TRINITY_DN101024_c0_g2	0	0	0	0	0	0	0	0	0	0	0	4.01282	0	0	0	0	0	0.906171	0	0	0
TRINITY_DN101026_c0_g1	0	0	0	0	0	0	0	0	0	0	0	0	0	0	0	0	0.898716	0	0	0	0
TRINITY_DN101027_c0_g1	0	0	0	0	1.80702	0.970145	0	0	0	0	0	0	0	0	0	0	0	0	0	0	0
TRINITY_DN101028_c0_g1	5.6119	4.15589	0	1.86702	4.55504	3.90327	0.793915	0	1.79946	5.07961	0.890848	2.04275	18.012	0	3.94071	1.62937	5.03397	2.8888	6.26676	0	17.724
TRINITY_DN101028_c1_g1	0	0	0	0	0	0	0.789767	0	0	1.99329	0	0	0	0	0	0	0	0	0	0	0
TRINITY_DN101029_c1_g1	0	0	0	0	1.89471	1.04704	0	0	0	0	0	0	0	0.897339	0	0	0.747663	1.86916	0.510066	0	0
TRINITY_DN10103_c0_g1	0	0	5.01261	0	3.3765	6.16524	4.22688	0	0	1.88045	0	0	0	1.84147	0	0	0	2.05578	0	2.33992	14.224
TRINITY_DN10103_c0_g2	0	37.0051	31.184	20.8117	23.9136	23.8993	3.18243	0	12.907	2.98379	0.893667	0.9749	27.7136	44.8503	28.4913	0	8.79732	0	27.3394	28.2309	35.2892
TRINITY_DN10103_c1_g1	0	0	0	0	0.89308	0	0	0	0	0	0	0	0	0	0	0	0	0.926569	0	0	0
TRINITY_DN101030_c0_g1	0	2.74281	4.2145	2.90164	5.51543	0.951149	1.57843	0	13.9446	1.02527	5.33193	11.5399	0	3.41223	5.69064	0	5.47908	4.7842	5.82009	8.81958	0
TRINITY_DN101030_c0_g2	7.83839	3.68103	4.87979	3.31672	9.22173	4.07288	1.63445	0	11.8262	1.98119	14.3633	13.0564	0	8.73093	0	1.67275	7.27239	2.73124	10.4301	7.8153	2.18796
TRINITY_DN101031_c0_g1	6.92931	9.52913	1.83207	7.02438	4.63421	1.91541	5.59814	0	28.9431	11.4138	4.52624	10.6616	8.60401	1.71201	24.5912	6.40523	6.83873	8.6253	8.43523	0	4.55179
TRINITY_DN101032_c0_g1	0	6.82511	0	0	0.908589	0	0	0	0	2.0244	0	1.03194	2.16697	0	0	1.58246	0	0	4.29991	0	4.39128
TRINITY_DN101033_c0_g1	0	1.27372	0	1.06553	0.920906	0	2.43597	0	6.28421	0	0.93873	1.03628	0	0.858733	0	3.26958	2.8701	0	0	0	0
TRINITY_DN101035_c0_g1	0	0	0	1.0559	0.919966	0	0	0	0	0	2.79617	0	0	2.56617	0	3.24786	0.718331	0.929041	5.02886	2.55918	0
TRINITY_DN101038_c0_g1	0	0	0	0	1.7983	0	0	0	0	0	0	0	0	0	0	0	0	2.76095	0	0	0
TRINITY_DN101039_c0_g1	0	2.45478	0	1.08697	0	0	2.42746	0	0	1.97644	0	0	10.4713	0	0	0	0	0	0	0	0
TRINITY_DN10104_c0_g1	0	4.14509	3.5694	0	0.888835	0.958067	0	0	0	0	0	0	12.9867	0	0	0	2.39677	0	1.80964	0	0
TRINITY_DN101040_c0_g1	6.18825	9.40519	9.20673	8.01131	9.2687	3.45466	12.6165	0	0.970802	9.44165	19.5184	13.7051	23.6293	16.2938	27.6397	12.7625	8.81212	6.10404	18.088	0	9.90071
TRINITY_DN101040_c0_g2	0	0	0	0	0	0	0	0	0	0	0	0	0	0	0	0	0	0	0	0	0
TRINITY_DN101043_c0_g1	0	2.51928	0	0	0	0	0.838958	0	0	0	0	0	0	0.896312	0	3.43447	0	0.934624	0	0	0
TRINITY_DN101049_c0_g1	0	0	0	0	0	0	0	0	0	0	0	2.87204	0	0	0	0	0	0	0	0	0
TRINITY_DN10105_c0_g1	0	0	0	0	0	0	0	0	0	0	0	0	0	0	0	0	0	0	0	0	0
TRINITY_DN101050_c0_g1	0.776986	2.75326	0	4.00545	5.59943	2.89123	1.60708	0	2.64638	1.044	1.81544	0	0	0	0	0	3.09089	3.86677	2.9828	7.67892	0
TRINITY_DN101050_c0_g2	6.24024	1.96166	1.28907	1.32234	1.93542	21.8792	9.55441	0	2.54678	0.719399	32.3627	5.0642	0	1.23195	24.0992	2.30631	9.22819	12.5578	10.1385	3.61014	6.27407
TRINITY_DN101050_c0_g3	42.9915	9.72145	1.81973	11.3103	6.41777	17.4879	14.297	16.5678	0	23.4891	15.1591	6.19215	13.4228	15.6328	2.38161	27.5895	9.94847	6.75411	9.17925	0	2.2204
TRINITY_DN101050_c1_g1	0	2.6091	0	2.99181	2.70527	0	7.05389	0	0.85886	1.00844	0.890619	0	10.388	0	0.849655	0	0	3.70511	0.976479	0	0
TRINITY_DN101050_c1_g2	14.2026	1.29957	0	4.35743	2.8223	2.01868	0	0	0.917376	0	0	0	0	1.75479	0	3.34159	1.46583	1.88916	0	6.56247	2.30059
TRINITY_DN101051_c0_g1	0	0	0	0	0	0	0	0	0	0	0	0	0	0	0	0	0	0.949578	0	0	0
TRINITY_DN101054_c0_g1	0	2.47058	2.93907	4.03363	2.64364	0	0	0	0	0	0	0	0	3.2746	1.76324	0	0	2.67533	0	0	0
TRINITY_DN101055_c0_g1	0	5.01747	0	2.10293	1.81608	0	1.60107	0	0	0.997033	0.925967	0	0	11.0093	0.930883	6.45071	4.24452	3.64688	0	5.06735	0
TRINITY_DN101058_c0_g1	0	0	0.592588	3.7809	0	0	2.3308	0	10.3343	0	3.49655	1.02956	0	0	1.58809	0	0	1.88737	0	0	0
TRINITY_DN101058_c0_g2	0	0	0	0	0.904129	0.961759	0	0	0	0	10.0717	1.02586	0	0	0	1.59541	0	0.913734	0	0	0
TRINITY_DN101059_c0_g1	0	0	0	0	0	0	0	0	0	0	0	0	0	0	0	0	0	0	0	0	0
TRINITY_DN10106_c0_g1	0	2.63822	8.39179	5.96628	3.62443	0	3.1413	0	0	4.05694	1.78193	4.17393	0	1.6726	12.6502	0	0.731961	7.46693	2.93168	1.24612	0
TRINITY_DN101060_c0_g1	0	2.46914	1.76465	1.0109	0.881879	0	0	0	0	0	0	0	0	0	0	0	0	0	0	0	0
TRINITY_DN101062_c0_g1	18.5941	6.86946	3.661	0	4.64598	0.959504	3.19774	0	10.5392	6.23315	4.51156	9.59543	0	4.29599	5.85721	0	10.8275	0.963697	4.44507	6.37001	0
TRINITY_DN101064_c0_g1	0	0	1.84167	0	0	0	0	0	0	0	0	0	0	0	0	0	0	0	0	0	0
TRINITY_DN101065_c0_g1	27.8831	45.8256	17.8883	22.6503	18.7237	29.6321	21.6977	18.4701	14.87	24.8089	27.1613	24.525	57.053	21.1247	63.0946	30.5755	34.9887	52.8384	19.1742	4.57926	22.2065
TRINITY_DN101065_c0_g2	0	1.2171	1.21469	12.1694	1.83714	0	0.814932	0	0	1.96892	0.956218	3.98915	0	0.871317	0	1.67003	3.63212	5.42843	0	0	0
TRINITY_DN101065_c2_g1	0	1.25687	2.41547	15.6823	1.81084	2.9057	7.1825	0	0	5.97829	11.9837	3.06379	0	4.2178	10.1441	6.41791	4.94048	6.37776	9.88652	12.6233	0
TRINITY_DN101065_c3_g1	0	2.54765	3.00549	0	0	5.71076	0	0	6.09263	1.00054	9.97611	3.08436	0	0	1.77964	0	0	7.32806	5.41486	2.4989	0
TRINITY_DN101066_c0_g1	0.790839	2.78416	9.71426	9.54436	2.76927	5.80867	15.9153	0	4.44855	4.1121	5.36492	3.13288	2.22314	5.20374	0.802353	12.944	4.08891	6.77283	1.45596	3.82363	2.23048
TRINITY_DN101068_c0_g1	0	0	3.06217	3.21356	0.918876	0.992193	7.30186	0	0	8.04241	1.88247	5.14149	16.8162	12.8967	0	0	4.3005	3.68142	0	1.28447	20.1208
TRINITY_DN10107_c0_g1	0	0	0	0	0	0	0	0	0	0	0	0	0	0	0	0	0	0	0	0	0
TRINITY_DN101070_c1_g1	39.224	17.9909	4.22507	21.8835	15.6159	13.4564	14.2419	0	0	27.6257	6.22425	15.6085	0	19.8121	22.39	17.6742	12.9523	25.0118	17.8666	18.9968	2.21937
TRINITY_DN101070_c2_g1	22.9713	28.8638	29.3369	25.5752	29.4773	32.7288	40.6042	121.512	142.368	42.1566	31.235	51.5388	25.3024	7.90188	31.0891	41.3559	22.5918	44.0764	8.66937	20.5129	37.63
TRINITY_DN101070_c3_g1	13.5845	6.41524	12.7081	6.44945	7.00415	12.1462	6.14725	51.2233	9.11338	6.26181	18.0185	6.25849	21.0572	17.5583	16.2512	13.938	10.5137	5.95132	20.5011	14.9491	0
TRINITY_DN101070_c3_g2	0	0	0	0	2.74184	3.80381	2.38436	0	18.2992	0	1.80798	0	0	0	1.72928	1.58647	0	0	0	0	0
TRINITY_DN101071_c0_g1	0	0	0	0	1.77626	2.95211	0	0	0	0	0	0.96424	0	0	0	0	0	0	5.25786	0	0
TRINITY_DN101075_c0_g1	0	1.32919	0	0	0.935671	0	0	0	5.39783	1.04009	0.936262	1.0693	0	5.19259	0	0	1.47147	0	0	0	0
TRINITY_DN101076_c0_g1	3.84975	5.08437	0	8.48986	0	2.95005	7.28384	0	1.78894	2.01829	1.87052	3.10107	0	2.56708	1.87636	4.88573	4.29135	2.76799	0	5.12167	0
TRINITY_DN101078_c0_g1	0	2.7207	0	0	1.92174	1.01117	0	0	6.47609	6.39835	0	0	0	3.55725	0	0	0.753786	0	0	0	0
TRINITY_DN101079_c0_g1	0	0	1.1737	5.15933	0.88098	0	0	0	0	0	0	0	0	0	1.84329	0	0.687918	0	0	0	2.13704
TRINITY_DN10108_c0_g1	36.2893	128.282	99.4974	102.916	62.9288	72.484	68.5634	204.807	57.4819	89.9787	58.783	94.6107	52.0981	83.2933	88.956	70.6348	100.351	78.7491	59.745	75.0953	74.2832
TRINITY_DN10108_c1_g1	6.84997	1.31681	3.65935	2.05194	5.50578	0	4.79915	6.42232	0	3.07205	2.73579	5.26715	0	5.08884	7.91307	1.59816	1.45476	10.3295	0	2.52947	0
TRINITY_DN10108_c1_g2	0	2.5463	3.68502	0	7.3731	2.96645	7.31271	0	0	6.07178	16.917	7.2533	6.32602	15.472	13.2275	8.18412	6.46211	0.925373	10.0491	10.2865	0
TRINITY_DN10108_c1_g3	12.2568	11.9776	4.90457	6.16093	7.38819	4.81044	4.01891	0	8.81361	14.4465	5.48938	7.4344	10.6176	18.7648	0.877165	8.02356	10.2983	11.3636	7.01357	0	4.56993
TRINITY_DN10108_c2_g1	31.8061	8.46779	6.63161	6.57689	4.55878	8.07095	13.7425	11.391	0	18.5749	14.225	3.96304	4.18388	11.2349	9.04305	4.9685	2.88102	11.6842	10.7979	9.0184	8.63159
TRINITY_DN101086_c0_g1	0	0	0	0	1.74288	0	0	0	0	0	0	0	0	0	0	0	0	0	0	0	0
TRINITY_DN10109_c0_g1	59.2859	100.693	48.7083	68.2133	79.7432	35.4485	103.351	35.4236	54.2554	71.0967	105.029	96.7611	36.3633	79.5483	80.7731	80.3891	99.3656	95.9943	85.8413	46.7076	26.1476
TRINITY_DN10109_c0_g2	6.12934	5.32421	17.1687	4.10792	12.0077	7.6979	6.43126	0	1.76299	3.09616	9.15038	3.18667	6.37153	5.97153	3.5092	0	4.41425	4.73556	4.50942	3.81579	0
TRINITY_DN10109_c0_g3	63.7281	76.5479	42.2405	69.574	46.8277	40.8974	31.8414	0	22.215	21.9303	33.8904	14.6417	34.7823	63.3679	38.5789	21.6187	27.3175	27.6726	74.5253	41.0665	24.307
TRINITY_DN10109_c1_g1	0	0	0.594247	0	0	0.931567	0	0	0	0	0	0	0	0	1.68759	0	0	0	0.970363	0	0
TRINITY_DN10109_c1_g2	9.29967	22.0399	13.9455	30.523	7.30702	24.0995	26.6969	69.1996	3.6008	27.6003	13.2554	10.0206	4.18881	31.0676	54.4409	14.8613	12.9314	17.1976	15.3078	11.5804	0
TRINITY_DN10109_c1_g3	3.94236	5.04021	4.95796	0	3.7251	4.06965	0.824237	29.8656	4.58033	3.03631	0.960715	2.0605	0	2.62836	0	8.37926	2.18817	2.78395	4.04047	1.30864	15.6829
TRINITY_DN10109_c1_g4	32.3225	9.85391	7.2642	23.6498	10.9106	11.9103	24.1407	0.94008	6.26033	3.95539	6.56323	7.05161	0	7.69662	8.69352	4.90539	21.3543	11.7873	1.48047	19.1579	0
TRINITY_DN101091_c0_g1	0	1.18429	1.16208	6.17751	0.872533	0	0	0	6.00516	0	0	3.87704	0	0	4.61512	1.5666	0	0	0	0	0
TRINITY_DN101092_c0_g1	0	1.3068	1.90195	0	0	0	0	0	0	0	0	0	0	0.888868	0	0	0	0	0	0	0
TRINITY_DN101093_c0_g1	32.6137	24.8016	33.5532	7.34988	20.6649	60.2365	33.4132	0	31.9698	47.335	23.1923	37.9856	20.5836	31.5338	41.343	26.3605	37.8768	43.1884	30.3487	12.8018	26.5671
TRINITY_DN101095_c0_g1	0	0	0	0	1.83238	0.97459	1.61137	0	0.888821	0	0	5.19775	0	3.40701	1.84226	0	2.14686	0.925925	1.00171	0	0
TRINITY_DN101097_c0_g1	0	1.37457	0	0	0.916222	0	0.787122	0	0	0	0	0	0	0	0	1.59294	0	0	0	0	0
TRINITY_DN1011_c0_g1	977.098	675.963	1318.04	1068.56	1024.46	1378.34	1136.41	1110.34	1156.37	1059.08	1167.08	1103.63	1288.12	1290.93	1164.05	1026.75	1137.97	877.772	1061.13	1231.51	1021.69
TRINITY_DN1011_c0_g2	194.477	446.12	220.628	211.452	319.378	195.07	169.614	230.473	241.559	219.747	160.555	244.503	253.726	170.987	233.161	205.093	171.174	332.576	204.279	168.255	280.546
TRINITY_DN1011_c1_g1	0	3.85404	3.63733	0	0	3.83962	2.3907	0	0	0	3.65859	0	0	2.52981	6.28183	4.78626	0	0.923814	0.992911	0	20.2149
TRINITY_DN1011_c1_g2	0	9.57801	1.84869	0	0	0	1.61442	0	16.811	7.32129	1.82872	2.15055	0	6.89913	0	1.61468	1.52437	1.93005	1.50363	0	0
TRINITY_DN1011_c2_g1	0	8.35744	3.64864	1.93079	0.927543	0.965603	5.58152	0	6.20274	0	0.896565	0	0	3.46377	5.67654	1.61476	1.61402	4.84552	10.2434	0	0
TRINITY_DN1011_c3_g1	344.235	315.546	401.855	450.744	469.576	415.602	375.081	312.178	454.579	372.436	507.412	368.428	355.541	421.068	491.249	363	359.564	312.81	431.741	425.437	284.719
TRINITY_DN10110_c0_g1	681.388	260.786	547.123	445.208	437.979	567.684	382.223	992.711	390.662	418.038	432.632	426.901	611.424	395.577	460.657	384.848	437.171	260.306	523.069	517.512	662.853
TRINITY_DN10110_c0_g2	69.3799	60.0206	12.9112	43.3889	71.3661	15.0475	68.0004	68.478	4.87732	55.334	40.5736	15.0585	40.149	42.7142	19.5619	61.5669	37.1235	162.244	59.8173	12.8804	26.0147
TRINITY_DN101100_c0_g1	0	0	0	0	0.908032	1.00107	0	0	0	0	0	4.95984	0	5.15315	2.97215	3.29052	0.715348	3.59134	0	0	0
TRINITY_DN101103_c0_g1	0	0	0	0.983873	0	0	0	0	0	0	0	0	0	0	0	0	0	0.860219	0	0	0
TRINITY_DN101107_c0_g1	0	0	2.3761	0	0	0	0	0	0	0	0	0	0	0	0.851506	1.55518	0	0	0	0	0
TRINITY_DN101108_c0_g1	0	0.913402	0	0	1.00631	0	0	0	0	3.29056	1.03564	2.24	0	0.945041	1.05963	0	1.4489	1.61822	1.6412	0	2.43438
TRINITY_DN101108_c0_g2	0	4.88648	1.2067	4.31434	0.907922	0.995209	1.60844	0	7.14989	0	0	5.99676	0	0.856357	0	4.9152	0	1.80454	0	0	0
TRINITY_DN10111_c0_g1	33.6022	9.72174	13.9464	11.5729	10.4095	6.06314	20.3103	36.8207	14.6352	10.9444	18.7658	7.78097	4.5868	12.4012	28.3174	27.4377	27.0856	7.9861	9.76299	11.1755	7.36645
TRINITY_DN10111_c0_g2	0	8.08234	7.45761	4.5889	13.4277	1.06258	5.91639	0	0	5.37541	11.5549	17.5889	2.49802	16.5645	6.13272	8.77533	10.7397	3.93706	5.35162	0	2.39017
TRINITY_DN10111_c1_g1	17.2299	13.2696	10.4016	4.3518	10.8061	3.30791	23.0999	18.7607	34.3638	21.9751	12.2693	19.7766	5.37302	3.31224	3.33637	3.08251	19.8103	12.6634	15.8011	2.7128	13.548
TRINITY_DN10111_c2_g1	24.0297	31.8916	45.5272	63.1806	37.4736	27.1039	53.4292	61.6164	40.5204	46.4144	34.0946	38.1464	23.0529	29.35	33.5918	37.9751	33.0498	30.8243	36.5961	46.33	10.9205
TRINITY_DN10111_c2_g2	0.767224	17.4006	7.27762	12.7963	20.0294	2.95924	3.21761	0	7.14323	5.96424	14.0185	11.1708	0	8.53572	1.90491	17.9122	2.13274	8.18995	9.40741	0	0
TRINITY_DN10111_c2_g3	0	1.22793	4.80799	1.0619	7.22067	2.94261	5.58628	0	1.77357	2.95138	0.92889	4.01823	0	0.847631	0.950407	0	2.82186	3.60611	0.981354	0	0
TRINITY_DN10111_c2_g4	0.768894	2.51285	0	4.26377	1.83026	2.96163	3.23155	0	0	8.0141	0.936808	5.12433	2.0937	2.56765	2.8439	4.89328	6.42258	2.7506	1.99374	2.55771	0
TRINITY_DN10111_c4_g1	0	0	0	0	3.71659	4.00932	12.3039	1.90442	3.63616	6.10263	0	3.12169	0	3.47597	0	6.62431	2.17365	0	1.51821	5.19378	0
TRINITY_DN10111_c7_g1	0.749503	4.75205	0	3.15629	4.4208	0	0	0	0	0.956519	0	1.9443	0	2.50379	10.4858	0	0	1.75574	3.82945	0	0
TRINITY_DN101110_c0_g1	0	0	0	1.053	0	1.95318	5.64867	0	3.56094	3.03803	0	2.08024	0	0	0	0	0.716354	3.70594	4.51352	0	0
TRINITY_DN101113_c1_g1	0	6.61124	0	0	0	3.98697	0	0	3.64252	0	2.84874	0	0	0	0	0	0	0	0	0	0
TRINITY_DN101114_c0_g1	0	0	0	6.68164	0	0	0	0	0	0	0	0.989728	0	0	0	0	0	1.76535	0.46641	0	0
TRINITY_DN101115_c0_g1	6.45498	1.11783	2.16445	0	0.81173	0	0	0	0	3.11396	0	0	0	0	1.0112	1.71403	0	1.90356	1.55401	0	0
TRINITY_DN101116_c0_g1	0	1.29439	2.4432	9.36291	3.66723	6.77009	1.60584	0	3.5377	7.11681	0.921558	5.22357	10.502	0.84964	2.71255	8.03736	0.718271	0.930793	0.500206	2.53923	6.78919
TRINITY_DN10112_c0_g1	4.58115	15.9097	3.05562	15.3624	21.1724	9.59207	16.8285	15.6203	2.63607	23.6509	19.1567	7.40874	0	13.603	3.50072	7.99904	15.3865	16.0396	4.49481	15.2112	9.10976
TRINITY_DN10112_c0_g2	0	2.51618	1.1931	0	0	0	0	0	0	0	0	0	0	0	0.889277	0	0	1.81356	0	0	0
TRINITY_DN10112_c0_g3	0	3.98166	0.602714	3.99763	2.73368	0	1.57929	0	3.4609	3.06024	0.895807	3.14847	0	1.68224	5.93249	0	5.15659	2.81644	5.40371	2.50617	0
TRINITY_DN10112_c0_g4	0	3.76116	0	2.19237	0.926595	0	0	0.958563	0	1.00702	0	1.02507	14.8729	13.9475	0	1.66743	1.45145	5.53991	0.50252	2.60412	11.1458
TRINITY_DN10112_c1_g1	0	3.7405	0.602766	3.14856	1.80887	4.86005	0.797584	21.2777	11.4779	10.9138	4.6174	9.1413	0	2.53265	7.44115	0	3.52397	0	1.97159	2.52455	15.4598
TRINITY_DN101121_c0_g1	1.51121	2.61711	0.605298	0	0.911028	2.85338	0	0	0	1.01697	0.904674	5.23203	0	0	0	0	0	0.932607	3.46545	0	2.25338
TRINITY_DN101125_c0_g1	6.40187	2.58349	0.631475	1.11407	0	0	0	0	0	0	0	0	0	0	0	0	0.740973	1.89461	0	0	6.88847
TRINITY_DN101128_c0_g1	0	5.21095	5.46546	3.07733	5.47906	5.73711	7.17113	0	0.875806	4.06451	2.73234	7.32195	0	5.06269	4.41771	6.3719	2.88008	8.38235	7.45718	6.29862	4.51246
TRINITY_DN101129_c0_g1	5.32334	5.24241	6.70209	8.2194	2.74903	8.62946	7.19331	0	0	7.14506	3.65022	2.10101	0	9.31382	0.883403	1.59757	5.06742	8.42374	9.47189	1.26347	0
TRINITY_DN101129_c1_g1	0	2.47628	2.03001	3.39532	8.4036	2.16977	2.71575	0	6.95259	4.75369	8.89554	2.4149	0	0.970451	0.955482	5.44289	1.07497	3.88165	6.16795	0	5.14903
TRINITY_DN101129_c1_g2	0	3.8631	0	0	0.904473	0	9.47775	0	0	1.00597	1.80719	1.03483	0	1.67245	0	0	0	0.921748	0	0	0
TRINITY_DN101129_c2_g1	0	0	0.599799	0	0	2.00745	0.804263	0	0	1.94528	0	0	0	0.859814	0.99966	0	0.716583	0	0.488312	0	0
TRINITY_DN10113_c0_g1	180.999	63.4895	135.214	121.266	108.278	153.676	131.703	286.563	90.5977	121.866	101.84	148.195	189.66	84.2546	90.6475	113.437	136.52	81.8942	137.84	200.472	183.857
TRINITY_DN10113_c0_g2	0	2.49193	1.79088	1.03148	0	0.955375	2.36476	0	0	0	0	0	0	1.66626	1.81426	0	0	0.901844	0	2.49292	0
TRINITY_DN101132_c0_g1	0	0	0	0	0	0	0	0	0	0	0	0	0	0	0	0	0	0	0	0	0
TRINITY_DN101133_c0_g1	0	0	0	0	0	0	0	0	0	0	0	0	0	0	0	0	0	0.938506	1.45703	0	0
TRINITY_DN101135_c0_g1	0	1.28344	0	2.13517	0.924564	2.96713	0	0	0	0	5.64788	0	0	0	0	0	1.44141	0	0	0	0
TRINITY_DN101139_c0_g1	0	0	0	0	0	0	0	0	0	0	0	0	0	0	0	0	0	0	0	0	0
TRINITY_DN101139_c0_g2	0	0	0	0	0	0	0	0	0	0	0	0	0	0	0	0	0	0	0	0	0
TRINITY_DN101139_c1_g1	26.2734	12.5015	1.21333	13.1997	1.83412	12.6312	7.9441	0	7.15587	7.15057	1.78375	8.25894	22.3722	6.08015	20.6468	0	1.65798	0.965058	3.38252	2.54873	0
TRINITY_DN10114_c0_g1	266.087	233.109	239.185	269.068	337.79	259.57	172.778	425.234	200.967	263.187	182.919	248.06	411.006	152.959	139.455	232.181	251.012	244.867	148.728	366.885	373.845
TRINITY_DN101141_c0_g1	0	6.68854	0	2.95349	0.910159	0	2.35532	0	5.16671	2.03773	0	5.23442	0	0	1.66316	9.43454	1.49406	0	2.43462	0	0
TRINITY_DN101141_c0_g2	10.3356	0	0	0	0.946576	0	1.67106	0	0.925722	0	0	1.06089	0	0	0	0	0.738015	3.7947	0	2.64492	0
TRINITY_DN101142_c0_g1	0	2.72455	1.81707	8.87981	6.45439	5.71258	1.58692	0	0	4.12436	7.16712	6.35004	19.3774	8.5248	10.8128	4.77726	6.12873	1.91182	1.4714	2.52826	0
TRINITY_DN101145_c0_g1	0	3.73975	0.606331	0	0	0	0	0	0	0	4.66256	3.05193	0	0	0	0	0	0.910851	0.990491	0	15.4833
TRINITY_DN101145_c0_g2	0	2.6048	2.38777	0.995625	0	0	1.56494	0	0	2.01356	1.7783	0	0	7.47906	7.63427	1.56177	0	2.77425	10.7235	0	0
TRINITY_DN101148_c0_g1	0	2.7643	0	1.94853	0.926238	3.83387	8.7474	0	4.39137	5.1652	8.95369	3.17078	8.73596	0.859648	1.6377	3.20679	2.36731	0.964187	0	1.26958	0
TRINITY_DN101149_c0_g1	0	1.31431	0	0	0	4.31141	0	0	0	0	0	1.07561	0	0	0	0	4.62688	0	0	0	0
TRINITY_DN101149_c0_g2	0	1.21314	0	0	0	0	0	0	0	0.973209	0	0	0	0	6.61858	0	0	0.892314	0	0	10.7899
TRINITY_DN101149_c0_g3	10.8618	0	4.22602	0.966111	4.60924	1.91043	2.37453	0	0.875614	1.02777	0.890691	4.202	2.17996	0	4.87069	14.3807	0	1.92095	0	0	0
TRINITY_DN10115_c0_g1	648.261	183.509	502.091	343.56	392.912	550.216	473.629	865.337	399.861	419.034	515.4	480.085	655.504	308.342	447.158	446.056	493.783	274.317	449.882	576.106	519.163
TRINITY_DN101151_c0_g2	0	0	0	0	0	0	0	0	0	0	0	1.91469	0	0	0	0	0	0	0	0	0
TRINITY_DN101152_c0_g1	0	0	5.47036	0	3.64538	0	0	0	0	0	0	0	0	0	0	0	0	1.83414	0	0	0
TRINITY_DN101153_c0_g1	0	2.77411	0	9.57102	8.29767	11.5474	24.5938	0	2.65061	28.7572	24.9692	19.8719	13.2347	10.3525	4.02032	27.3518	10.4991	3.85768	22.7813	3.80775	0
TRINITY_DN101155_c0_g1	0	5.45923	0	1.92115	2.74229	0	3.92397	0	6.06927	2.03871	0.883488	0	0	8.48646	4.03626	4.74841	0	5.71049	3.85642	2.50619	6.64417
TRINITY_DN101155_c0_g2	10.6337	0	1.19656	12.7215	0.898417	0	0.794774	0	0	2.93474	2.77763	0	0	0	4.75203	0	0.70275	2.6908	0	8.82452	0
TRINITY_DN101159_c0_g1	0	1.21122	0	0	0.883073	0	0	0	0	0	0	0.988232	0	0	0.916339	0	0	0.884493	0	9.87535	0
TRINITY_DN10116_c0_g1	38.386	30.6485	25.4384	70.1687	24.5504	33.1869	34.8565	0	54.7492	20.2789	26.6678	23.603	49.4114	27.2729	34.6126	21.1318	34.3067	32.6711	28.3814	12.7218	32.3555
TRINITY_DN101162_c0_g1	0	4.1807	0.607785	0	0	0	3.98349	0	0	0	2.68601	0	0	1.73502	0	4.85461	0	2.90613	1.94466	0	0
TRINITY_DN101162_c2_g1	0	0	1.74883	4.84745	0	0	1.52786	20.16	0	0	0	1.01329	0	0	0.823621	0	0	1.81155	0	0	0
TRINITY_DN101163_c0_g1	0.761007	5.18685	1.21767	10.3294	6.40072	8.65344	5.59666	0	0	0	6.41174	10.4403	0	1.6921	2.68197	4.79724	2.15472	5.58068	5.48502	0	42.904
TRINITY_DN101164_c0_g1	0	0	0	0	0	2.80042	1.55961	0	0	3.03009	0.883516	0	0	0	2.49282	0	0	0	0	0	0
TRINITY_DN101165_c0_g1	0	0	0	1.98987	1.78199	0	0.776416	0	5.11178	0	1.76956	1.02339	0	9.88026	2.55513	1.55072	0	3.64839	0.968355	0	0
TRINITY_DN101166_c0_g1	0	4.03528	0	0	0.942868	0.987275	0.8227	0	0	0	0	0	2.16098	0.871216	0	0	0	0.961655	0	0	0
TRINITY_DN101166_c0_g2	0	4.97565	0	7.78056	0	0	0	0	0	1.93614	0	0	0	0	13.3623	0	0	0.887912	0	0	0
TRINITY_DN101167_c0_g1	6.78221	4.00056	0	0	1.81346	0	2.3459	0	0	1.01504	4.42357	1.04286	0	0.837577	2.48187	0	0	3.75214	1.93902	8.70873	22.2464
TRINITY_DN101169_c0_g1	0	2.63526	0	6.09976	0.914354	1.90507	3.18321	43.8049	0	0	4.52906	1.05151	0	2.53342	0.868456	3.17756	4.36974	0	4.46395	3.77732	0
TRINITY_DN10117_c0_g1	499.959	362.722	598.663	622.234	608.461	632.835	540.655	916.506	646.167	578.098	471.072	475.948	1143.93	763.75	860.225	533.381	498.358	345.799	585.965	671.209	501.902
TRINITY_DN101170_c0_g1	21.7717	179.955	74.6218	93.3355	88.7317	80.5228	109.463	65.3704	110.447	73.0286	86.9472	110.256	51.5934	80.6248	71.908	124.28	90.1861	169.558	64.3189	72.3199	62.1654
TRINITY_DN101170_c1_g1	0	4.82777	7.78502	11.9053	1.80833	0.996809	11.2163	0	0.891661	7.78561	4.68828	2.96322	0	1.7104	4.93248	4.91475	4.9861	4.47005	9.26529	0	15.0507
TRINITY_DN101170_c1_g2	0	8.32278	0	1.08074	0.89734	0	0	0	3.54477	0	0.934116	2.92271	0	4.25589	1.98364	0	1.41927	0.883827	0	1.26839	0
TRINITY_DN101170_c2_g1	0	8.02844	1.22202	3.05138	3.69046	3.83081	0	0	0	0	0.909553	7.43221	0	0.851393	0	0	0.741116	3.79455	0	1.26877	0
TRINITY_DN101170_c3_g1	4.02235	1.38351	3.03739	7.43863	2.7246	3.91237	6.35199	0	0	9.12336	8.90824	10.1642	18.0694	7.84146	3.92993	3.26571	7.59294	10.5828	6.26337	3.82726	0
TRINITY_DN101172_c0_g1	0	0	0	3.14157	0.927616	0	3.24395	0	0	0	0	0	0	0	0	1.62196	0.729082	0	0	0	0
TRINITY_DN101175_c0_g1	0	0	0	0	0	0	0	0	0	0	0	0	0	0	0	0	0	0	0	0	0
TRINITY_DN101176_c0_g1	0	0	0	0	0.918382	0.961366	0.801177	0	0	0	0	0	0	0	0	0	0	0.937069	0	0	0
TRINITY_DN101178_c0_g1	0	0	0	0	0	0	0	0	0	0.988384	0	0	0	0	0	0	0	0	0	0	0
TRINITY_DN101178_c0_g2	0	0	3.01495	0	0	1.89686	0	0	0	5.05486	0	0	0	0.838089	2.61647	0	0	0.927261	6.90505	2.50044	0
TRINITY_DN101179_c0_g1	0	0	0	0	1.90119	0	5.01775	0	14.7625	3.146	0	0	0	4.42019	0	0	0.742024	5.75564	0	0	0
TRINITY_DN10118_c0_g1	0	0	1.14303	2.99885	0.857483	0	3.78555	0	0	0	0	0	0	0	0.889785	0	0	4.29431	1.40073	0	0
TRINITY_DN101189_c0_g1	0	0	0	0	0	0	0	0	0	0	0	0	0	0	0	0	0	0	0	0	0
TRINITY_DN10119_c0_g1	0	2.76523	3.04253	16.6834	0.905872	1.96264	3.17919	39.8626	5.43689	2.02444	7.13244	1.01193	11.3409	3.49226	3.92225	13.1037	7.64277	4.80962	0	5.11048	19.9345
TRINITY_DN10119_c0_g2	53.2376	8.31061	9.73767	20.464	12.7228	23.529	14.3156	0	12.6671	21.3071	12.4914	34.5595	18.1165	23.5708	29.8901	11.4561	16.929	21.1933	24.6071	8.94619	22.1742
TRINITY_DN101192_c0_g1	0	0	0	0	0	0	2.40003	0	0	1.96776	0	0	0	0	0	0	0	0	0	0	0
TRINITY_DN101194_c0_g1	0	1.31268	2.39056	0	1.80587	0	2.34918	0	0	0	4.44307	1.03944	0	2.5001	1.68486	3.12745	0	2.78849	6.33581	0	0
TRINITY_DN101199_c0_g1	0	0	0	0	0.846536	0	0	0	7.49395	0	0.873681	0	0	0	3.61151	0	0	0	0	0	0
TRINITY_DN1012_c0_g1	2017.54	2042.29	2312.49	2116.11	3504.4	2911.65	2253.06	1705.98	2865.56	1952.23	2307.71	2815.17	1968.62	3927.63	3953.84	2637.16	2429.82	1604.62	2231.8	2725.99	2111.24
TRINITY_DN10120_c0_g1	32.9202	26.0501	25.6786	21.8204	24.8945	18.8811	19.1007	0	25.789	25.0166	36.5688	35.453	6.92071	21.9639	38.7368	19.8862	17.4699	32.5147	31.7561	12.8217	37.5926
TRINITY_DN101200_c0_g1	0	0	0	2.97977	0	0	0	0	0	0	0	0	0	0	0	1.5038	0	0	0	0	0
TRINITY_DN101200_c1_g1	0	0	4.22898	0	0.906089	0	0	0	0	0	0	0	0	0	0	0	0	0	0	1.2566	0
TRINITY_DN101207_c0_g1	12.8455	0	0	0	0	3.80296	1.58743	0	0.870838	1.01703	0	1.04668	0	0	3.47974	0	0	4.66375	3.46414	6.27535	0
TRINITY_DN101208_c0_g1	3.90231	1.37918	7.82112	4.75427	1.8328	4.78514	7.09898	0	0	10.2087	0	2.07858	0	0	0	0	0.803843	5.75345	2.40893	0	4.42826
TRINITY_DN10121_c0_g1	8.52994	42.6704	14.0131	38.5346	30.6507	40.2887	19.9596	0	13.1731	24.9044	18.008	15.9632	4.34919	34.3746	23.2916	16.0449	19.4434	32.7773	6.40183	21.6378	18.1046
TRINITY_DN10121_c0_g2	11.6585	2.60831	4.34409	0	3.72136	1.97469	0.817069	0	0	1.02918	0	0	0	0	2.79231	1.63894	1.45395	1.88299	0	0	4.58328
TRINITY_DN10121_c0_g3	245.384	481.35	356.41	303.714	334.887	265.768	317.681	108.822	245.123	309.268	256.199	289.871	371.655	345.274	267.303	279.972	301.605	367.972	360.223	303.519	240.647
TRINITY_DN10121_c0_g4	0	16.5602	13.9686	9.25159	9.04207	1.95878	11.8991	31.4577	0	6.06198	7.11881	10.1011	38.4824	10.4565	11.7449	8.17377	2.54241	17.282	10.1018	14.0268	15.4751
TRINITY_DN10121_c1_g1	10.2966	6.95413	4.24684	2.85191	4.60535	7.74923	0.795005	0.919062	12.4683	5.12904	8.03748	6.24415	0	7.8066	3.998	3.23725	6.56594	6.76456	1.93772	14.0153	0
TRINITY_DN101214_c1_g1	0	2.54241	0	1.02871	2.70992	0	0	0	0	0	0.910208	0	0	0.838122	0.896202	0	0.706888	0	0	0	0
TRINITY_DN101217_c0_g1	0	5.2078	0	14.1534	0.905982	0	0.789322	0	6.06212	6.06837	3.59717	5.20442	0	4.18538	0.865118	0	0.719336	0.927586	12.3034	0	0
TRINITY_DN101217_c0_g2	0	4.8355	0	4.10241	0	0	3.10926	0	0	0	0	0	0	0	0	0	0	0	0	0	0
TRINITY_DN10122_c0_g1	1.05293	7.22826	2.83162	3.5032	4.78418	8.19572	2.96012	0	12.5808	28.8842	18.4752	34.185	0	0.874766	0.700371	17.5837	4.88529	7.72111	10.8209	8.74546	3.49466
TRINITY_DN10122_c0_g2	0	9.03262	0	0	3.60606	2.82915	4.71741	0	0	2.00912	6.28176	10.3372	0	0.833044	6.94432	11.0001	0	0.921306	7.35535	0	0
TRINITY_DN101223_c0_g1	0	0	1.20293	0	0.903233	0	0	0	0	0.984026	1.86063	0	0	4.24262	0.953336	0	2.11876	0	6.38191	3.7997	0
TRINITY_DN101224_c0_g1	0	0	0	0	0	0	0	0	0	0	0	0	0	0	0	0	0	0	0	0	0
TRINITY_DN10123_c0_g1	0	0	0	0	0	0	0	0	0.92933	0	0	0	0	0	0	0	0	0.954054	1.92452	0	0
TRINITY_DN10123_c0_g2	0	0	0	0	0	0	0	0	0	0	0	0	0	0	0	0	0	0	0	0	0
TRINITY_DN10123_c0_g3	13.9842	8.23948	23.2458	10.0248	28.5189	21.8613	15.9302	14.9785	32.2254	2.00492	4.46355	1.97557	43.8145	46.5839	22.5091	4.97165	6.10681	0	9.63307	43.6218	24.3499
TRINITY_DN10123_c1_g1	0	0	0.581098	0.976637	3.49842	0	0	0	0	0	0	1.00457	0	0	0	0	0	2.68597	0.475272	0	2.16329
TRINITY_DN10123_c1_g2	7.9808	1.38143	2.41963	5.59142	0.909043	8.74638	3.16531	0	0	4.05396	1.776	3.05958	22.4156	3.46821	0	3.24564	0	4.80045	4.80616	0	0
TRINITY_DN10123_c2_g1	0	2.66541	0	9.17969	2.76511	2.8666	0	0	0	0	1.8133	2.12145	0	1.7016	0	1.59918	1.46379	0	2.99528	7.61036	9.03915
TRINITY_DN10123_c2_g2	0	2.4426	0	0	0.916423	0	0	0	0	0	4.75415	0	0	0	0	3.32273	0	0	0	0	0
TRINITY_DN10123_c3_g1	9.18199	3.62683	0	1.07631	0.90182	0	3.19504	0	0	3.893	0	0.989379	0	0	9.77309	0	0.709323	0.893682	2.43775	0	0
TRINITY_DN101233_c0_g1	0	2.75316	5.40572	10.4607	5.49249	0.954778	1.57498	0	0	2.03946	0.88526	0	0	0.856071	0	4.78948	0	1.91456	2.88769	0	6.6355
TRINITY_DN101235_c0_g1	0.815498	0	0	0	0	0	0	0	0	0	0	0	0	0	0	5.16639	0	0	0	0	0
TRINITY_DN101237_c0_g1	0	0	0.625265	0	0	4.90277	0.819526	0	4.49257	5.26887	0.932128	10.8456	19.5225	1.74015	0	3.27171	2.25816	0.967243	1.02184	0	0
TRINITY_DN101238_c0_g1	0	0	0	0	0.962393	0	0	0	0	0	0	0	0	0.889158	0	3.32422	1.58821	0	0	2.64023	0
TRINITY_DN101239_c0_g1	0	0	0	0	0	0	0	0	0	0	0	0	0	0	0	0	0	0	0	0	0
TRINITY_DN101239_c1_g1	0	0	0	0	0	0	0	0	0	0	0	0	0	0	0	0	0	0	0	0	0
TRINITY_DN10124_c0_g1	18.0544	45.3499	31.7838	45.6535	24.1089	19.8398	21.4963	19.632	34.9126	46.1608	54.4375	43.5872	16.1063	14.9272	26.4195	39.7092	31.2963	36.4062	14.9298	12.8211	22.1342
TRINITY_DN101241_c0_g1	0	0	0	0	0	0	0	0	0	0	0	0	0	0	0	0	0	0	0	0	0
TRINITY_DN101242_c0_g1	0	0	0	0	0	0	0	0	0	0	0	0	0	0	0	0	0	0	0	0	0
TRINITY_DN101245_c0_g1	0	0	0	0	0	0	0	0	0	0	0	0	0	0	0	0	0	0	0	0	0
TRINITY_DN101246_c0_g1	0	0	0	0	0	0	0	0	0	0	0	0	0	0	0	0	0	0	0	0	0
TRINITY_DN101247_c0_g1	0	0	0.596855	0	0.89631	0	0	0	0	0	0	0	0	0	0	0	0	0	0	0	0
TRINITY_DN101249_c1_g1	0	0	0	2.05701	0	0	0	0	0	0.979166	0	1.00328	0	0	4.54133	0	1.38749	1.79053	0	2.48297	0
TRINITY_DN10125_c0_g1	0.764764	17.3749	1.21	9.55838	6.35529	1.966	4.81267	0	0	6.94349	3.72625	5.06777	0	1.70155	6.63566	1.623	3.54434	2.72404	2.96375	0	15.4317
TRINITY_DN10125_c1_g1	62.1581	87.6806	101.51	117.745	108.419	68.4022	90.0424	178.526	105.286	79.4743	89.6809	75.2066	106.193	134.808	77.6506	83.428	96.2111	79.7093	101.002	84.5479	82.7537
TRINITY_DN10125_c1_g2	0	52.995	3.93907	12.784	19.3647	0	6.06151	24.7719	3.82094	5.88347	6.81287	16.9687	4.76283	5.60357	4.60366	6.14868	4.33818	30.3973	8.32972	4.12758	6.38022
TRINITY_DN10125_c2_g1	35.2314	61.8444	15.2689	30.1528	24.1265	36.6575	29.4416	0	7.3391	27.1011	15.1635	37.6904	13.7842	21.9328	35.7543	18.1783	15.6133	66.0997	10.5914	11.531	13.2755
TRINITY_DN10125_c2_g2	0	28.9946	6.63439	9.59959	16.5691	8.60942	8.69833	0	2.63268	5.12828	3.55797	11.515	0	4.28992	10.4827	3.19998	3.98542	13.4526	9.68545	6.31991	4.44986
TRINITY_DN10125_c2_g3	11.5621	26.1782	4.26142	4.28915	2.74271	0	4.84709	0.940265	10.7649	3.98995	1.87813	4.07574	8.37511	0	5.74979	6.54545	4.284	11.8733	3.97638	7.67878	4.43063
TRINITY_DN10125_c3_g1	0	12.2055	12.7365	16.6622	16.3778	3.21194	1.26492	0	6.42665	15.1213	5.62205	16.7193	4.47023	22.9566	5.49425	3.31966	3.44283	22.0314	6.70959	9.86333	15.908
TRINITY_DN10125_c6_g1	0	0	0	5.08779	0.919528	0	1.59861	32.0958	0	2.05651	0	0	0	0	0	0	2.2076	0	0	0	0
TRINITY_DN10125_c7_g1	0	0	0	0	0	0	0	0	0	0	0	0	0	0.976632	0	0	1.62604	0	0	0	0
TRINITY_DN101250_c0_g1	0	0	1.76954	1.92338	2.69241	0.926791	0	0	0	2.00786	0	3.09229	0	2.48883	5.67753	0	0	2.79047	3.82235	2.46122	0
TRINITY_DN101251_c0_g1	0	0	0	0	0	0	0	0	0	0	0.891635	0	0	0	0	0	0	0	0	0	0
TRINITY_DN101251_c0_g2	0	2.74533	0	0.99348	0	4.79552	3.99611	28.4823	20.1921	9.34739	11.7301	5.32985	0	3.43525	0	17.6461	6.17743	11.5569	3.95166	0	6.80746
TRINITY_DN101253_c0_g1	0	2.58754	0	0	0	1.02474	0	0	0	0	0	0	0	0	0	0	0	0	0	7.94724	0
TRINITY_DN101256_c0_g1	0	0	3.92994	0	1.69754	0	0	0	0	0.911745	0	0	0	0	2.79173	0	0	0	0	0	0
TRINITY_DN101256_c1_g1	0	3.95867	0.606316	5.0671	6.39686	0	0	0	0	1.02184	2.71164	2.10338	10.5172	5.06223	2.59361	4.75884	1.45982	6.56552	6.93613	0	0
TRINITY_DN10126_c0_g1	27.7824	22.7445	4.51491	36.841	32.6667	8.20017	5.07078	0	0	2.59948	4.95837	1.8691	0	31.0913	2.17736	9.12367	16.4707	0	17.4173	20.1407	10.2622
TRINITY_DN101261_c0_g1	0	4.15556	0	0	0	0	0	0	0	2.09956	0	0	0	0	0	0	2.33386	2.91739	4.49747	0	0
TRINITY_DN101261_c0_g2	11.3819	45.193	21.9898	22.4675	41.2019	23.5709	21.2248	0	20.9726	18.3867	23.3652	25.2239	4.56458	17.2949	32.8208	24.7361	2.56038	20.2684	18.9506	23.1726	20.0983
TRINITY_DN101261_c0_g3	11.6392	29.321	24.8356	39.3459	23.7584	39.2584	18.6196	62.6753	63.9758	34.4558	36.0052	23.9957	18.8575	41.4663	62.6691	21.5114	34.538	31.6463	16.7697	42.5361	21.7577
TRINITY_DN101261_c1_g1	3.81243	9.14381	4.88482	2.06573	7.34006	15.3946	11.2167	0	9.69111	8.16373	9.16619	1.04974	0	1.69655	7.13078	3.20478	6.50092	3.74013	7.99573	11.4015	2.26717
TRINITY_DN101262_c0_g1	0	2.49673	1.18277	2.02046	0.887077	1.87642	0	0	0	0.982834	0	2.01893	0	0	0	0	0	0	0.968591	0	4.37548
TRINITY_DN101263_c0_g1	0	1.27934	0	3.02615	0.897426	4.70032	0.783245	0	0	0	0	0	0	0.829375	7.82519	0	0	1.83007	0	1.23835	0
TRINITY_DN101264_c0_g1	0	0	0	0	0	0	0	0	0	0	0	0	0	0	0	0	0	0	0	0	0
TRINITY_DN101265_c0_g1	0	6.87586	1.79945	2.82577	2.73456	3.8276	0.786128	0	0	0	1.76648	5.1541	0	3.42856	0	3.1983	0	2.86722	0	2.51881	0
TRINITY_DN101266_c0_g1	0	6.15093	0	14.2379	0.917667	1.00886	0	0	3.61771	0	8.56132	5.03383	0	4.33521	0	0	0.721787	1.81877	4.96117	6.46374	0
TRINITY_DN10127_c0_g1	0	0	0	0	0	0	0	0	0	0	0	0	0	0	0	0	0	0	0	0	0
TRINITY_DN10127_c0_g2	11.1286	22.2955	37.6931	23.7615	10.142	15.5448	39.0304	34.0919	40.2111	46.2114	27.7322	60.3546	37.982	26.958	24.7908	19.4802	22.2722	36.7906	39.7779	15.3237	42.3594
TRINITY_DN10127_c0_g3	0	2.44222	0	7.79309	1.6403	3.3917	4.22554	0	6.21335	10.0672	22.3527	4.68724	13.5013	6.08288	3.64	2.83657	6.946	5.11785	1.73332	0	112.093
TRINITY_DN10127_c0_g4	0	0	0	0	0	0	0	0	0	0	0	0	0	0	0	0	0	0	0	0	0
TRINITY_DN10127_c0_g6	15.694	20.5257	6.11906	22.6383	8.8549	18.9273	104.273	0	38.8083	41.9236	18.7295	22.5206	16.2023	31.6643	10.8176	44.8453	22.8405	26.739	24.5275	6.41461	6.6309
TRINITY_DN10127_c0_g7	6.39003	21.3572	17.5423	12.1574	20.0552	20.0384	4.31257	53.9323	0	13.0321	21.0083	18.0219	4.32509	7.8122	14.589	8.74111	22.6315	13.1049	21.9671	23.1917	2.01915
TRINITY_DN10127_c0_g8	16.1692	20.7554	20.0935	10.2051	9.97367	12.7639	8.74872	0	29.9173	11.1437	10.7061	22.2855	6.80775	10.4832	10.9918	18.0274	13.5916	29.8425	14.4692	11.5061	13.2993
TRINITY_DN10127_c1_g1	0	2.72266	4.82199	0.977856	8.26921	20.8759	11.058	99.8439	0	9.23883	9.79875	18.9526	2.15072	0	13.9961	0	3.84444	2.86068	19.9767	11.3321	2.23909
TRINITY_DN10127_c2_g1	0	2.47862	0	4.1982	1.80352	1.94387	0	0	0.881896	0.987738	0	1.01067	0	10.9585	0	8.03133	0	0	2.94763	0	0
TRINITY_DN10127_c3_g1	0	3.91964	2.41903	0	0	0	0	0	0	2.03154	1.80812	2.09003	0	0	0	4.75329	0	1.86295	0	0	0
TRINITY_DN101270_c0_g1	0	0	0	0	0	0	0	0	0	0	0	0	0	0	0	0	0	0	0	0	0
TRINITY_DN101271_c0_g1	0	0	0	0	0	0	0	0	0	0	0	0	0	0	0	0	0	0	0	0	0
TRINITY_DN101272_c0_g1	17.826	2.60098	3.09419	0	4.63861	3.93828	3.25908	0.941095	9.88634	4.10514	5.62595	2.1087	23.3752	18.9609	8.35337	1.63433	7.24931	7.51075	2.53467	0	15.9964
TRINITY_DN101275_c0_g1	0	1.36153	4.24769	0	1.846	0	0	0	0.872448	3.09765	0	1.06015	0	2.55903	3.34228	0	1.52849	0	0	1.26578	0
TRINITY_DN101277_c0_g1	0	2.7047	0	1.00337	6.46216	2.86376	0	0	0.874071	8.26671	8.12811	0	0	1.7042	0.84837	1.59521	3.0141	5.72121	3.46541	13.9404	2.2698
TRINITY_DN101278_c0_g1	4.77855	0	1.82511	3.79781	5.53057	4.86481	0.79699	0	15.217	0	1.78998	9.35573	0	12.1875	7.19153	6.50235	8.27384	0	5.33694	11.502	15.6091
TRINITY_DN10128_c0_g1	5.44921	12.4439	4.27422	5.92847	15.8361	11.5446	11.2032	3.67773	2.64326	5.1997	2.7064	19.1931	21.839	3.44902	5.81917	1.60921	18.0108	14.5131	0	7.65648	11.3324
TRINITY_DN10128_c0_g2	0	9.65736	15.7728	16.6041	14.8176	1.91537	13.5178	0	3.50892	19.6317	6.26955	10.5807	6.53794	6.01205	13.1382	4.80569	6.28485	17.3403	12.7166	5.07618	0
TRINITY_DN10128_c1_g1	17.0159	16.4438	7.33422	10.9792	13.0114	23.0336	8.80423	11.0359	33.3834	19.7567	13.5654	17.0815	8.66283	21.4693	12.6341	14.4438	7.68595	16.3619	24.2698	10.1966	13.6502
TRINITY_DN10128_c1_g2	0	0	0	0	0	0	0	0	0	0	0	0	0	0	0	0	0	0.949578	0	0	0
TRINITY_DN10128_c1_g3	24.7385	1.26709	0.599082	11.2378	1.79792	0	0.787706	0	0	0	0	4.09431	0	0	0	0	0	1.82409	2.4529	0	0
TRINITY_DN10128_c2_g1	9.87841	2.58437	0	3.09726	0.912722	0	2.39472	0	0	0	0	0	0	0	0	4.79081	0	0	0	0	0
TRINITY_DN10128_c3_g1	0	2.48301	4.74095	6.12026	5.33233	3.78411	4.56318	0	0	3.92393	6.30282	0	0	4.95803	0.894748	4.70633	0.693935	1.79498	0	4.94452	0
TRINITY_DN101281_c0_g1	0	2.73699	7.32447	0	2.78444	1.91691	2.39796	0	0.877342	4.15378	10.8379	11.7279	0	10.2916	0	0	2.30272	0.961187	8.9036	7.63728	15.9041
TRINITY_DN101282_c0_g1	0	1.3551	0	0.98418	4.5902	0	3.16136	0	7.81026	5.13489	1.78527	3.1634	0	0	0	3.17079	4.56633	0.95134	0	0	8.9817
TRINITY_DN101284_c0_g1	0.761971	10.4637	7.93353	5.15642	1.83501	0	0	0	0	1.02074	7.32487	2.10106	12.6161	2.54379	0.888918	4.8032	2.16914	1.87101	3.99683	0	9.0675
TRINITY_DN101287_c2_g1	0	4.11714	1.20368	1.93087	0.918983	3.80552	3.15609	26.3034	8.71801	8.19844	7.99379	10.4823	0	0	7.30165	0	3.13841	1.91386	0.969171	7.5592	6.67917
TRINITY_DN101288_c0_g1	0	2.74003	4.89179	0	1.85915	5.75964	5.60504	21.1574	0	1.04017	8.14449	2.13616	21.649	0	3.37382	8.0265	0.767878	5.77506	0	1.27497	0
TRINITY_DN10129_c0_g1	0	17.9363	18.8521	17.5475	22.5716	6.87171	11.9096	0	1.81375	9.08686	20.4825	14.105	2.27022	13.9633	17.2102	9.83016	13.618	24.0049	19.2511	12.7665	33.1774
TRINITY_DN10129_c1_g1	17.1021	8.06722	15.3314	29.9322	12.7599	18.2152	7.99413	15.6157	29.8818	41.9796	8.21555	67.2603	46.0455	9.54075	45.2654	20.7187	13.0153	6.42383	19.3557	17.1563	24.0924
TRINITY_DN10129_c2_g1	0	1.2756	1.24484	0	0.934376	1.01236	0	0	0	0	2.87745	0	6.41768	4.38012	0	0	0	0	0	0	0
TRINITY_DN10129_c3_g1	0	10.8523	17.8529	3.06112	5.58551	0.964824	0.806541	0	2.65119	0	0	0	23.6646	2.57798	0.865123	3.22275	9.03684	8.63303	6.52214	16.6399	2.29616
TRINITY_DN101291_c0_g1	0	0	0	0	0	0	0	0	0	0	0	0	0	0	0	0	0	0	0	0	0
TRINITY_DN101291_c1_g1	0	0	0	0	0	0	0	0	0	0	0	0	0	0	0	0	0	0	0	0	0
TRINITY_DN101294_c0_g1	0	0	0	0	0	0	0	0	0	0	0	0	0	0	0	0	0	0	0	0	0
TRINITY_DN101297_c0_g1	0	0	0	0	0	0	0	0	0	0	0	0	0	0	0	0	0	0	0	0	0
TRINITY_DN101297_c0_g2	0	0	0	0	0	0	0	0	0	0	0	0	0	0	0	0	0	0	0	0	0
TRINITY_DN101298_c1_g1	0	0	0	0	0	0	0.796366	0	0	0	0	0	0	0	0	0	0	0	0	0	0
TRINITY_DN1013_c0_g1	99.7729	392.785	227.588	273.202	323.134	213.642	139.863	46.6338	324.557	225.476	267.425	233.806	102.049	246.204	134.64	170.193	221.879	274.493	154.946	231.742	161.532
TRINITY_DN1013_c0_g2	0	14.3937	1.82648	23.6281	11.9036	6.70821	3.99361	0	0	23.4498	6.38612	19.9402	8.39678	5.07631	11.4896	12.7731	7.95155	14.0215	14.9478	2.5253	13.5773
TRINITY_DN1013_c0_g3	1.54294	16.306	7.93977	12.8481	2.74909	3.96572	11.333	0	6.28476	5.00873	10.3386	16.3823	39.8485	7.72458	13.3672	19.6476	10.7301	5.50226	23.9403	2.56429	2.22677
TRINITY_DN1013_c2_g1	0	0	0	0	0.907656	1.94633	0	0	0	0	1.85045	0	0	0	4.64623	0	2.1216	0	0	0	0
TRINITY_DN1013_c5_g1	0	28.8834	21.2701	12.8605	14.3725	6.87755	5.55035	0	14.5328	10.0579	19.562	23.0162	0	13.0856	18.699	11.4762	14.5257	21.0677	18.2533	19.1324	24.2833
TRINITY_DN10130_c0_g1	56.9954	119.34	87.2398	105.926	119.712	78.7119	90.6412	83.5302	90.4733	99.2113	87.9536	97.5463	76.7907	70.269	94.6386	93.5986	106.521	112.864	51.6818	90.8066	94.3356
TRINITY_DN10130_c1_g1	0	9.30287	3.74323	1.86117	10.901	0.97817	6.5382	0	0	7.21071	3.70495	12.569	0	3.96912	20.0036	0	7.62059	18.445	1.38043	0	0
TRINITY_DN10130_c10_g1	0	1.31092	0	1.90969	0.8891	0	0.765693	0	0	3.97902	0	3.06396	0	1.6431	0	0	0	0	0.473834	0	0
TRINITY_DN10130_c11_g1	0	0	0	0	0	0	0	0	0	0	0	0	0	0	0	0	0	0	0	0	0
TRINITY_DN10130_c2_g1	0	25.7228	0	0	5.54304	0.955161	0	0	0	0	5.42119	1.06293	2.14093	1.7056	0	0	0	8.58876	0	0	0
TRINITY_DN10130_c3_g1	39.6358	33.1654	19.4758	38.8797	42.5286	28.4769	33.3809	12.9846	32.6497	43.4937	20.5045	31.3188	0	13.0997	23.5137	11.4727	8.5054	20.1926	9.63733	35.7775	24.3595
TRINITY_DN10130_c4_g1	0	1.21243	0.602725	1.09244	3.64486	2.01224	2.42254	0.948479	0	7.83059	0	0.992403	27.173	4.31359	10.9894	4.95861	2.15579	1.79919	3.43538	0	6.4859
TRINITY_DN10130_c8_g1	0	0	0	1.04454	0	0.962178	0	0	0	0.944525	0	0.960179	0	0	0	1.58225	0	0	1.41948	0	0
TRINITY_DN101303_c0_g1	3.89842	6.92704	3.64227	1.94473	4.63536	0	4.77559	0	15.841	0	2.68726	11.624	0	0	0	6.4248	0.793497	4.82789	6.35085	2.5419	8.97761
TRINITY_DN101307_c0_g1	0	6.32751	1.14168	0	0.864924	1.79016	0.747747	0	0	0.968301	1.69457	0	0	4.00757	0	0	0.704277	4.46506	9.75451	2.37622	0
TRINITY_DN101307_c0_g2	0	1.35777	0	0	0	0	0	0	0	0	0	0	0	0	0	0	0	0	0	0	0
TRINITY_DN101307_c0_g3	0	3.89801	1.21473	0	1.82529	0.957064	2.39084	0	7.01072	2.03011	1.82352	4.17671	12.5491	6.75025	7.9796	0	0	0	0	0	0
TRINITY_DN101307_c0_g4	0	0	0	0	0	0	0	0	0	0	0	0	0	0	0	0	0	0	0	0	0
TRINITY_DN101307_c2_g1	0	0	0	0	0	0	0	0	0	0	0	0	0	0	0	0	0	2.73505	0.499964	0	0
TRINITY_DN101307_c3_g1	8.47096	2.42496	0.60117	18.4397	8.16194	1.99804	0	0	0	4.88508	9.40349	10.915	0	6.85884	3.94894	3.28444	4.28465	2.69206	2.44751	5.11696	4.31868
TRINITY_DN101308_c0_g1	0	3.82939	0	1.79182	0	0	1.41366	0	0	0	0.802104	0	0	0	0	0	0	0.839008	0	0	0
TRINITY_DN10131_c0_g1	0	0	0	6.43308	1.57283	0	0	0	0	1.76547	4.70141	7.86222	0	0	0.683615	0	2.28011	0.842057	4.91102	0	0
TRINITY_DN10131_c0_g2	0	0	0	2.87545	0	0	0	0	0	0	0.87536	0	0	0.836838	0	0	0	0	0	0	0
TRINITY_DN101311_c0_g1	0	0	1.27851	0	0	0	0	0	0	0	1.00646	0	0	0	0	0	0.764592	0	0	0	0
TRINITY_DN101314_c0_g1	0	4.1475	10.9016	6.59505	4.58023	0	11.104	0	5.35525	11.1863	12.4267	12.3376	20.028	2.60105	11.8657	3.22946	9.06631	8.66669	2.41267	5.07247	15.4731
TRINITY_DN101316_c0_g1	0	1.28577	0	0	0.937426	0	0	0	0	0	0	0	0	0.877138	0	0	0	1.87787	0	0	0
TRINITY_DN10132_c0_g1	4.79745	33.8415	26.0637	76.219	46.506	30.9068	42.3765	19.4984	36.5989	56.022	31.79	45.6541	67.2408	44.3238	45.6087	51.4611	39.1425	35.1196	34.4464	21.1123	61.1087
TRINITY_DN10132_c0_g2	52.3879	48.5626	45.6719	60.6484	51.9372	46.0672	57.3162	25.02	56.0626	55.9258	39.299	73.4525	138.044	117.027	70.1766	32.727	58.2956	33.7669	57.49	40.9257	33.3042
TRINITY_DN101320_c0_g1	0	0	0	5.68035	0	0	0	0	0	0.975551	0	1.00277	0	3.21814	0	0	0	0	0	0	0
TRINITY_DN101321_c0_g1	0	4.95243	1.17831	0	0.883222	0	0	0	0	1.95411	0	2.00755	0	0	1.76726	0	0	1.78762	0	0	0
TRINITY_DN101322_c0_g1	0	0	1.20419	1.06385	0.904233	0	1.599	0	0.888405	6.89915	0	12.0767	6.21846	1.69836	1.90429	1.62118	2.12026	0	2.94944	0	0
TRINITY_DN101323_c0_g1	0	4.04055	2.38133	2.8926	0.907946	0	8.5817	0	0	2.02782	2.63901	7.2775	0	0.840264	0	4.70517	0	5.65656	0	2.48789	6.63121
TRINITY_DN101328_c0_g1	0	0	0.609505	4.12861	0.915626	0	1.60002	0	0	3.05397	0	1.04678	2.09834	0	0	0	2.88092	1.86488	0.498872	0	0
TRINITY_DN10133_c0_g1	0	47.6036	3.06992	13.2264	18.3902	39.0092	0	0	0	9.20603	4.50183	6.7806	18.4567	15.3222	27.1362	2.57201	6.69979	5.59508	12.918	32.2354	3.72992
TRINITY_DN10133_c1_g1	0	3.91038	1.24902	0	5.61844	0	0	0	2.73079	1.03181	0	1.05854	0	0.871575	0	0	2.92169	0.94346	6.13752	0	0
TRINITY_DN10133_c3_g1	0	2.50849	0	0	0.898824	0	0.790746	0	0	0	2.73351	5.09081	0	0	0	0	0	0	0	2.5011	0
TRINITY_DN10133_c4_g1	0	3.83609	0	0	0	0	0	0	0	2.01862	0	3.1107	0	0	0	1.60889	0	0	0	0	0
TRINITY_DN101334_c0_g1	0	1.31213	0	3.02664	5.45479	2.83862	1.58143	0	6.06921	1.01645	5.39744	1.04609	0	0	2.58288	0	5.07939	2.79883	0	0	0
TRINITY_DN101335_c0_g1	12.8334	0	1.2083	2.04739	0	0	1.58631	0	0	0	0.908037	3.11119	0	0	14.1574	0	2.85422	0.923775	0	0	0
TRINITY_DN101335_c0_g2	0	1.36239	0	0	0.928893	0	0	0	0	0	7.26446	2.13723	0	1.71531	0	0	1.51938	0.959834	0	7.65009	0
TRINITY_DN101336_c0_g1	0	8.31163	1.81248	0	6.4304	0.963258	3.95934	0	0	0	0	1.03935	0	0	3.99277	3.21989	0.813514	1.92564	1.9319	6.3412	0
TRINITY_DN101336_c0_g2	0	1.29009	0	0	0	0	0	0	0	2.08048	0	0	0	0	0	0	0	0	0	0	0
TRINITY_DN101338_c0_g1	0	0	0.633579	0	0	0	0.84536	0	0	0	0	9.42391	2.18854	0	0	0	0.750705	0.94582	1.03199	0	0
TRINITY_DN10134_c0_g1	404.747	476.932	469.033	488.332	459.932	490.844	534.336	404.909	631.986	499.404	577.946	607.285	417.454	639.384	655.354	487.497	557.027	515.09	429.565	417.544	430.617
TRINITY_DN101340_c0_g1	0	0	0	0	0.904118	0	0.799118	0	0	0	0	0	0	0.848638	0	0	0	0	0	0	0
TRINITY_DN101341_c1_g1	0	2.73439	1.80266	0	0	0	0	0	0	6.14038	1.77407	1.04777	0	1.70181	8.94047	0	2.33703	1.90892	0.968665	0	0
TRINITY_DN101341_c2_g1	0	0	0	0	0	0	0	0	0	0	0	0	0	2.65051	0	0	0	0	0	0	0
TRINITY_DN101341_c3_g1	0	1.24751	0	0	0	0	4.1266	0	4.59297	1.00463	2.89817	0	0	0	0	0	0	1.84516	0	0	0
TRINITY_DN101345_c0_g1	12.9502	1.27881	0	0	0.953939	0	0	0	0.940176	2.05899	0	0	2.18741	0	0	1.72459	0	0	0	0	0
TRINITY_DN101346_c0_g1	0	0	0	0	0.879779	0	3.11042	0	0	0	3.61796	0	0	0	0	0	0	0	0	0	0
TRINITY_DN101348_c0_g1	0	0	0	11.3654	1.8318	0	1.60106	0	6.16441	1.01812	1.83296	6.28024	0	1.69429	0	1.60105	1.44038	0.932364	6.98867	0	0
TRINITY_DN10135_c0_g1	12.3216	34.2097	39.7671	28.7342	31.2171	39.4346	29.9508	32.852	24.1854	35.2667	46.8415	43.3275	14.7052	33.408	28.2788	30.9999	42.9207	19.3495	31.5264	39.7146	15.7048
TRINITY_DN10135_c2_g1	0.764806	7.96818	2.4486	12.3105	1.84416	2.88245	2.4081	1.84077	13.2025	1.03003	15.5339	7.42117	0	8.51613	3.50659	4.80748	14.6784	4.72544	10.0052	19.0459	0
TRINITY_DN10135_c2_g2	33.5824	8.13783	12.4569	6.36997	12.684	10.2062	13.9704	15.6522	8.51299	11.304	10.7065	11.2573	4.45896	15.6344	20.0349	12.0465	6.23074	11.3178	16.586	0	4.02807
TRINITY_DN10135_c4_g1	0.773345	6.86787	13.345	22.5765	10.1796	6.69009	8.7447	0	15.7554	10.3311	12.5469	13.7706	0	11.1357	15.6911	17.585	14.0028	11.5342	17.6358	3.80309	11.2579
TRINITY_DN101350_c0_g1	0	0	0	0	0	0	0	0	0	0	0	0	0	0	0	0	0	0	0	0	0
TRINITY_DN101352_c0_g1	0	0	0	0	0	0	0	0	0	0	0	0	0	0	0	0	0	0	0	0	0
TRINITY_DN101354_c0_g1	10.5449	3.49169	5.03279	0	4.03434	2.9552	4.43414	0	8.37898	7.92653	2.19574	6.62003	1.91998	3.00395	5.97783	5.74133	4.57503	6.28884	1.73511	1.49523	6.17078
TRINITY_DN101354_c1_g1	0	6.27407	0	1.03692	4.50377	0	0	0	0	0	0	2.03785	0	1.67625	2.73415	0	0.702795	0.907933	0	0	0
TRINITY_DN10136_c0_g1	328.307	241.992	243.733	289.584	233.812	276.08	297.728	131.526	267.184	286.92	300.046	328.216	256.095	407.297	416.072	221.672	275.083	270.995	310.445	272.162	182.887
TRINITY_DN10136_c0_g2	0	2.50381	0	2.06117	5.3829	0	3.94637	0	0	5.93824	6.36632	4.06507	0	1.66867	0.90461	0	10.5046	6.33739	11.2775	0	0
TRINITY_DN10136_c0_g3	20.5351	1.24092	6.03004	4.21877	2.71418	0	1.59765	0	0	5.93893	5.56046	3.03739	0	5.92579	5.63285	0	1.41143	4.53091	6.40427	0	0
TRINITY_DN10136_c1_g1	0	0	0	3.00749	0	0	0	0	0	0.902984	0.869096	1.83417	0	0	6.387	0	0	2.48807	0	0	0
TRINITY_DN101362_c0_g1	0	0	0	0	0.939319	3.10426	3.32869	0	0.926248	0	1.94797	0	2.15383	0	0	0	1.4793	0	5.57712	0	0
TRINITY_DN101362_c0_g2	0	1.31167	1.81898	0	0	0	4.7713	0	0	0	1.81202	0	0	0	0	0	0	0	1.48744	0	0
TRINITY_DN101362_c1_g1	0	8.13372	0	2.40429	0	0	0.946481	0	0	1.21981	3.19908	2.50976	0	0.611272	0.590002	0	0.875928	3.42931	3.53686	5.99825	0
TRINITY_DN101365_c0_g1	0	0	0	0	1.67102	0	0	0	0	0	2.77714	0	0	0	0	0	1.6378	3.1408	0	0	0
TRINITY_DN101366_c0_g1	0	5.54033	0	0	6.4023	0.968526	0.792063	0	0	0	0.889288	3.08967	0	3.46366	7.92083	8.08952	0.825963	1.92455	3.85477	5.08212	8.85818
TRINITY_DN10137_c0_g1	623.327	598.481	461.38	679.208	881.089	843.489	322.994	255.51	312.278	451.89	335.273	360.948	442.094	476.403	478.223	386.379	345.811	240.131	694.857	896.638	570.463
TRINITY_DN10137_c0_g2	15.6139	5.54063	0.614091	5.98578	0	6.76431	0.8047	0	0	4.18307	1.81543	0	0	3.46143	0	4.8488	3.12469	5.825	4.96694	0	2.2824
TRINITY_DN101370_c0_g1	0	4.1121	2.45739	0	1.86521	2.89047	4.02236	0	13.2353	1.04399	1.82087	0	0	9.47525	1.70418	0	1.53091	1.92916	0	0	0
TRINITY_DN101373_c0_g1	0	0	0	0	0	0	0	0	0	0	0	0	0	0	0	0	0	0	0	0	0
TRINITY_DN101374_c0_g1	0	1.31011	0	0	0	0	0	0	0	0	0	1.03956	0	5.00161	0	0	0	0	0	0	13.3892
TRINITY_DN101375_c0_g1	0	1.36777	5.5789	0	1.87565	0	0.812054	0	0	3.14936	0	0	0	0.865587	0	1.62262	2.27859	0	2.02009	0	0
TRINITY_DN101378_c0_g1	0	0	0	1.966	0	0	0	0	0	0.896167	0	0	0	0	0	0	0	0	0	0	0
TRINITY_DN101379_c0_g1	0	1.33366	1.90386	0	0	0	0	0	6.45177	0	0	0	0	0	0	0	0	0	0	0	0
TRINITY_DN10138_c0_g1	802.899	384.941	806.97	598.127	645.636	857.762	462.651	674.167	584.819	528.358	614.594	542.249	690.734	409.724	505.942	569.922	547.273	369.892	633.121	924.641	1175.38
TRINITY_DN101382_c0_g1	0	4.03405	0.608265	11.0675	5.52489	6.67419	5.57818	0	0	1.03075	0.9034	6.36285	8.51897	7.6494	1.70451	6.37079	1.49457	2.84922	0	0	0
TRINITY_DN101384_c0_g1	0	0	0.580704	0.99621	0	1.8478	0	0	0	2.88913	0	0	0	0	4.35479	0	0	1.76198	0	0	0
TRINITY_DN101384_c0_g2	8.44961	1.31453	3.07504	4.16362	11.0879	3.87811	4.03533	0	4.43798	3.08241	0.923535	8.45405	14.8228	0.854363	2.69619	4.84263	6.54382	2.82394	8.55643	2.55227	0
TRINITY_DN101384_c0_g3	0	2.43489	2.38925	0	2.6909	0.97703	3.96745	0	0	0	1.84876	6.9748	0	4.21486	0.948871	1.61047	0	2.68646	2.43665	10.0689	0
TRINITY_DN101384_c0_g4	7.82107	3.77705	10.9233	3.48854	9.53328	8.64867	3.34908	8.522	3.13726	7.35123	14.4471	10.4743	20.4448	18.9598	4.38891	3.71064	9.842	5.69204	17.0572	0	6.87299
TRINITY_DN101384_c0_g5	0	12.3541	1.20856	8.77014	2.7671	0	0	0	12.2256	4.11736	6.24716	6.32737	6.50418	6.83916	12.2891	7.9738	5.46181	0.959093	0.974922	6.31894	6.71995
TRINITY_DN101385_c0_g1	10.4777	1.31181	1.19369	3.9636	3.60762	2.80639	0	0	0	0	0	1.03832	0	0.832388	0.840757	0	0	3.71449	2.43322	0	0
TRINITY_DN101389_c0_g1	0	4.07516	0	0	3.599	0	1.55292	0	0	1.00205	8.72266	0	0	0	3.12488	0	0	0.943879	3.7855	0	0
TRINITY_DN10139_c0_g1	0	0	0	0	0	0	0	0	0	0	0	0	0	0	0	0	0	0	0	0	0
TRINITY_DN101390_c0_g1	8.64986	4.16352	4.23727	3.81941	1.84293	7.70948	2.38059	0	3.54061	5.1321	5.35091	4.17656	0	12.0917	0.802449	3.222	0.811025	7.71813	4.84404	0	0
TRINITY_DN101393_c0_g1	0	0	0	0	0	0	0	0	0	0	0	0	0	0	0	0	0	0	0	0	0
TRINITY_DN101395_c0_g1	0	11.0493	2.41161	7.48705	7.24314	0	8.01144	0	41.8497	2.95582	0	9.04068	0	5.95884	10.5583	1.62699	2.1255	1.80689	1.96679	0	0
TRINITY_DN101396_c0_g1	0	0	0	0	0	0	1.60959	0	0	0	1.84975	0	0	0.851624	0	0	0	0	0	3.81762	0
TRINITY_DN101397_c0_g1	0	0	0	0	0	0	3.06315	0	0	0	0	0	1.98202	0	2.82292	0	0	0	0	0	0
TRINITY_DN101399_c1_g1	0	0	0	0	0	0	0	0	0	0	0	0	0	0	0	0	0	0	0	0	0
TRINITY_DN101399_c2_g1	0	0	0	0	0	0	0	0	0	0	0	1.93212	0	0	0	0	0	0	1.42705	0	0
TRINITY_DN1014_c0_g1	26.0197	120.615	332.914	234.039	117.579	87.7309	172.939	373.465	59.6439	67.4242	87.8445	60.6901	123.248	164.166	96.6705	73.2008	397.754	114.489	137.008	93.816	93.9056
TRINITY_DN1014_c1_g1	420.832	189.007	253.315	240.354	222.62	242.919	195.846	419.926	213.259	232.829	255.141	255.144	321.437	189.076	236.713	215.804	295.538	145.259	254.031	346.399	373.688
TRINITY_DN1014_c2_g1	225.357	90.1346	74.9837	128.26	84.5442	36.2703	30.0773	0	31.678	56.6859	94.786	38.354	8.33488	26.7978	25.4426	62.124	77.5354	16.7295	164.782	116.904	41.9807
TRINITY_DN1014_c2_g2	0	0	0	0	0	2.00401	0	0	0	0	0.954173	0	0	0	0	0	2.26551	0.976682	3.64692	0	0
TRINITY_DN10140_c0_g1	139.627	112.253	112.015	85.1604	82.3897	117.58	116.252	52.5268	108.135	110.845	116.877	115.602	138.91	134.615	139.144	99.6837	119.493	99.3551	95.7399	94.9673	168.043
TRINITY_DN10140_c1_g1	25.4695	16.4346	10.3183	31.5435	17.5748	5.73133	21.4748	0	21.8594	13.4376	13.4569	15.9085	0	14.5428	16.6036	15.9771	14.6803	9.59744	20.616	19.0177	13.5335
TRINITY_DN101400_c0_g1	0	0	1.89264	0	0	2.07875	0	0	0	0	0.981271	0	0	0	0	0	0.744706	0.944	0	6.67797	0
TRINITY_DN101401_c0_g1	0	4.06676	0.60183	0	0.916567	0	0	0	0	3.07412	2.66972	0	0	0.847559	0	0	0	0.950743	0	5.02691	0
TRINITY_DN101404_c0_g1	0	2.52903	6.03603	1.03895	1.81039	1.92712	3.18475	0	0	0.999165	3.66837	3.07874	0	0.841654	4.55666	3.19571	3.53398	3.6565	3.95849	0	0
TRINITY_DN101407_c0_g1	0	1.29837	0	0	0	0	0	0	0	0	0.93243	0	0	0	0	0	0	0	0	0	0
TRINITY_DN101408_c1_g1	0	0	0	0	0	0	0	0	0	0	0	0	0	0	4.58776	0	0	0	0	0	0
TRINITY_DN10141_c0_g1	0	1.29161	0	2.1121	0.921982	0	0	0	0	4.07801	0.932531	0	0	4.28393	0	0	3.60193	0	0	0	0
TRINITY_DN10141_c1_g1	3.06778	1.36305	0	5.80904	1.83224	5.681	0	0	0	3.06719	2.65936	4.19013	0	3.39595	8.14018	0	4.64716	3.8099	1.45269	0	6.67542
TRINITY_DN10141_c2_g1	0	12.0466	32.1507	22.1004	6.42433	11.4085	9.53617	17.3245	15.6741	14.3826	8.11139	7.3987	0	11.859	7.66286	4.76373	17.0955	5.67544	11.367	0	29.4134
TRINITY_DN10141_c3_g1	11.6473	5.51817	4.2594	13.7672	1.85715	6.71446	7.17796	19.243	0	5.18219	1.7978	6.374	17.4319	8.59843	12.4074	6.4183	4.69395	10.6142	5.40368	3.8158	0
TRINITY_DN10141_c4_g1	3.92263	9.71292	11.5028	14.3743	7.38096	12.512	3.17495	0	1.76718	8.22219	8.92273	14.6571	0	12.9441	16.1002	9.65595	7.26423	12.5435	7.27605	15.2366	4.4584
TRINITY_DN10141_c5_g1	0	1.39203	0.638024	0	0	0	3.34529	0	0	0	0	0	0	0.888199	0	1.66926	1.5411	1.97678	0	0	0
TRINITY_DN101411_c0_g1	0	0	0	0	0	0	0	0	0	0	0	0	0	0	0	0	0	0	0	0	0
TRINITY_DN101413_c0_g1	0	1.19105	0	0	1.78171	0	1.57847	0	7.90613	0	0	2.9242	0	0	0.969788	0	0	1.76299	0	0	0
TRINITY_DN10142_c0_g1	0	2.71313	3.02048	11.823	3.67614	3.79633	6.32958	10.913	0	4.11236	6.25523	3.16683	0	5.94643	0.831066	4.76133	3.04752	3.80949	4.40454	11.3426	0
TRINITY_DN10142_c0_g2	19.3994	15.1465	25.0198	17.8392	18.5998	11.5246	18.3923	23.8955	20.2194	16.628	12.6277	28.7901	2.17571	31.8231	24.2053	19.2762	6.21461	22.1935	12.3378	10.1976	24.9455
TRINITY_DN10142_c0_g3	6.14409	36.1805	32.6724	20.3581	15.9861	51.6854	10.081	15.8187	20.9042	13.3461	11.3158	9.99195	0	15.5719	14.0223	7.27818	15.5253	22.8539	25.2883	24.741	23.1968
TRINITY_DN10142_c0_g4	0	25.6936	22.4701	20.622	11.729	5.44711	2.58556	1.48563	9.26583	5.88008	5.82629	15.4894	1.7698	28.5032	12.8058	16.0967	15.4063	15.6561	9.54636	3.76122	9.13884
TRINITY_DN10142_c1_g1	6.18982	4.86382	0	6.54227	0.910915	1.00425	5.65003	31.2572	0	0	12.2805	7.96093	4.17806	5.16951	11.9263	6.60193	3.58809	7.20549	2.45644	11.5716	19.4954
TRINITY_DN10142_c2_g1	0	0	6.78383	0	1.85251	9.04873	0.818682	0	9.0945	1.01002	2.85681	2.06327	0	0	0	0	0.723651	0.925161	0	0	8.96991
TRINITY_DN10142_c3_g1	0	0	0	0	0	0	0	0	0	0	0	0	0	0	0	0	0	0	0	0	0
TRINITY_DN10142_c4_g1	9.37912	6.93398	4.2415	4.82472	4.62424	2.88242	4.7665	0	11.4578	3.0915	6.25573	7.36376	0	11.2033	4.86324	8.03552	5.60045	8.68751	3.89293	8.88802	0
TRINITY_DN101421_c0_g1	10.7573	3.96471	0.615462	4.15646	3.70244	0.968932	4.03741	0	0	1.03024	5.53607	0	14.8515	15.3938	7.15571	0	2.19073	0	0	14.0422	20.5846
TRINITY_DN101423_c0_g1	14.83	0	1.22006	3.29612	1.83904	1.01197	2.44349	22.9193	0	0	0	0	0	1.73804	0	0	0.723667	0	0	1.29616	0
TRINITY_DN101423_c0_g2	0	1.39016	0	1.95411	3.7224	4.81826	11.9853	0	5.29841	1.03771	5.3962	0	0	1.72855	0	1.61191	5.56753	0.96915	4.41544	0	0
TRINITY_DN101425_c0_g1	0.762239	6.62114	0	11.2389	0.918931	11.4877	1.59957	0	10.5237	7.18733	9.10347	2.11355	0	0.848702	13.092	1.59673	5.12356	2.82677	14.9543	3.79623	2.2736
TRINITY_DN101426_c0_g1	0	1.31684	0	3.09695	2.76211	3.85358	3.21225	0	0	1.02558	0	1.05551	0	0.850743	0	4.81554	0.727364	1.88085	0	0	27.3063
TRINITY_DN101428_c0_g1	0.775903	0	0	0	0	2.00135	0	6.6346	15.3285	0	4.72652	3.04693	0	0	0.973878	1.64856	2.15297	0.914158	8.45822	0	0
TRINITY_DN101428_c1_g1	0.778424	0	0	0	5.56826	15.8976	0	0	0	1.02094	2.83606	2.09217	0	0	0	0	2.17003	0	2.53303	5.17782	0
TRINITY_DN10143_c0_g1	57.2241	35.7593	72.2955	31.3832	77.8216	69.021	81.9382	14.3049	54.8735	65.4655	71.7338	109.802	31.4493	77.6496	52.8619	55.9053	74.718	58.1996	54.4166	59.0471	48.3288
TRINITY_DN10143_c0_g2	27.7904	2.50113	9.15312	4.29173	15.5727	0	2.42809	7.53265	23.3586	3.00051	4.70166	16.3487	31.4588	7.72952	18.2082	3.27684	7.15297	7.32485	0.49818	6.41041	0
TRINITY_DN10143_c1_g1	16.9576	9.75772	48.8933	5.41603	11.8152	14.9732	19.3197	5.65574	46.5608	14.73	32.0196	41.9251	0	8.5839	18.6665	14.7764	20.0043	16.2271	22.1295	5.11888	52.124
TRINITY_DN101430_c0_g1	6.22138	2.74229	0	0	0.936857	5.81581	0.809733	0	0	0	0.917427	0	0	0	0	1.61951	0	5.8044	0	0	0
TRINITY_DN101434_c0_g1	0	1.25776	0	0	0.937211	2.05871	0	0	0	0	0	0	0	3.54067	0	0	0	1.85926	0	0	0
TRINITY_DN101436_c0_g1	0	0	0	0	0	3.01754	0	0	0	0	0	0	0	0	0	0	0	0	0	0	0
TRINITY_DN10144_c0_g1	116.012	110.594	105.335	119.471	72.121	66.1373	72.0644	183.506	63.1087	79.5296	73.1478	82.857	48.4691	95.607	78.1073	85.4459	54.3909	71.776	98.176	43.9614	82.1935
TRINITY_DN10144_c1_g2	12.6376	2.77912	3.63642	6.66515	0	8.70026	5.56038	0	0	1.02598	0	1.04195	0	1.73192	2.40161	3.23112	4.08544	0	0	0	4.45222
TRINITY_DN10144_c3_g1	0	9.60872	6.69412	0	6.49118	3.83048	4.78469	0	7.01239	3.10902	1.79907	3.19003	0	5.14535	2.49812	8.0085	6.19305	5.7725	1.47665	5.08461	0
TRINITY_DN10144_c4_g1	0	0	1.26387	0	0	6.93282	0	0	0	0	0	0	0	0	0	3.30674	0	0	0	0	0
TRINITY_DN10144_c5_g1	0	0	0	0	0	0	0	0	0	3.95354	0	0	0	0	0	0	0	0	0	0	0
TRINITY_DN101440_c0_g1	0	1.32289	10.3334	4.0639	2.74843	1.90647	3.18678	0	4.36741	8.19534	1.81232	4.21737	0	8.45833	0.866717	6.36112	4.39051	9.40296	1.49006	10.0894	0
TRINITY_DN101441_c0_g1	0	6.8447	0	2.94996	1.84787	2.86263	0.794272	0	5.2412	1.03227	4.47887	5.29404	0	0	0	4.7881	4.63911	4.79444	0	0	0
TRINITY_DN101444_c0_g1	0	1.24134	7.74526	2.06189	1.7867	0.954914	3.14862	18.2268	0.869344	0	0	5.0418	0	0	1.81655	3.16393	0	3.59741	1.4634	0	2.19306
TRINITY_DN10145_c0_g1	0	0	0.59003	10.0895	7.0794	6.07503	4.65746	0	3.6936	3.92087	1.78456	7.55996	0	3.28506	10.9412	1.5558	5.10168	1.79375	9.38771	2.64693	0
TRINITY_DN10145_c0_g2	0	1.29799	0	0	0.914462	0	1.59897	0	0	0	1.83115	1.04463	0	0.845994	11.6072	1.59896	0.718743	0	2.49289	0	0
TRINITY_DN10145_c0_g3	11.4446	33.8385	6.71569	16.5619	16.5046	7.7101	16.8344	0	23.813	13.2464	24.7871	11.5219	0	5.93788	32.2294	24.0489	15.1342	23.3263	21.9964	19.0131	18.1196
TRINITY_DN10145_c0_g4	0	3.8221	3.59212	2.03283	2.6976	5.67534	0.786295	0	0	1.99655	4.50569	0	0	4.99259	7.04244	4.71845	0	1.8286	0	0	0
TRINITY_DN10145_c1_g1	0	6.24058	1.30919	0	6.83884	0.907471	0.873999	9.2226	0	0	0	1.08109	0	1.56944	4.58459	1.49768	0	0.835036	0.909004	6.95426	0
TRINITY_DN10145_c1_g2	0	0	0	0	0	0	0	0	0	0	0	0	0	0	0	0	0	0	0	0	0
TRINITY_DN10145_c1_g3	0	12.4722	16.3544	2.81647	5.48433	3.88419	4.75753	0	4.47146	10.1832	1.78012	2.05583	20.1343	12.1456	1.58229	9.73123	10.7927	12.5175	1.92832	0	2.21561
TRINITY_DN10145_c2_g1	13.9451	36.7643	18.0132	22.7732	20.6796	30.5629	25.587	0	27.9314	14.3137	9.55919	7.0528	49.3808	29.4926	40.1376	25.7836	20.2367	25.6374	59.3953	18.3174	23.704
TRINITY_DN10145_c3_g1	0	4.13553	4.82632	9.64115	0.921181	2.86521	4.74589	0	0	1.02681	11.5704	5.24525	0	4.28388	0	4.79316	5.54238	3.84071	7.27643	1.2635	0
TRINITY_DN10145_c5_g1	0	1.21739	3.01419	3.25151	0.908124	4.99185	0.804344	0	6.26515	0.980053	2.8241	0.996295	6.24706	0	1.96828	22.9846	2.85712	8.99929	0.490958	14.0724	0
TRINITY_DN10145_c5_g2	5.2357	1.15723	3.43719	2.23818	3.36892	0	0	0	0	3.51108	2.24369	3.60347	7.33627	0.719296	0	1.80788	3.31637	3.22557	2.7826	0	0
TRINITY_DN10145_c5_g3	0	15.3433	5.47585	7.30639	11.8575	4.84002	9.61276	0	9.72002	7.06314	0	7.25628	0	1.69472	11.863	8.03418	11.4038	8.30745	1.99362	5.06534	0
TRINITY_DN101450_c0_g1	0	1.24802	0	0	1.87874	5.19108	4.16278	0	0	0	4.88112	0	0	5.33865	0	0	1.48272	1.85341	3.54036	0	0
TRINITY_DN101450_c1_g1	9.34416	0	0	0	0	1.97998	0	0	0	0	0	1.05743	0	0	3.73977	0	0.727614	0	0	0	0
TRINITY_DN101453_c0_g1	5.21608	0	4.74536	3.07479	1.77883	0.949307	4.69947	7.25423	0	0	0.904039	8.04335	0	0.827838	0.90137	0	0	2.68835	0.971588	0	6.55617
TRINITY_DN101455_c0_g1	0	0	0	0	0	0	0	0	0	0	1.8622	2.03997	0	0.850727	3.76465	0	2.12867	0.91209	0	0	0
TRINITY_DN101456_c0_g1	0	0	0	2.66302	0	0	0	0	0	0	0	0	0	0	3.83869	0	0	0	0	0	0
TRINITY_DN101457_c0_g1	0	1.29276	1.79883	2.01907	0.901919	2.82873	6.29067	0	0	2.01161	0	0	0	5.83478	0.866286	4.71484	0	1.84499	0	0	0
TRINITY_DN101459_c0_g1	0	2.76567	7.86346	12.1545	5.46649	3.88264	2.37483	0	0	5.07725	9.77303	4.09407	11.1874	7.80004	3.15358	3.24209	2.49467	1.92184	0.481052	5.08259	0
TRINITY_DN10146_c2_g1	0	0	0	0.933234	1.72945	0	0	0	0	0	0	0	0	0	0	0	0	0	7.39195	0	0
TRINITY_DN10146_c3_g1	0	8.50277	0.60113	6.47241	6.33576	1.98819	5.61166	0	6.24193	4.88972	1.87574	3.97639	0	3.41939	2.93518	4.90515	2.84597	3.59115	0	0	12.9772
TRINITY_DN101460_c0_g1	87.4017	18.4565	23.9669	55.7116	44.0461	94.4053	16.0825	66.5269	17.0228	56.2411	54.6132	40.2719	35.3569	24.5205	40.08	76.7453	72.5086	50.7977	51.1215	93.8911	52.1029
TRINITY_DN101462_c0_g1	0	9.19125	1.56745	0	1.17543	0	2.07464	0	6.89373	2.57656	0	1.57951	0	0	2.42681	0	0	3.07225	0.489772	0	0
TRINITY_DN101465_c0_g1	0	0	7.07429	4.64435	2.69119	0	1.54552	0	0	1.99836	0	0	0	0	0	0	0	2.81882	0	0	0
TRINITY_DN101467_c0_g1	0	0	0	0	0.904206	2.97004	0	0	0	1.96029	0	0.996521	0	0	0	0	0	3.59666	1.95859	0	2.16648
TRINITY_DN101469_c0_g1	24.0508	2.70527	1.86126	0	0.935488	0.972618	1.62636	0	0.891147	2.09221	2.77275	2.15318	0	0	0	3.2462	3.74319	0.96068	4.56011	0	0
TRINITY_DN10147_c0_g1	0	1.1748	12.4063	14.6619	5.63277	3.67096	13.8617	0	17.6712	6.52809	1.95739	2.31987	2.40914	3.1775	5.1299	12.0717	5.46367	6.65527	0.464896	5.92774	0
TRINITY_DN10147_c0_g2	17.4927	12.5406	18.8467	21.8521	23.9671	20.4062	37.4366	19.3513	11.6192	13.3474	13.4181	30.1657	20.1136	21.7422	20.7854	29.225	18.9827	7.74516	19.8868	14.0472	28.9795
TRINITY_DN10147_c0_g3	0	9.06955	20.1761	12.4961	6.42392	10.6491	12.0556	47.2841	10.6235	5.0884	10.147	11.5031	12.6147	17.8599	12.6709	8.04522	6.47076	0.931702	20.0278	13.9794	2.26527
TRINITY_DN10147_c0_g4	0	0	3.49696	3.00239	3.49498	0.928041	5.37432	0	0	0.966162	3.53497	3.97029	0	1.62392	1.75135	0	0	0	2.38767	0	0
TRINITY_DN10147_c1_g1	4.67305	19.3755	3.63913	4.85916	14.82	0	5.56673	0	15.8249	25.8179	4.47508	9.50341	4.37594	16.3469	6.53253	4.81383	15.848	23.1521	1.95265	6.34922	8.97106
TRINITY_DN10147_c1_g2	0	19.4198	17.609	19.6626	12.7828	33.1571	11.1219	18.4565	33.2557	18.3223	16.0473	17.4215	20.241	21.7565	26.0696	30.9421	35.9864	24.1001	8.20369	34.4372	31.0505
TRINITY_DN10147_c4_g1	0	9.5103	1.82465	5.98398	11.0825	9.53933	12.7418	0	11.3558	7.23668	9.00867	12.7453	8.58479	5.11876	1.68414	9.57235	16.7068	5.73304	1.48073	8.86997	4.53069
TRINITY_DN101471_c0_g1	0	0	0	0	0	0	0	0	0	0	0	0	0	0	0	0	0	0	0.480012	0	0
TRINITY_DN101472_c0_g1	0	0	0	4.74547	0	0	0.747861	0	0	0	0	0	0	0	0	0	0	0	0	0	0
TRINITY_DN101474_c0_g1	0	2.5042	0	3.05128	0.891182	0	0	0	0.862319	0	1.79841	0	0	0	0	0	0	0	0	0	0
TRINITY_DN101475_c0_g1	32.7473	62.8361	16.4419	31.5018	33.3955	25.0626	37.9781	0	9.56283	32.2874	31.584	29.3972	19.1354	19.3413	22.7188	41.4187	45.0308	52.9989	14.2574	37.828	26.3668
TRINITY_DN101475_c2_g1	0	0	0.61254	0	0	0	0	0	0.88776	0	3.70178	0	0	0	0	0	0	0	0	2.54748	11.3345
TRINITY_DN101475_c3_g1	0	2.56955	0	0	0	0	1.68322	0	0	0	0	0	0	0	0	0	0	0	0	0	0
TRINITY_DN101478_c0_g1	0	1.34046	0.620453	13.5626	0	0	0	0	0	1.04214	1.85504	0	0	0.862909	0	1.62556	1.48103	0	0	0	0
TRINITY_DN10148_c0_g1	21.7483	2.79859	0.62039	9.02668	7.25698	0.974733	5.488	0	0	6.93434	0.878937	0	0	0	7.91884	3.35324	0.877508	0	0.474521	37.4817	0
TRINITY_DN101480_c0_g1	0	0	0	0	0	0	0	0	0	0	0	0	0	0	0	0	0	0	0	0	0
TRINITY_DN101484_c0_g1	0	0	0	0	0	0.976567	0	0	0	1.04171	0	0	0	0	0	4.88314	0	0.955426	0	0	0
TRINITY_DN101485_c0_g1	0	2.66907	4.26092	2.02466	11.0323	0.954043	0	0	10.4907	1.02851	5.43485	1.05807	0	1.69691	3.44005	3.18531	1.479	3.78319	0	5.05718	0
TRINITY_DN101488_c0_g1	77.8562	30.3638	42.5917	59.7409	23.987	27.8908	30.1767	12.2111	16.6053	25.1168	29.8254	42.8152	5.88353	35.0335	26.4921	35.7918	22.6341	48.1901	32.9946	14.9093	31.9938
TRINITY_DN101489_c0_g1	0	0	0	2.98215	0	0	0	0	0	0	0	0	0	0	0	0	0	0.851412	0	0	0
TRINITY_DN10149_c0_g1	0	12.9858	45.0705	9.65073	17.3855	27.3308	13.1285	27.4697	21.0721	28.023	24.846	38.8187	4.61054	14.3379	26.7203	23.4951	14.1759	27.9178	21.1047	21.9004	10.6398
TRINITY_DN10149_c0_g2	0	2.57229	0	3.14977	1.83498	4.86856	4.02893	0	11.555	0	1.85464	1.04272	4.20316	2.55706	5.5075	3.23262	0.716937	0.928491	1.00269	8.91659	0
TRINITY_DN10149_c0_g3	7.67495	1.29725	7.36009	6.2756	4.60179	2.91669	15.3226	0	9.77548	10.2011	9.26273	14.6712	2.10822	11.9482	6.37155	9.69089	5.7654	10.2713	2.51128	0	4.54176
TRINITY_DN10149_c0_g4	0	0	0	1.99243	0.8585	0.922642	0	0	0	0	1.75315	1.92822	0	0	0	0	0	0	0	0	0
TRINITY_DN10149_c0_g5	22.9253	6.94079	11.505	3.79526	4.59651	2.90039	3.17392	0	4.44442	3.07152	8.9134	8.30956	0	20.7777	3.99034	9.69311	4.91501	9.64512	5.802	6.35839	13.3327
TRINITY_DN10149_c1_g1	25.8758	37.0693	20.1756	10.067	20.3658	47.8511	36.4893	94.8423	13.475	21.2588	29.3004	38.5466	3.91944	26.9959	19.2021	16.6145	24.3291	14.2593	35.6309	9.1558	47.1796
TRINITY_DN10149_c1_g2	0.765564	6.30458	2.43307	1.05695	0.912782	3.91726	0	0	0	5.0112	0	1.02623	0	0.851294	4.67872	6.48439	0.711113	5.49889	0.497628	1.27345	4.46431
TRINITY_DN10149_c2_g1	0	1.33877	3.00531	5.93068	5.47207	0.9426	0.787213	0	0	2.04209	6.23818	3.14733	0	4.21117	1.67098	0	2.24052	6.59916	3.90837	7.51047	0
TRINITY_DN10149_c2_g2	11.5392	13.3932	12.3079	0	13.9128	15.4412	11.2923	2.77617	2.653	8.29714	2.75225	19.2139	0	3.42536	20.1821	6.44014	0.740841	12.3757	10.0571	12.7685	11.474
TRINITY_DN10149_c2_g3	12.2407	6.76644	15.1636	0.995961	11.0491	1.9025	2.38275	0	0.871147	4.12292	2.69661	4.2363	0	0.850443	11.7777	0	1.51146	5.71396	6.89634	6.3173	4.52002
TRINITY_DN10149_c3_g1	39.466	4.12655	0	2.91651	10.1496	0	4.75352	0	1.74876	3.08798	1.78435	4.21481	0	5.99163	5.72059	3.19303	2.35194	0.960155	8.28054	1.26447	0
TRINITY_DN10149_c3_g2	43.708	17.6668	45.3739	48.9579	22.3345	8.37431	12.6392	46.8348	1.92524	6.6442	3.85763	10.6384	10.8298	0	16.8777	5.24729	5.88926	13.436	3.13819	36.188	26.6508
TRINITY_DN10149_c3_g3	0	9.53327	15.7258	7.87432	10.1319	15.218	4.75473	0	0	7.20851	8.0499	24.3075	10.7618	13.6271	11.6121	6.3636	16.0995	5.73169	9.3021	3.78863	11.2467
TRINITY_DN10149_c3_g4	0	1.25566	1.8305	0	1.83095	0	0	19.7089	0	1.00158	0	4.09797	0	0	0	0	0	3.66779	0	2.55942	0
TRINITY_DN101492_c0_g1	0	0	0	0	0	0	0.780378	0	0	0	0	0	2.03531	0	2.66692	0	0	0	1.94214	0	0
TRINITY_DN101492_c1_g1	0	0	0	1.95741	0	0	0.776835	0	0	0	3.52061	1.03462	0	4.14815	0	1.55371	0	0	3.37756	0	0
TRINITY_DN101493_c0_g1	0	0	0	0	0	0	0	0	0	0	0	0	0	0	0	0	0	0	0	0	0
TRINITY_DN101494_c0_g1	0	3.97125	0	0	0	0	0	0	0	0	0	0	0	0	0	0	0	0	3.44645	0	0
TRINITY_DN101496_c0_g1	0	6.90647	0.602546	2.8318	0	0	3.15823	0	3.53842	0	0	0	0	0	5.55791	1.60767	0	4.79867	10.5839	0	0
TRINITY_DN101496_c1_g1	0	0	0	0	0	0	0	0	0	0	0	0	0	0	0	0	0	0	0	0	0
TRINITY_DN101497_c0_g1	0	2.64027	7.48249	0	1.87161	0	4.09896	0	5.41932	1.03751	5.64767	4.26387	21.4379	6.07286	0	1.64158	1.46599	8.54836	6.63816	6.48179	0
TRINITY_DN1015_c0_g1	950.83	542.416	767.155	737.377	758.288	572.235	662.134	2114.12	752.944	708.878	580.078	593.029	1416.1	552.355	598.985	634.622	665.987	566.228	698.956	1118.65	1133.16
TRINITY_DN10150_c0_g1	0	0	0	0	0	0	0	0	0	2.05432	0.923897	1.05621	0	0	0	0	2.90687	0	6.04041	3.82907	0
TRINITY_DN10150_c0_g2	0	0	0	3.9342	0	0	0	0	0	2.00779	0	3.09851	0	0	5.00431	0	0.724966	0.923915	0.966904	4.9328	0
TRINITY_DN10150_c1_g1	0	1.21934	0	5.21726	3.56802	0.96579	1.57614	0	0	0.974564	2.74577	0.995812	0	3.34352	0	0	0	0	0	0	2.16594
TRINITY_DN10150_c2_g1	0	1.36493	0	0	0.925304	0	0	0.915618	0	2.07025	2.7	0	34.518	0.85514	0	0	0	0	0.985814	0	0
TRINITY_DN10150_c4_g1	3.28821	0	0	0	0	1.05664	0	0	0	0	2.0027	0	8.93605	0	0	1.74459	2.28591	4.88018	0	0	0
TRINITY_DN10150_c5_g1	0	2.70645	1.25531	0	0	0	7.40799	0	18.0754	0	0	2.16632	0	3.4901	0	0	3.73695	0	0	0	14.0054
TRINITY_DN10150_c6_g1	0	0	0	0	2.70792	0	0.800303	0	0	1.9357	0.938849	2.94256	0	0	0	6.55843	0	1.77959	0	5.10185	0
TRINITY_DN101500_c0_g1	3.01916	1.19055	1.76975	2.12496	0	0.978598	0	0	0	0.958765	0	0	0	0	5.79515	0	0	1.76092	0	0	0
TRINITY_DN101502_c0_g1	0	0	0	0	0	0	0	0	0	0	3.40042	0	0	0	1.60396	0	0	0	0	0	0
TRINITY_DN101504_c1_g1	0	0	0	0	0	0	0	0	0	0	0	0	0	0	0	0	0	0	0	0	0
TRINITY_DN10151_c0_g1	473.905	1144.37	466.473	697.787	468.603	654.702	603.041	1023.33	763.359	551.252	401.192	406.006	612.507	354.684	532.622	361.569	442.804	924.591	382.795	320.587	375.323
TRINITY_DN10151_c2_g1	0.753212	0	1.19743	1.03816	2.69344	0	0.774157	0	0	0.966544	0	0	0	0	0	0	0	0	0	0	0
TRINITY_DN101510_c0_g1	14.1366	36.0841	12.1081	24.8776	9.22158	10.5935	7.93734	0	11.4962	18.4911	21.4112	12.5499	0	6.04334	9.64725	12.8811	11.3245	32.8078	15.9989	1.26996	6.68415
TRINITY_DN101512_c0_g1	0	0	0	0	1.84261	1.90281	0	0	0	0	0	0	0	0	0	0	0	0	0	0	0
TRINITY_DN101513_c1_g1	0	0	0	0	0	0	0	0	0	1.84387	0	2.81054	0	0	1.85751	0	0	0	2.77121	1.20527	0
TRINITY_DN101515_c0_g1	0	0	3.68333	0	0	0	0	0	0	0	0	0	0	0	0	0	0	0	0	0	0
TRINITY_DN101517_c1_g1	51.9742	18.0913	12.1654	30.169	18.3582	8.77627	42.9983	42.4796	45.8013	55.2212	39.3278	38.1932	35.9453	20.9089	15.8896	29.3168	39.1842	24.1736	11.1346	40.8874	28.9243
TRINITY_DN101519_c0_g1	4.55838	1.31855	0	0	0.915988	2.86426	0	0	0	1.02304	0	1.05297	0	0	0	0	0	0	0	0	0
TRINITY_DN10152_c0_g1	0	4.01357	4.83038	4.98663	3.65868	0.946752	2.37287	0	0	9.21624	3.58534	4.21215	0	2.53321	2.53142	3.16355	0.744338	2.8328	1.47417	7.54016	0
TRINITY_DN10152_c0_g2	6.49951	2.76397	15.2479	9.2399	16.2619	15.7655	14.3285	14.8831	16.3911	14.1532	15.1768	14.1017	22.7972	20.1343	16.4468	4.93302	11.1239	21.1642	25.5659	12.8024	2.21685
TRINITY_DN101520_c0_g1	0	1.25172	0	2.05316	0	0	0	0	0	0	0	0	0	3.32823	0	0	0	0	0	0	0
TRINITY_DN101526_c0_g1	6.94079	0	3.00674	1.08681	3.63175	5.00485	9.65411	5.66456	6.26768	0.977264	3.76628	1.98373	2.0822	6.01139	6.9343	1.64509	2.14582	2.69323	2.44841	5.12612	0
TRINITY_DN101528_c0_g1	0	0	2.49116	0	5.60558	0	0	0	0	0	2.85704	8.41053	12.829	0	0	0	4.36759	0	0.509586	0	0
TRINITY_DN10153_c0_g1	27.1875	4.13678	1.20585	6.732	2.76123	0	0.790486	0	7.88596	4.10294	0	1.04752	0	3.4279	8.07895	0	3.17582	3.84059	0	1.26315	0
TRINITY_DN10153_c0_g2	0	1.28674	0.630584	3.34746	0	0	0	0	0	0	0	0	0	0	0	0	1.48089	0.945729	0	0	0
TRINITY_DN10153_c1_g1	17.5909	5.52287	2.51494	4.46363	8.18248	2.98739	3.1874	0	0	5.11432	1.72921	2.9169	0	14.4227	13.1573	3.28988	2.49441	9.61951	3.30306	0	4.57013
TRINITY_DN10153_c2_g1	0	0	0	0	0	0	0	0	0	0	0	0	0	0.874835	0.943484	0	0.735562	0	0	0	0
TRINITY_DN101530_c1_g1	0	6.64938	0	0	0.91224	0	0	0	0	0	0	0	0	0	0	0	0	0	0	1.25407	0
TRINITY_DN101531_c0_g1	13.7283	2.66615	6.70006	2.02892	9.1956	0.95478	1.59676	7.32745	0	9.25728	0	3.17491	0	4.243	1.7256	1.59395	2.95287	4.72655	8.95026	3.79412	27.2655
TRINITY_DN101531_c1_g1	0	0	1.25002	1.09436	0	0	0	0	0	0	0	0	0	0.877846	0	0	0.731775	0.938911	0	0	0
TRINITY_DN101534_c0_g1	0	0	1.76631	0	2.69434	0	0	0	0	1.00056	5.20845	3.06162	0	1.67664	2.35604	0	0	0.938251	0	0	0
TRINITY_DN10154_c0_g1	6672.76	4723.44	7741.04	6054.14	6749.09	8332.82	6051.54	6764.58	6848.6	6228.92	7088.74	6821.02	8087.65	7738.09	7963.53	6637.14	6659.76	4427.82	7600.97	7735.68	7765.95
TRINITY_DN10154_c1_g1	170.439	248.919	164.775	150.31	172.26	190.226	164.532	219.521	223.152	175.455	176.754	157.528	185.158	240.321	213.503	232.651	206.219	200.58	171.637	161.313	173.667
TRINITY_DN10154_c1_g2	4.25006	28.1053	3.12946	29.3332	28.378	22.3978	12.1944	0	7.60007	17.5317	13.9993	0.949746	0	72.6743	24.9012	4.91542	11.3528	5.83254	9.81105	44.0439	2.2545
TRINITY_DN10154_c1_g3	0	6.86814	0	2.87847	1.83488	0	3.15137	0	0	2.04503	0	0	21.7388	0	0.806147	0	1.57957	0.956585	7.24569	1.25869	0
TRINITY_DN10154_c2_g1	16.8592	8.82572	15.8289	9.53112	2.74095	5.88621	12.0827	23.3507	16.9359	10.0268	18.6448	10.2655	0	6.81934	4.69004	11.3651	4.98288	7.33511	8.46543	6.37418	0
TRINITY_DN10154_c2_g2	0	0	2.44267	0	0.926584	0	0.799792	0	0	0	0	2.13175	0	2.56708	0	0	1.51755	0	0.496353	0	0
TRINITY_DN10154_c3_g1	0	26.3641	9.68543	14.2069	26.6332	14.506	70.5906	1.83461	40.9095	71.6008	76.6142	51.8481	0	0	0	50.0925	59.8957	78.09	14.9769	16.5284	4.44083
TRINITY_DN101540_c0_g1	13.2785	1.38169	3.6172	1.90901	1.83763	0	6.32332	0	4.3988	0	0	2.08544	13.1757	8.59253	14.4327	3.20485	0	7.6867	4.34764	0	6.66015
TRINITY_DN101541_c0_g1	0	1.38461	0	0	3.6739	0	1.58299	0	0	2.04576	3.55754	0	0	6.89826	5.59115	1.60859	5.68439	0.962403	6.75985	0	6.65759
TRINITY_DN101541_c0_g2	0	4.0914	0	0	4.50072	0.95439	0	0	0	1.00273	3.50285	3.03906	0	3.41218	0	0	0	2.84259	0	0	0
TRINITY_DN101542_c0_g1	0	2.78889	0	0	0	0.982154	0	0	1.8111	0	0	1.02823	4.53212	0	0.793388	1.63996	2.53308	3.8771	2.42616	1.28335	6.69026
TRINITY_DN101544_c1_g1	9.09968	1.30556	0	0	3.65438	2.86845	0	0	0	0	0	0	0	0	2.64545	0	0	0	0	0	0
TRINITY_DN101548_c0_g1	5.21105	0	0.592815	0	0	0	0	0	0	0	0	2.01105	0	0	4.49698	0	0	2.68798	0	0	0
TRINITY_DN10155_c0_g1	0	6.28321	1.30604	2.77766	2.65836	3.76862	7.09714	0	0	2.96257	7.28783	5.37555	0	0	0	16.7767	5.6475	6.4706	3.14861	2.7362	4.0331
TRINITY_DN10155_c0_g2	0	4.14548	0	2.80976	5.46995	4.83907	3.16218	0	0.891228	6.09364	0.887444	1.02547	0	9.5128	12.6264	3.2331	4.96198	0.960103	0.480706	6.34233	8.83696
TRINITY_DN10155_c0_g3	0	2.51466	3.65989	0	1.82975	0	2.42264	0	2.68416	3.0063	1.87202	5.12682	0	2.56565	0.946128	3.25925	1.4266	1.83381	2.49208	0	15.6073
TRINITY_DN101550_c0_g1	17.8974	15.3427	1.23243	12.2648	2.76926	6.66801	1.56599	0	4.51022	6.11391	19.5903	18.4956	6.76025	9.67685	7.10528	1.64106	0.827852	10.5281	8.26497	11.6382	18.1204
TRINITY_DN101551_c0_g1	0	2.6613	0	0	1.81194	0.936139	0	0	0	1.01426	0	9.37939	0	0.836731	0	0	0	0.936787	1.45505	0	0
TRINITY_DN101551_c0_g2	0	1.25633	4.9868	0	0.941158	0	0.833944	0	0	5.0651	0	5.14078	0	0	0	0	1.48289	0.93059	2.0304	0	0
TRINITY_DN101552_c0_g1	0	4.1443	0	0	0	1.91419	2.37546	0	0	0	0	4.19664	2.18738	4.29262	1.61807	1.60091	0	13.4658	7.76456	0	6.68832
TRINITY_DN101556_c0_g1	0	2.66574	0	2.91651	1.80875	2.80174	3.89505	0	0	0	0	0	0	0	0.820585	6.2471	0	3.74565	3.37563	0	0
TRINITY_DN101558_c0_g1	0	1.36683	3.67737	0	2.79092	0.961187	0.802602	0	6.16188	2.08289	0.908406	0	0	8.59228	2.55172	0	0.763124	0.962085	8.46392	3.82983	0
TRINITY_DN10156_c0_g1	7.51023	12.2587	2.45434	3.58598	10.5189	6.01915	27.0878	19.7984	12.1218	0.992198	5.35341	0	0	8.82703	0	0	3.56961	0	7.68955	7.71359	0
TRINITY_DN101561_c0_g1	0	0	0	3.02346	2.6932	0	0	0	0	0.999211	0.894889	0	0	0.829454	0	3.13132	0	0.915999	0	0	0
TRINITY_DN101562_c0_g1	0	0	0	7.41275	0	0.980632	6.35488	0	1.81094	1.01182	4.45539	4.04691	0	3.49009	1.56832	1.63684	2.54529	3.84591	0	0	0
TRINITY_DN101563_c1_g1	6.99468	0	1.23674	0	0	5.94664	1.63398	0	2.70688	3.06237	0.943563	0	0	11.226	12.2551	0	2.89158	1.86688	3.54403	0	0
TRINITY_DN101564_c0_g1	0	0	0	0	0.905515	1.88767	0	0	0	3.03403	0	0	0	2.50905	1.72366	1.57404	0	0.927747	1.96555	0	0
TRINITY_DN101566_c0_g1	0	0	0	2.8367	3.5602	0	3.05937	0	0	2.98217	6.03711	2.03861	0	1.64729	1.59182	0	0	8.31667	6.13055	0	0
TRINITY_DN101567_c0_g1	0	0	0	0	0	0	0	0	0	0	0	0	0	0	0	0	0	0	0	0	0
TRINITY_DN101569_c0_g1	0	1.31779	0.589504	11.5896	1.79085	0	0	0	0	5.01106	0.872927	0	0	4.963	0.815473	0	0	10.1923	1.43476	0	0
TRINITY_DN10157_c0_g1	56.7105	26.655	29.1845	63.9772	28.9333	47.8927	46.4182	0	37.8789	28.2631	38.9579	68.7479	123.341	73.4898	61.5208	55.7223	53.4024	29.4129	56.7402	23.9302	25.4888
TRINITY_DN101576_c0_g1	0	0	0.619046	0	0	2.93043	0	0	3.57884	2.1089	1.82841	0	0	0	0.83901	0	1.59958	0	0	0	0
TRINITY_DN10158_c0_g1	10.527	0	0	4.02886	0	6.60852	5.52131	0	1.72982	4.05242	9.87477	2.08535	0	5.02307	2.58049	4.72411	0	6.50864	4.91649	0	8.97154
TRINITY_DN10158_c0_g2	0	6.39712	0	2.12849	1.84334	0.98595	0	0	0	3.04279	14.0755	0	0	2.57609	0	3.26654	7.18449	0	3.01918	0	0
TRINITY_DN10158_c1_g1	9.87875	5.31285	4.24813	13.1399	5.49724	5.70779	3.18188	0	0	5.12418	16.264	3.16333	0	0	3.43862	6.35255	1.47105	10.3605	10.8993	8.82066	0
TRINITY_DN101585_c0_g1	0	0	0	2.7571	3.59488	4.91868	3.17473	113.259	2.72857	5.03227	8.01025	4.00389	0	0.873328	13.2535	3.28295	4.27924	0.958382	1.44235	0	0
TRINITY_DN101587_c0_g1	0	1.28727	0	0	0	0	0	0	0	0	1.79261	0	0	0	1.73535	6.27651	0	0.919306	0.979288	0	0
TRINITY_DN101587_c0_g2	0	1.14722	0.566602	13.1676	0.852626	0	0	0	0	0	0	0	0	0	0.916751	0	0	0	0.461716	0	0
TRINITY_DN101589_c0_g1	0	12.4201	0	0	9.97914	4.86419	7.91127	0	0	1.01185	13.3153	8.13388	0	15.6128	10.2034	9.74584	7.53312	7.67464	12.9681	6.35315	0
TRINITY_DN101589_c0_g2	0	14.4865	9.71268	3.05195	21.9453	1.9056	10.3481	0	14.8379	10.2143	21.7472	19.9751	0	32.0913	6.08533	9.53473	31.2952	10.3092	8.92958	12.5914	9.0489
TRINITY_DN10159_c0_g1	0	27.634	8.45909	13.0884	10.018	15.508	13.4439	0	1.78572	6.08942	0.887611	19.4457	0	4.32798	7.09304	17.8058	14.9352	24.9628	9.61305	0	35.3442
TRINITY_DN10159_c0_g2	6.2416	15.2349	15.1394	20.2848	12.9424	18.2315	23.8188	0	21.1217	20.6049	21.4391	16.834	0	2.58223	7.30302	27.2852	19.9361	12.5368	10.7061	16.4931	13.4137
TRINITY_DN10159_c1_g1	31.7502	77.7118	75.2418	91.386	56.2291	57.0406	70.4379	115.401	167.295	75.642	85.5113	61.1162	203.848	93.8397	60.5826	79.6227	115.678	111.799	69.5485	66.6568	91.0657
TRINITY_DN10159_c2_g1	0.775776	8.10378	4.34415	0	2.80607	5.83937	1.62681	0	11.5934	6.27541	0	2.15291	2.15296	1.72714	2.65468	4.8709	1.4942	2.88005	13.1847	0	0
TRINITY_DN10159_c2_g2	0	0	0	0	0	0	0	0	7.45936	0	0	0	0	0	0	5.14676	0	0.931028	0	0	0
TRINITY_DN10159_c3_g1	141.537	185.98	87.5639	131.088	112.272	118.72	155.273	152.089	115.715	123.663	136.495	152.373	269.009	195.43	157.475	149.693	206.193	187.101	132.266	106.545	170.206
TRINITY_DN10159_c4_g1	0	0	2.4294	0	0	0.998358	0.808267	0	0	3.9668	0	0	0	0	0	0	0	0	0	0	0
TRINITY_DN101591_c0_g1	0	2.67007	1.81757	0	1.83232	1.89906	0.793755	0	0	2.05124	0.900395	7.38609	0	0.845704	0.851409	0	2.2234	0.944019	2.46875	8.81793	6.77928
TRINITY_DN101592_c0_g1	4.12027	1.28996	0	0	0	0	0	0	0	7.28993	4.02671	0	0	0	0	1.75857	0.764551	0.957122	0	0	0
TRINITY_DN101593_c0_g1	0	0	0	0	0.922432	1.90536	0	0	0	5.14844	0	1.05569	0	4.26941	0.822778	1.59355	0.775832	0	0.976394	0	0
TRINITY_DN101593_c0_g2	0	2.60187	0	10.5854	2.78016	0	0	0	0	4.10353	0	0	0	0.860383	0	4.89231	2.89782	3.75415	6.58022	0	0
TRINITY_DN1016_c0_g1	2406.49	981.327	2098.57	1495.37	1427.48	2225.81	1386.62	3261.27	1472.57	1539.84	1685.6	1593.88	2272.18	1517.85	1527.7	1678.31	1850.51	1037.46	1813.36	2529.29	2506.51
TRINITY_DN10160_c0_g1	0	0	0.615275	0	4.61495	3.95842	3.25531	0	2.69933	1.01418	3.76342	5.19315	2.11237	2.58203	1.88989	4.91547	2.15744	1.85467	0	6.43862	0
TRINITY_DN10160_c1_g1	45.0344	32.6411	51.2704	19.0577	32.4087	56.067	8.05465	0	36.6962	4.57582	16.4052	27.7141	8.65547	18.1009	7.50787	16.8534	16.2792	8.76744	33.1558	82.6609	62.9834
TRINITY_DN10160_c2_g1	0	0	0	0	0	0	0	0	0	0	0	0	0	0	0	1.67584	0	0	0	0	0
TRINITY_DN10160_c2_g2	0	0	0	0	0	0	0	0	0	0	0	0	0	0	0	0	0	0	0	0	0
TRINITY_DN10160_c3_g1	0	0	5.30605	0	0.889369	0	0	0	0	0	0	0	2.0393	0	0.968171	0	0	0.880023	0	0	0
TRINITY_DN10160_c4_g1	0	2.32422	0	0	0	0	0	0	0	0	0	0	0	0	2.6801	0	0	0	0	0	0
TRINITY_DN101601_c0_g1	0	0	2.8061	4.02068	0	0	2.99305	0.875691	0	0	2.6244	0	0	0	1.82148	0	0	0	0.914662	0	0
TRINITY_DN101604_c0_g1	0	1.27459	1.22973	0	3.69072	1.97987	7.32098	0	5.39843	3.03932	2.82269	11.4109	8.44423	1.72105	0.94589	0	8.62589	6.48494	1.00605	0	0
TRINITY_DN101605_c0_g1	18.3975	23.6554	27.9817	16.962	24.7756	21.4582	35.0352	3.69444	17.0684	19.4248	25.0257	12.3804	60.6784	34.8518	38.9155	14.6614	26.6954	13.5361	18.8782	28.1116	22.2467
TRINITY_DN101605_c1_g1	0	0	4.85378	0	1.82093	2.93048	2.40802	0	0	0.999693	5.57062	3.07087	0	2.54739	20.5341	6.46791	7.80237	0.914153	3.47454	13.9724	0
TRINITY_DN101606_c0_g1	0	1.28485	0	0	0.932015	1.00165	0.821905	0	0.909838	0	0	0	0	0	0	3.3145	0	0	0	0	0
TRINITY_DN101606_c0_g2	0	0	0	4.99202	0.924533	3.81983	0.797221	0	0	0	0	2.1265	0	2.56213	0	7.98554	0.760217	0.956535	0.494109	3.8055	0
TRINITY_DN10161_c0_g1	7.38333	7.81984	6.25299	21.5255	2.59623	2.58884	8.94253	0	5.92824	12.5319	19.2631	14.7108	0	19.4649	9.79844	12.102	11.8241	11.7781	4.54939	0	3.03891
TRINITY_DN10161_c1_g1	0	6.87457	4.87639	0	2.78647	5.7551	0	0	2.63394	5.19016	0.901002	2.13016	8.69048	16.3202	8.34066	0	6.97855	0.963653	6.40927	0	0
TRINITY_DN10161_c2_g1	110.061	142.526	159.132	202.25	166.334	133.605	155.455	67.149	93.5009	165.318	204.667	210.554	73.4643	161.591	139.216	180.603	204.028	143.236	166.374	98.9019	207.514
TRINITY_DN10161_c2_g2	6.9178	7.77889	11.6694	22.0325	4.60635	0.974372	0	48.4885	28.495	14.2901	5.56985	13.6288	4.22131	15.3862	15.5384	16.1866	14.4189	14.9442	2.01185	0	11.3603
TRINITY_DN10161_c2_g3	0	2.52199	0.615296	0	0	0	1.63222	0	0	2.01702	0	0	0	0.865997	6.76422	0	3.60631	1.84648	3.51634	0	8.96249
TRINITY_DN10161_c2_g4	38.303	12.7124	5.62313	20.959	16.2909	18.5952	19.8953	0	16.2157	18.1968	10.8021	46.1586	10.0405	9.52065	16.3996	26.6605	26.5951	23.1425	6.36148	23.4491	0
TRINITY_DN10161_c2_g5	15.7667	88.7567	55.1395	28.8444	61.6979	41.9725	52.5555	18.8	38.0405	51.7627	43.7095	47.6612	44.1653	51.9778	60.863	51.6416	58.3936	43.8639	42.308	20.546	44.1913
TRINITY_DN10161_c2_g6	0	19.814	17.6354	2.03589	9.16133	11.4496	1.59432	11.8856	8.74123	5.11949	10.8872	15.8067	0	13.5376	13.9092	12.7318	16.0646	11.2765	19.8755	10.0922	4.53356
TRINITY_DN10161_c3_g1	0	6.0714	0	0	0	2.24201	2.93124	0	0	10.6836	9.03786	2.13089	0	0.987353	2.07949	0	1.34638	4.5391	5.23555	1.69474	0
TRINITY_DN10161_c4_g1	0	6.63417	3.4402	3.09101	1.87667	7.44698	0	0	0	2.02225	0.922859	1.99955	0	1.73197	1.748	0	5.2446	1.792	2.80063	6.45249	0
TRINITY_DN101610_c1_g1	0	0	0	0.989326	0	0	1.48207	0	0	0	0	0	0	0	2.66349	0	0	0.83566	0.454805	0	0
TRINITY_DN101614_c0_g1	0	1.32548	1.80806	3.00067	3.64365	0	0	0	8.65289	1.01951	0.895887	4.19531	14.7261	5.88472	0	0	0	0	0	1.25278	4.49574
TRINITY_DN101615_c0_g1	0	2.76199	1.20634	5.75674	0	1.91378	0	0	0	12.307	1.77902	0	0	0	4.02981	0	3.19133	0	9.2	0	0
TRINITY_DN101617_c0_g1	0	0	0	0	0	0	0	0	0	0	0	0	0	0	0	0	0	0	0	0	0
TRINITY_DN10162_c0_g1	447.15	442.967	471.438	433.325	398.321	420.147	482.807	474.188	518.753	499.148	506.632	674.188	545.822	574.835	575.464	479.068	597.053	519.893	463.385	471.928	549.143
TRINITY_DN101622_c0_g1	0	0	0	0	0.915969	0	0	0	0	0.985908	0	0	0	0	0	0	0	1.81137	0	0	0
TRINITY_DN101624_c0_g1	0	6.37854	3.03523	6.2484	2.73013	0	3.19698	0	0	2.01346	3.67916	0	0	5.07261	3.64186	3.20638	2.13335	0.920954	0	0	0
TRINITY_DN101627_c0_g1	0	0	0	0	0	0	0	0	0	0	0	0	0	0	0	0	0	0	0	0	0
TRINITY_DN10163_c0_g1	0	0	0	0	0	0	0	0	0	0	0	0	0	0	0	0	0	0	0	0	0
TRINITY_DN101630_c0_g1	0	4.00922	0.608035	7.06634	6.43168	12.389	3.98326	0	7.85708	4.11305	6.32741	8.46228	16.9731	5.93594	7.70866	0	2.22335	4.73015	9.41956	5.05493	2.26772
TRINITY_DN101635_c0_g1	0	2.60262	0	0	0	1.04196	0	0	0	0	0	0	0	0	0	0	0	0.95644	0	0	0
TRINITY_DN101637_c0_g1	0	2.38871	0	3.22061	0	0	2.38262	0	0	4.81843	0	1.95495	0	5.93688	0	0	0	0	4.82976	6.3278	0
TRINITY_DN101638_c0_g1	0	0	0	0	0	0	0	0	0	0	0	0	0	0	0	0	0	0	0	0	0
TRINITY_DN101639_c0_g1	3.03748	3.8385	0	2.07492	2.72978	3.8521	0.798175	0	0	2.01582	3.66996	1.0353	0	1.68894	2.71323	4.79926	0.711846	0	2.48434	0	0
TRINITY_DN10164_c0_g1	30.1738	8.14977	11.2822	12.2215	10.624	25.8931	22.4016	14.4738	20.2805	18.6131	51.9162	15.95	36.7249	13.6082	33.8813	6.09547	26.3309	12.0642	13.5379	36.7857	49.7189
TRINITY_DN10164_c0_g2	18.4987	42.653	50.263	40.041	67.0826	38.1438	33.89	100.439	16.9031	69.617	68.4883	76.0563	100.297	47.3926	42.3467	58.53	58.5255	25.7456	44.5838	51.3762	78.3758
TRINITY_DN10164_c0_g3	8.08225	0	0	0	1.75201	0	7.72324	0	0	0.961367	0	0.984254	0	0	4.49679	0	0	0	10.5039	0	0
TRINITY_DN10164_c0_g4	4.86287	6.91031	18.2768	36.0766	9.04337	12.7854	21.4753	0	59.9668	17.1928	8.92111	15.1361	43.2157	19.2343	20.3732	16.4139	26.437	4.80922	23.6239	21.7418	46.5294
TRINITY_DN101640_c0_g1	4.22434	7.4637	12.8337	10.2661	14.4117	6.13392	6.58686	26.031	3.20971	3.79619	4.97131	4.87605	0	19.5705	7.5252	0	9.01915	7.88548	7.26783	11.6362	0
TRINITY_DN101640_c1_g1	21.7759	0	0	2.11448	0	3.93312	0.817007	0	0	0	0	5.32538	0	0	0	0	2.19685	1.89765	0	0	0
TRINITY_DN101640_c2_g1	0	0	5.4157	1.96043	1.8321	0	0	0	0	0	1.78011	3.15433	0	5.08155	0	0	3.8055	0	0.48727	3.76768	0
TRINITY_DN101641_c0_g1	0	0	0	0	0	0	0	0	0	6.97234	0	3.05209	0	6.00169	2.87859	1.63636	1.42728	0.91236	0.496589	1.27926	0
TRINITY_DN101643_c0_g1	0	16.5887	4.84054	25.148	5.54347	2.87328	12.693	16.4243	0	13.3885	13.3899	24.2024	28.4294	16.3244	15.4409	14.4203	23.0178	16.37	20.9224	8.86997	0
TRINITY_DN101646_c0_g1	0	0	0	0	0	0	0	0	0	0	0	0	0	0	0	0	0	0	0	0	0
TRINITY_DN101647_c0_g1	0	1.33713	0	0	0.933505	0	0	0	0	0	0	0	0	2.58799	0	3.25392	0	0	0	0	0
TRINITY_DN101648_c0_g1	0	0	0	0	0.939074	0	0	0	0	0	0	0	6.46086	0	0	0	0	0.95969	0	0	0
TRINITY_DN101649_c0_g1	0	1.34628	7.53087	0	13.2118	0	0.823426	0	0	0	5.64734	0	0	0	0	3.29244	2.97635	5.77502	0	7.81098	0
TRINITY_DN10165_c0_g1	0	0	0	0	0.908898	0	0	0	0	0	2.77868	0	0	4.23714	0	0	0	1.8275	0	0	0
TRINITY_DN10165_c0_g2	0	0	0	0	0	0	0	0	0	0	0	0	0	0	0	0	0	0	0	0	0
TRINITY_DN10165_c1_g1	30.4511	32.9213	47.6844	54.6334	31.1378	38.7408	41.4188	16.8549	42.3717	26.0549	24.9693	48.3628	32.2618	40.4025	68.2682	53.0468	34.8927	32.5436	32.75	20.5257	35.4076
TRINITY_DN10165_c2_g1	0	1.34535	4.20474	5.89232	0.913069	0.942894	1.57313	0	0	1.02174	5.33438	1.04924	0	21.9339	2.48687	0	5.27671	0.945323	4.38294	1.25239	0
TRINITY_DN10165_c2_g3	0	0	0	0	0	0	0	0	0	0	0	0	0	0	0	0	0	0	0	0	0
TRINITY_DN101650_c0_g1	0	0	1.79348	0	0	0	0	0	0	1.01494	0	0	0	0	0	0	0	0	0	0	0
TRINITY_DN101658_c0_g1	1.53443	1.31436	1.84317	5.19637	0.923201	6.77694	0	0	0	3.08039	1.84461	2.11251	0	5.12124	0	16.1233	0.726806	4.70417	4.02267	10.1976	9.12497
TRINITY_DN101659_c0_g1	0	0	0	0	0.82818	0	0	0	0	0	0	0	0	0	4.8274	0	0	0	0	0	0
TRINITY_DN10166_c0_g1	0	2.62931	1.21953	4.10652	3.66877	0	1.5993	0	4.39006	2.04567	4.56098	17.8889	0	10.1719	0	0	5.08261	6.56683	4.48879	1.2643	0
TRINITY_DN10166_c0_g2	0	8.54611	7.81236	14.9754	2.71097	10.8662	4.79851	41.1433	13.3327	7.85002	8.39369	4.99143	0	15.3068	10.6018	0	9.20506	0.899746	0.489692	0	2.17048
TRINITY_DN10166_c0_g3	6.39835	29.2224	41.3637	27.332	45.8856	12.6789	31.054	33.2483	40.4212	25.5611	25.9198	50.5624	38.2006	43.5631	20.6515	22.8051	42.5368	24.1723	6.77706	28.111	33.3715
TRINITY_DN10166_c0_g4	0	17.3588	13.9731	24.2072	19.2789	1.90441	19.8997	32.8858	2.61684	6.16442	5.41897	13.7397	0	26.2658	17.1161	11.1284	14.8099	6.61669	4.45817	6.31339	13.5949
TRINITY_DN10166_c0_g5	46.7216	10.8098	10.3453	27.0934	11.0724	21.9482	15.9429	0	4.36879	13.4272	9.93255	20.1755	0	21.291	13.5765	35.0802	15.8063	20.0128	4.94962	27.8706	11.3456
TRINITY_DN10166_c2_g1	0	0	1.24211	0	0	6.88776	15.5139	0	0	1.03337	0	6.37029	12.8114	19.8741	11.0467	1.63503	2.19022	9.46029	0	6.45594	0
TRINITY_DN10166_c4_g1	3.10429	0	1.22389	0	0.91902	0.998733	0	0	0	0	0	3.06856	0	0	0	0	0	0.917944	0	5.15152	0
TRINITY_DN101660_c0_g1	0	5.18312	0	7.1924	0	0.956995	2.38917	0	8.75989	0	2.73452	1.04204	0	0	2.66287	0	0.716973	2.78467	1.98647	1.25924	0
TRINITY_DN101661_c0_g1	0	3.06915	0.476136	4.41506	1.0362	2.14018	0	0	0	3.47353	1.40441	0	0	4.34505	5.28402	2.52622	0.866069	2.59238	2.19896	2.8403	0
TRINITY_DN101661_c1_g1	17.6389	1.23825	1.27948	16.8897	7.32981	5.2317	2.51296	13.592	1.60781	1.07677	13.1652	4.35127	0	3.11078	2.81837	1.71192	3.49963	4.06997	1.52835	5.37535	0
TRINITY_DN101661_c2_g1	0	6.87389	4.26855	0	2.68557	0.988099	2.38454	0	6.4012	0	0	1.98964	0	1.75148	10.8908	0	4.31595	6.70548	0	10.2354	0
TRINITY_DN101662_c0_g1	0	0	3.54152	4.05419	1.76975	3.75946	0.777542	0	0	2.93542	0	3.01566	0	0	0	0	0	0.895156	4.83619	0	0
TRINITY_DN101664_c0_g1	0	1.43397	0	0	0	0	0.822803	0	0	0	0	0	0	0	0	0	0.823622	0	0	0	0
TRINITY_DN101666_c0_g1	0	0	0	0	0	0	0	0	0	0	0	0	0	0.883504	0	0	0	0	0	0	0
TRINITY_DN101668_c0_g1	0	0	11.5262	3.05871	1.82611	0	2.38692	0	0	1.01923	2.72006	10.4873	0	2.53122	0	1.58911	4.34733	2.80404	0	0	9.03354
TRINITY_DN10167_c0_g1	3.00113	11.9908	6.27908	30.3825	17.9522	16.2398	20.6428	0	11.8462	16.9042	9.25445	7.64093	12.6346	16.9683	36.8559	39.4723	12.2304	18.1135	36.1255	7.79354	4.10841
TRINITY_DN10167_c1_g1	20.9574	19.3358	20.4629	36.2034	21.95	26.3633	41.5271	37.6148	62.3414	17.2132	49.1262	32.6508	44.3704	31.8807	21.0456	40.1681	21.1747	36.328	25.3056	13.6637	13.0041
TRINITY_DN10167_c1_g2	0	0	0.645978	0	0	0	0	0	0	0	0	4.31032	0	0	0	0	0.758777	0	0	0	0
TRINITY_DN10167_c4_g1	0	5.5324	1.81	0	2.74762	0.963373	4.74354	0	0	4.0801	7.99268	7.24309	0	3.45055	5.56518	6.4391	4.08213	6.72692	3.85373	0	0
TRINITY_DN10167_c7_g1	0	0	0	0	0	0	0	0	0	1.97965	0	0	0	0	0	0	0	0	0	0	6.6085
TRINITY_DN101670_c0_g1	0	0	0	0	1.93254	0	0	0	0	8.36281	0	0	4.43066	0	0	0	0.759147	0.959401	0	5.44077	0
TRINITY_DN101671_c0_g1	0	0	0	0	0	0	0	0	0	0	0	0	0	0	0	0	0	0	0	0	0
TRINITY_DN101671_c1_g1	0	0	2.41326	0	0	0.94644	0	0	0	1.0162	0	0	0	0.839468	5.17057	0	0	5.59603	0	0	0
TRINITY_DN101674_c0_g1	0	0	0	0	0.971382	0	0	0	0	0	0	0	2.23083	0	0	0	0.770844	0	0.527862	0	0
TRINITY_DN101675_c1_g1	0	1.32179	0	0	0	1.02463	0	0	0	1.05007	0	1.07539	0	4.45568	0	0	3.72299	1.92031	0	0	0
TRINITY_DN101678_c0_g1	0	0	0	0	0	0	0	0	0	0	0	0	0	0	0	0	0	0	0	0	0
TRINITY_DN10168_c1_g1	0	15.2957	9.70419	9.5201	16.5874	26.1289	7.15389	16.5327	0.889562	10.2635	14.2888	11.461	6.66964	8.66819	13.6094	9.70323	3.27461	13.5291	5.33022	19.1026	0
TRINITY_DN101682_c1_g1	11.5536	1.29653	0.61536	0	0.922804	0	0.80976	0	0	1.02187	1.86222	0	0	3.42629	4.59382	0	1.44331	0	2.01586	3.84032	0
TRINITY_DN101684_c0_g1	0	2.45404	0	0	0	0	4.08616	0	0.909719	0	0	3.01304	0	1.7462	2.02213	0	4.36348	0	0	0	0
TRINITY_DN101685_c0_g1	0	0	0	0	0	0	0	0	0	0	0	2.04376	0	0	0	0	0	0.910433	0	5.02564	0
TRINITY_DN10169_c0_g1	0	0	0	0	0	0	0	0	0	0	0	0	0	0	0	0	0	0.949578	0	0	0
TRINITY_DN101690_c0_g1	0	3.98096	1.82168	3.03635	6.41359	0	2.38798	0	0	0	3.61718	6.32714	0	5.91956	0	0	1.46936	4.70817	0	0	0
TRINITY_DN101692_c0_g1	0	4.18203	0	0.958864	4.62728	0.968026	0.797032	0	14.227	0	3.58291	1.04857	6.66235	3.47029	0	1.61825	4.88934	1.93806	1.45951	2.5513	4.47189
TRINITY_DN101695_c0_g1	0	10.1519	0	0	1.88382	0	0	0	2.78033	0	0	0	0	0	0	1.69834	0	5.61997	0	0	0
TRINITY_DN101695_c1_g1	0	0	0	0	0.866919	0	0	0	0	0	0	0.976423	0	0	0	0	0	0	6.15016	0	0
TRINITY_DN101698_c0_g1	0	0	0	0	0	0	0	0	0	0	0	0	0	0	0	0	0	0	0	0	0
TRINITY_DN1017_c0_g1	0	0	0	0	0	0	0	0	0	0	0	0	0	0	0	0	3.59487	0	0	0	0
TRINITY_DN1017_c0_g2	0	0	0	0	0	0	0	0	0	0	0	0	0	0	0	0	0	0	0	0	0
TRINITY_DN1017_c0_g3	0	0	0	0	0	0	0	0	0	0	0	0	0	0	0	0	0	0	0	0	0
TRINITY_DN10170_c0_g1	0	0	0	2.67386	0	0	0	0	0	0	0	0	0	0	0	0	0	0	0	0	0
TRINITY_DN10170_c0_g2	0	0	0	2.84723	1.78197	0	0	0	0	0	0	0	0	4.12034	0	0	0	0	3.30887	0	0
TRINITY_DN101700_c0_g1	0	0	3.00469	0	0	0	2.36127	0	0	0	0	1.05014	0	0	0	1.57907	0	0	0	0	0
TRINITY_DN101700_c1_g1	0	2.72651	5.48009	7.96752	7.40362	0.955701	0.797302	7.32691	1.74987	1.03566	3.60534	12.7629	8.61608	6.84023	0.840712	3.19663	10.6907	4.79028	2.46863	13.9639	4.53451
TRINITY_DN101702_c0_g1	0	0	0	0	0	0	0	0	0	1.07396	0	0	0	0	0	0	0.807139	0	0	2.63524	0
TRINITY_DN101704_c0_g1	0	0	0	0	0	0	0	0	0	0	0	0	0	0	0	0	0	0	0	0	0
TRINITY_DN101705_c1_g1	0	0	1.19584	0	0	1.87535	0	0	0	0	0	3.13088	0	0	0	0	0	2.81343	1.45798	0	2.22896
TRINITY_DN101707_c0_g1	0	7.97578	0	0	0.93247	0	0	0	0	0	0.930543	3.203	0	2.58528	0	1.62718	3.6742	2.85229	8.12404	0	0
TRINITY_DN101708_c0_g1	0	12.3741	0	8.30108	0.901333	2.92425	1.58	0	9.8988	1.00681	0	9.06629	0	5.20516	3.90178	0	3.37097	4.7822	2.87482	2.53946	6.6059
TRINITY_DN10171_c0_g1	1.52702	11.5668	4.87988	12.5278	5.48846	9.68818	18.4618	0	7.96606	14.1813	10.1527	11.4465	0	12.7364	17.304	11.2632	11.4457	13.9016	1.49869	21.5717	31.5729
TRINITY_DN10171_c0_g2	0.772888	21.9469	35.3737	23.4197	38.4528	60.4044	14.1486	1.80926	13.9472	19.3759	22.1086	19.7836	13.0342	31.5032	19.2642	38.1507	15.7959	26.8531	20.229	40.1982	30.9793
TRINITY_DN10171_c0_g3	0	5.54611	6.06067	14.088	8.23026	18.4618	3.17345	0	8.05399	4.07522	13.3581	6.16988	13.432	3.47224	11.8724	11.3603	14.1244	7.7072	14.9523	1.2731	2.21676
TRINITY_DN10171_c0_g4	0	0	0	4.11509	0.864558	0	1.53167	0	0	0.935312	0	0	1.98214	0	1.86425	1.56098	0	0	0	0	0
TRINITY_DN10171_c1_g1	0	1.26213	0.597316	0	3.58462	5.68341	3.92734	0.906601	0	2.97927	0.902444	2.04009	0	3.32494	3.55038	0	0	0	3.91312	0	0
TRINITY_DN101710_c0_g1	12.3007	0	0	4.99047	0.924824	2.86563	7.97346	0	9.6212	3.10553	2.70558	2.12687	0	0	0	0	3.04361	0.956908	0	0	6.80395
TRINITY_DN101711_c0_g1	8.52626	1.35747	0	0	0.934246	2.90783	0	0	0	0	2.75936	0	0	0	0	1.6181	0	0	0.504458	0	0
TRINITY_DN101712_c0_g1	0	0	0	6.23901	0	0	0	0	0	0	0	0	0	0	0	0	0	0	0	0	0
TRINITY_DN101717_c0_g1	0	0	0	1.87936	0	0	0	0	0.85471	0	0	2.04598	0	0	0	0	0	1.87367	0	0	4.34661
TRINITY_DN101718_c0_g1	0	0	0	0	0	0	0	0	0	0	0.891635	0	0	0	0	0	0	0	0	0	0
TRINITY_DN10172_c0_g1	29465.2	7634.81	17663.2	14941	13283.7	21459	16789.1	45870.9	18838.2	16963.1	16441.2	16306.5	37835.8	15686.7	16213.7	16860.8	20300	10418	16383.1	25332.5	22760.7
TRINITY_DN10172_c0_g2	81.6572	38.6473	41.2853	82.5896	37.962	41.5189	116.923	62.4005	30.0606	130.181	54.9827	31.8217	161.638	27.9764	11.6573	119.413	68.096	32.6936	109.086	26.2553	92.381
TRINITY_DN10172_c1_g1	0	6.09216	1.1995	7.47273	0.90185	9.85865	3.99076	0	0	8.81361	8.37691	9.96291	0	6.7894	9.61874	9.74243	7.77333	8.97947	7.81941	0	15.163
TRINITY_DN10172_c1_g2	25.4347	1.26809	4.28622	1.06513	4.59462	5.92018	4.86098	0.939421	0.89651	8.06775	39.38	2.06495	4.20504	12.8601	9.43422	3.2659	11.4552	4.61091	9.51597	6.41097	0
TRINITY_DN10172_c1_g3	63.0035	45.4533	55.2611	59.6834	64.4956	41.8517	103.339	15.8387	48.0412	87.8257	85.3104	87.0743	82.3107	90.5637	57.4067	97.015	56.2742	66.3689	42.2357	61.2809	70.4743
TRINITY_DN101723_c0_g1	0	1.21912	0	2.13186	0	0	0	0	0	0	0	0	0	0	1.91817	0	0.705695	0.897837	0	0	0
TRINITY_DN101725_c0_g1	22.9961	4.07042	4.85739	5.97097	0	5.71442	6.36002	0	0	2.06427	1.79842	7.42215	0	3.40721	0.840252	15.9279	4.55199	3.81638	5.91185	0	2.26132
TRINITY_DN101726_c0_g1	0	0	0.599673	0	0	0	1.60287	0	0	0	0	0	0	0	0	0	0	0	1.95313	0	0
TRINITY_DN101727_c0_g1	11.7924	0	5.62021	0	1.874	0	0	0	0	6.16732	1.91346	0	0	3.49845	0	1.66611	4.38101	1.88004	3.06386	0	4.57612
TRINITY_DN101729_c0_g1	0	3.67271	0	0	0	0	0	0	0	0	0	0.993804	0	5.71126	0.884615	0	0	0	0	0	0
TRINITY_DN10173_c0_g1	12.2071	6.90373	11.5925	4.61059	8.1155	21.702	5.57227	75.4081	3.64788	15.1452	10.7122	10.0448	2.28324	10.5101	9.38559	18.1064	24.8811	8.65221	21.2185	23.0499	19.9463
TRINITY_DN101730_c0_g1	0	0	0.62137	0	1.86457	1.00667	0	0	0	1.01997	0	0	2.1327	0	0	0	0	4.66891	0	0	0
TRINITY_DN101731_c0_g1	0	0	0	0	0	0	0	0	0	0	0	0	0	0	0	0	0	0	0	0	0
TRINITY_DN101732_c0_g1	0	0	0	0	2.00297	0	0	0	0	0	0	0	0	0	0	0	1.56403	0	0	0	0
TRINITY_DN101732_c0_g2	0	0	0	0	0	0	0	0	0	0	0.838284	0.923091	0	0	2.53041	0	0	0	0	0	0
TRINITY_DN101735_c0_g1	0	0	0	0.919837	1.5951	0	0	0	0	0	0	0	0	0	1.61907	0	0	0	0	0	0
TRINITY_DN101737_c1_g1	0	0	0	0	0.903579	0.937351	3.13448	0	0	1.01112	2.66775	4.16074	0	0	0	1.56484	0	0	0.975437	0	0
TRINITY_DN101737_c2_g1	0	2.72914	0	0	0	0	8.85035	0	0	1.04268	0	4.28744	0	0.859797	0	3.21926	3.04133	0.962151	1.49859	0	0
TRINITY_DN101738_c0_g1	0	0	0	0	0	0	0	0	0	0	0	0	0	0	0	0	0	0	0	0	0
TRINITY_DN10174_c0_g1	0	0	0	0	0	0	0	0	0	0	0	0	0	0	0	0	0	0	0	0	0
TRINITY_DN10174_c1_g1	0	23.4664	1.80688	6.58733	3.65248	0	6.31269	0	3.54225	1.01705	7.08937	9.27279	17.7144	8.61615	3.95926	0	3.27143	6.71368	3.84396	0	13.2498
TRINITY_DN101740_c0_g1	0	2.4824	0	5.92303	0.874451	0	1.52901	0	10.9345	0	0	0.998926	0	0	3.41517	0	0	0	0	0	4.32008
TRINITY_DN101745_c0_g1	0	0	0	0	0	0	0	0	0	0	0	0	0	0	0	0	0	0	0	0	0
TRINITY_DN101749_c0_g1	0	0	0	0	0	0	1.45344	0	0	0	0	4.47206	0	0	1.79373	0	0	0	0	0	0
TRINITY_DN10175_c0_g1	0	0	0	0	0	0	0	0	0	0.988384	0	0	0	0	0	0	0	0	0	0	0
TRINITY_DN101750_c0_g1	10.6354	0	0	0	0	1.03538	0.859561	0	0	0	0	0	0	0	0	1.72087	0.76894	1.99291	0	0	0
TRINITY_DN101750_c0_g2	0	0	0	0	0	0	0	0	0	0	0	0	0	0	0	0	0	0	0	0	0
TRINITY_DN101750_c1_g1	0	7.84347	0	0	5.54017	0	2.42263	0	2.66712	3.07429	0	0	0	0	0	0	0	1.87696	0	1.27694	0
TRINITY_DN101751_c0_g1	0	0	0	1.89792	0.918568	0	2.37699	0	0	0	9.79211	0	0	0.864043	3.19196	1.61203	3.26413	0	1.44904	0	0
TRINITY_DN101758_c0_g1	0	8.29156	0	2.78543	3.62785	1.95493	13.4854	0	0	3.03735	5.33987	3.04437	6.77251	3.48233	0	4.89531	4.21734	0	6.7383	5.09857	4.42396
TRINITY_DN101758_c1_g1	0	0	0	0	0	1.12456	0	0	0	0	0	0	0	0	0	0	0.803843	0	0	0	0
TRINITY_DN101759_c0_g1	0	0	0	0	0	0	0	0	0	0	0	0	0	0	0	0	0	0	0	0	0
TRINITY_DN10176_c0_g1	56.4764	49.5463	51.3139	89.757	99.4232	83.1807	87.5738	69.0887	108.161	69.3746	99.9599	73.6275	64.2686	70.1892	48.2751	72.6822	59.7364	57.5463	87.2066	67.9262	104.073
TRINITY_DN10176_c0_g2	0	2.76749	4.22457	1.90314	5.51127	3.84387	11.0759	0	12.3584	1.02314	4.44547	9.36566	0	17.2246	7.19746	3.21286	10.519	7.69498	0	3.7988	15.5348
TRINITY_DN10176_c0_g3	78.3865	39.298	59.7884	44.9874	46.3748	61.2995	34.9004	0	25.2299	28.3826	56.7261	49.5373	39.4347	55.2149	47.4054	59.4316	44.0948	35.0847	62.5389	38.061	61.15
TRINITY_DN10176_c0_g4	0	0	0	0	0.906819	0	0	0	1.75404	0	0.914357	0	0	0	0	0	0	0	0	0	0
TRINITY_DN101760_c0_g1	0	0	0	0	0	0	0	0	0	0	0	0	0	0	0	0	0	0	0	0	0
TRINITY_DN101760_c0_g2	0	2.49552	1.20026	3.11924	0.899795	0	6.34692	0	0	3.95947	1.83315	6.08548	0	0	3.67276	3.19147	2.80531	0.905048	0	0	4.41216
TRINITY_DN101760_c0_g3	7.16945	6.356	0	0	0	1.02856	2.49815	0	0	5.1085	0.971077	4.15775	0	0	0	0	4.42362	6.55784	8.66792	0	0
TRINITY_DN101762_c0_g1	0	1.37917	2.40628	0	0.916021	0	0	0	0	0	0	1.03841	0	0.858121	0	0	0.804872	2.87642	2.40782	0	0
TRINITY_DN101763_c0_g1	0	3.98805	2.98416	3.92597	3.62238	0	6.25339	0	0	11.1525	1.7698	5.20864	0	10.0357	4.97768	0	4.44951	2.80831	5.82131	0	0
TRINITY_DN101765_c0_g1	0	2.73227	7.1525	0	0	6.66818	1.56185	0	0	2.0134	0	1.02	0	0	5.4873	0	0	0	1.42669	0	0
TRINITY_DN101768_c0_g1	0	0	0	0	0	0	0	0	0	0	0	0	0	0	0	0	0	0.949578	0	0	0
TRINITY_DN10177_c0_g1	5.18596	11.868	4.14144	25.2592	22.71	15.5194	3.00696	15.4355	0	19.7795	28.2929	2.75897	0	0	1.24403	21.1643	17.5171	0	9.87337	16.6097	5.74788
TRINITY_DN10177_c0_g2	0	5.48541	6.67579	5.48828	6.26183	3.92836	0	0	0	8.01966	1.77502	1.99106	0	0	0	3.27717	5.13405	4.77553	0	11.4622	0
TRINITY_DN10177_c1_g1	0	0	0	0	0	0	1.59487	0	0	0	0	0	0	1.76464	0	0	0	0	0	0	0
TRINITY_DN10177_c2_g1	31.4324	1.28505	2.44753	0	0.917302	0	8.06033	0	0	4.05731	0.927798	5.21027	0	0.852437	4.59664	0	0.716729	2.78387	1.50402	3.82253	0
TRINITY_DN10177_c4_g1	4.55431	0	0	0	1.83026	1.90207	0.795247	0	0	4.09397	0	3.15968	0	0	0	3.1747	0	0	1.48596	0	0
TRINITY_DN10177_c5_g1	0	0	0	0	0	0	0	0	0	0	0	0	0	0	0	0	0	0	0	0	0
TRINITY_DN101772_c0_g1	0	2.66637	6.7968	0	3.71807	0.971462	0	0	0	3.11091	0	1.06678	0	0.859127	0	0	3.68171	2.85299	4.04339	0	0
TRINITY_DN101772_c0_g2	28.4058	11.1583	17.0368	10.5839	7.41594	4.83856	3.98873	0	0	6.19579	0	0	0	1.7351	0	1.61798	8.12395	5.8187	15.1078	0	13.4379
TRINITY_DN101774_c0_g1	0	2.71555	0	0	0	0	0	0	0	0	0	0	0	0	0	0	0	0	0	0	0
TRINITY_DN101775_c0_g1	0	0	0	0	3.66097	0	11.7878	0	0	1.02119	7.08193	3.13737	0	11.8818	4.05909	0	1.55195	9.51971	0	2.50829	0
TRINITY_DN101776_c0_g1	6.89459	0	2.45279	0	0.921173	0	1.60971	0	0	0	0.921194	0	0	0	0	1.60978	0	1.87617	1.00379	0	0
TRINITY_DN10178_c0_g1	0	0	0	0	0	0	0	0	0	0	0	0	0	0	0	0	0	0	0	0	0
TRINITY_DN10178_c0_g2	49.146	113.956	200.752	105.653	154.237	90.5405	180.98	71.0827	75.5243	123.438	186.965	152.36	154.73	138.696	117.498	81.8016	102.14	130.569	98.1042	46.565	82.6889
TRINITY_DN10178_c0_g3	0	11.3944	4.50968	8.73522	13.9433	12.2443	8.216	15.3086	8.21423	14.1907	10.6415	17.7518	0	21.8128	5.85876	6.66094	16.9081	14.8553	3.53746	10.4147	4.50094
TRINITY_DN10178_c0_g4	27.8322	93.1328	73.966	70.9262	90.1417	62.3773	48.8291	26.6687	47.4393	75.9093	60.6128	114.25	45.4491	91.0146	20.2368	52.9589	92.8851	95.2596	62.9314	63.7293	81.929
TRINITY_DN10178_c1_g1	96.0302	141.546	90.0305	157.948	119.032	129.725	156.867	124.212	154.758	92.8478	90.6122	71.9916	78.98	43.6404	70.2983	192.752	71.9769	136.157	139.124	35.3298	66.8366
TRINITY_DN10178_c3_g1	17.6497	30.5422	34.0464	11.2361	14.6153	7.81472	15.9062	0	40.521	9.16594	15.1716	10.2468	4.50653	20.9154	18.1758	17.943	17.6192	24.1218	6.76212	3.83112	17.7592
TRINITY_DN10178_c4_g1	6.4711	27.6672	11.5703	12.053	16.3118	15.715	7.15809	0	30.8382	19.2414	27.6568	14.1704	22.7035	4.3687	9.41762	13.1151	11.9025	16.3623	9.16307	5.11419	6.64905
TRINITY_DN10178_c6_g1	0	0	0	0	0.913536	1.98784	0	0	0	0	0	0	0	4.29101	0	0	0	2.73704	5.46168	0	0
TRINITY_DN101780_c0_g1	11.3484	0	4.83979	4.11396	0.908501	0	0	0	0	2.01617	0	0	4.16244	0	0	0	0	0	3.46884	0	0
TRINITY_DN101782_c1_g1	0	0	0	0	0	0	0	0	0	0	0	0	0	0	0	0	0	0	0	0	0
TRINITY_DN101785_c0_g1	582.609	508.938	725.132	897.085	724.156	981.206	773.407	1308.43	1038.7	746.764	890.814	797.427	1008.65	855.049	904.369	850.809	1057.79	646.079	690.825	655.775	859.379
TRINITY_DN101785_c1_g1	0	0	0	0	1.79778	0	0	0	0	0	0	0	0	1.6996	5.87121	0	0.707814	0	0	0	0
TRINITY_DN101786_c0_g1	5.45022	17.0201	5.33471	10.3476	18.2795	3.7993	16.1279	0	0	6.4821	29.347	4.02864	2.18771	11.3699	6.58722	20.4632	1.62259	7.34946	28.4115	0	0
TRINITY_DN101786_c0_g2	0	0	0	0	0	0	0	0	0	0	0	0.979433	0	0.854341	0	0	0	0	1.94082	0	0
TRINITY_DN101786_c0_g3	0	0	0	0	2.79663	0.965913	0	4.63225	0	1.04353	0	0	4.3092	8.6046	0	0	0	2.88198	0	3.84458	2.29873
TRINITY_DN101786_c0_g4	0	1.27405	0	0	1.91201	0	0.847201	0	0	0	0	1.0427	0	0	0	0	3.01397	0	0	0	0
TRINITY_DN101786_c1_g1	0	4.13284	6.05763	10.7282	0	2.86887	7.14605	0	0	7.2222	0.894345	8.45227	0	3.43045	0	9.59737	3.92231	5.77168	0	0	6.73194
TRINITY_DN101786_c2_g1	2.41098	2.77461	3.64899	4.67164	7.29589	3.9119	3.97653	0	1.80372	8.13757	3.56951	2.04421	15.7982	1.74392	7.89024	6.53154	3.36574	4.82198	0.482835	3.83202	6.65707
TRINITY_DN101787_c0_g1	0	0	0	2.9666	0	2.71978	0	0	0	0	0	0	0	0	0	0	0	0	0	0	0
TRINITY_DN101788_c0_g1	0	0	1.74811	0.991279	0	0	0	0	0	0	0	3.99027	0	1.62041	1.72045	0	0	2.6658	0	14.5287	0
TRINITY_DN101789_c0_g1	0	0	0	7.99197	1.86127	0	0	33.1514	0	0	0	0	0	0	0	0	0.770081	0	0	0	0
TRINITY_DN101789_c1_g1	0	0	0.610247	0	0.916974	0	0	0	0	0	2.74826	0	0	0	0.890828	1.60146	2.88762	0	6.49275	0	0
TRINITY_DN10179_c0_g1	2.41155	36.0811	22.6256	37.8706	27.1867	18.5523	32.4427	0	5.40889	18.15	19.5284	10.0875	0	18.2487	5.47068	26.0783	6.75461	19.2084	4.79903	31.7958	9.17806
TRINITY_DN101795_c0_g1	0	1.35777	0	0	0	0	0	0	0	0	0	0	0	0	0	0	0	0	0	0	0
TRINITY_DN101796_c0_g1	0	0	0	0	0	0.97893	1.57582	0	0	0	1.84453	0	0	2.52195	4.83094	3.21904	0	0.88076	0	6.26925	2.12074
TRINITY_DN101796_c0_g2	5.30847	1.18023	2.35578	0	1.78149	0	2.37073	0	0	0.954639	2.78175	0.967077	0	0	0.984529	0	0	0	0	0	0
TRINITY_DN101797_c0_g1	0	5.48438	0	0.986848	0	0	0	0	7.87828	1.03483	1.79628	6.37059	19.4981	2.56927	3.32446	1.59952	0.773521	4.80414	2.45706	6.34638	0
TRINITY_DN101799_c0_g1	0	1.34266	0	0	6.63344	0.996839	0	0	0	0	0	1.08144	0	0	0	13.2603	0.743845	1.9271	0	0	0
TRINITY_DN1018_c0_g1	95.3168	31.7827	22.5694	22.3089	34.0539	36.4725	38.592	0	28.8952	41.5244	29.8812	37.9853	32.533	47.3653	28.9625	59.3321	20.0498	34.7642	46.2398	28.7633	10.0424
TRINITY_DN1018_c0_g2	0	1.26338	0	2.13988	0.91928	0.990817	0	0	0	1.00693	0	5.1515	0	0	0	0	0.716733	0.921317	0	0	2.24034
TRINITY_DN1018_c1_g1	6.38228	22.2812	4.2568	14.1845	18.3913	29.213	13.5379	10.149	18.8236	28.6797	33.0817	18.6383	13.4512	21.765	35.0402	39.0398	37.3695	26.122	11.1424	14.0514	20.0387
TRINITY_DN1018_c1_g2	287.403	183.782	322.356	233.713	231.216	290.331	199.848	157.327	312.414	205.199	287.321	232.447	240.06	311.16	321.611	215.55	216.78	150.195	309.026	247.571	285.377
TRINITY_DN1018_c1_g3	0	0	0	0	0	0	0	0	0	0	0	0	0	0	2.29388	0	0	0	0	0	0
TRINITY_DN1018_c2_g1	0	17.8658	4.34963	11.9823	8.39074	11.0954	0.994066	0	5.48064	5.09586	0.95622	8.33361	0	6.11251	10.6855	8.32889	7.27785	14.9279	2.53716	13.0445	11.3275
TRINITY_DN1018_c3_g1	0	1.21484	0	2.06132	2.65453	0.954534	6.24919	0	0	1.93721	0	1.98189	0	2.48267	0.916592	0	0	1.77304	0	1.23653	0
TRINITY_DN1018_c3_g2	0	0	0	0	0	0	0	0	0	0	0	0	0	0	0	0	0	0	0	0	0
TRINITY_DN1018_c4_g1	37.948	9.72678	1.62647	26.9224	18.9233	8.81181	10.2473	0	23.0712	0	2.37278	0	32.7292	13.244	11.6797	5.87792	2.32354	1.69609	1.7067	32.2207	5.88285
TRINITY_DN1018_c5_g1	0	2.68827	10.3302	14.0669	0	1.90516	7.16495	0	3.48964	7.20955	1.80475	2.11905	0	5.94495	3.40352	1.59129	6.72462	4.74592	11.8741	2.5287	2.26618
TRINITY_DN1018_c6_g1	76.5958	165.571	70.184	92.0711	111.649	76.0222	54.132	34.4677	67.5624	98.8557	58.9144	74.1749	102.867	50.8185	75.0089	60.9515	52.4413	109.538	91.1244	108.867	93.0637
TRINITY_DN1018_c7_g1	0	0	1.80044	1.0932	0	1.00571	0.805277	0	0	0	2.83467	0	0	3.44398	0	0	2.15345	0	0	0	0
TRINITY_DN1018_c8_g1	0	2.47825	0	0	2.77301	0	0	0	5.466	0	0	0	0	0	9.01539	5.01321	0.727033	3.66398	1.49917	0	0
TRINITY_DN10180_c0_g1	12.473	14.8827	3.08671	20.6195	4.98998	0	4.74263	0	5.30641	14.9271	7.84727	3.98481	0	10.044	0.563354	5.38615	7.24743	16.2541	0.331978	14.5389	29.8364
TRINITY_DN10180_c0_g2	10.8299	16.4548	29.886	10.9321	8.35495	14.3789	17.5771	0	33.3437	9.34422	22.5543	39.4343	10.8359	13.7319	20.9481	1.60326	30.0643	13.4726	11.8546	5.0911	9.07542
TRINITY_DN101800_c0_g1	0	2.76754	0	0	1.82991	3.86242	6.32829	0	0	0	0	3.09583	0	0.863989	7.13894	4.83992	3.28393	1.92285	5.2973	0	6.63996
TRINITY_DN101802_c0_g1	0	13.4238	1.57283	7.09028	1.59367	0	0	0	0	1.78346	3.10428	3.66306	0	3.681	6.51486	0	0	0.824909	0.42511	0	0
TRINITY_DN101803_c0_g1	8.69979	0	1.21264	0	0	0	8.74073	0	0	1.02585	2.67819	3.12364	0	1.73328	2.40003	0	4.09435	7.72814	0	0	0
TRINITY_DN101804_c0_g1	3.87535	2.53303	0	0	0.922483	0	0	0	0	0	0.944333	1.0331	0	2.58827	0	3.28839	0	0	0	0	0
TRINITY_DN101805_c0_g1	1.55775	13.8374	3.63497	0.968983	1.85014	6.71121	1.5886	0	19.3378	11.3439	0.89377	3.16169	0	0	4.88498	11.2268	0.79394	7.71209	0	3.80577	0
TRINITY_DN101807_c0_g1	0	0	0	0	0	0	0	0	0	0	0	0	0	0	0	0	0	0	0.48533	3.81518	0
TRINITY_DN101808_c0_g1	0	1.26424	2.48918	0	0	0	0	0	0	0	0	1.03374	0	0	0	0	0	0.931704	0	0	0
TRINITY_DN10181_c0_g1	0	0	0	1.86417	1.80962	0	7.82266	0	0	1.00783	0	0	0	0	2.35326	0	2.43564	0	1.90493	0	0
TRINITY_DN10181_c0_g2	1.55047	4.09518	0	6.11685	0	0	1.61602	0	0.885525	3.13678	5.49475	0	0	0	0	4.84615	6.07228	2.89145	0.502102	0	2.30006
TRINITY_DN10181_c0_g3	0	1.28095	0	8.21192	3.62393	0	0	0	9.60376	13.0662	0.909462	2.066	0	0	0.890778	7.93379	1.42025	5.52099	1.48268	1.25373	0
TRINITY_DN10181_c1_g1	2.47658	8.85989	1.9786	5.72296	6.66696	4.95467	3.47155	0	3.82806	2.73107	7.98359	7.87584	0	3.19002	2.38397	0	3.10039	9.01846	4.83283	0	2.4384
TRINITY_DN10181_c1_g2	38.5904	49.4442	19.1755	45.4505	22.9717	20.2624	27.4864	28.0492	45.8197	19.0064	25.0921	44.0068	4.25101	36.6837	29.8297	25.1245	26.2406	30.4569	32.5594	11.9833	27.0172
TRINITY_DN10181_c1_g3	6.03801	11.7272	10.7034	9.00345	3.41809	6.4883	5.21459	37.9647	9.26693	4.64439	13.0259	0.951469	0	3.15052	7.6803	5.95008	6.63652	8.53172	3.91791	13.9338	18.483
TRINITY_DN10181_c1_g4	0	21.3784	3.03578	4.0289	4.58906	8.56426	5.56829	0	19.1762	6.16402	9.92723	12.6835	0	4.23552	5.12544	7.94576	13.3455	13.2359	8.90866	12.6222	0
TRINITY_DN10181_c2_g1	8.43484	0	3.04108	5.9965	1.84617	4.76912	10.3544	0	3.49404	2.06683	2.70474	2.12368	0	5.11523	5.06723	3.18964	4.54068	0.954483	0.494179	8.8673	4.53335
TRINITY_DN10181_c3_g1	0	19.4383	8.4785	0	7.36257	6.76297	5.55603	0	0.888031	21.5254	3.56708	19.7747	0	6.92332	8.79621	14.5313	7.35261	8.68472	14.5174	10.1725	2.22408
TRINITY_DN10181_c4_g1	11.9127	16.8407	23.7784	8.3776	20.7775	32.244	42.5073	27.0215	26.1829	35.8604	14.9924	26.896	32.0646	21.4852	13.8532	14.6343	21.3572	27.9114	15.1109	17.6732	21.0209
TRINITY_DN101811_c0_g1	0	3.87666	0	5.16998	1.82673	1.92333	2.39714	0	0.879795	1.01348	0	8.33329	0	3.38225	4.48338	0	2.14855	4.63984	0	2.52701	0
TRINITY_DN101811_c1_g1	0	0	0	0	0.888233	0	0	0	0	0	3.51297	0	0	0	0	0	0	0	0	0	2.19734
TRINITY_DN101812_c1_g1	17.2188	0	0	0	0.89871	0	0	0	0	0	0	0	0	0	4.41814	1.57402	0	0	0	0	0
TRINITY_DN101817_c0_g1	0	0	0	0	0.87144	0	0	0	0	0	0	0	0	0	0	0	0	0	0	0	0
TRINITY_DN101817_c1_g1	69.2166	31.5337	24.4704	21.8099	20.4391	25.8619	27.8676	20.6086	11.0649	24.0126	56.2137	30.5026	4.61912	20.2203	6.97141	8.29348	22.7489	28.6923	21.6586	5.13145	17.6961
TRINITY_DN101817_c3_g1	0	2.65673	2.41448	3.00407	3.64987	0	1.58167	0	0	7.14947	0	1.05081	0	0	0	4.73969	2.94839	3.75966	4.92043	0	0
TRINITY_DN101817_c4_g1	0	0	1.2127	0	0	1.00016	0	0	14.371	2.9646	0	2.00887	0	0	0	1.64655	0	0	2.47054	0	0
TRINITY_DN101819_c0_g1	11.7947	0	0	0.954808	2.76427	5.78184	7.14144	0	0	2.05274	0.891776	0	0	4.31827	4.81447	0	1.62197	0.964721	0.484382	0	0
TRINITY_DN10182_c0_g1	0	0	2.46101	0	0	0.996361	0.802165	0	0	0	0	0	0	0	0	0	0	0	0	0	0
TRINITY_DN101821_c0_g1	18.8388	16.8208	11.6829	10.4397	18.076	21.177	23.7527	0.913544	11.3403	14.8267	9.99996	24.298	0	5.02729	0.892637	23.3216	11.8624	7.33867	8.05768	41.0164	31.2288
TRINITY_DN101821_c1_g1	0	1.1998	2.98975	8.69756	2.71292	9.00566	4.81069	0	8.03496	5.81784	4.70292	4.91333	0	5.14297	7.97261	1.64264	2.85749	0.89144	11.6833	2.55564	8.56109
TRINITY_DN101825_c0_g2	0	0	0	0	0	0	0	0	0	0	0	0	0	0	0	0	0	0	0	0	0
TRINITY_DN10183_c0_g1	0	5.53397	4.23488	10.6176	4.61789	3.83399	1.58642	0	12.3072	4.1172	5.35462	11.5638	19.7115	0	2.4327	6.41295	4.77782	5.78011	3.40351	11.4068	0
TRINITY_DN10183_c1_g1	0	4.08173	0	0	0.925128	4.77819	0	0	10.5012	1.03563	0	4.25608	0	4.27286	1.68815	1.5982	1.5205	0.957069	1.97837	3.80804	4.53955
TRINITY_DN101830_c0_g1	0	7.44695	0.614992	1.10764	1.85399	2.04039	4.10559	0	0	3.99807	0	1.01568	19.1294	7.00867	0	15.0963	5.8364	3.67154	3.00441	0	0
TRINITY_DN101836_c0_g1	25.2767	0	0	7.48768	0	0	1.60242	0	0.890494	0	0	1.0046	0	5.10801	0.959931	0	3.5428	0.903523	0	0	0
TRINITY_DN101837_c0_g1	0	0	0	0	0	0	0	0	0	0	0	0	0	0	0	0	0.898716	0	0	0	0
[truncated: 282,398+ more rows]

## Sheet: St10_normalized_significant_hit
	As_r1	As_r2	As_r3	Bl_r1	Bl_r2	Bl_r3	Ch_r1	Ch_r2	Ch_r3	L1_r1	L1_r2	L1_r3	Lb_r1	Lb_r2	Lb_r3	Pp_r1	Pp_r2	Pp_r3	Ps_r1	Ps_r2	Ps_r3
TRINITY_DN1_c4_g1	9.63601	9.44574	9.84406	9.56997	9.13908	9.48914	9.32482	8.34114	9.19845	10.4219	10.1331	10.519	8.79748	8.97644	9.34056	10.6308	10.1409	10.6048	9.84494	8.94533	9.85678
TRINITY_DN100_c3_g2	5.04268	6.04915	5.97674	6.65886	5.90976	6.29183	6.77519	6.53029	6.76244	7.10873	6.86351	7.17931	7.13015	6.04026	6.12522	6.86043	7.14432	6.94728	6.11767	6.6093	6.23786
TRINITY_DN10001_c0_g1	5.31395	4.48815	4.72628	4.42598	4.69571	4.98892	3.8437	5.04725	4.90751	5.5355	5.53339	5.62504	2.43497	2.77451	3.80339	5.1212	4.82322	4.58347	5.22954	4.61367	4.60633
TRINITY_DN10003_c0_g1	0.887353	1.50914	1.10512	2.28643	1.8423	1.33489	2.23805	4.48556	3.26133	1.91903	1.60174	3.24565	2.6788	2.81199	2.65382	1.96132	2.59528	1.85954	1.87543	1.05051	3.11348
TRINITY_DN1001_c1_g2	9.27685	8.90769	9.55428	9.11953	9.27259	9.6876	8.65822	9.21988	9.01299	8.92634	8.97802	9.18248	8.75841	8.63266	8.71832	8.89474	8.99017	8.61681	9.28911	9.53104	9.89989
TRINITY_DN1001_c3_g1	1.50357	5.08157	3.24954	4.32116	6.50214	5.59246	3.90077	5.07301	5.19997	5.19232	6.71274	5.29491	3.5903	5.13582	2.67842	4.92176	6.38029	4.96032	2.9048	1.82328	2.21808
TRINITY_DN10028_c0_g3	5.29516	5.87272	5.25833	6.06231	5.46848	4.7585	1.12648	1.24548	1.2391	1.27702	1.20538	1.25487	4.82766	4.05628	5.78474	2.46696	1.59405	2.25619	3.66668	4.90716	4.78328
TRINITY_DN100410_c0_g1	3.65118	4.89068	4.56322	4.96401	3.70863	3.52777	0.631066	0.723659	0.7187	0.748192	0.692464	0.730961	1.19665	0.687495	0.608915	1.55585	0.696753	0.726557	4.27075	4.31171	3.91152
TRINITY_DN10043_c1_g3	7.56819	8.45821	7.67584	7.3252	7.70362	7.10659	8.09366	7.96086	7.88952	8.72058	8.42207	8.22991	7.29495	7.67235	7.21661	8.60272	8.60958	8.64328	7.39174	7.9396	7.70189
TRINITY_DN10045_c0_g1	7.32681	5.8041	5.98363	6.02024	5.80847	6.25143	5.14058	5.33587	4.57585	4.2075	5.53595	4.59742	2.63403	4.9346	3.67749	4.98368	4.89476	3.62332	6.62721	6.61642	6.97154
TRINITY_DN1007_c0_g2	3.15047	5.89604	5.39149	5.7085	4.58393	5.03689	5.26831	5.00517	5.35573	6.0092	5.81042	5.72428	7.28775	6.40046	6.27901	6.37488	5.71485	6.10068	4.83919	4.51798	4.33409
TRINITY_DN10075_c0_g1	6.31365	5.18197	4.946	5.37123	5.67242	5.5842	4.76865	3.76458	3.5611	2.10895	3.0529	1.71085	6.63991	5.74133	4.80405	3.32857	4.5298	3.60417	5.10634	6.10862	5.35485
TRINITY_DN10078_c0_g1	5.68165	6.53368	5.73055	6.44355	6.04391	5.93805	4.54901	5.13603	5.39767	3.63072	4.1656	4.04911	2.55281	5.93168	5.37593	4.18527	3.51362	4.35996	5.26592	5.94485	5.25463
TRINITY_DN10078_c0_g2	6.81768	7.24113	7.19251	7.46496	7.14326	7.27394	6.83339	5.66341	6.31459	6.0694	6.5002	5.91318	6.00879	6.28518	6.62163	5.93896	6.50285	6.56041	6.42887	6.70555	7.16186
TRINITY_DN10080_c1_g1	3.58154	5.5127	4.85812	5.11734	5.90016	4.9913	4.3677	1.65837	4.61723	2.06379	4.08917	2.338	4.11267	5.02775	4.90745	3.77258	4.8139	3.44979	5.92604	5.40746	4.96065
TRINITY_DN10083_c0_g1	5.7177	5.52611	4.81261	5.66794	5.79524	5.40451	2.58444	1.16028	1.15408	1.62925	2.53263	1.9514	1.75577	2.10934	1.42945	2.38827	1.83807	1.92211	5.73525	4.1803	4.72261
TRINITY_DN10089_c0_g1	3.85599	4.41728	4.48678	5.32054	4.48297	4.85274	4.39763	3.92121	5.10302	5.08605	4.91604	4.69333	6.31829	5.57511	5.72695	5.06587	5.37063	4.65098	5.66103	4.17789	4.57487
TRINITY_DN101007_c0_g1	4.34912	3.2108	3.27977	3.37984	3.83745	3.49591	6.50086	4.76455	6.34867	6.18413	6.28473	5.71903	6.02816	5.36988	5.4036	6.1101	6.45706	6.09023	3.82258	3.76004	3.46603
TRINITY_DN10103_c0_g2	1.21059	4.72099	4.54752	4.08668	4.24102	4.23725	2.29477	1.28119	3.5736	2.27838	1.64067	1.70171	4.36582	4.95654	4.44071	1.61843	3.18549	1.28435	4.40267	4.41555	4.64294
TRINITY_DN101070_c2_g1	4.62518	4.88678	4.90298	4.74741	4.90928	5.02983	5.28155	6.59823	6.79193	5.32454	4.9759	5.56191	4.74604	3.51378	4.97037	5.29875	4.60707	5.37717	3.56012	4.50659	5.18763
TRINITY_DN101153_c0_g1	1.13897	2.15218	0.993797	3.10951	2.9763	3.29051	4.07605	1.19593	2.07135	4.23723	4.08896	3.84067	3.39234	3.18642	2.35821	4.16321	3.20118	2.33689	4.00474	2.34591	1.60493
TRINITY_DN10117_c0_g1	8.99287	8.5862	9.22296	9.27235	9.24372	9.29395	9.09272	9.76919	9.32065	9.17827	8.91707	8.93022	10.0532	9.53495	9.68778	9.07559	8.9888	8.52542	9.19554	9.36926	8.99828
TRINITY_DN10122_c0_g1	1.53329	2.71196	1.96178	2.13916	2.371	2.8186	2.01427	1.08603	3.23182	4.07534	3.61162	4.25885	1.47022	1.43051	1.31052	3.53924	2.3879	2.77373	3.1033	2.86753	2.17532
TRINITY_DN10123_c0_g3	3.77439	3.26465	4.32171	3.43862	4.5424	4.24756	3.911	3.84525	4.67853	2.20444	2.71523	2.19296	4.99682	5.09859	4.28331	2.86748	2.97569	1.49857	3.39127	5.01423	4.34245
TRINITY_DN101307_c3_g1	2.4872	1.60975	1.02412	3.17928	2.45021	1.50406	0.806123	0.849832	0.847436	2.04617	2.56924	2.69752	1.10535	2.30928	1.89781	1.78248	1.9569	1.65856	1.59097	2.07316	1.94467
TRINITY_DN10133_c0_g1	1.11833	4.8541	2.13528	3.46823	3.81723	4.63581	1.09205	1.18024	1.17549	3.1053	2.46184	2.82363	3.77306	3.62556	4.23919	2.23473	2.81132	2.65241	3.45602	4.42088	2.38823
TRINITY_DN10137_c0_g1	9.23853	9.18619	8.8537	9.34861	9.68323	9.62697	8.4	8.10389	8.35741	8.82721	8.44743	8.54118	8.79948	8.89461	8.89948	8.62811	8.48671	8.02574	9.3781	9.70546	9.12451
TRINITY_DN1014_c2_g1	7.4994	6.34992	6.12815	6.79104	6.27416	5.2482	5.02742	1.97868	5.08763	5.78429	6.41538	5.31551	3.78616	4.89156	4.83985	5.8935	6.16769	4.37522	7.10772	6.67328	5.42617
TRINITY_DN10154_c3_g1	1.38745	4.55744	3.45466	3.87064	4.57648	3.89335	5.73575	2.13324	5.07972	5.74862	5.83321	5.35917	2.10282	1.42492	1.32241	5.30636	5.53682	5.85504	3.92641	4.03581	2.90023
TRINITY_DN101585_c0_g1	0.381407	0.583342	0.251239	1.52321	1.7304	1.99583	1.63144	5.94	1.5154	2.01517	2.46331	1.81706	0.802911	0.867629	2.99195	1.65021	1.87869	0.921424	1.05177	0.560764	0.779124
TRINITY_DN10177_c0_g1	2.55149	3.29823	2.36229	4.10657	3.97614	3.53656	2.16773	3.58732	1.19693	3.8417	4.22568	2.25497	1.6368	1.16967	1.53762	3.90211	3.71873	1.20383	3.13912	3.65558	2.68106
TRINITY_DN101821_c0_g1	4.03282	3.9061	3.54303	3.43406	3.9868	4.1528	4.27928	1.83605	3.51365	3.78026	3.3919	4.29803	1.99646	2.77776	1.8208	4.24123	3.55814	3.10534	3.17913	4.86953	4.5445
TRINITY_DN10185_c0_g1	3.48957	4.59406	5.2303	4.9323	5.08376	5.47856	5.58558	6.01226	5.85926	5.14497	5.21872	5.29602	3.72532	3.85364	2.93185	5.93357	5.45375	5.30718	5.3889	4.42736	6.1193
TRINITY_DN101901_c0_g1	0.76003	1.97222	1.24165	2.1768	2.77199	2.72314	1.11567	0.80348	0.800131	1.55137	2.47705	3.3283	4.35693	2.29884	2.20497	1.01673	0.78536	2.10422	3.0719	2.63525	1.67275
TRINITY_DN10194_c0_g1	6.09318	6.0956	6.0373	5.80576	6.42512	5.81615	3.69039	7.0972	4.19105	1.84614	3.21159	3.18662	6.5769	6.04697	5.7085	3.37351	4.64213	2.62879	5.75611	6.55231	5.90091
TRINITY_DN102_c1_g2	6.76969	6.00238	6.22208	6.50973	6.60824	6.68552	5.30562	5.52871	5.54899	5.52271	6.20942	6.08555	6.54257	5.63424	5.73526	5.7642	5.90754	5.1056	6.24752	6.76374	6.13419
TRINITY_DN102_c3_g2	6.91489	7.05021	6.52398	7.44164	7.37901	7.88714	6.55314	4.33588	6.45156	5.28977	5.43519	4.28419	4.27899	2.93527	2.41999	6.25886	5.51264	4.75731	6.92592	6.9678	6.9977
TRINITY_DN102_c7_g1	8.8617	8.55179	8.05151	8.93181	8.66754	8.39354	8.15248	8.67299	8.57243	7.11307	8.10907	7.40263	8.08484	8.22142	8.59975	7.86491	7.96534	7.77674	9.28235	9.18489	8.74621
TRINITY_DN1020_c0_g1	5.94078	5.35273	5.54114	6.11252	5.35866	5.27215	5.46934	5.26726	6.0001	5.28051	5.69098	5.84667	6.3283	6.7522	6.28948	5.6674	5.99878	5.74055	5.4134	5.41388	4.39111
TRINITY_DN10205_c2_g1	4.94061	4.71891	4.16114	3.30653	4.21783	4.40707	2.82695	4.25602	4.55732	2.8902	3.27872	2.52293	4.07715	3.75051	4.15794	3.48832	3.79804	4.02928	3.57648	3.39132	4.04498
TRINITY_DN10205_c4_g1	0.479411	1.02446	1.47506	0.494576	1.75347	1.81285	0.467023	0.509027	0.506731	1.65059	1.77389	0.512416	3.5405	1.84707	1.43607	1.15041	1.58232	1.75264	1.6664	2.28448	0.732387
TRINITY_DN10218_c0_g1	5.65864	6.09389	6.58868	6.29558	6.69918	6.93854	6.30678	6.09986	5.2581	7.09212	7.22967	6.98987	5.95877	6.13378	4.77966	7.24511	7.38988	6.29318	7.0309	6.25076	6.57549
TRINITY_DN10221_c5_g1	0.448561	3.8043	4.20899	5.39214	4.38796	4.64385	0.421324	0.512118	0.507267	0.536103	0.481576	0.519261	0.96874	0.476708	0.399542	0.806883	0.485778	0.514953	4.16151	3.91946	2.66994
TRINITY_DN10232_c0_g1	5.99052	6.14145	5.27786	4.99711	5.52941	4.8364	5.92938	5.04052	5.5835	5.24594	5.14557	5.01528	7.49751	6.76878	6.72014	4.87578	5.71249	4.37545	5.02892	4.08738	4.17553
TRINITY_DN10240_c0_g1	5.9665	5.86463	6.08506	5.91708	6.29203	6.69121	6.40681	4.83728	6.41018	6.56025	6.43791	6.79578	4.1235	4.61001	5.34072	6.84648	6.3618	6.26899	5.77424	5.92693	6.49032
TRINITY_DN1025_c0_g1	6.83919	6.22325	6.61182	6.9484	6.81299	6.30607	8.1734	7.84804	8.16335	7.7333	7.21768	6.82564	7.88911	7.99175	7.60207	7.69129	7.49079	6.62737	6.34863	6.00771	5.55878
TRINITY_DN10251_c0_g2	4.757	5.18045	4.34293	4.90171	5.21758	4.53318	5.46283	6.30299	5.41754	4.589	5.11056	4.7115	5.91398	6.22615	6.44208	5.26563	5.25731	4.53874	4.61288	3.54823	4.10305
TRINITY_DN1026_c0_g2	5.6745	6.27392	5.63747	7.11514	7.10617	7.47428	8.54071	9.17564	8.19937	7.80019	7.39488	7.62424	10.1999	9.65835	9.85533	7.83287	7.55748	6.88384	5.4687	7.44449	5.28507
TRINITY_DN10268_c0_g1	1.01848	3.62842	2.75458	3.57819	4.09333	3.94969	3.38172	3.33129	4.76409	1.10343	2.01375	1.08698	4.85589	3.95858	3.14301	1.37512	1.99923	1.08278	1.72499	3.56208	1.51396
TRINITY_DN102737_c0_g1	-0.0557249	0.0886587	-0.1474	-0.0373202	-0.0440518	-0.00109569	-0.0709069	-0.0199598	-0.0227056	3.17636	3.08223	2.54725	0.246307	-0.0399426	-0.0829818	2.94053	2.37153	2.07619	-0.217357	0.0724418	0.229281
TRINITY_DN10288_c0_g1	3.54507	2.5422	1.68824	2.73386	2.62763	3.08754	4.73348	5.68792	4.86526	4.33678	3.86119	3.39094	4.46778	3.51665	1.97718	4.01079	3.87373	4.65199	1.27824	1.50344	2.33972
TRINITY_DN1030_c0_g1	9.07795	8.75882	8.98964	9.13933	9.17766	8.89947	8.9286	9.12433	8.80809	8.60475	8.69777	8.40069	8.12737	8.2123	8.30307	8.9176	8.74207	7.95961	9.45773	9.66935	9.18516
TRINITY_DN10315_c0_g2	4.04915	3.8664	3.46429	4.08408	4.76138	5.06709	4.45114	6.81865	4.57797	4.89878	5.402	5.01093	2.80309	4.56387	3.63424	5.62762	5.62169	5.16385	3.85073	3.8003	3.79509
TRINITY_DN1032_c0_g1	8.07221	6.69795	7.95594	7.89048	7.51025	7.94821	8.33022	9.66534	8.60311	7.95511	7.32369	7.51627	9.2644	8.50182	8.46667	8.13209	8.09192	7.3379	7.83181	8.01426	8.1535
TRINITY_DN103219_c0_g1	5.55018	5.32878	5.83372	5.71527	5.81729	6.4645	7.23511	6.64195	7.09365	6.12147	6.20549	6.65616	7.96018	8.09344	7.95865	6.74007	6.58086	6.10542	5.71999	6.81543	5.64306
TRINITY_DN10322_c0_g1	4.3112	3.87553	3.42785	4.9333	3.89252	3.17389	4.6468	5.26133	2.52468	3.66219	3.87194	3.91054	6.50421	6.63056	6.14381	4.32032	3.57069	4.46273	4.33449	5.25618	4.12185
TRINITY_DN103221_c0_g1	1.4293	4.11066	3.56091	3.42215	4.27877	3.84725	4.43964	6.68633	4.33902	4.01467	4.55368	4.30111	3.434	4.69428	5.0457	4.42824	4.54723	4.52299	1.81887	3.13269	2.06946
TRINITY_DN103232_c1_g1	2.47636	2.38935	2.93122	2.10413	2.51915	1.8675	1.28203	0.995844	0.993073	2.22132	2.17112	2.61173	2.37141	2.81131	2.73505	1.17737	1.66933	0.997466	3.42623	2.40072	2.41598
TRINITY_DN1033_c0_g1	10.1138	8.74351	9.90505	9.50602	9.34134	9.81199	10.1137	11.4139	10.5472	10.1573	10.1077	10.233	9.85576	9.3996	9.30519	10.2665	10.4162	9.60018	9.71508	10.391	10.3909
TRINITY_DN10335_c0_g3	4.63896	4.36836	5.09086	4.6583	4.51654	5.11038	5.41337	7.20874	6.27927	5.03242	5.65938	5.54294	4.21301	4.69195	4.87477	4.7566	5.91993	4.9069	4.49173	5.77101	5.64885
TRINITY_DN10340_c0_g1	11.0474	9.61957	11.0772	10.5708	10.0179	10.5299	9.35249	10.1931	9.78126	9.27882	8.82793	9.33136	8.85239	8.73367	9.42424	10.3513	10.0785	9.57778	10.5188	10.3392	10.7314
TRINITY_DN10343_c0_g1	8.54034	8.87116	9.02768	8.91881	9.05712	9.11341	9.3885	9.52066	9.50104	9.68147	9.76855	9.70316	9.45017	9.92478	10.0637	9.90186	9.82304	9.67216	8.95984	8.95524	8.81937
TRINITY_DN10344_c0_g1	1.30481	4.21961	4.16282	3.67491	4.12957	2.34453	2.562	1.4912	1.93548	3.41081	3.22835	3.6788	3.02807	3.35399	3.89734	3.15151	3.05698	4.13569	3.15512	3.9824	5.22145
TRINITY_DN1035_c0_g1	0.488439	1.21593	0.357679	0.514509	1.2941	2.23979	4.01437	4.08264	4.66104	0.558286	0.514674	2.69108	0.915117	0.964925	1.20609	2.51252	2.72147	1.84259	0.256431	2.60613	0.890879
TRINITY_DN10351_c0_g5	6.1558	5.24687	5.72178	5.33557	5.33735	5.82137	6.75929	5.8513	6.61771	6.49098	6.31529	6.76958	4.93926	5.15032	5.65632	6.81555	6.20347	6.33152	5.92043	4.86242	5.90215
TRINITY_DN103593_c0_g1	1.33407	3.55982	2.97691	3.25615	3.41168	2.73837	3.53563	5.00129	3.54632	3.25222	3.5053	4.14124	4.5737	5.12138	5.24816	2.51243	3.24281	3.31205	3.09728	2.961	1.88509
TRINITY_DN10373_c0_g1	6.85188	8.3454	6.6093	6.99342	7.11638	6.72759	6.55195	5.89458	6.51798	6.8188	6.41124	6.64262	6.41721	5.04841	5.57109	6.23368	6.29922	6.75022	6.8826	7.05872	6.89818
TRINITY_DN10374_c3_g1	1.27699	2.06143	2.45502	2.85426	2.4883	2.11448	6.02538	4.2378	6.34089	5.64362	5.28604	4.94465	3.95215	3.66392	3.86539	5.69848	5.83062	5.32647	0.878331	3.02682	1.9506
TRINITY_DN10374_c6_g1	4.60023	5.88938	5.39825	5.07038	5.07382	5.24555	4.29006	3.04912	3.73508	5.40085	5.02798	4.89508	5.64055	4.81785	3.78086	4.82277	4.35463	5.10452	5.07011	5.31725	4.65775
TRINITY_DN10386_c0_g1	7.15522	7.82808	7.93733	7.34191	7.72709	7.74715	7.72166	6.64651	6.74039	8.25378	8.07025	8.40354	7.54762	7.5231	7.20745	8.21322	8.12156	8.32172	7.19842	7.19211	6.9275
TRINITY_DN103904_c0_g1	0.872277	1.15101	2.64333	1.35015	1.66587	1.42677	4.27431	2.40313	4.30831	2.61886	2.16531	2.23734	5.39114	5.60917	5.40931	2.47689	3.44283	2.72545	0.914616	2.25308	1.42097
TRINITY_DN1040_c0_g1	9.74973	11.1036	9.94871	10.5529	10.6058	9.79528	10.2226	10.0588	9.70622	10.2188	10.1575	9.65051	8.16503	9.60059	8.49795	9.95164	9.63872	9.27166	10.7936	10.5831	9.69467
TRINITY_DN10401_c0_g1	5.60172	5.04931	4.55892	4.56888	4.40914	4.33365	4.1244	3.92771	4.07027	4.00611	4.6474	4.51962	3.62611	3.78384	3.47257	4.76801	4.60666	5.12115	4.78214	4.59936	3.44702
TRINITY_DN10418_c0_g1	7.79059	7.2043	7.90338	7.86575	8.02984	8.26644	8.95964	8.17044	8.78604	8.61757	8.7244	8.95162	10.5018	10.1684	10.3179	8.96804	8.89877	7.88853	7.71609	8.24726	8.43103
TRINITY_DN104182_c0_g1	0.933419	3.13261	2.19465	2.1306	2.7673	2.89875	2.28994	4.58122	3.64351	2.18038	3.00546	2.36953	1.35633	2.21106	2.16342	1.67692	3.67355	2.80517	0.718813	1.10825	1.3313
TRINITY_DN104370_c0_g1	0.374428	1.7329	0.265581	0.396325	1.42053	0.439488	2.67322	0.416999	0.413727	3.45482	3.34356	3.43044	0.73841	0.393203	0.342033	2.91719	2.77424	3.31778	0.182615	0.527462	0.717507
TRINITY_DN10444_c0_g1	3.07041	4.33744	4.89598	4.68339	4.3942	5.13091	2.24221	1.52465	3.26557	3.38777	3.89328	2.89736	4.19525	4.21013	4.237	3.57403	2.58668	5.02602	4.09271	2.96888	4.26547
TRINITY_DN10448_c0_g1	7.59565	6.65031	7.11735	7.61754	7.14279	7.45739	7.2733	7.81789	7.62458	7.33183	7.14004	7.3512	6.58052	6.41855	6.10794	6.68976	7.02531	7.23132	7.09748	7.01106	7.09317
TRINITY_DN104526_c0_g1	1.24293	1.88541	1.41874	3.39285	3.66296	3.63832	3.12584	1.29538	3.55301	3.58701	3.31138	3.67467	3.03154	3.27218	3.79279	3.50064	3.32524	3.22092	3.10518	2.3906	1.6798
TRINITY_DN10469_c0_g1	7.63636	8.20788	8.2862	8.67071	8.98545	8.49963	6.58753	6.50168	7.5971	4.68456	7.09403	5.31942	8.55376	8.99277	8.5079	6.78958	7.51962	4.91176	8.43368	9.01148	8.21478
TRINITY_DN10479_c0_g2	3.77492	3.89615	3.10766	4.03012	4.35072	4.25179	5.30171	2.19187	4.99058	5.42733	5.18308	5.02722	2.15016	1.50713	1.87064	4.91981	4.57694	5.36914	3.59736	4.92297	3.66692
TRINITY_DN1048_c0_g1	5.95892	5.78058	6.41676	7.35232	6.6354	7.03282	5.01237	5.44299	6.01411	2.85265	4.54707	3.47188	5.36901	6.80893	6.25659	4.6833	4.96737	3.45077	6.81395	6.69988	7.01224
TRINITY_DN104810_c0_g1	0.348753	0.697219	0.110441	0.394747	0.377987	0.483776	0.310391	0.43765	6.40759	1.02696	2.38774	0.447589	9.60039	9.62642	9.29628	1.46332	0.400911	0.99064	-0.084442	2.04824	1.01741
TRINITY_DN10482_c0_g1	4.07421	5.1776	4.04544	4.51762	5.42892	3.94996	3.08618	1.43375	4.14686	1.46149	2.30601	2.39205	4.26143	4.99663	4.65455	3.41352	3.53453	1.82516	3.36644	4.01186	3.84682
TRINITY_DN10485_c2_g1	5.87857	5.65276	5.93413	5.23155	5.84301	5.48296	6.43917	6.16698	6.29281	6.95236	6.86377	6.50267	7.03585	6.14836	6.73375	7.06947	6.84209	6.65973	6.26449	5.15463	5.14638
TRINITY_DN10492_c1_g1	1.36912	3.02681	2.32692	2.94913	3.77772	3.34885	3.92515	4.27053	2.30674	3.62105	4.51564	3.35326	4.62087	3.87196	4.88243	3.94754	3.85836	4.34009	2.97697	1.60493	3.25786
TRINITY_DN104974_c0_g1	0.483252	0.673291	0.362507	0.979346	0.965076	1.00007	0.463286	0.530272	0.526662	2.34524	3.04066	2.88121	3.33012	3.53177	4.43279	2.60941	2.29392	2.82099	0.26983	0.65189	0.860381
TRINITY_DN10507_c3_g1	6.75946	6.1892	6.93866	5.96055	5.83127	6.35328	2.73971	1.88053	1.87301	5.28566	5.32122	5.38061	4.98916	5.30415	5.59284	5.40677	4.41432	4.923	6.98217	6.06792	7.0898
TRINITY_DN10522_c0_g1	6.09838	4.90664	5.77022	6.60394	6.28887	5.98338	6.7933	7.3765	6.07548	6.32697	5.8034	5.90059	6.50557	6.47054	6.34712	6.31711	6.16418	5.90205	5.62223	5.7864	5.52708
TRINITY_DN10527_c0_g1	4.97095	5.04985	5.74364	6.37134	5.88483	5.34822	4.40145	4.80398	4.31251	3.093	4.38119	2.19363	6.05052	5.79327	5.23402	4.16212	4.82206	2.87851	5.48932	6.44462	5.62377
TRINITY_DN10529_c0_g1	5.21649	5.84291	5.45078	4.95656	5.40947	5.85824	7.05916	5.99023	6.77643	6.59783	6.67397	8.02145	4.89449	5.23466	5.045	8.41258	6.72663	7.51459	5.63667	5.91504	4.74246
TRINITY_DN1054_c0_g1	6.13736	6.25646	5.59426	6.67031	7.03944	6.60381	6.80652	7.07503	6.38772	5.56459	4.98506	5.05514	7.34793	7.48169	6.92653	6.16821	6.26034	5.23079	6.53896	7.60132	7.04209
TRINITY_DN10542_c0_g1	6.5017	6.91946	6.92828	7.26029	7.66469	7.25978	6.36394	6.23136	6.60083	4.37524	6.29452	4.16822	7.95236	8.05514	7.21446	5.82693	6.7714	4.58481	7.10977	7.93813	5.79329
TRINITY_DN105506_c1_g1	4.00985	2.25801	2.42719	1.57349	2.68419	2.40728	0.584285	0.639337	0.636348	0.654194	2.51705	0.643748	0.942552	0.61764	1.24115	2.96846	2.05547	2.126	2.70078	0.74146	0.922277
TRINITY_DN105664_c0_g1	0.767774	2.7018	3.02734	3.34618	3.69015	4.2459	0.744974	0.821467	2.50633	1.61033	0.795581	2.24376	1.22643	0.791469	0.726833	1.59525	2.17529	1.25755	4.37002	3.8879	3.78329
TRINITY_DN1057_c0_g1	4.62857	5.03303	5.15994	5.49636	5.77964	5.42124	3.87934	1.68292	4.50083	2.8166	4.24915	2.35161	6.18121	6.46468	6.28902	3.51022	4.4004	2.33623	5.06101	5.81266	5.15821
TRINITY_DN10574_c3_g1	4.61392	4.21256	4.19811	3.083	3.35617	3.2819	3.44344	1.31696	3.47781	3.27159	3.56028	3.36538	1.75921	2.08477	2.05569	2.55548	3.06738	3.64169	2.81287	1.46607	3.24819
TRINITY_DN10582_c0_g1	6.5986	6.80526	5.93403	7.00095	6.83174	5.75699	7.56408	6.50034	7.21501	7.8529	7.48174	7.30538	6.48279	6.23	5.20383	7.82853	7.2279	7.65761	6.42578	6.46956	6.39252
TRINITY_DN10584_c0_g2	3.51581	3.31406	2.8909	3.47163	4.10265	4.76739	3.24293	5.1936	3.91456	4.57297	4.21134	4.54784	5.52541	5.88191	4.49229	3.63365	4.78808	4.60493	4.35634	3.32756	4.43609
TRINITY_DN105890_c0_g1	5.42636	5.11536	4.5576	4.76283	4.90684	4.91386	3.84308	5.128	5.19434	3.85187	4.71362	4.46653	2.43691	4.45179	3.93762	4.39626	4.14492	4.1662	5.41351	5.76672	5.38272
TRINITY_DN105897_c0_g1	4.4158	4.72738	4.45145	4.13665	4.1934	4.39852	2.91826	1.26383	2.16295	2.77421	2.66506	2.90568	3.13731	1.89606	1.81654	2.35729	2.11516	2.57953	2.46544	4.01992	2.87344
TRINITY_DN1059_c0_g1	2.88885	3.80237	4.71248	5.21525	4.44984	4.11768	3.94918	1.41937	4.46153	1.44736	2.06546	2.39652	5.51335	4.61181	3.42807	3.91032	3.17486	1.82171	3.90281	4.81948	3.65226
TRINITY_DN1060_c0_g1	5.6616	5.82484	4.94542	4.75281	5.55058	5.48186	5.07799	5.14712	4.93188	4.02301	3.63235	3.93376	6.13586	5.45612	6.00511	4.91493	4.30584	3.80267	5.09471	4.8039	5.53282
TRINITY_DN10608_c0_g1	-0.533481	-0.298622	-0.700599	-0.501771	-0.513303	-0.440961	-0.560074	-0.472369	-0.476988	-0.44965	-0.501571	-0.465584	6.14332	6.09596	6.35426	-0.206479	-0.497536	-0.469674	-0.840193	-0.323519	-0.0820153
TRINITY_DN10608_c0_g2	0.120241	0.448146	-0.106503	0.163791	0.14793	0.24787	1.03763	0.204346	3.01645	0.235807	0.164065	0.213731	9.69221	9.25985	8.96525	0.581037	1.53494	1.1387	-0.293129	0.412716	0.744372
TRINITY_DN1062_c0_g1	4.32922	4.725	5.39345	5.65988	5.71469	6.39849	7.79505	7.86814	7.24947	7.09029	6.93686	6.80205	7.75226	7.16022	6.61921	7.2529	7.27582	6.46129	5.58788	5.96957	4.93696
TRINITY_DN10627_c0_g1	4.47441	3.50063	3.45475	3.09625	3.81378	3.92323	3.18591	1.56024	3.07753	4.35886	3.75972	4.0894	5.98104	3.35708	4.11531	4.45037	4.65003	3.47928	4.29737	4.6138	3.88064
TRINITY_DN10629_c1_g1	10.0023	8.44381	8.06082	7.48537	7.42668	6.71315	1.39648	1.54952	1.54133	1.59002	1.498	1.56158	2.33718	2.04378	3.18502	2.05235	2.51287	3.07134	10.0959	10.3278	10.4606
TRINITY_DN106298_c0_g1	0.406766	0.988561	1.73433	1.13625	1.10538	0.831059	0.755145	2.79027	3.36009	1.1641	1.50075	1.77905	0.665341	1.06491	2.15821	0.578868	1.01577	1.54743	0.285855	0.511319	0.649621
TRINITY_DN10647_c0_g2	5.94978	6.26749	6.5576	6.56011	6.85756	6.31638	6.54464	8.88456	8.42394	6.3114	6.44569	7.37007	7.85546	7.8231	7.19153	7.20385	6.84184	6.53093	6.64445	6.61366	7.07477
TRINITY_DN10652_c0_g1	7.26776	8.48496	7.7156	7.63792	7.50912	7.73757	7.6729	7.13301	7.48909	7.79894	7.89973	7.77941	9.3035	8.03207	7.65161	8.31621	7.74239	9.66364	6.99703	7.41834	7.53036
TRINITY_DN106565_c0_g1	6.07819	5.0593	5.47716	6.34658	5.89904	5.75116	3.64803	5.69752	5.32396	4.54915	6.24064	4.62165	2.4954	2.78237	1.97016	4.90881	4.64576	3.75516	5.80578	6.40061	5.9181
TRINITY_DN10657_c1_g1	1.31614	2.21034	3.37722	3.39217	2.77189	2.28102	3.98464	5.86531	3.93362	2.30786	2.63801	3.54786	4.76567	3.17773	3.93646	2.6802	4.1246	3.06949	3.65486	2.77234	3.79636
TRINITY_DN10670_c0_g2	7.55892	6.42389	7.22716	7.70584	7.6324	7.72098	8.21822	8.85915	8.30502	8.23401	7.56935	7.31961	6.27752	7.66393	7.67929	7.41594	7.77792	7.45847	7.57379	7.82482	7.90227
TRINITY_DN106796_c0_g1	2.22726	2.8478	2.6993	3.73677	3.26286	2.87911	2.94073	3.27697	3.50559	2.59063	3.05889	3.6256	5.11661	4.0011	4.44046	3.92449	2.99604	4.14795	3.37551	3.67473	3.27268
TRINITY_DN1069_c2_g1	7.42887	8.19309	7.30171	6.81567	7.07166	6.67594	8.02446	7.84332	7.48008	8.02847	7.46164	7.49429	7.85061	6.8018	6.57505	8.10131	7.96016	8.0569	7.1522	7.6649	6.55566
TRINITY_DN10690_c0_g3	0.529873	1.0884	1.99338	1.34798	0.540995	2.82295	0.515489	0.564122	0.561475	0.577292	2.0104	1.54039	3.79238	1.79778	1.2925	2.29069	1.51157	1.66814	1.41014	1.44513	2.311
TRINITY_DN10709_c0_g1	3.88338	2.40671	1.62839	1.96734	2.41632	2.53376	0.510255	0.565318	0.562323	0.580214	0.546559	0.569739	2.96501	2.13094	0.497368	0.757358	1.48541	0.567071	3.27439	2.78791	0.849681
TRINITY_DN107255_c0_g2	1.57563	3.49435	3.04467	3.43422	3.80796	4.09583	4.44631	4.98244	3.9562	4.46442	4.56978	3.69198	4.54211	3.91204	4.38808	4.36427	3.76944	4.53671	4.23563	4.02548	3.63728
TRINITY_DN10730_c0_g2	3.66186	5.00683	5.43353	4.48967	5.19851	5.33182	4.8023	5.93784	5.61496	4.64815	4.34961	4.62674	5.53429	5.99375	6.50328	3.78473	4.88188	4.33763	5.28889	5.97959	4.62995
TRINITY_DN107400_c0_g2	1.4619	3.04763	2.42831	2.63584	3.21896	3.47151	6.34224	4.73813	6.43345	5.48865	5.9214	6.98339	5.12138	4.73811	4.7512	5.73394	6.29121	6.31406	1.8336	2.1914	3.28959
TRINITY_DN10744_c0_g1	5.32866	4.51357	4.93966	6.00979	4.63954	5.51932	2.44498	1.43108	4.74237	2.64911	1.39295	2.39535	3.79134	3.89707	3.93542	3.30772	3.93383	1.43463	5.03561	4.49448	3.41319
TRINITY_DN10755_c0_g1	7.67847	7.4202	8.17354	8.49909	8.30256	8.15786	9.33668	9.36932	9.82807	7.37579	8.67141	7.8148	9.72507	9.48645	9.56714	8.19424	8.57093	7.72111	8.94557	7.95015	8.25751
TRINITY_DN107572_c0_g1	4.40386	5.70688	5.72934	5.53582	5.97765	5.42174	4.74809	1.73883	4.66371	5.06915	5.73528	5.56092	2.41656	2.91258	1.57907	5.68066	5.8964	5.2836	5.27314	5.66451	3.82971
TRINITY_DN10761_c0_g1	6.89031	5.4493	7.41942	7.978	7.1917	8.05401	9.36274	9.80215	10.1058	8.95235	9.08549	9.09653	9.48586	9.04403	9.48205	8.96747	9.20276	8.46953	7.02291	6.27226	6.74971
TRINITY_DN10767_c0_g3	3.81107	3.56541	3.29896	2.51668	2.19592	3.43873	1.70058	1.15308	1.77713	2.44094	1.49404	3.20226	3.53547	2.89146	2.88946	1.82286	1.95352	3.06768	1.59656	2.62039	2.64716
TRINITY_DN107671_c0_g1	3.46546	3.53973	4.02253	3.92126	3.62093	4.32157	0.716101	0.798615	0.794179	2.11136	0.770738	0.805153	1.22967	0.766305	0.696467	1.0738	1.98075	0.801209	3.38954	4.35928	4.02765
TRINITY_DN10777_c0_g2	4.50866	4.45875	4.02697	4.11084	3.74377	2.92888	5.98704	4.74036	4.9516	4.92635	4.60095	3.78682	3.87646	3.10458	3.14059	4.55737	4.12679	3.86979	4.19162	3.91011	3.70465
TRINITY_DN10786_c0_g1	5.48187	5.95933	5.37113	5.22767	5.30455	5.15736	5.69638	7.07894	6.46461	4.93376	4.57325	5.17657	5.68807	5.87948	6.12891	5.09361	5.70001	5.97641	5.79617	6.26528	4.37372
TRINITY_DN10786_c2_g1	4.23378	2.54966	3.42397	3.40539	2.21396	3.01433	4.25925	1.5657	5.115	5.22714	5.77154	5.20055	5.52905	4.62301	4.56992	5.08886	4.94114	4.55915	4.27026	1.77452	4.26786
TRINITY_DN10786_c4_g1	0.411866	1.50412	1.4077	0.435222	0.907838	0.481193	0.392595	4.68617	3.52585	1.58777	2.51628	2.4508	0.797669	0.866136	1.81576	2.94894	1.59359	2.47784	0.205999	0.574634	0.775615
TRINITY_DN10786_c9_g1	4.48565	3.59785	3.67122	4.32922	3.31524	3.34572	1.67165	1.4095	2.58699	3.23108	4.1529	3.35325	1.87273	3.40111	4.14929	3.84189	3.78047	3.4339	3.50022	2.89941	2.33362
TRINITY_DN10795_c0_g2	6.29771	6.08961	6.32186	5.72697	5.51611	6.06158	6.58882	5.3715	6.39665	6.77732	6.92444	6.45071	5.14565	5.17212	5.49363	6.92029	6.29657	7.14902	5.62568	5.71488	5.17261
TRINITY_DN108_c0_g1	8.31133	7.37855	8.09369	7.74437	7.52269	8.143	7.69233	7.89635	7.44128	7.81504	7.83096	7.72511	6.92464	7.0688	7.16894	7.80482	7.72697	7.34024	7.73977	7.80267	8.16277
TRINITY_DN1080_c0_g3	7.43748	8.59112	7.63226	7.56992	7.40267	7.59457	7.42337	6.99995	6.96315	7.41793	7.26469	7.02283	8.41024	8.0992	7.87537	7.83894	7.36075	7.83581	7.61246	7.75918	7.41537
TRINITY_DN1080_c1_g1	5.01419	2.81275	3.77568	3.33452	2.72642	2.51211	0.466535	0.561935	0.556841	0.587122	0.529856	0.569436	1.04088	0.524741	0.443631	0.871161	0.53427	0.564913	5.27059	5.29449	5.037
TRINITY_DN10801_c0_g1	6.18167	6.43825	4.29398	5.4812	5.81426	5.50497	3.55154	1.73064	4.76246	3.26674	4.30872	3.25784	4.55175	5.49391	5.38119	3.8954	4.52002	3.90817	5.46353	5.48439	3.99036
TRINITY_DN10806_c0_g1	7.80095	6.69931	7.21749	7.32657	7.29158	7.08242	6.70525	6.3807	7.33328	7.29767	7.39871	7.18967	6.18848	6.41509	6.38001	7.19072	6.99226	6.92971	7.78362	7.10804	7.55824
TRINITY_DN1081_c25_g1	2.94493	3.23152	3.67122	3.53603	3.94332	4.36634	1.24769	1.64972	0.929946	0.953216	1.61466	0.939602	2.2712	2.04834	3.09033	1.18051	1.30821	0.93613	2.71004	2.83001	3.3222
TRINITY_DN1081_c5_g1	0.802862	1.64863	2.24501	2.07588	1.85961	2.05993	0.788439	0.837326	0.834656	2.35266	1.46474	1.94616	3.54996	2.81435	2.66229	2.43918	1.84293	1.46422	1.47488	2.65291	1.61706
TRINITY_DN108373_c0_g1	0.702244	1.69483	0.596617	1.14299	1.67066	1.47943	2.51624	3.75337	4.14315	2.40496	1.12261	1.94983	1.07043	1.11181	1.92704	2.50488	3.02041	2.6843	1.57276	0.854228	1.60386
TRINITY_DN1084_c0_g1	8.52504	8.30206	8.69022	8.63751	8.34018	8.56722	9.78003	9.09319	9.393	9.6187	9.35367	9.27881	10.0904	9.63982	10.2975	9.6329	9.40115	9.97043	8.25294	8.40985	8.37133
TRINITY_DN108429_c0_g1	5.40074	5.7856	6.27893	5.79763	6.24259	5.01628	7.49848	5.73507	6.8359	7.3569	7.04933	7.04361	8.44336	8.43958	8.19983	7.12587	6.86153	6.69756	5.91172	6.14462	5.60844
TRINITY_DN10845_c1_g1	2.55991	4.16819	2.99872	3.36133	3.55881	3.01541	3.41077	4.33924	4.13026	3.66679	4.23941	3.90172	1.9777	2.64566	1.37371	4.02083	3.82096	4.78588	3.40456	3.87015	3.81071
TRINITY_DN10845_c2_g2	4.92258	5.36475	3.78998	3.54682	4.29813	3.66209	6.38595	7.44506	6.08624	5.49437	5.81631	5.04458	3.6375	5.90458	5.90617	6.11976	6.79091	5.79993	4.89288	6.30906	4.43519
TRINITY_DN10845_c2_g3	5.58199	3.49303	3.82519	3.07069	3.48559	3.4158	5.4608	4.39948	5.74135	5.34562	5.32803	5.59072	2.18361	2.13697	1.39281	5.88143	5.43971	5.96589	3.69741	3.97834	2.1416
TRINITY_DN10851_c0_g1	4.7271	3.6875	3.93321	3.79845	3.50173	2.60039	3.1963	1.19299	4.12826	2.88584	1.87847	2.63065	1.62123	2.22302	1.09571	2.22383	2.82189	2.92017	3.44742	2.91005	1.59261
TRINITY_DN108520_c5_g1	0.889313	2.77181	2.20442	1.31831	2.98689	2.0322	0.87205	0.930404	0.927228	2.74224	1.28194	3.10307	1.25707	3.3424	1.23231	1.92732	2.71042	2.86989	3.01659	3.20151	3.18455
TRINITY_DN10861_c0_g2	6.375	6.49965	6.86854	7.05488	6.43886	6.64282	5.92643	5.81688	5.96176	6.64755	6.35398	6.6959	6.96249	6.58306	6.71401	6.26757	5.89937	6.3094	7.30568	6.38191	6.92896
TRINITY_DN10861_c0_g3	7.92299	7.42871	7.56857	7.90951	7.66067	8.03058	7.16942	5.75708	7.18232	7.83596	7.68645	7.80691	7.82653	7.83331	8.08346	7.7854	7.21114	7.19161	8.338	7.59881	7.69844
TRINITY_DN108624_c0_g1	1.44079	3.79604	2.59602	2.64833	2.36108	3.18374	1.92023	1.14866	1.14497	3.04011	3.59383	2.0866	3.98275	3.52206	3.30895	2.9981	2.45249	2.89908	1.89153	2.25352	2.00572
TRINITY_DN10866_c0_g1	1.09596	1.85993	2.71695	1.66973	2.08683	2.75948	4.54356	1.16161	4.17548	3.79077	3.94049	4.99624	3.54889	4.49953	4.46349	3.92066	3.77488	3.75254	0.79471	1.33104	1.62288
TRINITY_DN10867_c0_g2	8.69319	8.27118	8.33014	8.96814	8.43752	8.78048	9.05829	9.13192	8.66767	8.74927	8.32343	8.13519	8.27971	7.95522	7.98643	8.67557	8.44147	8.10739	8.95589	8.73379	8.37228
TRINITY_DN108714_c0_g2	4.48985	2.285	0.785582	0.96683	1.39227	1.02631	3.48776	4.86385	4.21877	3.25751	2.32478	2.0445	4.14984	0.962524	1.84614	3.17101	1.89699	1.74616	2.6915	3.18842	3.12227
TRINITY_DN10874_c0_g1	4.82192	4.38145	4.81121	3.67106	3.41294	2.38635	2.93399	1.22323	1.21853	3.10766	2.89688	2.32548	1.69079	2.96551	3.37593	2.82603	2.02543	4.32468	3.56607	1.67312	3.03536
TRINITY_DN10880_c0_g3	1.509	3.08975	3.25792	3.81729	4.65819	4.24081	4.30031	5.84028	4.48909	3.7582	2.96764	4.56148	4.5235	4.44013	4.38386	3.63188	3.55488	3.50212	3.78785	3.63549	3.79143
TRINITY_DN108944_c0_g1	11.0071	11.0134	11.4273	11.2294	11.2012	11.338	10.8069	10.7072	10.8531	10.9162	11.0206	10.918	11.5323	11.8791	11.9346	10.9953	11.1162	10.7574	11.2488	10.8274	10.8389
TRINITY_DN109047_c0_g1	0.828607	1.43071	0.716056	3.50232	2.29495	2.47645	2.31838	4.57742	0.86973	2.05479	2.15914	2.52941	1.22042	2.84737	1.25615	2.41373	2.22153	1.55529	2.74432	2.22935	2.13342
TRINITY_DN10907_c2_g1	4.3323	4.13724	4.0462	4.71531	5.22626	5.27048	4.96683	5.83957	6.11056	4.87941	5.16598	5.78291	4.85569	5.75212	5.95681	4.63941	5.61705	5.5026	5.74956	5.37588	3.89213
TRINITY_DN10909_c0_g1	5.66319	5.65181	6.13165	7.38879	6.99274	7.51468	6.16816	7.26587	7.03834	4.46923	3.45683	3.87598	7.54202	6.76073	6.98725	5.05425	5.43543	3.37996	5.18085	5.99264	3.86811
TRINITY_DN10909_c0_g2	7.59005	7.5037	7.8976	7.83912	8.04248	8.34156	8.67699	8.97906	8.75741	8.08569	8.21556	8.0023	7.7728	8.14143	7.48295	8.1905	8.71959	7.64362	7.83742	8.08471	7.09448
TRINITY_DN10917_c0_g1	6.27995	6.7627	5.86667	6.88777	6.85057	7.07085	7.13581	6.80267	6.75505	6.86344	7.38202	7.08958	5.34315	6.68021	6.33155	7.47376	7.43278	7.23297	6.06397	6.83254	5.79226
TRINITY_DN109183_c0_g1	0.774109	1.42152	1.26301	0.796124	0.788058	0.839808	1.41922	3.53905	3.21053	3.11425	2.23305	2.875	2.0917	1.18235	2.46962	3.12917	3.02844	3.69921	0.585789	1.9751	1.67932
TRINITY_DN109183_c0_g2	3.40814	3.03887	3.13769	2.84037	2.0962	2.74545	4.4084	4.44095	4.22827	4.01046	3.98559	3.89423	3.79594	2.48379	3.44924	3.00435	4.2014	4.4437	3.37016	3.1242	1.92936
TRINITY_DN1092_c0_g3	5.07703	4.87826	4.88139	5.53963	5.33001	5.00441	4.10099	5.77043	3.4498	3.63289	5.0712	2.49523	6.74392	6.07233	6.01366	5.35568	5.36271	4.98421	4.82275	6.38213	4.48711
TRINITY_DN109216_c0_g1	0.52593	0.701631	1.37131	1.68157	0.540005	0.591979	2.6676	0.569119	1.25635	3.38755	3.32335	3.90217	0.898924	0.544965	0.493136	2.51674	3.31788	3.08994	1.06991	0.6817	1.73798
TRINITY_DN1093_c0_g1	9.43638	8.20827	9.05946	8.69807	8.98895	9.45339	8.81751	9.27351	8.87574	9.56292	9.5481	9.68776	8.34303	8.05999	8.36694	9.64381	9.48485	9.1252	9.03912	8.93637	9.28621
TRINITY_DN10935_c0_g1	7.3625	7.99344	7.79712	8.11631	8.24036	8.13396	9.21281	8.67135	9.01833	8.97413	8.8852	9.16888	8.05727	7.67494	7.7715	8.97788	8.86258	9.03355	7.96592	8.10064	7.65051
TRINITY_DN10938_c2_g2	1.95912	3.94229	3.90626	4.45616	4.81518	5.16519	1.85794	1.41173	1.40622	3.39401	3.79723	3.21522	3.81713	4.84214	5.12124	2.64128	3.20075	3.07699	4.34065	4.65011	3.50435
TRINITY_DN109420_c2_g1	3.08308	0.260243	1.36689	1.28213	0.614558	0.658333	0.0606948	0.125041	0.12159	0.142123	0.103338	0.130125	4.06296	3.99251	3.65948	0.336486	0.10632	0.127059	1.87095	0.240205	0.432353
TRINITY_DN10944_c1_g1	2.41437	2.8067	1.53546	1.3666	2.55032	1.99767	0.918101	0.963472	0.960982	2.29402	2.36649	2.31003	2.03211	1.73055	1.3168	2.67229	1.78688	2.63945	2.53721	2.60838	2.34434
TRINITY_DN10948_c0_g1	3.70112	4.60417	4.85717	4.6015	5.30565	4.36353	5.83035	6.75481	5.92497	5.7162	5.70302	5.44464	2.60805	4.45743	5.18768	5.78402	5.91033	5.17633	5.45323	5.02241	5.60193
TRINITY_DN1095_c0_g1	0.745605	1.98053	2.29997	3.84268	3.26695	4.04588	2.43519	3.05747	0.785256	1.20592	0.767782	0.793478	2.04391	2.02198	1.07452	1.00182	1.80837	1.31453	2.97328	3.03123	1.10479
TRINITY_DN10952_c0_g1	3.70105	4.11137	3.83584	2.12293	3.59591	4.53742	4.61184	5.13352	5.16413	4.8923	5.11809	4.13443	6.06677	5.93711	5.1056	4.54758	4.79163	4.70885	4.26697	4.51459	5.30929
TRINITY_DN10969_c0_g1	5.67283	5.95783	5.99649	5.94928	5.59555	5.91542	6.47921	6.09362	6.82927	6.59677	6.69238	6.79268	7.57056	7.26993	6.998	6.52833	6.70481	6.44354	5.96995	5.59231	6.69166
TRINITY_DN109738_c1_g1	3.39734	4.0882	4.44686	4.10238	3.6673	2.41538	2.56323	1.28159	2.1526	3.03574	3.36868	2.26576	1.74051	2.8864	2.42082	2.0072	2.59636	2.86377	4.77405	4.37161	3.47935
TRINITY_DN109774_c0_g1	6.35667	4.15938	4.44125	5.52369	4.77691	5.5055	6.22494	6.09626	5.75441	6.35873	5.87018	6.16156	5.39546	4.82018	4.49651	6.23956	5.61852	6.29432	4.3676	4.51596	4.78698
TRINITY_DN109797_c0_g1	0.515041	1.09829	1.34794	2.08127	1.77986	0.561688	2.13258	0.54542	0.543066	2.81993	3.18954	2.36413	0.791056	0.528371	0.492296	2.18611	1.9235	1.9499	1.46806	0.626724	0.774276
TRINITY_DN10980_c3_g1	2.06883	1.66049	2.51077	1.30227	0.994605	1.26916	0.632784	0.666043	0.664209	1.9745	2.29189	1.99455	0.866865	1.57466	1.59641	1.21435	1.14016	1.00317	2.15086	1.11836	1.72524
TRINITY_DN10981_c0_g1	7.03902	7.7271	7.36591	7.62232	8.31536	8.19088	7.19372	5.6283	7.13185	7.38726	7.11265	7.08365	7.99285	8.85037	8.5821	7.18384	7.17324	6.89218	6.9314	8.16366	7.01025
TRINITY_DN10983_c0_g1	5.84152	5.20647	4.95158	5.39852	5.3298	5.3362	5.92782	5.31323	5.79353	5.41408	5.77424	5.70403	4.40628	5.44866	5.3022	5.39716	5.38279	5.56559	4.71464	4.46019	4.03197
TRINITY_DN10986_c0_g1	7.34225	7.79768	8.24072	7.84571	7.71433	7.68764	9.2296	8.92643	8.81484	8.72907	8.76913	8.81231	8.42039	7.92607	8.40002	8.92722	8.60845	8.67184	8.47032	7.79771	7.96378
TRINITY_DN109920_c0_g1	1.02359	1.79366	1.07003	3.40486	3.20564	1.57535	0.321001	0.366367	0.363899	0.378643	0.35091	0.794605	0.618317	1.65311	1.55291	0.524928	0.353025	0.367812	2.29798	1.75162	1.59507
TRINITY_DN10997_c0_g2	6.93466	7.57373	6.02478	6.74719	6.57078	6.50138	7.2369	7.1004	6.94201	6.71918	6.53158	6.59241	6.2497	6.22589	5.85065	6.90552	7.27259	7.79147	6.28158	5.58851	6.09223
TRINITY_DN10999_c0_g1	5.04271	4.08346	3.71161	4.19892	5.35115	6.19466	5.4146	7.30904	5.49435	5.98537	6.33234	5.80035	5.67763	5.27394	4.76968	5.53751	6.48193	5.12064	4.67324	5.16609	3.66115
TRINITY_DN11004_c0_g1	10.2413	9.93266	10.2592	9.71912	10.051	9.7536	7.27141	6.43699	7.33105	7.25689	7.98955	7.14201	7.26017	8.26447	7.07428	7.15693	7.57882	6.9691	10.1589	10.3065	10.2369
TRINITY_DN11009_c0_g1	1.21626	3.07606	2.03594	3.05612	2.53247	3.05296	3.30071	1.28672	2.11406	4.08516	4.71165	3.95144	5.73201	3.85677	3.90562	4.88784	4.55031	4.42172	2.46281	3.23018	1.7817
TRINITY_DN11010_c0_g1	3.31151	4.06024	4.03309	4.4687	4.7516	4.21604	4.21358	3.25201	4.05402	3.47922	4.33554	3.7267	5.63136	5.64001	5.40993	2.72859	4.37464	3.3315	4.20483	5.16707	4.03743
TRINITY_DN11013_c2_g1	4.72854	4.60527	3.40989	4.16123	3.8446	3.26328	6.79579	5.62867	6.71715	6.74033	7.08515	6.75106	7.60043	6.14245	5.41789	6.75094	6.14346	6.21496	4.79434	4.37964	2.65466
TRINITY_DN11013_c4_g1	6.63746	8.8751	7.67142	7.63954	7.85806	7.21621	6.50506	5.74859	6.94752	6.62058	6.66843	7.07108	6.63994	6.82283	6.90191	6.31662	6.52115	7.41397	6.98836	7.0164	6.84141
TRINITY_DN110154_c0_g1	3.36123	3.62523	3.20841	3.37969	2.89702	2.18451	1.3691	1.13382	1.12989	1.80399	2.77289	2.80716	4.4595	3.60127	2.94016	3.3072	2.35165	3.10872	2.52896	1.26789	1.96466
TRINITY_DN11019_c0_g3	5.88458	4.67329	5.86716	4.38322	5.26485	5.56521	5.06076	6.12193	5.7726	5.81646	5.99497	6.65745	4.57143	4.6802	5.02714	5.30843	6.04414	5.82511	5.27742	5.40993	5.80853
TRINITY_DN110197_c3_g2	2.72056	4.3175	1.40447	2.25305	1.91473	1.69887	1.84372	4.40475	3.81731	2.84624	3.08898	1.54883	1.42986	3.31937	3.8001	3.06407	2.00963	2.93235	0.74051	1.16317	2.00154
TRINITY_DN1102_c0_g1	11.4807	10.9566	11.5853	11.3626	11.5936	11.8664	10.4784	9.27501	10.1354	11.4288	11.3375	11.4255	8.62434	8.79652	7.81743	11.3806	11.3589	10.9927	11.7176	11.249	11.2999
TRINITY_DN11023_c0_g1	6.09647	7.13047	5.73313	5.99884	6.15376	6.05757	6.15363	6.20588	6.92569	6.73999	6.53285	6.3376	7.09016	6.54936	6.49861	5.96397	6.4531	6.95958	5.45781	5.18548	5.6707
TRINITY_DN110273_c1_g1	6.2039	6.91193	6.99499	6.60486	5.95346	5.84101	5.95258	5.24969	4.96273	7.7349	6.5154	6.84189	6.62242	7.34412	5.89862	6.81275	6.5856	6.46872	6.11416	5.91098	6.4461
TRINITY_DN11030_c1_g2	0.668586	2.73208	2.41524	2.53045	1.45081	3.33758	0.648394	0.716244	0.712581	0.734422	1.42903	1.79378	3.29116	3.99916	4.46177	1.82003	1.36364	1.73429	2.50281	0.840204	1.63192
TRINITY_DN11032_c0_g2	4.5943	3.42373	2.75849	3.36222	3.75304	2.81119	3.99828	5.2643	4.5453	4.98203	4.98017	4.95713	2.02217	1.78628	1.31268	5.34225	4.92847	4.98381	3.17983	3.35599	1.98432
TRINITY_DN11037_c0_g1	0.353582	0.511147	2.65341	1.92622	2.76578	1.66926	0.753476	0.392254	0.389277	1.19714	0.809155	0.396645	3.78416	3.28837	2.97717	0.580116	0.802414	0.842835	0.181449	1.35261	0.668803
TRINITY_DN1104_c0_g1	7.06736	6.49549	7.06434	6.78218	7.24885	7.21594	6.34887	8.28134	6.36305	5.03851	5.69013	4.76984	8.13261	7.73241	7.66995	5.81559	7.16715	4.15996	7.3093	8.65872	7.06866
TRINITY_DN110420_c0_g1	2.88177	1.5548	0.530075	2.17151	2.70336	1.60133	1.24022	0.64863	0.64598	1.80521	2.26653	3.05242	0.92464	0.629438	0.588851	2.89976	3.13745	2.32444	0.469068	1.18571	0.905844
TRINITY_DN11046_c0_g2	3.42682	3.36674	2.49035	4.3406	3.06099	2.46617	4.75057	1.27024	3.54028	4.68316	4.24676	4.38811	1.77795	1.61687	1.81955	5.08261	3.75065	4.5711	2.48778	2.20289	1.74445
TRINITY_DN11046_c0_g3	3.47904	3.91133	3.61138	4.07396	3.62408	3.30434	4.32504	1.44605	1.44054	4.8091	4.68418	4.90439	3.11913	2.29978	1.68305	5.35069	4.4695	4.2298	4.29424	3.92894	2.79279
TRINITY_DN11054_c0_g1	6.31198	5.51535	5.68134	4.68519	5.44116	5.74006	6.08007	6.21182	5.2237	6.40646	6.48666	6.64358	4.98262	6.11187	5.40252	6.82765	6.48319	6.71329	5.93974	5.51909	5.37351
TRINITY_DN11054_c0_g2	5.07406	5.73867	5.51196	6.10956	5.14023	5.41355	5.94006	5.93134	5.5727	5.2053	5.59013	5.45594	6.28376	5.35694	6.15509	5.30703	5.39478	5.43762	4.86412	4.45165	4.93225
TRINITY_DN11058_c0_g3	4.8202	5.67242	3.63108	4.76124	5.35317	4.48624	4.78904	4.24058	5.00002	4.10939	4.18827	5.05258	6.2745	5.24915	5.3657	4.84679	4.4825	5.13335	4.4682	3.24422	2.96651
TRINITY_DN110581_c0_g1	5.68798	6.59515	6.38579	6.31744	6.17814	6.10363	3.94922	4.05867	5.01197	5.0236	4.67232	4.87235	7.85915	8.21007	8.48998	5.07632	5.42166	5.22614	6.41601	5.85323	5.64765
TRINITY_DN110581_c0_g2	5.55047	5.04975	4.1516	4.43366	3.72242	3.94228	3.32765	1.43794	1.78906	3.4872	3.00702	2.65856	5.48649	6.18894	6.36013	4.08812	2.94903	2.78527	3.85808	4.00536	2.8571
TRINITY_DN11059_c0_g4	1.60413	3.42041	3.41224	3.37054	4.04749	4.40752	4.34345	5.71209	4.40234	4.39521	4.55923	5.25986	4.57737	5.31121	4.79244	4.69892	4.98686	4.54594	3.55272	4.32029	3.55161
TRINITY_DN1106_c0_g1	3.77607	5.28587	4.72383	5.92487	5.7793	5.23559	3.73071	5.27013	4.27917	3.52085	2.52312	2.07852	3.63423	5.16883	5.22179	4.74762	4.56035	2.78259	6.16946	5.25081	4.67137
TRINITY_DN11077_c3_g1	0.868845	1.77646	2.41593	2.54275	2.32038	2.02235	1.37788	2.78165	1.30718	2.17975	2.1201	1.90818	1.18279	0.88372	0.843549	3.16433	2.18004	1.44885	2.53228	3.33521	2.12907
TRINITY_DN11078_c0_g1	7.77215	7.88755	8.02678	8.40768	8.76823	8.00932	8.25502	7.87901	8.13589	7.94351	7.82615	8.0233	6.36043	7.428	7.36521	8.00327	7.81548	7.74005	8.94358	8.68016	7.93502
TRINITY_DN110790_c0_g2	-0.0688628	0.781235	0.931853	-0.0416203	0.949513	0.011328	-0.0915182	-0.0161373	-0.0201544	1.83016	0.521161	-0.010225	4.20893	4.7411	5.2806	0.224898	1.12785	0.564216	-0.320078	0.116341	0.331132
TRINITY_DN11080_c0_g1	8.04717	6.27501	6.44665	7.90712	8.12541	8.75632	7.30018	6.55226	5.31403	7.50527	7.04844	6.49481	3.01424	3.90982	2.53273	9.06975	9.35481	7.59473	7.23195	5.4613	3.59278
TRINITY_DN11094_c1_g1	4.04069	3.88774	3.90689	4.29384	3.13121	2.98	5.86958	4.01142	4.66961	4.72564	4.7316	5.1276	2.06018	2.53445	1.33462	5.53555	4.42503	4.81025	2.15821	1.67416	4.39473
TRINITY_DN11104_c0_g1	8.02763	8.31143	8.82866	9.03078	8.7984	8.88309	8.79558	9.21977	9.00406	8.99998	9.47966	9.48788	7.18712	8.35519	8.79378	9.34772	9.1255	9.35249	8.71266	8.64822	8.65167
TRINITY_DN11106_c1_g1	8.73041	7.68946	8.50236	8.21644	7.97801	7.8791	7.28443	6.85065	7.15687	8.17977	8.37822	8.23506	8.19418	7.53378	7.43696	7.46111	7.70631	7.82277	7.99171	8.0537	7.81217
TRINITY_DN1111_c0_g1	4.58681	4.32735	5.13005	5.17404	5.30311	5.70044	6.14238	5.96304	5.51423	5.7138	5.75771	5.91389	6.50594	5.74916	5.72116	5.5235	5.30595	5.6901	6.13237	5.70084	5.9398
TRINITY_DN11123_c0_g2	0.740025	1.53886	1.76567	1.4584	2.75838	2.76181	0.727943	0.769087	0.766826	2.53274	1.9355	1.65086	1.01208	2.63807	2.31381	1.95042	1.44387	1.76318	1.08061	1.55425	2.37841
TRINITY_DN111243_c0_g1	0.348005	0.501607	0.25268	0.367343	0.360262	0.405605	1.80947	3.32379	3.34555	2.86922	1.36939	2.6383	0.674851	0.364583	0.319491	2.40519	2.57957	2.51591	0.181033	0.484131	0.655824
TRINITY_DN11138_c0_g1	6.12394	6.96988	6.70703	6.84942	6.40692	7.19027	6.44296	5.39487	5.65771	6.65645	6.35445	5.79645	5.59921	4.43133	4.85509	6.4228	6.25181	5.46206	5.88365	5.89812	6.14581
TRINITY_DN111763_c0_g1	5.98128	4.14145	5.43284	5.02494	4.90255	4.56724	4.85936	5.45772	6.16695	4.32191	5.1636	4.63025	2.49185	4.28159	3.70734	4.73468	5.24894	4.20757	5.12767	4.95319	5.13273
TRINITY_DN1118_c0_g1	10.7181	10.7505	11.0701	11.4057	11.486	11.2432	11.0824	11.1008	11.2896	11.6951	11.5111	11.6523	12.4797	12.4505	12.5708	11.7192	11.4738	11.2134	11.3933	11.1009	10.9782
TRINITY_DN112115_c0_g1	0.689496	1.75319	0.903334	2.66878	2.70769	1.74533	0.677934	0.717323	0.715157	2.07844	1.3239	2.60681	0.950627	2.16577	1.04669	1.88191	1.40155	1.33494	2.20574	1.92836	2.11184
TRINITY_DN112131_c0_g1	11.1549	10.0245	10.3572	8.57667	5.41143	4.12144	1.40338	1.55794	1.54967	2.00242	2.19746	1.57011	2.35343	1.8896	1.36633	2.06574	2.4483	1.56277	10.8712	11.2175	10.9659
TRINITY_DN1122_c0_g1	6.77933	7.53765	6.73358	8.43598	8.7109	8.36387	8.29051	7.77697	8.76725	6.82768	7.08694	5.41983	8.176	9.39969	8.53453	7.64053	7.83188	6.09844	7.32571	7.90897	5.56051
TRINITY_DN112236_c0_g1	8.19414	8.99312	8.88762	8.59111	8.87051	8.38455	9.38319	8.2106	8.79167	9.33951	9.08353	9.3302	7.95705	7.80329	7.79372	9.48112	9.23108	9.71884	8.806	8.86802	8.60447
TRINITY_DN11253_c4_g1	5.81238	6.19928	6.04011	5.25281	5.56471	5.9653	6.04445	5.96161	6.00579	5.28416	5.54326	4.9875	6.06883	6.40148	6.25962	5.94586	5.41735	6.03184	5.09138	4.94693	5.19817
TRINITY_DN11268_c0_g1	6.05309	5.81368	5.17727	5.05051	5.16799	5.48675	5.95585	5.30088	5.17842	5.5694	4.79241	4.60967	4.89703	4.03916	3.96178	5.48281	4.83175	4.71492	4.60383	4.93202	5.35151
TRINITY_DN11272_c0_g1	6.23899	5.34139	6.08909	6.06515	5.87604	5.63307	1.30316	0.99671	2.03881	1.02913	0.955418	1.00637	1.61814	0.948835	1.29035	1.39615	0.9611	1.00054	4.1953	6.14988	6.28961
TRINITY_DN11277_c0_g1	3.51389	5.12585	4.53776	3.98086	5.07045	5.08455	7.78282	7.42809	7.27804	7.47749	7.70819	6.79583	7.25105	7.82832	7.15948	7.55085	7.60865	6.8107	5.27674	5.05953	4.15881
TRINITY_DN112936_c0_g1	0.884162	1.08077	0.762053	0.908896	2.06493	0.95783	3.47017	3.28326	2.96409	3.68249	2.8957	3.65272	1.30475	3.22545	3.53946	2.84957	2.78981	3.51128	1.43129	1.05836	1.27993
TRINITY_DN113_c0_g1	6.78878	4.95552	5.36622	6.40248	5.42831	5.14701	5.97451	3.41212	4.44664	3.52502	4.10892	2.85435	5.81733	5.88172	5.72233	3.79678	3.64177	3.29867	4.84031	5.4079	3.3474
TRINITY_DN11313_c0_g1	1.03385	2.34341	0.878113	3.41099	2.3335	2.03654	3.37461	1.09445	3.30467	2.9916	2.92969	3.80472	5.03863	4.05708	4.41564	4.08451	3.56058	3.24946	1.28022	1.25144	1.52313
TRINITY_DN11314_c0_g1	7.05202	7.46434	5.98049	5.77822	6.17966	5.42641	6.41097	6.25185	6.58411	5.5747	5.08481	5.38297	5.50017	6.24915	5.67131	5.6602	5.67029	6.45907	6.20908	6.39088	6.30105
TRINITY_DN1133_c0_g2	2.87185	4.62782	4.7158	5.07112	5.0185	5.25083	3.30788	3.81951	5.05838	2.52472	2.62317	1.57553	4.87859	5.45409	3.94215	4.17384	4.23325	1.9489	4.87744	6.41148	4.26608
TRINITY_DN113452_c0_g2	1.24593	2.22613	3.05462	2.73211	3.58354	2.48376	0.296106	0.349254	0.346377	0.363537	0.33121	0.353497	0.635688	0.328349	0.28358	0.531006	0.333683	0.350937	2.80655	1.57589	2.45378
TRINITY_DN11349_c0_g4	3.63879	3.01062	2.82342	3.20974	3.26025	3.14637	3.13597	1.25237	2.78809	3.43016	3.01646	3.0436	2.06872	3.18799	2.56064	2.49724	3.11261	3.7483	0.998613	1.78034	1.60269
TRINITY_DN11349_c6_g1	1.13669	1.91066	0.934885	1.17655	2.37416	2.24793	4.07662	5.82079	5.33576	4.467	4.05872	4.17857	5.61072	4.63659	5.36507	3.61008	3.36537	3.84946	0.775639	1.85719	3.21218
TRINITY_DN113521_c0_g1	0.472204	1.41163	1.32884	1.62061	2.24523	1.20733	1.91722	3.78752	1.57931	0.515537	2.39953	1.485	0.754312	1.56096	1.32194	1.50146	0.490403	1.63342	0.338017	0.586905	0.737288
TRINITY_DN11355_c1_g1	3.74385	5.67609	4.55918	5.5838	5.44911	5.40757	5.58133	5.71632	6.08898	5.0908	4.85235	4.89124	3.00146	4.4515	4.6925	4.66394	5.53395	5.48764	5.30579	5.50715	5.69572
TRINITY_DN1136_c0_g1	5.79547	6.65417	5.6401	6.48295	7.79158	6.1673	5.86772	9.49938	8.21536	5.2211	5.35878	6.65726	6.93631	7.80545	7.46409	5.33675	5.7226	3.28641	6.39346	6.80571	6.79052
TRINITY_DN11361_c0_g1	7.21584	6.89283	7.64243	7.73142	7.25309	6.8836	6.69209	6.43173	7.21482	6.20301	7.0788	6.43719	7.00215	6.57019	6.45774	6.49663	6.84816	6.2163	8.63937	7.50821	7.36861
TRINITY_DN11366_c0_g1	4.75271	5.19249	4.14621	4.18176	3.94848	3.45564	3.63817	1.93818	2.7844	4.06528	3.75307	3.80131	3.41366	3.79924	4.44307	3.12521	3.84084	4.17665	4.37483	3.08299	3.38658
TRINITY_DN11374_c0_g1	1.03467	2.27551	1.83504	3.563	2.16102	2.52527	3.35059	5.37195	2.61206	2.35155	3.1654	3.21213	2.60028	2.10562	2.40587	1.35555	2.31411	2.88444	2.78356	3.17576	2.22212
TRINITY_DN1138_c0_g2	8.58136	6.96652	7.85063	7.35817	7.52858	8.00726	6.27269	6.99338	6.23491	6.87721	6.88296	6.65269	5.11044	3.37843	2.05055	6.43835	6.54473	5.54024	7.4881	8.5014	7.17208
TRINITY_DN11381_c0_g1	8.47445	7.8177	8.19837	8.44719	8.50856	8.34089	8.62012	8.5554	8.47919	7.98452	8.13283	8.14821	9.20654	8.96017	8.93579	8.51656	8.31053	8.04154	8.28116	8.17109	8.51446
TRINITY_DN11382_c2_g1	5.34158	5.37399	4.84454	5.40375	4.75605	4.66778	5.53353	5.10734	5.47348	6.09823	6.46443	6.06053	4.80419	4.26103	4.94682	5.87101	5.72432	6.04482	4.86404	5.40593	4.42182
TRINITY_DN11388_c0_g1	7.04534	6.28289	6.91838	6.93001	6.90575	6.89117	7.08652	7.02076	7.24047	7.78655	7.51693	8.00877	6.94326	7.13678	6.59082	7.78448	7.52466	7.59725	6.98789	7.16756	6.75237
TRINITY_DN11394_c1_g3	4.93932	4.48622	4.78187	4.87031	4.37245	4.56139	4.36057	3.6491	3.8599	5.54271	4.71609	5.36952	6.10493	5.17032	5.32628	4.66234	5.3375	4.89816	5.49292	4.40969	6.03798
TRINITY_DN114_c0_g1	12.745	11.9216	12.2853	12.869	12.8743	13.0767	11.1896	13.0107	11.6746	8.88882	10.7582	9.09901	13.4085	12.8839	12.4326	10.8881	11.6134	9.01561	12.3643	13.6122	12.3709
TRINITY_DN1140_c0_g1	4.98895	4.1412	0.414533	3.58756	5.38726	3.49353	0.552975	0.643188	0.638359	2.6953	1.93913	2.39814	1.10245	1.41931	0.531384	0.938532	0.616981	1.48514	1.59086	4.64458	1.07323
TRINITY_DN11401_c2_g1	4.11142	2.75599	3.84118	3.81371	3.67521	3.77935	3.70794	5.16595	3.86453	3.74906	3.82936	3.09678	2.16998	2.91862	2.30409	1.96386	2.96401	2.92677	3.61454	3.12827	3.70969
TRINITY_DN1141_c0_g1	7.23168	7.18687	7.40803	7.80704	7.39198	7.48979	7.6625	8.12962	7.49394	6.67946	7.31886	6.72556	9.03073	8.79033	8.96647	6.97012	7.36075	6.95463	7.33911	7.14004	7.29738
TRINITY_DN1144_c4_g1	6.51802	6.56563	5.98207	6.15845	6.17824	5.79933	6.64452	6.73772	7.06256	6.4447	5.85799	5.79322	7.32266	7.04664	6.97875	6.94254	6.36516	6.94364	6.59748	6.21683	6.04046
TRINITY_DN114462_c0_g2	4.61361	4.83739	4.80475	5.52113	5.49521	5.1947	5.05612	4.40554	5.21561	5.35196	5.42507	5.05215	2.90639	4.04903	4.20977	4.98377	4.91872	5.07106	4.91177	3.49499	4.83087
TRINITY_DN114497_c0_g1	0.484528	0.67076	0.366582	1.58871	0.499543	0.554834	1.64941	0.530544	0.52701	3.54659	3.4001	3.86244	0.87721	0.504829	2.64202	2.39902	3.81345	3.37785	1.91673	0.649756	0.854657
TRINITY_DN114545_c0_g3	3.58327	4.9274	5.25093	3.87743	4.3476	4.12108	0.918746	1.02109	1.0156	1.51209	0.986575	1.02917	2.80174	2.94146	2.60682	1.35925	1.94825	1.47198	5.33986	3.95589	5.43154
TRINITY_DN11460_c0_g2	6.58866	6.80993	6.39754	6.21065	6.14873	6.3897	5.95121	6.07236	6.17211	5.95204	5.70648	5.40827	5.84104	5.49963	4.97449	6.62094	5.69114	6.33996	5.75671	6.21036	6.62304
TRINITY_DN114646_c0_g2	5.90067	2.86549	4.8176	4.48768	3.67822	4.83497	1.48455	1.62522	3.11498	7.04886	7.43732	7.83917	2.35528	1.87575	3.56556	6.06846	6.79092	5.6489	6.24153	7.03171	5.16305
TRINITY_DN11466_c0_g3	5.86782	5.77842	5.41263	5.35028	5.57323	5.14764	5.83227	6.71348	5.86064	5.27378	5.67125	5.8263	5.44364	4.33761	4.96504	4.78163	5.62901	5.18321	5.23149	5.57547	5.55862
TRINITY_DN11470_c0_g4	4.70932	5.6066	5.38788	6.04191	5.8572	5.90038	6.31456	7.42633	5.8288	6.06004	6.48842	6.49164	5.76306	5.55895	5.88081	6.33748	5.15404	6.29692	5.89975	5.68727	5.79759
TRINITY_DN11471_c0_g2	5.9379	6.39762	6.18057	7.02652	6.59544	6.82553	7.43051	6.97981	7.02884	6.9163	6.33503	7.08962	6.91812	6.64564	6.78185	6.88133	7.05229	7.00779	7.08945	6.38732	6.28951
TRINITY_DN11477_c0_g1	5.34719	5.38197	5.16709	5.60633	5.34931	5.07346	6.40071	5.42471	6.17907	7.05677	6.51903	6.65444	6.95854	6.17023	5.85791	7.00317	6.236	6.19014	5.45914	5.62461	4.28575
TRINITY_DN11478_c0_g1	3.06822	4.56826	5.36673	5.82138	6.02253	5.58593	5.92383	4.53701	5.69779	5.60963	4.27103	4.85784	8.04044	7.03654	5.63768	6.08752	4.46104	5.74325	5.61173	4.80401	4.01499
TRINITY_DN1148_c0_g1	8.68073	9.095	9.15054	9.36939	9.41469	9.40035	8.60176	9.48193	8.89013	7.8607	8.14695	8.13414	10.2483	9.44447	9.295	8.38862	8.56366	8.00681	8.91825	9.60209	9.16332
TRINITY_DN11483_c3_g1	6.32453	6.83884	6.32334	5.50416	6.21143	5.53839	5.41949	5.59447	5.09467	6.12857	5.5341	5.61207	3.68711	4.76378	4.27436	5.76321	5.80672	6.13988	6.20522	5.9366	5.81649
TRINITY_DN1150_c8_g3	2.63379	6.94889	4.6358	6.6637	7.00498	6.91615	2.92769	1.44258	1.4353	4.00267	3.4111	1.4533	4.19857	4.91874	4.25068	2.31124	4.05353	1.44684	5.7509	7.70954	5.47734
TRINITY_DN115087_c1_g1	6.31733	6.3612	6.73556	5.84462	5.98099	6.66366	5.3818	5.49873	5.6963	5.70252	6.41469	6.44645	5.55632	5.42336	5.24728	5.91493	5.71868	6.10339	6.03436	6.11561	6.58423
TRINITY_DN11509_c1_g1	1.52892	3.12306	3.11569	3.3991	3.59717	3.7132	4.70674	4.02631	4.54222	4.56094	4.22722	4.13374	5.07048	4.91962	3.88195	4.47241	5.29536	5.37306	2.45968	4.13371	3.89877
TRINITY_DN1152_c0_g1	9.56428	9.46333	9.81532	9.73766	9.77431	9.99218	10.3415	9.19375	10.3058	10.3816	10.3452	10.5307	9.50704	9.41879	9.40164	10.4044	10.0876	10.2844	9.8711	9.50678	9.64711
TRINITY_DN11524_c1_g1	3.72071	4.75102	4.74517	3.7998	4.4688	4.56945	4.4106	4.10592	5.06118	5.36865	5.58395	4.64056	2.38169	4.25783	2.72324	4.48462	5.21116	5.08155	4.53958	5.0076	5.10334
TRINITY_DN11530_c0_g1	8.13567	8.95942	8.34982	8.52607	8.46861	7.95152	8.93777	9.20339	9.00655	9.31606	9.24122	9.13966	8.9663	8.56476	8.48129	8.99871	9.30995	9.53125	8.81563	8.53969	8.91258
TRINITY_DN11531_c1_g1	4.53144	4.95903	4.73719	3.86125	4.50082	3.66914	3.38072	1.60827	2.63462	4.90135	4.51047	3.446	2.17543	4.5915	4.79435	4.10547	3.42617	4.19045	3.92157	4.48926	5.03653
TRINITY_DN115360_c0_g2	3.22433	3.44486	3.76434	4.48044	3.70916	4.38408	7.37949	5.57284	6.70111	6.77877	6.57023	6.41721	5.07088	5.24257	5.51547	6.66494	6.6087	5.94106	3.71588	4.66906	3.94667
TRINITY_DN11542_c0_g2	5.64068	6.4124	5.85437	7.67326	7.57044	7.09515	7.01899	6.79413	6.23355	7.23759	8.00978	7.07751	5.23503	6.58538	6.63221	7.35611	7.33352	6.89208	6.70099	5.87097	6.10866
TRINITY_DN11543_c0_g4	1.60159	6.18382	4.75172	5.77815	6.04463	5.16965	3.21974	1.68968	2.34968	4.94729	4.81598	4.77936	3.0982	5.12301	5.15346	4.54208	4.69024	4.90153	5.29155	5.61559	5.34863
TRINITY_DN115537_c0_g1	1.41139	2.19021	2.47953	2.77428	1.5252	1.74409	1.77592	3.95372	2.93433	1.04068	0.575145	1.05235	0.874103	0.572426	1.9429	0.769282	1.60362	1.31043	0.403509	1.13957	0.85512
TRINITY_DN11555_c2_g1	7.42698	8.13285	8.07858	7.81742	7.80445	7.93447	8.16455	8.27992	8.34727	8.50851	8.41975	8.52844	8.3097	8.26285	7.91182	8.76188	8.58475	9.04863	7.64487	7.50935	7.5528
TRINITY_DN115556_c0_g1	0.802641	1.44144	0.694545	3.10411	2.13265	1.55231	2.01758	4.29401	2.08955	2.04692	1.74838	1.30601	2.99008	2.74427	3.29586	2.15288	1.14456	2.30814	2.93305	0.958514	1.15874
TRINITY_DN1156_c0_g1	6.09925	7.41108	6.93558	7.82643	7.92334	7.7548	5.78736	6.69568	5.7935	3.02044	5.1685	4.81596	7.34781	7.37489	6.6463	6.26482	6.27082	4.46298	7.25486	8.22766	6.58158
TRINITY_DN11567_c0_g2	7.93315	7.20972	6.79878	6.90344	6.3287	6.28068	6.97102	6.13044	6.67831	6.90187	6.5097	6.59363	6.30928	6.27329	6.26438	6.86038	6.9459	6.97791	7.01591	6.32833	6.07178
TRINITY_DN11573_c0_g1	4.63809	5.36313	5.44979	5.20941	4.97898	5.24691	5.37911	3.43698	4.86184	5.48392	5.32957	5.53768	7.11886	5.72526	5.83064	5.69561	5.61131	6.14696	6.0202	5.5971	5.26082
TRINITY_DN115780_c0_g1	7.51639	6.17222	7.398	6.93985	7.05827	7.82008	6.2746	5.89303	5.79404	7.04079	7.22803	6.59853	5.00433	3.71551	4.6303	6.57009	6.96989	6.38095	7.32657	7.89238	7.80675
TRINITY_DN11582_c1_g2	5.60771	6.25346	5.5148	6.49743	6.06084	6.03902	6.81124	6.95299	6.66369	5.95868	6.27106	6.1945	5.50216	6.11462	6.31756	6.73603	6.14342	6.9715	5.53829	5.75435	4.93203
TRINITY_DN11585_c1_g1	5.5093	6.98737	5.52671	6.90539	7.39369	6.53333	5.33926	3.1917	5.18328	5.91427	5.72299	5.32796	6.5301	7.15784	4.85862	5.18898	5.0956	4.87855	6.03154	6.53998	4.94079
TRINITY_DN11585_c1_g4	6.40194	7.52056	5.47935	7.32762	7.76483	7.41619	6.3422	4.97172	4.16588	6.77245	6.71182	6.27721	6.85471	7.82487	6.63031	6.57538	5.96098	4.99811	6.82621	7.82073	6.46403
TRINITY_DN11585_c2_g3	3.81836	4.81523	4.43798	5.44949	5.34357	5.00078	2.48608	1.51959	4.47853	1.55134	3.82169	1.52903	5.48168	5.91874	5.41172	1.91722	3.89106	3.46962	4.3787	5.61629	4.96128
TRINITY_DN115927_c0_g1	0.419153	0.546594	0.342815	0.865724	0.842618	0.46634	1.98809	0.449904	0.819235	1.80664	1.11928	1.65427	3.16466	2.73804	2.11364	1.94941	1.86947	2.58422	0.28702	0.531842	0.679273
TRINITY_DN11597_c0_g1	7.23194	7.11048	6.64565	6.64469	6.70698	6.40171	7.21164	7.3975	7.61789	7.50196	7.32754	7.50977	6.09109	6.51269	6.41331	7.65816	7.65654	7.75552	7.04372	6.0551	6.89352
TRINITY_DN11597_c1_g1	7.79497	7.53941	7.59205	8.05659	7.76855	7.56637	8.75803	7.91115	8.43065	8.46552	8.58309	8.75006	8.27465	8.57746	8.45694	8.50731	8.55953	8.21574	7.98828	7.36161	7.38879
TRINITY_DN1160_c0_g1	5.79137	5.10035	3.102	5.81407	5.71049	5.59813	3.00278	1.20486	1.19867	2.84637	2.16024	1.21397	1.80068	4.0197	1.47454	2.71613	2.53363	1.20847	5.08571	5.24201	4.74275
TRINITY_DN116025_c0_g3	0.764083	1.94585	2.59922	1.19065	2.50704	3.18752	2.17425	0.80024	1.64883	2.49423	2.26636	2.39673	1.0903	0.779962	0.73694	0.981602	2.05716	1.18989	2.83528	1.88689	3.48601
TRINITY_DN11603_c4_g1	4.15697	3.96694	4.17498	4.10072	4.75336	4.37955	3.09324	5.04828	2.99834	4.46322	4.18058	4.95751	2.19685	2.96976	3.17363	4.91338	4.82492	4.13401	3.98498	3.52753	3.7288
TRINITY_DN11604_c0_g1	2.52899	3.11266	3.42125	3.48819	3.82845	3.68743	3.99637	3.55059	4.25304	4.21628	4.15306	4.06789	5.39325	3.89046	4.60552	3.7869	4.71012	3.74887	4.19036	4.36617	3.63792
TRINITY_DN1161_c0_g1	8.93656	8.28412	9.09983	8.6502	8.87516	9.22147	9.57814	9.69889	9.59873	9.34243	9.2452	9.4914	9.78773	9.57239	9.91918	9.32037	9.36142	9.15844	8.84934	8.77648	9.1452
TRINITY_DN116219_c0_g1	0.715903	2.45102	1.19335	1.71322	1.84575	2.864	2.27416	3.96514	2.11124	1.92541	1.41288	1.20076	1.05	0.732315	0.687807	0.939328	1.70043	1.67388	2.63105	3.04408	1.97528
TRINITY_DN11623_c1_g1	3.81527	4.4136	3.75122	4.44439	4.5796	3.40824	2.91508	1.4297	1.4249	2.36655	4.00895	4.08098	1.91217	3.45534	3.96286	3.59031	3.50816	3.29271	3.01849	3.66103	3.42369
TRINITY_DN116296_c0_g1	5.4361	4.42742	4.63285	3.53223	4.32907	5.34311	5.2556	4.92789	5.98127	5.42077	5.48025	5.97995	3.28436	3.78719	4.3311	6.50425	6.51015	5.49185	5.05952	4.19516	5.11322
TRINITY_DN11632_c1_g1	4.76756	5.41865	5.04337	4.78233	5.13077	4.88348	3.86223	2.57164	4.86435	4.91913	4.36977	4.46007	2.3341	3.54516	2.19981	5.0917	5.0283	5.19302	3.8374	4.76581	5.0412
TRINITY_DN116325_c1_g1	4.234	3.09446	1.74717	1.7829	3.29891	2.64847	3.1391	6.67782	6.10608	2.25735	4.08756	3.89082	1.73502	2.61102	0.93966	4.10313	4.02587	0.904826	2.76124	3.43288	5.47084
TRINITY_DN11661_c3_g1	5.5127	4.7308	3.92261	5.24843	4.94444	4.66094	4.88954	5.19734	4.89331	3.14865	3.96795	4.64972	4.14794	4.78566	5.1413	5.00615	4.39802	4.68897	3.17407	1.94892	3.74976
TRINITY_DN11662_c0_g1	9.97707	9.4673	9.37022	9.3496	9.2288	9.08082	9.43249	9.5707	10.073	9.86736	10.1907	10.2713	8.33124	9.23467	9.19006	9.84267	10.0719	9.77377	10.0214	9.05007	9.66912
TRINITY_DN11664_c0_g1	5.01312	4.81958	4.6692	4.88721	5.31406	5.24759	1.51725	1.29895	1.29241	2.27201	1.25781	1.30858	5.76956	5.90275	5.87956	1.70143	1.26346	1.97663	5.2654	4.9919	6.04491
TRINITY_DN116733_c1_g1	5.72872	3.96878	4.75419	3.88047	3.70081	4.16875	4.10775	7.07548	4.38161	4.03639	3.7483	3.82699	3.24898	3.56139	2.82156	4.31499	3.9364	3.72112	3.78447	5.68585	4.81914
TRINITY_DN11679_c0_g1	8.57712	8.20055	9.06373	10.0885	9.71788	9.16118	8.96617	10.0651	9.32902	9.02767	9.50128	9.30859	9.99661	10.1167	9.77974	9.48298	9.36514	9.27542	8.91164	8.42627	8.56749
TRINITY_DN116822_c0_g1	5.56806	5.36411	4.91973	5.56362	4.44786	3.34533	3.77632	1.63538	2.69017	4.18535	4.21181	4.1769	2.29211	4.46098	5.00808	3.62826	5.05783	5.00149	5.98608	3.80108	4.26813
TRINITY_DN11683_c0_g4	4.67011	3.00905	3.49488	4.17449	3.45226	4.2796	3.61437	1.26973	3.16585	2.25049	3.10583	3.34987	2.8168	3.37533	3.43496	2.80437	3.18922	2.38756	0.956883	1.83549	1.68188
TRINITY_DN11686_c0_g1	3.39709	3.66536	3.1304	3.45951	3.35388	3.85568	3.75955	4.95923	4.37056	3.82982	3.33547	3.69776	1.9532	2.06245	2.5533	4.09514	3.70759	3.95358	3.41	3.2528	1.92097
TRINITY_DN116869_c0_g1	2.07823	2.98824	3.04678	3.52542	2.83353	2.80687	2.63029	1.15965	3.28824	3.08621	3.45493	2.57517	1.51458	1.13475	1.08181	2.1606	3.01592	3.36187	3.1816	2.77083	1.49037
TRINITY_DN11687_c0_g1	6.49208	7.56904	7.41248	7.44769	7.93861	7.79106	7.04768	6.89713	7.52779	6.46103	6.87407	6.64695	8.114	8.33755	8.61452	6.85712	6.3964	6.89736	7.58613	7.75293	7.67983
TRINITY_DN1169_c0_g1	5.39966	5.31436	6.04321	5.32093	5.51775	5.97547	6.72448	6.09218	6.80428	6.10946	5.28431	4.24244	7.01225	6.05592	6.05614	5.98467	6.0285	5.5749	4.3288	5.2285	4.38793
TRINITY_DN116909_c2_g1	6.52794	6.08487	5.93964	5.78573	5.67445	5.57093	5.23079	5.01058	4.86763	5.67098	5.48992	5.6081	5.01533	4.94305	4.76049	5.38426	5.86241	5.79923	5.41882	5.84024	5.59561
TRINITY_DN11696_c0_g2	4.40709	2.93788	3.72476	2.93068	3.87036	3.90734	5.30125	6.52608	5.81912	5.31334	4.88436	5.34907	4.64122	3.99383	4.0438	5.78998	5.73768	5.06136	4.46666	5.0422	2.33717
TRINITY_DN1170_c0_g1	0.784338	1.20065	0.628669	0.81528	0.803972	2.51961	5.36651	4.2765	3.91988	2.19325	3.30501	2.95616	2.57911	0.919802	0.738353	2.99159	3.55165	2.29471	2.61195	3.80558	1.26194
TRINITY_DN11700_c1_g1	3.93603	2.29758	1.66699	3.84039	3.56772	2.5489	0.538997	0.601556	0.598174	2.66352	1.93405	2.17615	0.937208	0.576974	0.524222	0.814545	0.583249	0.603534	2.92551	1.83395	0.915144
TRINITY_DN11702_c0_g1	7.00785	8.35133	7.00186	6.8493	7.41468	6.60294	7.87334	7.41756	7.87628	7.97498	8.37715	7.77659	6.88618	6.90666	6.8732	7.97873	7.96606	8.45975	6.53083	7.30993	6.4502
TRINITY_DN1171_c2_g1	6.3169	6.93258	6.64663	7.09941	6.86288	6.53941	6.89782	6.95272	6.76369	7.33028	7.50151	7.47844	6.19868	6.47615	6.78079	7.02358	6.84619	7.07992	6.78127	6.87037	7.52126
TRINITY_DN1171_c3_g1	7.15583	6.76908	6.83107	6.50689	6.79443	6.70129	6.97881	6.55586	7.19106	6.4537	6.79896	6.36088	4.59415	4.77461	5.87533	7.09228	6.35641	6.72082	6.6204	6.64064	6.93058
TRINITY_DN117104_c0_g1	3.33903	2.4731	1.11252	0.641696	2.17954	2.08577	0.610483	0.658035	0.655441	1.09276	0.641806	1.64937	0.92707	1.6967	0.59939	2.14402	1.41945	2.19866	2.82998	2.85521	2.16813
TRINITY_DN11711_c0_g1	4.04863	5.15179	4.87925	4.95011	5.72852	7.01766	4.75476	5.33798	4.5197	4.12828	4.55822	3.41344	6.30524	4.39739	4.55689	4.8935	4.4744	5.79819	4.35425	4.60548	4.62357
TRINITY_DN11724_c0_g1	4.37746	4.2002	5.12354	4.22756	5.30534	5.08965	6.00493	6.35934	6.71173	6.35434	6.43759	6.86462	5.15718	4.66825	4.5829	6.72367	6.70574	6.24667	5.01333	5.08481	5.01601
TRINITY_DN11725_c2_g1	1.8322	2.38285	2.04851	3.60504	3.43158	3.29112	3.0019	4.76774	4.08801	3.17916	2.5536	3.09549	2.51862	2.47914	3.44247	3.85356	3.13572	2.78612	3.36385	1.44936	2.18417
TRINITY_DN117260_c0_g1	0.180155	0.35975	0.482821	0.203206	0.194782	0.248422	0.161097	0.2249	0.221471	3.18342	3.35386	3.83183	0.55397	0.199925	0.145909	3.48643	3.46724	2.87704	1.24217	0.339696	0.533023
TRINITY_DN117260_c0_g2	0.308525	0.483365	0.594471	0.330799	0.322653	0.843099	0.732115	3.69131	0.348484	2.96287	3.24255	3.21469	0.67575	0.327625	0.275525	2.62555	3.45167	2.98033	0.112273	0.463696	0.654831
TRINITY_DN117296_c0_g1	2.84699	2.83408	2.91538	2.16348	2.39397	2.2821	2.89246	0.954759	0.951071	2.61699	2.07386	2.64138	4.67087	1.82444	2.49158	3.45556	1.90372	3.1899	0.693874	1.08025	1.30125
TRINITY_DN1174_c0_g1	10.9561	11.3875	11.2873	11.7381	12.0142	11.6386	10.6057	11.1935	11.0427	9.15041	10.1422	8.99919	11.96	11.9276	11.5038	10.1559	10.6427	8.77932	11.4057	12.0178	10.8567
TRINITY_DN11744_c0_g1	3.54906	4.32703	4.79297	5.32639	4.98693	5.11859	5.24895	6.53067	4.88942	4.17365	4.02063	3.88224	5.19194	4.56201	4.95872	4.40972	4.3587	4.73364	5.48767	5.88429	5.30183
TRINITY_DN117472_c0_g1	1.00444	2.70134	3.1531	2.7947	3.49098	2.48339	0.984806	1.05105	1.04745	2.50842	2.29969	3.76142	1.41758	2.80815	1.94083	2.33833	3.92998	2.43572	1.83534	3.26298	3.47308
TRINITY_DN11756_c0_g1	8.22976	8.05444	6.88921	7.45618	6.36331	6.76748	7.34321	6.79747	6.78365	6.28829	6.78257	6.20608	7.97892	6.67163	6.2736	6.31598	6.50226	6.84979	6.68151	6.25649	6.31928
TRINITY_DN11756_c0_g2	6.68232	7.01387	6.24786	5.98225	6.3521	6.33336	5.72804	6.27523	5.58631	5.91017	5.37324	5.8116	4.60403	5.7497	5.23626	5.42052	5.81531	6.55868	5.59163	5.56049	6.10396
TRINITY_DN11778_c1_g2	0.965664	2.04845	0.800507	2.38276	1.97353	1.06304	4.1627	5.39624	1.44064	4.50477	4.06173	3.64528	3.23696	3.77244	2.65693	3.99644	3.41851	3.49273	0.671915	2.0027	1.47535
TRINITY_DN11781_c2_g1	1.68117	1.87015	3.11652	2.91487	2.8164	2.94648	0.550656	0.610247	0.607021	0.626265	0.590015	0.615005	0.932898	2.60682	1.24384	0.814486	0.592788	0.612134	3.72275	2.75904	3.38407
TRINITY_DN11783_c0_g1	7.45379	7.86331	7.6387	7.77657	7.66101	7.60669	9.08515	8.81639	8.95055	8.46292	8.3195	8.52633	8.30444	8.07296	7.68823	8.794	8.30551	8.6128	7.64098	7.30879	7.30953
TRINITY_DN11783_c0_g3	2.66019	1.6133	0.575036	1.09901	1.8145	0.722797	2.10953	0.703216	0.700379	2.72218	2.90035	3.228	0.994952	0.682645	0.638934	2.8208	2.7506	3.09899	2.40728	1.24735	0.975228
TRINITY_DN11786_c1_g3	5.53738	4.55687	4.9944	5.00052	4.44021	4.24934	4.02303	1.66673	3.25649	3.5675	3.34509	4.64052	4.39531	4.5994	3.89599	3.95246	4.20079	3.6103	4.28203	4.0706	4.00264
TRINITY_DN11788_c0_g1	5.77249	6.08459	6.79137	6.71554	6.56439	7.32496	7.64415	8.26068	7.1375	7.08078	7.20205	7.20909	7.85434	8.17712	7.82073	7.39954	7.52401	6.6812	6.45342	7.21667	7.23888
TRINITY_DN11792_c0_g1	3.83255	3.86712	4.10743	4.64071	3.86637	3.44172	3.97262	1.62189	3.05332	3.92253	3.81512	4.3489	5.95143	4.6823	4.33242	5.19551	4.48045	3.878	4.19462	3.70492	3.73712
TRINITY_DN118_c0_g1	5.40666	5.99433	5.63294	6.93359	6.36263	6.47181	5.8426	5.84181	5.48793	4.11866	5.28169	3.89431	6.63008	6.82107	6.58817	5.53939	5.47219	4.06293	6.20991	6.4887	5.91905
TRINITY_DN1180_c0_g2	6.04472	5.86391	6.50756	7.43028	6.97688	7.15771	5.98265	6.33546	5.54792	5.7681	5.35187	4.26788	7.38061	6.60642	6.65489	5.36265	6.06346	4.46431	6.7114	7.98974	5.80308
TRINITY_DN1181_c0_g1	4.62834	3.70089	2.6949	6.08998	4.74026	4.99787	0.635585	0.737266	0.731832	0.974263	0.703058	0.981128	1.25136	1.77996	1.91226	1.30947	0.707764	0.740442	5.00238	1.99705	4.17816
TRINITY_DN1181_c0_g2	4.69704	3.99723	3.65666	5.44245	5.02684	5.01253	2.06625	0.981113	0.975853	1.8655	0.948039	1.85615	1.48882	1.93524	1.83295	1.30569	0.952584	2.68316	4.52831	3.65309	2.81252
TRINITY_DN11815_c0_g5	0.651339	2.20841	3.01787	1.46341	1.80202	2.42015	1.52692	0.689092	2.22342	1.42487	0.670826	2.05213	4.10256	2.06105	2.67711	1.36482	1.92197	1.60825	0.801005	0.789046	0.967311
TRINITY_DN11842_c0_g1	1.29386	2.33622	2.43976	1.71945	3.21011	3.69529	4.97005	5.16163	3.28415	4.09377	4.28785	4.35968	1.88376	3.10065	3.73809	4.26736	4.30486	4.79607	2.96112	3.38025	1.8493
TRINITY_DN11851_c0_g1	3.43563	2.64314	4.00355	3.33286	3.23369	3.15861	2.75559	3.19383	1.22491	2.38945	1.20196	1.23569	4.6717	4.12137	3.60663	1.50487	2.93965	1.91758	3.13846	3.58174	3.41126
TRINITY_DN11856_c0_g1	5.39207	5.42507	5.81041	5.77742	5.98388	5.919	6.32047	2.03031	6.10735	6.00366	5.6907	6.22263	9.6317	9.66253	9.78019	6.47431	5.34578	5.97726	5.89062	4.08287	4.69919
TRINITY_DN118601_c1_g1	1.63513	1.74849	1.04147	0.831846	1.94867	2.52898	2.00844	0.851081	2.55876	1.29023	2.92776	3.27118	3.2219	2.62556	3.60805	2.13352	2.87217	1.9676	0.64046	0.955835	1.1437
TRINITY_DN11866_c0_g1	2.81091	4.3378	2.37093	4.2748	4.75676	5.21465	1.01403	1.11093	1.10572	2.69703	3.60481	1.1186	2.88965	3.53507	4.79383	1.59708	2.41128	1.2258	3.30844	4.93001	2.73711
TRINITY_DN11878_c0_g1	3.73718	4.81451	5.01847	5.10449	4.89589	5.03664	6.29028	4.66898	5.91746	6.34552	6.05775	6.26905	4.60266	5.46053	4.77825	6.48123	5.59653	6.13697	5.16955	4.76542	4.71112
TRINITY_DN118895_c0_g1	0.384908	0.556927	0.27651	0.406727	0.851179	0.449751	2.93107	0.427333	2.57149	3.09778	3.34674	3.57979	0.748136	0.403617	0.352635	3.21947	2.60686	2.85178	0.193967	0.537491	0.727247
TRINITY_DN11896_c0_g1	8.01208	7.99134	8.00945	8.32425	8.14361	8.35913	8.79069	8.13259	9.2617	8.92293	8.81852	8.65509	8.20707	7.86074	7.93959	9.0018	9.0013	8.50333	7.73696	8.03632	8.08443
TRINITY_DN11905_c0_g1	6.43808	6.67232	6.00887	5.67637	5.62622	5.25157	6.3914	5.07786	6.55578	6.51599	6.2557	6.43198	5.8841	5.89636	5.99485	6.3475	6.60753	7.10013	6.16956	5.9206	5.85165
TRINITY_DN11909_c2_g1	9.48898	8.94337	9.26088	9.20138	9.11394	9.35115	9.01045	8.82116	8.67051	8.98115	9.21124	9.07319	8.18174	8.24588	8.30016	9.45211	8.87319	8.90007	9.23096	9.26017	9.14939
TRINITY_DN119280_c0_g1	4.58581	2.47185	3.01294	3.05212	2.94768	2.04632	1.7039	1.15857	1.48667	2.94635	3.45211	3.06875	1.51891	2.68221	2.4833	2.41233	2.64773	2.96495	3.3257	2.44677	1.49396
TRINITY_DN11929_c0_g1	5.53116	5.82538	6.18549	5.6567	5.56487	5.57704	0.974913	1.09934	1.09269	1.13223	1.05748	1.10913	1.73262	1.80578	3.03608	1.50562	1.44417	1.89526	6.12459	6.01442	6.54016
TRINITY_DN11929_c0_g2	9.21772	9.33774	9.96566	9.04849	9.30862	9.62286	4.12718	4.17377	4.07771	4.30997	4.5784	3.31795	5.90936	5.62033	5.89891	3.04114	4.55769	2.73907	9.55328	9.68319	9.6571
TRINITY_DN119311_c0_g1	3.28552	2.31393	3.06777	3.02045	2.35375	2.92449	3.51388	2.87261	3.65754	3.46219	2.61914	1.8586	1.55506	1.52502	1.12274	3.26451	2.48499	2.06575	2.99936	2.02681	2.38137
TRINITY_DN11934_c0_g1	3.99466	4.49447	4.84597	4.7979	4.47317	4.05114	6.79452	4.07903	6.20322	6.45589	6.21413	6.63356	5.16043	6.07803	5.75135	7.08915	6.28804	6.35272	5.22585	4.9607	4.23873
TRINITY_DN11942_c0_g2	7.34114	8.69451	7.40919	7.49458	7.65088	7.08122	7.40324	7.6315	6.97971	7.51089	7.49772	7.16618	6.66571	6.92258	6.54718	7.19437	7.45579	8.24022	7.15631	7.46773	7.54477
TRINITY_DN11942_c0_g6	1.81135	2.14733	1.04202	3.04091	3.64336	3.59108	4.01324	3.46722	3.93405	2.53267	2.58735	1.23606	3.93327	3.83776	2.9856	2.77305	3.40791	3.0915	1.96655	2.56403	1.61676
TRINITY_DN11944_c2_g1	6.33972	6.19537	6.15231	5.95655	6.17236	6.18114	5.45447	4.90339	6.09422	6.11722	6.86821	6.66738	5.40578	5.0077	6.55194	6.80635	5.96297	5.97624	6.78733	6.82457	7.26681
TRINITY_DN11945_c0_g1	1.27867	2.4012	1.05557	2.29864	3.10584	2.58798	5.56764	5.59438	6.25121	5.51159	5.22078	5.65032	4.64331	4.63725	4.08235	5.04114	5.0923	5.6256	0.878811	1.58201	1.95327
TRINITY_DN1195_c0_g1	5.52645	6.14748	5.39789	5.72393	6.47513	6.0994	4.22745	5.49481	5.36269	3.01054	4.20208	3.57172	5.96638	6.40564	5.86173	3.15908	5.5982	2.77612	6.14184	6.76529	5.37406
TRINITY_DN11961_c2_g1	3.7897	3.7643	3.5865	2.93031	3.27683	3.10745	1.27737	3.39546	3.30298	3.11801	3.87347	3.52256	1.77461	1.94925	1.2595	3.68011	3.46461	2.58732	3.39509	3.61743	2.86543
TRINITY_DN11967_c0_g3	3.62584	4.23851	4.05607	4.91705	4.82345	4.92223	5.11634	5.40149	4.83782	4.923	4.79708	4.41604	5.31615	5.43827	5.17736	5.05711	4.40367	4.49322	5.23171	5.3479	4.75295
TRINITY_DN1197_c0_g1	4.56495	3.22135	3.8611	4.26984	3.01249	3.45462	5.61599	4.7801	5.19185	4.8605	4.96842	4.65289	4.79171	4.8677	4.73401	5.32329	4.67089	5.20193	4.04182	1.89724	2.53866
TRINITY_DN11975_c1_g1	0.839762	1.75482	0.699018	2.08326	2.13921	1.10405	2.27143	1.0727	0.890371	2.39534	3.39524	2.74674	4.28569	4.444	4.13563	3.08833	3.48802	3.02783	2.87671	1.0366	1.28193
TRINITY_DN11975_c1_g2	8.48911	8.59393	8.28275	8.31727	8.00728	8.3788	6.97121	6.16541	6.97056	7.33235	7.06958	6.59812	10.6833	10.4033	10.3432	7.13793	7.16401	6.67721	7.8146	7.23137	8.40641
TRINITY_DN11995_c2_g3	3.03904	3.16319	2.16276	2.34048	2.76414	1.91697	1.25276	0.948426	0.944937	1.90766	1.31167	0.953574	1.30289	3.15745	3.35636	1.17146	2.46871	2.38993	3.07947	4.25358	3.10211
TRINITY_DN119961_c0_g1	4.25134	3.34903	4.02576	3.77482	3.89072	4.99921	4.27572	6.77305	4.13165	2.71834	3.99983	3.04738	3.8355	4.53921	4.07794	4.21395	3.75662	3.37063	3.73355	4.2592	2.57066
TRINITY_DN11997_c5_g1	5.92828	5.87695	5.5803	6.29819	6.32707	6.32232	6.68663	6.84294	6.84565	6.36531	6.80029	6.41699	6.01247	6.70946	6.06858	6.25716	6.51561	6.0044	6.47079	6.372	6.28643
TRINITY_DN119980_c0_g1	3.98525	5.37169	3.4679	5.04829	4.43936	3.26724	2.94607	1.41557	1.41026	3.63558	3.52033	4.06957	1.94185	3.71728	3.96724	3.01815	4.27087	4.48304	3.81725	3.61987	1.90698
TRINITY_DN12_c5_g1	5.80736	6.30771	6.07797	6.17055	6.10014	6.09361	6.60861	6.39778	6.77371	6.9593	6.53093	6.5843	6.68278	6.70799	6.41334	5.89866	6.43652	6.43732	5.71921	5.74579	5.7987
TRINITY_DN12014_c0_g3	1.38935	3.99974	4.6835	2.28307	4.28586	3.5829	2.56092	1.46409	1.37452	3.59334	4.35034	5.18021	5.30948	4.74079	4.24908	3.22677	4.65829	4.09809	4.64602	4.02858	4.25894
TRINITY_DN120147_c0_g2	1.32038	2.58181	2.28323	3.97397	3.10992	3.38668	4.27184	1.38313	4.38306	3.40774	3.59504	3.56659	3.22732	4.91333	4.3803	3.97954	3.74258	3.66854	2.86465	2.27008	2.68115
TRINITY_DN12020_c1_g4	0.953188	2.69811	2.32575	1.45916	2.66915	1.71816	2.92754	4.94768	3.09564	2.86089	2.28959	1.99856	2.22862	2.05474	2.28796	3.399	2.45644	2.67531	1.94389	1.56527	1.35357
TRINITY_DN12025_c1_g1	0.754149	2.35381	0.65731	2.92934	2.39954	2.50302	1.78519	0.79293	0.789932	1.50915	1.67397	1.49582	3.24119	2.83723	3.02669	0.98603	0.776729	0.794684	2.97716	3.25702	2.30152
TRINITY_DN120308_c0_g1	2.85889	2.74331	2.38842	2.5869	3.05637	3.40316	2.84125	1.37624	2.41199	3.25493	3.2287	3.42435	2.28286	2.92438	3.68419	4.12888	3.18927	3.00781	3.79627	4.4178	4.35835
TRINITY_DN12039_c3_g1	3.15442	1.55103	1.65919	2.55212	1.78401	1.99802	1.01876	0.695986	0.693285	1.41743	1.96065	0.699974	3.25953	2.37072	3.10136	2.38257	1.22706	1.7868	0.510499	0.788915	0.956295
TRINITY_DN12041_c0_g1	6.75083	7.1058	6.97719	6.97379	7.28878	6.85116	6.45873	5.1735	7.26928	5.87514	5.93053	5.86992	7.69739	7.83065	8.16903	6.4083	5.73084	6.03159	7.17218	6.92995	7.02692
TRINITY_DN12044_c1_g2	4.28771	3.59855	3.61955	3.05068	3.38076	3.07336	2.44559	1.21197	1.20721	2.12211	2.01717	1.44152	4.71972	4.73235	4.87678	2.4785	2.97897	2.7372	3.12096	2.74274	2.77704
TRINITY_DN12051_c1_g2	2.63273	2.40138	2.6869	1.18776	2.08411	1.62158	3.42866	3.98191	3.2202	3.53291	3.598	4.21337	2.50122	1.18383	1.76003	3.25152	3.61764	3.72588	3.56982	1.35445	3.37193
TRINITY_DN120536_c0_g1	6.94585	6.62254	6.59254	6.93525	6.58931	6.36295	6.38924	6.21397	5.30791	5.66578	6.39772	6.07352	5.07475	5.4443	5.84345	5.80086	5.50203	6.05062	6.52216	6.44837	5.52551
TRINITY_DN120548_c0_g1	3.38778	3.7254	3.28006	3.5365	3.91007	4.02138	1.72453	1.16228	2.66936	3.42371	2.22302	1.59107	1.56717	1.49926	1.44371	2.47699	2.82789	3.13834	3.58471	3.78154	1.53999
TRINITY_DN12073_c0_g1	8.27701	7.31641	7.59959	8.27458	7.96524	8.19442	7.07679	5.18326	7.03257	6.81947	6.50969	6.20773	6.35239	7.3117	6.91136	6.9734	6.49931	5.35674	7.50842	7.6293	7.21234
TRINITY_DN12079_c0_g1	6.44292	5.14344	5.83798	6.18234	6.44854	5.79766	5.43428	5.74144	3.14651	4.52803	5.00778	3.89013	4.71223	4.66228	5.31063	3.89958	4.72168	4.00594	6.55881	6.40355	5.61976
TRINITY_DN12086_c0_g1	5.06089	4.9246	3.87713	4.30264	4.09583	4.66642	5.35768	6.33407	5.97837	5.12661	5.09024	5.1034	5.35437	5.10384	5.06332	4.78794	5.01435	5.33462	4.8561	4.01364	4.95643
TRINITY_DN12087_c0_g1	0.864837	3.40953	3.21623	3.51997	4.03286	3.3688	0.842354	0.917884	0.913806	0.938112	2.11805	1.4098	1.322	4.48966	3.75394	1.17417	2.43966	1.39209	3.32393	2.6088	3.05649
TRINITY_DN12095_c1_g1	10.0906	9.01706	9.40861	9.77457	10.1276	10.3207	9.48288	10.2241	9.79857	9.65267	9.86882	9.44806	9.36594	8.55195	7.95772	9.19393	9.97224	8.72084	9.62464	10.2045	9.4952
TRINITY_DN120988_c0_g1	5.10592	3.73789	3.99201	4.21765	4.4218	4.19917	2.63282	4.34062	4.18279	3.47925	3.91688	3.64498	1.99336	2.48624	2.5587	2.44498	2.7993	3.30185	3.5993	3.50316	3.40698
TRINITY_DN12109_c2_g1	0.451737	0.592044	0.366585	0.469199	0.89127	1.97442	2.27008	3.93297	0.868998	2.16356	1.93484	0.489666	0.754318	1.14925	0.8641	1.15356	1.89827	1.45086	1.797	1.37982	2.50499
TRINITY_DN121138_c0_g3	2.6196	2.88812	3.42792	3.60493	4.54291	3.69411	5.61666	4.82556	5.78717	5.54546	4.87195	5.73945	3.96335	4.78819	3.94404	4.83961	6.04043	5.18631	3.73271	2.27294	4.07441
TRINITY_DN12114_c1_g1	0.749747	1.31131	0.624081	0.775051	1.62283	0.824977	3.11912	4.66849	2.62571	1.46938	3.18961	3.00066	3.46193	2.71604	1.99265	2.38223	3.36901	1.92067	0.52827	2.39964	1.14951
TRINITY_DN12126_c3_g1	2.61316	2.70018	2.6308	4.50551	3.58916	3.07383	4.29959	1.47632	2.54434	4.7423	4.66565	4.56417	5.08348	4.70296	4.67125	4.72615	3.52121	3.56857	3.96599	2.06532	3.10213
TRINITY_DN1213_c0_g1	5.80202	5.9863	5.95174	5.89235	6.20268	6.29751	3.38379	4.14005	4.61363	5.13091	4.89526	5.17673	2.52613	2.61206	4.17247	5.14086	4.93721	5.33999	6.25211	5.16575	4.58499
TRINITY_DN12135_c0_g1	5.74141	7.14246	6.70489	7.02851	6.94284	6.85061	6.68888	7.23005	6.69718	7.23885	7.22591	7.3984	6.70592	6.8259	6.19991	6.87936	7.23905	7.88339	5.98164	6.42141	6.13703
TRINITY_DN1215_c5_g1	3.87471	6.04999	4.78079	5.17675	5.25174	4.89597	3.7269	4.11771	3.82571	2.91399	3.16064	2.16189	3.56421	4.30995	4.60446	4.88057	4.41297	2.36292	4.87841	5.41451	4.89902
TRINITY_DN1215_c8_g1	5.89608	6.12534	5.24589	5.78083	5.55182	6.10652	6.36943	5.88351	6.25495	5.85623	6.24071	6.31192	7.1238	7.35545	7.63062	5.8705	6.07078	6.7764	6.28305	5.15671	4.71564
TRINITY_DN12153_c0_g1	3.18089	2.70512	3.97823	1.8854	3.64065	3.35583	2.93818	1.42161	1.77465	3.59441	3.91056	3.86851	2.67117	3.76384	3.5816	2.97014	3.69048	3.57597	3.82205	3.83199	4.78457
TRINITY_DN121646_c0_g1	4.70836	5.56662	5.50413	6.05257	6.41908	6.83622	5.36623	5.70998	5.87183	4.8803	4.57643	5.00764	4.58231	5.84237	5.80409	4.75754	5.39496	4.96993	6.10261	6.01308	6.63725
TRINITY_DN12167_c0_g1	4.2919	4.59403	4.71425	5.10893	4.80495	5.15082	2.29389	1.533	3.53449	4.97485	4.96566	4.3746	2.14417	1.48749	1.38896	4.81598	4.92837	5.57598	4.7628	3.55162	5.5321
TRINITY_DN1217_c0_g1	6.49887	5.30407	4.72201	7.42899	6.84278	6.60846	6.03301	6.47391	5.52455	4.12506	4.88015	3.92875	7.45791	5.73919	6.24082	5.93666	5.12552	3.10404	6.79483	7.08273	6.6553
TRINITY_DN12186_c0_g1	7.72875	7.01373	7.81187	7.90377	7.47446	7.52761	8.52109	8.69969	8.87934	8.43677	8.81185	8.62926	8.24072	7.77792	7.20086	8.82922	8.76592	8.36062	7.82374	7.65731	7.99662
TRINITY_DN12186_c0_g2	6.75443	6.36421	6.79323	6.73064	6.83699	6.96899	7.85772	7.44113	7.14937	7.39391	7.6519	7.63036	5.37693	6.17564	5.90096	7.58906	7.60737	7.51721	6.75221	6.53842	7.15776
TRINITY_DN1220_c0_g3	2.77253	1.60198	1.91515	2.21382	2.67486	3.13343	1.28398	0.682758	0.679871	1.10762	0.664675	1.09508	3.66846	1.92974	2.30112	0.868249	0.66715	0.684448	1.20126	2.74039	2.20473
TRINITY_DN12200_c0_g1	4.52718	2.87108	3.21055	3.94894	2.81235	1.67942	2.07262	1.3049	1.62263	3.1878	3.69293	3.70805	2.4881	3.19192	3.69448	2.77531	2.65204	2.56835	4.03726	3.84958	3.2997
TRINITY_DN12219_c0_g1	7.26489	6.95833	6.62278	6.86881	7.52252	7.42211	6.848	6.23466	6.77433	7.5964	7.25467	6.93187	5.93669	6.15364	5.56049	7.65648	7.26047	6.82236	6.6706	7.78938	6.55903
TRINITY_DN12227_c0_g1	5.33776	5.82328	5.67157	5.44891	4.63659	5.77922	6.56502	6.7681	6.96562	6.11669	6.07412	6.73164	5.94129	6.70312	6.77898	6.22609	6.62701	6.07676	6.12179	5.87646	4.9974
TRINITY_DN12228_c1_g1	3.9131	3.97461	3.47972	3.38447	3.21502	3.03448	3.48689	4.99127	3.55534	4.42338	4.31196	3.84724	1.91971	2.79424	2.1932	4.02177	4.29694	4.38531	1.62831	2.58652	1.88655
TRINITY_DN122362_c0_g1	4.71186	4.04105	3.65699	2.87427	3.94911	3.37993	2.80872	1.48976	1.48491	3.82556	3.55288	4.01909	3.53086	3.51728	3.89166	2.74504	4.00285	3.97447	3.82704	4.3796	3.25929
TRINITY_DN12238_c0_g1	0.0422596	0.209747	-0.0657513	0.0637688	0.577141	0.105955	3.19748	3.87271	4.06136	1.44561	0.063905	0.0887229	0.390185	1.88176	0.0103039	1.9439	1.15135	0.616553	-0.149335	0.77347	0.370782
TRINITY_DN12242_c0_g1	8.15969	6.69887	7.60088	7.49926	7.81037	7.2666	6.10197	4.57776	6.10838	5.96295	6.28299	6.0036	6.82467	7.02136	6.44789	5.86078	6.45084	4.95833	8.47974	8.13431	7.27837
TRINITY_DN12247_c0_g1	1.81785	2.86516	1.66471	2.25714	2.18317	2.72839	4.01331	5.16655	3.62429	3.90337	4.06361	3.37567	1.74733	3.07601	2.49367	3.32583	3.71982	3.70259	2.5901	3.54767	2.23319
TRINITY_DN12257_c1_g3	6.41617	5.89489	5.92017	5.6026	5.87237	5.30535	6.38024	5.88215	6.24192	6.95408	7.06543	7.17133	6.30056	6.50655	5.25784	6.80069	6.86469	7.17611	6.22226	5.35659	4.29975
TRINITY_DN12264_c0_g1	6.12424	5.55814	5.28337	6.217	5.4311	4.69004	5.22944	5.72248	5.231	5.25395	5.07438	5.3862	4.34997	4.59452	4.61037	6.09754	4.91318	5.58069	6.22188	6.46265	6.4217
TRINITY_DN12266_c0_g3	4.13406	4.89219	5.11025	5.16714	5.22614	5.16907	1.42621	3.51467	1.53265	3.18926	4.10915	3.54319	4.44198	3.14927	3.87462	3.33061	3.48902	2.66638	5.15128	5.71332	4.43889
TRINITY_DN12268_c0_g1	5.46164	4.98393	5.17566	4.98446	5.34248	4.63758	5.67661	4.14643	5.96119	5.55121	5.3381	5.04462	2.57906	3.86186	4.8293	6.05038	5.82288	5.38008	5.22053	5.1407	4.35434
TRINITY_DN122811_c0_g1	1.17611	2.78883	2.05791	2.58986	1.92149	1.70405	4.51291	3.38172	5.02472	3.61822	3.85421	3.8187	6.12775	5.36132	5.82079	3.76598	4.86703	2.94699	2.60535	1.45274	2.30118
TRINITY_DN12285_c0_g1	4.37851	4.58395	4.06	5.26758	3.66422	5.25894	5.18538	5.48727	5.89672	5.87187	5.94059	5.74883	6.15071	5.31359	6.04151	5.61741	5.60008	5.44622	5.88196	5.06181	5.53811
TRINITY_DN1230_c0_g1	7.71613	8.64893	7.43672	9.84136	9.638	9.21129	5.75178	6.29498	3.97655	5.06252	4.49672	4.58324	6.38662	8.22581	6.07773	4.71511	5.58632	3.13865	8.40729	9.14963	6.12392
TRINITY_DN12306_c0_g1	4.54551	4.44113	0.839521	4.02626	4.49663	4.76418	1.36854	0.786685	0.781049	1.90212	1.73652	0.794983	1.31987	1.44998	1.61192	1.1299	0.756086	2.58921	4.38258	6.74125	2.80547
TRINITY_DN12309_c0_g2	6.27675	5.78106	6.92009	7.32801	6.79037	7.94756	7.36254	6.64019	7.71575	7.72123	7.6404	7.95057	7.26743	6.87031	7.43184	7.7523	7.33598	7.60817	7.10143	6.21254	6.68771
TRINITY_DN12312_c0_g1	6.55749	5.99499	7.42977	6.3801	6.09082	6.66988	7.54274	8.55516	7.5721	6.5733	7.00714	7.49882	7.33173	8.76515	8.73789	7.30799	7.49683	7.05883	6.58009	7.41907	6.04897
TRINITY_DN12312_c0_g2	5.72366	6.55172	5.84955	6.4484	6.21889	6.0081	7.18568	6.56653	6.46574	6.26288	6.01478	5.96751	7.24896	7.18913	7.53853	6.44024	6.38397	6.78918	6.22996	5.51759	3.58103
TRINITY_DN123123_c0_g1	0.799372	1.10822	0.594769	0.839467	0.824834	0.917645	5.04879	5.05108	4.12947	5.53814	5.14427	5.55018	1.43892	0.833771	0.739453	5.28701	4.11649	5.79238	0.431339	2.5006	1.40312
TRINITY_DN12315_c3_g2	3.76836	3.82126	2.40677	3.57477	4.31307	3.94833	4.12305	5.37258	3.50464	4.07512	4.35041	4.16262	5.1239	4.09143	2.56015	3.92207	4.06363	4.09637	2.0859	2.66238	2.02741
TRINITY_DN123194_c0_g1	11.4989	10.5149	11.9071	10.5627	10.4991	11.149	9.09399	9.2232	8.91011	9.85504	9.68214	9.80472	7.16977	7.28083	6.83613	9.95524	9.76653	9.22675	11.2622	11.234	11.5846
TRINITY_DN1233_c1_g1	6.37164	6.53632	6.47546	6.34628	6.41333	6.66932	6.50991	6.37976	6.33008	7.41921	7.45971	7.2963	6.13198	6.52596	6.00588	7.28796	6.8259	6.79793	6.60071	5.76447	6.12544
TRINITY_DN1233_c2_g6	6.16162	7.04029	7.30444	7.00616	6.7682	7.01674	7.04401	7.1983	7.40235	6.89151	6.82493	7.1102	6.47468	6.88632	6.57937	6.77467	7.18962	7.03535	6.51768	5.76223	6.05713
TRINITY_DN1233_c2_g8	1.48514	3.32255	3.48583	4.21485	3.46976	2.68885	4.7874	4.7336	5.37965	2.83708	4.11796	3.46323	4.64784	3.32429	4.57864	3.31127	3.92997	3.26727	4.26788	4.20439	4.24537
TRINITY_DN1233_c3_g1	3.93244	4.77156	4.50289	4.17404	4.77457	4.91833	5.23729	3.30969	4.75123	5.34959	5.24826	5.92265	2.31668	2.83168	2.67049	5.20317	5.43899	5.6361	3.81589	4.60075	2.73898
TRINITY_DN1234_c0_g2	3.66607	3.03341	4.81066	3.99629	4.29827	5.34111	5.87355	6.35103	6.85392	5.30751	5.17995	5.55207	6.59211	5.17944	6.29179	5.27493	5.28838	5.15376	3.64181	3.63622	2.88902
TRINITY_DN1235_c0_g1	9.97094	9.29749	10.4264	10.1327	9.92989	10.1015	8.07015	7.57069	8.08145	8.37863	7.95757	7.91234	6.72581	7.98544	8.42424	8.91221	7.96084	7.98326	10.3985	10.197	9.5153
TRINITY_DN12357_c0_g2	3.95091	3.26599	3.09606	3.24094	2.79706	3.8139	1.85501	1.31881	1.64526	3.29662	3.32201	3.02536	2.53919	2.47049	3.1624	2.79637	3.96808	2.94609	3.71035	3.72764	1.7007
TRINITY_DN123605_c0_g1	0.407372	2.19671	1.84614	2.20836	2.60761	2.31063	0.384056	0.462703	0.458436	0.981492	0.435958	0.468998	5.54876	5.34935	5.43187	0.732579	0.439621	0.4652	3.34422	0.607831	0.859171
TRINITY_DN123614_c0_g1	-0.285798	-0.0772529	-0.427846	-0.25826	-0.268297	-0.204918	-0.308747	-0.232557	-0.236605	0.869466	-0.258086	-0.226602	5.08022	5.52149	5.37273	0.00757414	-0.254568	0.389808	0.853168	-0.0998732	0.123106
TRINITY_DN12386_c0_g1	3.72926	5.6404	5.4247	4.86054	5.60754	5.95018	3.44098	4.9195	3.76788	3.94505	4.42729	4.27645	4.18977	4.45593	4.17565	3.85099	4.29639	3.72635	5.71084	6.1061	5.34748
TRINITY_DN123897_c0_g1	3.40965	3.40566	2.31025	2.11736	3.10401	3.19345	1.68276	4.72028	1.06969	2.09542	1.77336	3.2065	1.513	1.04195	1.49748	2.1822	3.7275	3.71471	1.55563	4.42441	4.30984
TRINITY_DN12397_c1_g2	4.12067	4.67835	4.78919	4.99696	4.66572	4.86757	5.18435	6.51427	4.58521	5.32793	4.59055	5.23036	4.83395	4.65363	4.81552	4.62853	4.39207	4.39092	3.43477	3.82734	4.69971
TRINITY_DN124097_c0_g1	7.69125	7.33159	7.14876	6.8421	6.96981	7.12408	8.04054	7.99704	7.70687	8.13436	7.77888	7.81117	6.91865	6.22421	6.37321	8.35671	7.96768	8.26443	6.73396	7.42724	7.10168
TRINITY_DN124210_c0_g2	1.74294	4.15922	4.09822	4.02004	4.51539	5.07866	6.05674	5.16682	5.2489	6.82204	7.53926	7.36794	4.63484	4.99456	5.01114	5.85383	6.69096	6.08034	3.82441	4.84381	5.13967
TRINITY_DN12423_c0_g1	5.27896	4.75117	5.67354	4.94917	5.53467	5.40082	5.77868	6.49365	6.94488	5.85626	5.2754	6.53102	5.97389	5.9025	5.83588	6.02955	5.95249	5.17069	5.3505	4.16485	5.10096
TRINITY_DN124271_c0_g1	0.5069	0.688485	0.765724	1.00854	0.521497	0.575318	2.12323	0.980649	2.07611	3.68163	3.53503	3.74376	0.890984	0.526638	0.472852	3.46135	3.19909	2.80595	1.31238	1.15841	0.868807
TRINITY_DN1243_c0_g2	6.219	5.80853	5.99493	6.26131	5.91534	5.57092	5.27938	3.75781	4.20424	5.60836	5.6247	5.64849	6.68863	6.18684	6.45691	5.74584	5.96659	5.34296	6.56546	6.46461	5.90679
TRINITY_DN12436_c1_g1	4.66613	2.03793	2.61319	0.752466	2.83955	2.77728	1.11149	1.18666	2.23893	3.38418	2.81195	2.96677	1.13506	0.749026	0.692731	1.49719	2.13635	3.11257	0.518322	1.98192	1.11128
TRINITY_DN124424_c0_g1	0.708986	0.860446	1.94715	1.9908	2.11545	1.15916	2.5358	3.7995	3.01417	2.06077	2.23989	1.15881	1.03754	0.725086	0.681437	2.74896	2.52529	2.60896	1.40674	1.28343	1.01775
TRINITY_DN12445_c0_g1	7.33627	6.78906	7.25416	6.81871	7.69416	7.74528	6.50336	6.71137	5.50185	6.79806	6.60932	6.9008	5.81915	6.6957	6.15625	7.41342	6.72941	6.50328	6.91474	7.26704	6.86185
TRINITY_DN12445_c0_g2	6.99733	6.58282	7.74897	7.93424	7.67821	7.99753	8.05269	8.5751	8.70678	9.10677	9.03337	9.25193	4.51452	3.30798	3.66849	9.09245	9.22433	8.59929	8.15923	7.78972	8.00787
TRINITY_DN12448_c0_g1	10.163	8.81733	9.68448	9.45571	9.46814	9.80382	9.31981	10.4261	9.21342	9.4876	9.34628	9.51563	9.28909	8.244	8.2313	9.29291	9.379	8.83161	9.54306	10.1518	10.3431
TRINITY_DN124487_c0_g1	1.48724	1.04896	2.29344	2.625	1.90593	0.545731	0.484786	0.529046	0.526631	0.541069	1.19642	1.25558	1.66635	3.10356	2.898	0.685869	0.516	0.53046	2.56898	1.83264	1.31725
TRINITY_DN1245_c0_g2	5.51936	5.89579	6.31305	6.45741	6.62911	6.6112	6.47907	6.0255	6.41315	6.87451	6.83659	6.93553	6.08786	5.46304	5.82223	6.41664	6.5969	5.86603	5.97712	6.11005	7.04952
TRINITY_DN124506_c0_g1	8.33993	7.94057	8.72925	8.25981	7.98401	7.77901	7.76895	7.50931	7.54351	7.86946	7.519	7.76457	7.25313	7.54432	7.20751	8.00035	7.74888	7.26083	7.49316	8.06835	8.71628
TRINITY_DN12456_c0_g1	4.40032	4.87349	4.2382	4.82813	3.71503	3.13251	0.722918	0.818294	0.813184	0.843582	0.786151	0.825821	1.30747	2.56114	0.700116	1.13201	0.790569	1.19625	4.84227	4.46095	4.42329
TRINITY_DN12463_c6_g1	4.46124	6.24645	6.70679	5.98578	6.5524	6.09636	3.16048	1.83825	3.74743	3.52286	6.12368	5.318	5.38399	5.34427	4.94818	4.29249	4.93162	3.69103	6.15074	6.5812	5.83716
TRINITY_DN12469_c1_g1	3.34843	4.42068	3.22159	4.96931	5.04883	5.33656	3.57287	1.59114	3.75348	2.97315	2.95816	2.24222	5.75036	6.74917	5.09679	5.65693	3.52235	4.47874	6.16114	5.71077	4.40297
TRINITY_DN1248_c11_g1	4.40431	2.76951	2.26191	4.11842	3.24278	3.44222	1.12744	1.20273	1.19865	2.65581	3.3306	1.20874	3.02917	3.90828	2.87601	2.75392	2.91375	2.86714	3.13473	3.0124	2.74801
TRINITY_DN1248_c2_g3	5.75965	5.42727	5.66554	6.4413	6.02506	5.56656	5.07192	2.00381	3.95868	4.72695	6.06824	5.68557	5.22152	6.03306	6.54604	5.88123	5.47589	5.13237	6.89086	6.38676	7.00778
TRINITY_DN1248_c7_g1	7.96629	7.94353	8.14276	7.88427	7.73133	7.70655	8.82919	6.6285	8.50281	9.2487	8.89637	9.22626	6.33783	6.44886	6.52032	9.30845	9.09531	9.29208	7.78752	7.75877	8.648
TRINITY_DN1249_c0_g1	10.713	10.5827	10.6735	10.5678	10.3129	10.302	10.3257	10.2017	10.1623	10.5428	10.6108	10.7326	8.70111	9.27023	9.78151	10.7457	10.5686	10.4561	10.6018	10.6814	10.9563
TRINITY_DN125_c1_g1	6.86478	7.69287	6.64015	6.71162	7.18062	6.79267	6.08937	6.31967	5.85371	6.20496	6.1022	6.22825	6.28626	6.05337	6.12252	6.41021	6.16781	6.68237	6.11681	6.27089	6.11254
TRINITY_DN125148_c0_g1	2.81865	4.2363	5.25997	5.89878	4.69231	5.10806	4.8506	4.49227	5.89957	4.14155	5.00939	3.80252	7.10859	5.61697	6.15964	5.03143	4.72748	4.19909	4.10862	5.58179	6.10121
TRINITY_DN125317_c0_g1	7.01695	5.73356	5.68967	5.24018	5.7149	6.04275	6.62669	5.1824	6.86888	6.62686	7.089	6.94695	7.07739	6.97901	6.75093	6.74282	6.76971	6.41995	5.44338	5.75217	5.55684
TRINITY_DN12536_c0_g1	7.09511	6.52999	6.98633	7.39154	7.77303	7.44618	7.52935	8.26859	8.01349	9.08386	8.99711	9.34513	8.29919	8.13546	8.4043	8.85158	8.89208	8.95301	6.98642	6.93823	6.73281
TRINITY_DN12541_c0_g1	10.0487	8.91048	9.62009	9.91122	9.68613	9.61483	9.90094	10.3677	10.064	8.73728	9.26537	9.00195	8.96836	9.52746	8.9643	9.93241	9.46975	8.89528	10.3259	9.75488	10.0309
TRINITY_DN125485_c0_g1	0.23644	0.482695	0.071304	0.268654	0.256904	1.5996	0.391654	6.23596	1.69792	1.18073	0.468	3.1471	2.37407	1.29816	1.3776	3.70087	3.62819	1.73377	0.789368	0.455686	1.84185
TRINITY_DN12564_c0_g1	9.2872	8.90501	8.87463	9.31138	9.83565	9.57541	7.93129	9.52703	8.45165	5.45116	7.74366	5.70343	9.72879	9.95356	8.74509	7.12324	8.46343	5.62746	8.84688	10.4361	9.11833
TRINITY_DN1257_c0_g1	7.72256	8.0754	7.98338	8.18848	8.57955	8.44943	6.41123	7.49339	7.04245	4.86674	6.01078	4.67234	8.18615	8.32976	7.56416	6.09599	6.55909	4.96404	8.15204	8.56055	7.93615
TRINITY_DN12570_c0_g1	1.27449	3.2657	3.203	2.7851	3.47186	2.93083	4.53765	1.33876	4.38543	4.43224	3.98458	4.41241	2.65901	2.94758	3.77473	4.55972	3.98051	4.16064	1.91762	2.23583	1.7969
TRINITY_DN12577_c1_g1	4.70786	6.71822	2.37405	5.9513	7.85492	6.81883	6.10047	2.04021	5.05177	10.0115	10.5246	10.0746	2.86831	3.51534	3.57067	8.60024	9.62528	8.15084	5.0756	6.87397	4.56343
TRINITY_DN125815_c0_g1	5.06126	3.75144	3.05702	3.53307	2.69078	2.66575	2.3363	1.24036	2.12788	3.07831	2.95596	1.91855	4.41556	3.38875	2.19293	2.61482	2.08469	3.18705	2.84188	2.66974	4.08224
TRINITY_DN12582_c1_g1	4.93834	5.0576	4.10928	5.65681	5.49044	5.43284	5.41389	4.67818	3.83378	4.33422	4.38122	3.23371	6.35297	6.22253	5.66321	5.0303	4.01285	3.94341	5.67097	4.67839	5.29198
TRINITY_DN12594_c0_g1	6.07852	5.75673	6.66759	5.70368	6.38854	6.39367	6.30364	6.72779	5.98057	6.53936	7.04175	6.99492	4.30318	5.05348	5.4577	6.0602	6.34984	6.41002	6.36686	6.35803	6.48927
TRINITY_DN12595_c0_g1	1.0871	2.79979	3.79385	3.70603	3.8862	3.69818	2.48536	1.14785	1.14318	1.89231	1.81472	2.50393	4.51146	4.62913	3.37016	1.44049	2.429	2.10844	4.48916	4.13158	2.77984
TRINITY_DN12596_c0_g5	2.41888	3.68473	3.56999	3.14235	3.20611	2.21947	3.79494	1.31324	3.48256	2.45087	2.50886	2.45856	1.74122	1.91265	2.07169	3.54852	3.59067	3.94491	3.66456	4.17991	3.84596
TRINITY_DN126_c0_g1	12.0173	11.2259	11.9395	11.4962	11.5433	12.0081	10.9978	11.5181	11.0128	11.1958	11.2221	11.0811	10.7636	10.6145	10.6599	11.2203	11.2028	10.6023	11.6868	12.0471	12.4123
TRINITY_DN126071_c0_g1	5.6627	4.64792	4.83737	4.9581	4.53688	3.93559	6.23144	5.53012	4.50143	6.07529	5.46737	5.44919	3.30171	3.61909	3.3771	6.36241	5.54697	5.35176	5.41941	5.10272	5.85838
TRINITY_DN1261_c0_g1	0.95377	3.61156	3.90026	3.93316	4.42323	4.28923	0.926808	1.0171	1.01224	2.27712	1.40241	1.46128	3.56536	4.1152	2.5263	2.47754	2.17396	1.44662	3.7631	5.27068	2.00224
TRINITY_DN12613_c3_g1	1.8325	5.13658	2.63634	1.98588	1.61567	2.3826	0.276143	0.335735	0.332519	0.351683	1.9327	0.340476	0.651197	1.90801	0.262039	0.536868	0.731599	1.16251	0.105326	2.06323	1.26509
TRINITY_DN12618_c0_g1	7.32762	6.96904	7.47905	7.24751	7.5361	7.66191	8.20493	7.74521	7.93046	7.44916	7.73462	7.67226	7.31227	7.25575	7.45277	7.74239	7.15197	7.67097	7.23905	6.83579	6.87442
TRINITY_DN1262_c1_g1	4.71928	3.46278	5.12655	4.18106	4.91793	4.60789	5.01763	6.65048	5.66602	4.37003	4.59545	5.08258	4.92423	5.26244	5.5972	4.71744	4.60157	3.873	4.38552	3.32341	4.65304
TRINITY_DN1263_c4_g1	11.0157	10.2895	10.5757	10.8447	10.8942	10.5671	9.80625	11.0883	10.1201	8.55898	9.4037	7.68544	10.9068	10.4394	9.50285	9.70179	10.0135	8.06632	10.8758	11.6265	10.5091
TRINITY_DN1263_c5_g1	7.00062	6.92501	5.83509	6.05473	6.48876	6.07032	6.66801	3.91175	6.4566	5.37618	6.71891	6.36124	4.94655	4.7809	5.02364	5.89832	5.10814	7.08802	5.8394	6.8265	6.66596
TRINITY_DN126335_c0_g1	3.69463	3.70389	4.31925	3.51776	4.52428	4.20006	2.95716	1.31306	1.30837	2.77505	1.98959	2.63733	2.57097	2.35042	2.26732	3.24188	3.033	2.55367	4.0527	4.10391	4.51768
TRINITY_DN126437_c0_g1	3.7416	2.4277	1.83875	3.37366	2.39801	1.81181	1.22052	0.926881	0.923973	2.48775	1.95816	2.38192	2.08097	1.9223	2.32148	2.55119	2.70111	2.5375	1.41141	1.02708	1.20867
TRINITY_DN12673_c0_g1	9.58664	9.15995	9.845	9.31104	9.60475	9.57039	8.99875	7.95177	8.88988	9.31165	9.15121	9.07562	8.50735	9.13384	8.99773	9.30628	9.28604	8.82272	9.63675	9.67738	9.73387
TRINITY_DN12677_c1_g1	4.58522	2.84384	3.06912	3.90854	2.69519	2.06955	1.90928	1.05817	1.57487	1.66866	1.80622	1.6764	2.52635	2.9931	5.23658	1.66173	1.94223	3.38001	3.60286	3.76647	2.52094
TRINITY_DN126876_c0_g1	0.507287	1.83372	1.76683	2.39205	1.97528	1.74522	0.496182	0.533935	0.531864	1.63477	0.521001	1.23216	0.754112	0.863784	1.30782	0.670534	0.834241	1.5918	1.52028	2.53584	2.81042
TRINITY_DN1269_c0_g1	6.01837	7.30565	6.59587	7.56528	7.26174	6.75349	6.02837	6.85757	5.71217	6.36605	6.59308	5.92685	7.45896	7.56408	8.12814	6.38735	5.72847	5.25456	7.02482	7.05481	6.97439
TRINITY_DN12691_c0_g1	1.68362	3.89955	2.71664	3.37181	3.53854	3.68908	6.98275	6.13613	7.40906	7.18681	6.97662	7.25094	5.16679	6.31665	5.42364	7.18152	7.5088	6.93485	3.24199	4.22942	2.48926
TRINITY_DN12691_c0_g2	3.88183	1.85526	3.06449	2.44729	4.07382	2.54779	5.95937	4.52293	5.81911	5.72527	6.07182	6.07999	3.58642	4.73445	5.07851	6.38937	6.2668	6.13914	2.60258	3.18713	2.21174
TRINITY_DN127_c5_g1	6.40057	6.48504	6.26027	6.5912	6.52187	6.42526	6.59194	5.58942	6.22166	6.84952	7.00802	6.4949	6.74461	7.48392	7.25898	7.02948	6.35373	6.5861	6.44389	5.65555	6.17705
TRINITY_DN1271_c1_g2	3.79609	5.04331	5.1641	3.49623	4.43265	4.57653	5.60821	5.57885	5.78236	4.69282	4.63752	3.94495	4.82241	4.0751	5.12402	4.54818	5.02216	4.90584	4.45433	3.8291	3.41848
TRINITY_DN12710_c0_g2	3.07498	3.79155	3.77883	4.16355	3.68666	3.65794	2.63116	1.50704	3.41656	3.61588	2.9206	2.26304	3.82719	3.64801	3.72106	3.69916	3.55006	3.41556	4.09627	4.77804	4.78501
TRINITY_DN12721_c0_g1	4.85532	5.67001	3.47071	5.18537	4.69515	5.30137	5.75002	1.71256	5.45239	6.40536	5.59262	5.90405	2.39557	1.89708	2.49055	6.15763	5.79504	5.34248	3.98675	5.74322	4.52971
TRINITY_DN12726_c0_g4	0.567945	0.716936	0.477405	0.586496	0.579696	0.623379	1.63713	3.44443	2.36579	2.63753	2.95009	3.2942	0.889412	1.67909	1.93172	1.92201	2.50222	1.88658	1.15238	0.699798	0.870236
TRINITY_DN12729_c0_g1	1.87716	2.31875	2.00146	2.93412	2.27547	3.13592	0.760462	5.47356	2.96126	0.861869	0.813445	0.846863	3.57755	2.75208	2.36919	2.12316	1.3182	0.843032	2.5181	2.99229	3.11102
TRINITY_DN12746_c0_g1	6.88859	6.64153	6.33224	7.3754	7.1442	6.87008	7.3644	7.70521	7.6364	6.81943	6.90187	6.84308	7.82322	7.26014	7.05309	6.83784	7.14249	6.98927	7.09576	6.892	7.15356
TRINITY_DN12751_c0_g2	3.10572	5.83514	3.93986	4.29713	5.64732	4.30409	1.04738	4.00894	1.14767	2.62005	3.39631	3.58482	1.70373	1.11192	1.02209	1.50468	1.91842	2.13559	4.68343	4.59859	4.72897
TRINITY_DN12759_c1_g1	6.77501	6.66396	6.50509	6.46004	6.45669	6.11051	5.93968	4.80055	5.03548	5.96431	6.37875	6.05476	6.47048	6.18388	5.76811	5.97643	6.2942	5.94962	6.52907	6.20693	6.61186
TRINITY_DN12766_c2_g1	5.97961	6.47704	6.37567	6.13224	6.34843	6.3283	6.33736	7.32234	6.64387	6.2391	6.7541	6.57349	6.34158	6.5839	6.74045	6.43598	6.20601	6.22324	5.83134	5.86916	5.75462
TRINITY_DN12778_c0_g1	7.61489	8.01735	7.51249	7.99687	7.59929	7.44793	8.4675	8.10659	8.35268	7.98766	7.92755	8.06826	8.20071	8.91305	9.34388	8.30104	7.99321	8.71531	7.57453	7.46906	7.03825
TRINITY_DN12784_c2_g1	7.15819	7.1298	6.55997	6.60588	6.5346	6.25404	5.96227	4.20819	4.98903	6.18594	6.16203	6.23816	5.31214	5.87954	5.77252	6.00155	5.90229	6.45198	5.92766	6.13395	6.54903
TRINITY_DN1279_c0_g1	9.23527	9.44201	9.51261	9.68077	9.34352	9.49388	9.95587	9.36587	10.1881	9.82545	9.8343	9.83645	8.95735	9.1269	8.78263	10.1064	10.0415	9.9143	9.5321	8.62063	8.54952
TRINITY_DN1279_c3_g1	3.7818	3.59323	3.79368	3.30385	4.21302	3.05099	4.9786	3.77208	4.07171	4.24558	4.51467	3.72668	3.98363	4.21679	3.76269	4.74345	4.35599	4.69008	2.89669	3.12514	2.92829
TRINITY_DN12790_c0_g2	6.60946	7.05119	7.19232	7.42839	6.98544	6.93025	6.76649	7.13294	6.73851	6.7483	6.6484	6.88194	7.80491	8.09897	7.92222	7.08309	6.78422	6.66594	7.7615	6.92363	6.70479
TRINITY_DN12793_c0_g2	0.149442	2.02705	1.10733	1.70183	1.81614	1.61369	0.136092	0.181128	0.178683	0.193273	0.16581	0.184734	2.88031	1.14972	3.50801	0.336718	0.167907	0.182558	0.786234	1.39769	0.410775
TRINITY_DN12798_c0_g1	7.28595	7.12635	8.09047	7.75029	6.81022	7.33946	8.5552	7.78285	8.73181	8.24303	8.72691	7.86414	6.73737	8.18183	8.45068	8.45566	8.3572	7.61035	7.0496	7.11412	6.94802
TRINITY_DN12799_c0_g2	9.63469	8.14929	8.5152	8.83319	8.87777	8.21239	7.90645	8.35804	6.67227	6.10287	6.69852	6.25448	7.74333	7.72356	7.30456	7.48093	6.73529	6.49773	9.91551	10.3644	9.78977
TRINITY_DN128_c0_g1	3.52789	4.74633	4.9051	6.19938	6.50857	6.08519	5.95301	1.90157	6.01009	5.4313	4.83836	4.51304	6.84571	6.84348	6.78839	5.21454	5.73419	4.04311	5.72738	5.00675	4.1157
TRINITY_DN12805_c0_g1	0.812304	3.89895	2.81491	3.10827	3.62542	2.01989	0.793064	0.857902	0.854387	1.6142	1.5261	2.40277	3.20163	1.50701	1.17125	1.90962	0.838886	3.4297	2.11069	3.45574	2.42788
TRINITY_DN12824_c0_g1	4.542	4.64446	4.18088	4.10359	4.06308	3.78073	3.19934	1.51124	1.83435	4.05867	3.85893	3.11124	2.01963	4.03725	3.72769	2.82318	3.85552	3.65461	4.1646	4.50886	3.52221
TRINITY_DN12824_c2_g1	5.26088	5.71095	4.82853	4.95262	4.86214	5.17378	4.83178	4.98429	5.53943	5.09295	4.56323	5.30203	2.44854	4.706	4.86182	5.21516	4.49527	4.80199	3.55828	3.83723	2.82903
TRINITY_DN12827_c0_g1	8.80496	9.22019	9.25672	9.37799	9.71171	9.74539	10.1635	9.2445	9.65696	10.1561	10.1376	10.2394	10.3017	10.646	10.5141	10.2736	10.0296	9.99518	9.35501	9.50008	8.77685
TRINITY_DN12829_c0_g1	4.60188	2.15071	3.25221	1.42863	2.31795	3.00732	5.52543	4.81441	4.58026	5.60141	5.42695	5.25725	5.00025	3.02318	3.49691	6.1896	5.2208	5.09709	2.3944	2.65512	2.04935
TRINITY_DN128292_c0_g1	3.89553	4.03722	3.224	1.90323	2.74024	3.67832	2.6174	1.24133	1.86531	3.47776	3.53849	3.6843	1.65182	1.56763	2.01108	3.47885	3.27384	3.72859	2.31453	3.25572	2.12427
TRINITY_DN12832_c0_g4	3.40633	4.16629	2.59975	3.99586	3.917	4.14019	3.32101	3.38215	4.58721	3.56065	3.05523	3.18253	3.93232	4.35294	3.04855	3.84146	4.15913	4.42444	1.1113	2.34065	1.92517
TRINITY_DN12836_c1_g1	2.77072	1.57629	1.90406	1.69502	1.61047	1.14699	0.720004	0.764095	0.761681	2.28006	1.95643	1.87564	1.01931	1.74413	0.709768	2.51942	2.12122	1.12432	2.09883	3.23052	2.42805
TRINITY_DN1284_c3_g1	7.78384	7.88287	8.0551	8.27999	8.49756	8.35132	8.55894	8.74265	8.3417	6.90503	7.05466	6.63161	8.69707	9.15277	9.14485	6.76368	6.83806	6.14734	8.39362	8.87297	7.8841
TRINITY_DN1284_c3_g2	6.93548	6.51567	7.5534	6.93666	7.18693	8.08186	7.83207	9.12634	8.17988	7.44991	7.27592	7.56972	8.15805	7.4621	7.87841	7.31144	7.68436	7.27821	7.36186	7.91052	7.76765
TRINITY_DN12840_c2_g1	1.89826	3.45594	3.70741	4.01669	2.71684	2.26673	2.7267	3.42706	3.47527	3.84752	4.01432	3.44479	4.31117	3.02638	4.37677	3.22594	3.33652	3.11819	1.03081	2.22064	1.7683
TRINITY_DN12844_c0_g1	9.02757	8.27985	9.336	8.91366	8.68674	9.29582	7.36722	7.3382	7.53096	8.10918	8.0229	8.13477	9.18503	8.89915	8.89274	8.37144	7.93576	7.34065	8.73565	8.55994	9.10539
TRINITY_DN12848_c0_g2	3.71492	4.86156	4.18458	5.07353	4.33618	4.98306	5.05532	5.69265	5.54313	4.49728	5.11866	4.41332	5.13442	5.6548	5.64658	4.39254	4.10129	3.991	4.95004	5.00554	4.75801
TRINITY_DN12853_c1_g1	7.58554	8.18728	7.41694	7.45757	7.51335	7.00875	7.32854	6.63992	7.45971	7.30881	7.09976	7.07409	6.99454	6.48492	6.54577	7.57634	7.37317	7.78068	7.29776	7.3774	7.27481
TRINITY_DN128587_c2_g1	0.997957	1.21099	0.611703	1.84626	2.54209	0.731693	0.672744	0.715464	0.71312	2.23058	2.28566	2.63961	3.06446	2.21499	2.48314	1.667	2.07583	1.34623	1.71823	1.77175	0.947779
TRINITY_DN12859_c0_g2	4.12035	3.0904	3.64269	2.29092	3.28556	3.02226	2.47803	1.37124	1.36672	3.47484	3.99448	2.54583	3.90295	4.03397	3.95835	3.81123	3.41419	3.40415	4.05325	1.52509	3.82187
TRINITY_DN128592_c1_g1	3.18043	4.0278	2.98228	2.20138	2.71466	3.22245	2.0939	1.17023	1.16684	2.26564	2.70301	2.80656	1.52128	2.16064	2.69455	2.15516	2.14261	2.76589	3.02064	3.38741	2.86211
TRINITY_DN128877_c0_g1	0.612842	1.36382	0.464749	0.642247	0.631503	0.699892	2.75061	3.08326	2.69129	4.42654	4.0536	3.88793	1.09136	1.42505	0.569119	4.09483	4.41354	3.72231	0.349252	0.816262	1.06424
TRINITY_DN129_c1_g1	4.10297	4.21835	4.95005	5.5933	4.95191	5.35095	4.74952	4.95395	5.5054	5.02352	5.29158	5.37456	5.08268	5.93578	5.98769	5.30355	5.02365	4.80017	5.16199	4.88345	5.08318
TRINITY_DN1290_c0_g1	8.8402	8.66363	8.62701	9.24494	9.20507	8.89756	8.75798	8.63726	8.81754	8.53838	8.76703	8.5381	9.66339	9.94257	9.8361	8.41601	8.82601	8.3338	8.81337	8.90923	8.91702
TRINITY_DN129097_c0_g1	8.03257	6.95513	7.9921	7.50946	7.55694	7.91358	6.51393	6.77125	7.21309	6.89074	7.05345	6.78791	6.85947	6.22372	6.11666	6.84521	6.91552	6.18225	7.94422	7.74182	8.33484
TRINITY_DN129207_c0_g1	2.39588	1.99376	1.61827	2.70329	2.36818	2.00639	0.457711	0.506786	0.504117	0.520057	2.30694	0.510725	0.779111	0.865091	1.24389	0.678109	0.492359	0.508348	3.67992	2.67049	1.30501
TRINITY_DN12924_c0_g1	7.60543	6.09673	6.68305	6.98699	6.9515	7.70297	3.63642	5.06637	3.94462	5.83716	4.98034	3.55019	5.76704	5.49537	5.61928	5.23602	4.92387	3.74191	6.8499	7.54608	6.26865
TRINITY_DN12930_c0_g1	4.33828	4.71148	4.52249	5.2268	5.61555	4.48392	4.15522	6.07364	3.43175	1.69762	2.87868	2.80166	5.16996	5.36079	4.93694	4.25465	4.65575	2.77236	4.44338	6.3184	4.56739
TRINITY_DN129383_c0_g1	5.05909	5.37202	5.47753	5.01432	6.13797	6.31231	7.1023	6.41372	6.73838	6.97278	7.24863	7.4559	4.01789	3.81505	4.73258	7.45169	7.56366	6.68438	4.55352	4.88548	4.46552
TRINITY_DN129428_c0_g1	2.86374	2.14552	3.00131	2.59218	2.72893	2.62807	1.85855	1.29204	0.929754	1.58992	1.56195	2.42581	2.71824	2.75443	2.50808	1.55169	1.77987	2.09034	0.754765	1.0237	1.19154
TRINITY_DN12948_c0_g1	7.22828	5.70367	5.6337	6.23775	6.28802	6.65287	7.60823	6.99348	7.67772	7.42305	7.18035	7.73009	6.52613	6.21435	5.91615	7.73851	7.3443	7.29584	6.41065	6.00556	5.84699
TRINITY_DN12948_c0_g2	3.56808	3.22091	2.714	2.99361	3.55408	3.69661	4.98412	3.71092	4.42178	3.9399	4.55021	4.56116	1.96981	2.64914	2.95475	5.28219	3.96183	3.75451	2.93239	2.5964	1.93534
TRINITY_DN1295_c7_g2	7.70499	8.9194	7.77793	8.15669	8.42942	7.5676	8.27777	9.14482	8.57314	8.73199	9.10153	8.88	6.91654	8.04379	7.78454	9.01693	9.03848	9.02316	8.06961	8.41669	8.16391
TRINITY_DN12953_c0_g1	9.14161	9.36046	9.90099	9.12553	9.15658	8.98159	10.494	9.674	9.99464	10.3729	10.1687	10.2782	6.43752	6.53326	6.64329	10.3683	10.0082	10.0076	9.44635	9.64574	9.76734
TRINITY_DN12953_c1_g1	6.49765	5.4732	6.00922	5.80983	5.05948	5.74659	6.98846	7.13996	6.18821	6.36261	6.56892	6.47763	2.72367	1.91523	1.79385	6.72054	6.17103	5.91417	5.77796	6.13846	5.75164
TRINITY_DN12953_c1_g2	1.28771	3.67829	3.46801	2.47633	2.43256	3.32484	3.78964	4.23843	3.05381	4.05848	3.63076	4.39388	1.82016	1.31471	1.24116	3.91574	3.56033	3.88079	3.62855	3.50242	4.25836
TRINITY_DN12956_c1_g1	0.160541	0.815046	0.730844	0.177503	0.171288	0.211173	0.880902	5.22637	2.20419	1.02989	2.1319	1.3158	0.450847	0.598665	0.602137	0.356234	1.08177	0.980921	1.41029	0.280663	0.43382
TRINITY_DN12957_c1_g1	2.401	4.47889	4.14245	4.79543	5.83153	5.1095	4.52592	1.70009	5.06531	5.1668	5.0309	6.02041	3.07625	3.88992	2.81208	5.79666	5.883	5.35509	4.98165	3.98492	4.5997
TRINITY_DN129577_c1_g1	1.21258	6.89061	3.1049	6.05756	7.1825	6.94883	1.56344	1.30427	2.49565	3.33689	3.42835	1.73811	1.97694	4.30077	2.6627	3.7702	3.83118	3.28926	4.70199	7.05863	4.81268
TRINITY_DN12973_c1_g1	4.19184	3.22755	3.50018	3.56464	2.96132	3.13841	2.02042	1.35994	2.18321	3.68616	3.50661	3.31988	5.12512	3.67561	3.76945	3.28563	2.58464	3.40661	1.90832	4.34946	2.72291
TRINITY_DN12975_c0_g1	7.76942	7.13502	7.427	7.44163	7.54073	7.76757	7.85624	8.55437	7.54034	7.28349	7.36861	6.91044	9.28104	9.09226	9.20492	6.88876	7.00776	6.90924	7.94738	7.05941	8.00845
TRINITY_DN1298_c0_g1	6.28022	5.61246	5.85706	6.37551	5.97245	6.14247	5.86908	6.0384	5.23852	5.71961	6.38892	5.5919	5.13797	5.42007	4.72072	5.96902	5.9478	5.11847	6.19121	6.6234	6.09806
TRINITY_DN1298_c0_g2	7.69915	7.39201	7.71568	7.95372	7.84314	7.93641	9.47575	7.56642	8.91314	9.2263	9.30495	9.25378	7.73275	8.09637	7.92654	9.45876	9.27036	9.10221	7.81647	7.24624	7.78041
TRINITY_DN1298_c0_g4	1.28214	2.92579	2.83842	3.54151	2.92409	2.7652	1.88236	1.33653	2.52909	3.7041	2.84143	2.75555	3.67924	3.69056	2.88688	2.84977	3.56241	3.67849	3.48828	3.91184	4.29377
TRINITY_DN12985_c0_g1	7.6807	6.93861	7.1858	7.09718	7.41768	6.92195	6.44117	7.82924	6.86565	6.28652	6.55822	6.37504	7.33909	6.54851	6.77147	6.64675	7.04481	6.22789	7.59731	8.38291	7.76572
TRINITY_DN12987_c3_g1	3.37713	6.43465	5.4868	6.23568	5.97661	5.56939	3.97951	4.54838	2.79742	2.86196	3.64869	2.63784	4.21645	5.50429	5.75813	4.58984	4.03476	4.41194	5.84014	6.20037	5.4817
TRINITY_DN12987_c5_g1	3.06793	3.75745	3.38952	2.93498	4.03772	4.49286	3.8732	1.4146	5.17187	3.2531	3.4187	4.09513	4.62531	4.11818	4.2614	3.49491	3.39814	3.20993	2.25039	1.58638	1.88675
TRINITY_DN12988_c0_g1	1.16448	3.28903	2.96406	4.11232	3.74083	3.28223	4.87442	1.23966	3.54162	2.36873	3.90147	5.46494	1.79902	2.25982	1.10685	4.84198	4.86584	6.08019	3.80099	2.36711	2.85248
TRINITY_DN130_c10_g1	1.54532	2.63707	3.09857	3.6178	2.23277	2.7976	6.77217	5.59869	6.54033	6.35935	6.17373	6.39175	4.85853	5.29497	4.29573	6.78153	6.49944	5.87934	3.79864	3.39906	3.08186
TRINITY_DN130028_c0_g2	3.78321	2.57744	3.57309	3.30541	2.70176	3.55721	1.48374	1.20515	1.20131	3.01619	2.24284	3.6504	3.58813	3.32966	2.33303	2.87795	1.96978	2.46403	3.59051	1.33641	3.16057
TRINITY_DN13014_c1_g2	5.25938	4.54972	4.16694	4.36284	5.01852	4.01378	4.52083	1.6907	2.93918	3.59604	4.38978	3.75383	5.46546	6.00566	5.85882	4.70546	3.73631	3.55188	4.77414	4.74448	4.71654
TRINITY_DN1302_c0_g1	8.06931	8.89362	8.45597	8.5188	9.61017	9.01688	7.2896	9.54104	8.13816	5.38267	7.52592	4.95909	9.02683	9.59658	8.61784	6.91446	8.27614	5.47445	8.29189	9.62671	8.30235
TRINITY_DN130258_c0_g1	0.671574	0.812791	0.587311	2.81667	2.92354	2.57387	1.68142	0.705584	2.31372	1.11908	0.689107	1.11426	2.96324	2.70923	2.67253	2.19603	1.05146	1.09754	2.32163	1.55335	0.960784
TRINITY_DN13039_c2_g3	3.20388	2.57559	1.46241	2.40889	2.72586	2.68931	2.93923	1.0657	3.9148	2.47737	2.50023	2.47809	2.26097	3.15671	2.69542	2.52728	2.45958	1.94868	0.8473	1.17522	1.37334
TRINITY_DN13041_c1_g1	4.58188	3.76208	4.40865	2.8638	3.78415	3.97884	4.1993	5.50911	3.89115	4.96134	4.53358	5.12101	2.19357	2.61592	3.56233	5.31255	4.5207	4.73131	3.75433	4.3958	2.155
TRINITY_DN13041_c1_g3	5.22217	6.51698	5.1006	4.49346	4.92976	4.26007	6.08418	5.10646	6.01624	6.08569	5.83737	6.26193	2.61575	3.02286	3.16508	6.31995	5.57984	6.35349	5.65031	4.89938	6.15359
TRINITY_DN13044_c0_g1	1.29158	3.1014	1.96593	2.10332	2.93297	2.52007	3.58946	4.79517	5.32253	3.77709	2.5773	3.65442	2.55768	3.63453	4.2776	3.82448	3.93614	2.88802	3.95256	3.67814	2.65245
TRINITY_DN13056_c2_g1	5.34955	5.94556	5.76934	5.85267	5.67675	5.86074	5.87096	5.14558	5.44139	5.937	5.84738	5.66231	4.7272	5.29287	4.95234	6.04448	6.08859	5.99703	6.07223	6.41531	6.20309
TRINITY_DN13057_c0_g2	3.82385	5.82258	4.47843	4.77171	5.5837	4.88771	4.99585	4.6506	4.224	5.96401	6.76483	6.05223	4.9183	5.16863	5.01591	6.19192	5.5698	6.47599	6.24319	5.71424	5.44778
TRINITY_DN13057_c0_g3	8.14755	5.94187	5.99957	6.20903	5.2842	4.64423	0.946641	1.08546	1.07805	2.11527	1.03881	1.09637	1.78681	1.03137	0.913269	1.53618	1.04523	1.08979	8.17584	8.57726	8.43687
TRINITY_DN13059_c3_g1	0.519654	1.13184	0.436976	0.536677	1.22936	0.570596	2.52068	0.944877	1.45825	2.87615	2.75834	2.49244	2.31751	0.918238	2.58012	1.57104	1.1895	3.06141	0.376281	0.641155	0.799598
TRINITY_DN13060_c0_g1	4.39804	3.09043	3.58071	4.40244	3.39642	3.33114	3.94733	1.51732	2.40197	3.25623	4.46924	4.04922	5.99906	4.76632	4.25767	4.0208	3.43239	4.48521	2.91725	3.67774	3.94098
TRINITY_DN130646_c0_g1	5.57981	4.29133	4.47022	3.90014	4.25712	4.58361	6.69226	5.55093	6.89261	6.3749	5.96217	6.76624	7.84837	7.16325	7.94205	6.46514	6.24275	6.0924	4.5709	4.55454	5.18088
TRINITY_DN130825_c0_g1	3.58884	3.72537	3.47066	3.4339	3.91795	2.87989	3.26884	1.35884	3.78318	3.33228	3.3208	3.26823	2.2109	1.32868	1.26422	2.84691	3.30178	3.25081	3.48681	3.11735	3.63973
TRINITY_DN13089_c0_g2	6.95479	7.70732	7.32578	7.4095	7.47084	7.6985	6.70884	7.43284	7.26518	6.47121	6.77753	6.33341	8.21646	8.50634	8.66695	6.67413	6.47825	6.60074	7.63998	7.72797	7.7149
TRINITY_DN131028_c0_g1	0.281557	0.910274	0.964153	1.61189	1.28054	0.362983	1.3793	5.68882	3.87773	0.733805	1.25462	1.38114	0.721906	1.44223	2.00817	0.584462	0.574627	1.03906	1.74855	1.96015	1.63922
TRINITY_DN13131_c0_g1	5.50002	5.44246	6.10239	6.225	6.22086	6.77797	6.31675	6.14847	6.64714	6.79421	7.16044	6.93355	5.4758	6.20769	6.55949	7.06721	6.29557	6.18044	6.3211	5.46414	6.23588
TRINITY_DN131416_c1_g1	3.22013	3.90741	2.30332	4.0813	2.6891	3.41297	3.91114	3.39669	3.68003	2.78872	2.95768	3.44239	4.57609	4.0373	3.82175	3.18734	3.13952	4.01152	2.41637	1.5738	1.84721
TRINITY_DN1316_c0_g1	9.44065	9.03017	8.77752	9.45262	9.05439	8.69324	8.61025	8.80974	8.52722	7.96806	8.3683	8.09354	9.40976	9.43246	9.05927	8.39099	8.54786	8.22385	9.26043	9.23594	8.39193
TRINITY_DN13164_c0_g1	6.46535	6.50672	6.61971	6.59693	6.03351	6.17634	6.85822	6.51628	6.5877	6.38426	6.51464	6.42687	4.45427	5.6791	6.00199	6.24294	6.30935	6.0362	6.44241	6.62274	6.84388
TRINITY_DN131641_c0_g1	3.08282	2.30397	2.29912	2.20828	2.35565	2.91722	1.68484	1.1229	1.11908	1.83996	2.61374	2.72167	1.51046	3.63031	2.90093	2.16051	3.60235	2.54872	3.43803	3.6607	4.47046
TRINITY_DN131664_c2_g1	0.678494	1.95438	1.11899	2.58035	1.5485	1.08238	0.666943	0.706481	0.704294	1.95905	2.6347	1.81229	3.38076	2.62998	1.9142	0.854774	1.1962	1.55033	1.80214	0.783785	2.56623
TRINITY_DN13169_c0_g1	10.9533	10.3167	10.7547	10.9573	11.1803	11.3728	10.7514	11.5219	10.986	9.72908	10.1084	9.54445	12.1701	11.7788	11.6506	10.4026	10.6636	9.54921	10.8018	11.4403	10.6171
TRINITY_DN1317_c1_g1	7.10284	7.08678	6.97293	7.05067	6.85665	6.70749	6.66815	6.1597	6.99301	6.77746	6.90295	6.69177	5.77916	5.75852	5.86411	6.17321	6.73924	6.61588	6.59812	6.91465	7.23797
TRINITY_DN13172_c0_g1	4.74749	5.27368	3.74772	4.94918	6.18849	5.1183	4.8314	5.88853	3.61691	1.69198	3.44286	1.94396	5.62597	6.19788	5.91243	2.66547	4.62068	2.82139	5.31864	5.30534	4.17122
TRINITY_DN13179_c0_g1	7.76984	7.59888	7.7211	7.82378	7.30233	6.33786	6.51799	6.77714	6.0167	6.42847	6.82212	6.82906	5.88788	6.78113	6.48632	6.85222	6.99045	6.98043	7.16003	7.48133	7.9701
TRINITY_DN1318_c0_g2	7.95775	7.11423	8.04102	6.76049	6.37462	5.49932	9.06767	6.79846	7.92531	8.27948	6.6625	7.66135	8.46587	8.80908	8.88699	9.34884	7.97052	8.18925	8.71495	7.82338	8.26664
TRINITY_DN13189_c0_g1	4.83199	3.18546	1.29247	4.35248	3.78727	4.46878	2.37626	5.16457	2.77561	1.80941	1.7141	1.23024	5.1677	3.17318	3.38874	1.5496	2.57467	2.09523	3.99396	4.30526	2.74778
TRINITY_DN131899_c0_g1	0.347456	1.35913	0.249654	2.29196	1.39584	1.63922	1.06079	4.4213	2.61756	0.400738	2.39831	2.52	0.681194	0.779352	1.12435	1.10116	1.23655	1.15317	0.175953	0.486708	0.661818
TRINITY_DN13192_c0_g1	0.872876	1.23225	0.633001	0.919687	0.902609	1.01081	7.15762	7.57952	7.39715	5.7094	5.78377	5.64509	1.61542	0.91304	0.802812	4.90226	6.12104	5.26758	0.439907	1.19259	1.57395
TRINITY_DN131939_c0_g1	0.337664	0.472156	0.600135	0.810178	1.33393	2.22852	1.23794	0.370331	1.29856	1.40477	0.354528	1.62783	3.92329	1.79032	2.10516	1.69677	0.995937	0.801112	1.25614	0.456703	0.609933
TRINITY_DN132052_c0_g1	4.34917	6.41649	5.43322	5.09167	5.62679	5.17591	4.72137	4.75738	5.54256	3.99425	4.77725	4.71784	3.94976	4.20022	3.99638	4.46253	4.36805	5.49055	5.38469	4.98336	5.60528
TRINITY_DN1321_c0_g1	6.01929	6.43966	5.30167	6.57947	6.53455	5.70975	6.91309	7.30048	6.41201	7.79974	7.33925	7.31113	6.08394	5.40645	5.69086	8.10929	6.60496	6.7137	6.94517	6.7683	5.81843
TRINITY_DN13228_c1_g1	2.58826	3.27194	3.08062	2.82871	3.25217	3.24365	2.37295	1.3414	0.96	0.980217	0.942177	0.968382	1.30925	3.6507	3.47654	2.67239	2.40816	0.965367	2.41254	2.88879	1.28592
TRINITY_DN132322_c0_g5	5.17571	5.50268	4.76832	4.60367	4.79577	4.28174	3.98575	2.37018	3.34091	4.39394	3.69168	3.28156	4.93766	4.25552	4.38877	4.64821	4.56608	4.49095	4.98846	5.14131	4.81238
TRINITY_DN13233_c0_g2	7.35304	6.40001	6.88301	7.26337	7.15595	6.21607	6.73109	7.39485	6.76786	7.33864	7.20606	7.45043	5.75508	6.16212	5.86153	7.58145	6.24612	7.3397	6.90998	6.8155	6.50761
TRINITY_DN13234_c0_g1	8.19412	7.76019	8.46384	8.24938	8.19225	8.3713	8.0044	7.76599	8.29525	7.95885	8.14927	8.076	6.36292	7.41649	7.25576	7.89631	7.89637	7.89462	8.03206	8.21129	7.85525
TRINITY_DN13245_c0_g1	3.026	3.54908	3.45987	3.90667	3.46681	2.56714	2.8493	2.53349	1.80723	3.79757	4.35508	4.93118	2.38672	4.32418	3.61658	3.60182	4.0319	3.57286	3.5835	3.59724	3.49084
TRINITY_DN13256_c0_g1	6.18495	7.783	7.16684	6.91364	6.38072	6.88057	5.64081	5.17264	6.42954	6.10268	6.04294	5.72025	6.39836	5.51206	5.27122	5.74452	5.87132	6.3091	7.15768	6.84306	7.13841
TRINITY_DN132572_c1_g1	5.38288	4.09824	4.25574	3.10754	4.02094	4.09604	3.89053	1.50874	2.73036	4.09043	3.44511	4.52157	2.03321	3.31345	2.31379	4.0389	3.68772	3.5662	4.3051	3.69497	4.2977
TRINITY_DN13259_c0_g3	4.61412	4.55785	4.0386	4.63756	4.75485	5.30132	3.36917	4.75727	3.9401	3.41677	3.58796	1.82575	1.91504	1.33597	1.24988	3.39065	2.37443	3.35269	4.58803	4.09261	1.87947
TRINITY_DN13262_c0_g5	6.15356	6.48911	6.29195	7.16799	6.6797	6.79957	5.73619	6.39007	6.43682	3.56249	5.16644	2.43462	7.26235	6.63407	6.2006	5.52581	5.94964	3.74506	6.70513	7.44505	6.53278
TRINITY_DN13266_c0_g1	1.67776	2.59369	3.09315	3.55959	3.37733	3.885	7.57848	6.9519	7.41589	6.23523	6.07764	5.63501	8.03385	9.04445	8.82825	6.35931	6.46611	6.13764	2.84997	3.42047	3.16881
TRINITY_DN13278_c2_g1	1.19298	3.16525	3.19074	2.62521	1.2118	1.70539	4.6569	4.65277	3.4723	2.99877	3.53879	3.92431	2.61524	3.22281	2.92091	3.16764	3.48032	3.70787	2.51793	1.4015	2.58712
TRINITY_DN1328_c2_g1	8.88771	10.0164	9.25432	9.17178	9.12157	9.15621	8.36996	7.72793	8.53198	8.80418	8.4354	8.64952	9.0976	8.19065	8.47786	8.42469	8.48458	8.646	8.89867	9.12958	9.44938
TRINITY_DN13283_c1_g2	4.57143	5.24147	4.4362	5.45469	5.98935	5.67542	6.2547	4.74223	6.21359	5.45701	6.01096	5.13464	6.95891	6.37584	5.48525	6.00788	5.38066	5.5183	5.92446	5.8376	6.22374
TRINITY_DN132967_c0_g1	0.814657	0.965541	1.78071	1.90299	1.47863	1.25198	3.15985	3.44798	2.21206	3.15621	1.48018	2.78805	2.05638	1.47155	2.30922	2.52049	2.83555	2.36683	0.661373	0.947958	1.12498
TRINITY_DN132976_c0_g2	2.89368	3.64037	3.78176	4.30183	3.82744	3.43228	4.05953	5.9731	4.77462	4.40409	3.51856	4.43551	4.67283	4.05754	4.12959	4.90162	4.34269	4.14896	3.48512	2.77003	3.47052
TRINITY_DN13304_c0_g1	4.05839	5.04801	4.85467	4.4525	4.6926	4.07703	2.75845	1.63449	3.5176	4.72856	3.47326	4.51943	4.06804	4.16253	3.59861	4.26322	3.64936	4.41311	4.46189	3.00691	4.0173
TRINITY_DN13304_c0_g2	7.10436	7.35503	7.33472	7.60869	7.52979	8.19723	6.15954	5.06862	6.66619	7.39645	7.27619	7.37446	7.0127	6.91756	6.94456	6.88157	7.36849	7.24331	6.69904	7.31476	6.98757
TRINITY_DN13306_c0_g3	5.92727	5.44799	4.9708	5.4365	5.09651	4.70107	5.63837	5.27665	5.3764	5.45568	4.83171	4.72725	2.51088	3.96134	4.61062	4.65557	4.44354	4.45076	4.39698	4.87901	4.34882
TRINITY_DN133069_c0_g1	7.37094	6.72793	7.14377	7.11841	7.19528	7.0053	6.94527	6.53055	6.62774	7.00391	6.97003	7.00842	5.97501	6.16067	6.30576	6.49574	6.35262	6.88393	7.30603	7.50251	6.4877
TRINITY_DN133093_c0_g1	3.31921	3.15157	3.73906	1.7401	2.78112	1.48494	1.6452	1.09176	1.08831	1.79365	2.42614	3.062	3.60202	3.21672	1.85438	1.76153	1.90305	2.6139	3.15225	2.71708	3.01597
TRINITY_DN1332_c0_g1	7.92591	6.83466	7.63217	7.42792	7.23674	7.11008	6.99322	7.89786	7.08337	4.3313	5.82685	4.10611	7.79725	7.37935	6.51155	6.34829	6.60989	4.79405	7.11875	8.31463	7.75211
TRINITY_DN133208_c0_g1	0.195088	0.383982	0.0725197	0.219409	0.210523	1.13757	1.48635	0.242275	0.238663	2.97523	3.91256	4.17418	0.587022	0.215949	0.158907	3.3147	2.81962	3.48824	-0.0229852	0.362951	0.565171
TRINITY_DN13329_c0_g1	4.95685	4.16492	3.96956	3.71317	4.79583	3.18855	3.30598	1.95162	1.86249	3.91723	4.12441	4.4589	4.4883	4.2734	3.66284	3.85815	4.5347	4.21297	3.35658	2.8421	3.97088
TRINITY_DN13336_c2_g1	6.73785	7.18613	6.15924	6.26806	6.1217	5.33572	5.99974	5.26739	5.7541	5.74502	5.83041	5.61675	5.35447	5.78751	4.86012	6.53235	6.20504	6.44001	6.52697	6.66847	6.36838
TRINITY_DN133369_c0_g2	0.822831	1.02004	1.04832	0.847665	1.58384	1.60531	3.49958	0.871164	3.34338	3.97568	3.0372	2.13429	3.98413	2.83529	2.10985	3.21663	3.61257	2.06124	1.56396	1.45271	1.21906
TRINITY_DN1334_c0_g1	10.3436	9.3253	9.88717	9.40359	9.49065	9.81388	11.1868	10.3651	11.0984	11.08	11.0124	10.9318	10.9598	11.3945	11.5465	11.0668	11.0645	10.9189	9.78091	9.47532	9.77679
TRINITY_DN1335_c0_g1	10.4661	9.56407	10.5728	10.3132	10.2116	10.465	11.4556	11.3187	11.5728	10.9931	11.0377	11.1408	10.9717	10.8769	11.1669	11.1344	11.1388	10.7454	10.6926	10.5673	10.8919
TRINITY_DN133619_c0_g1	0.943053	2.85498	3.65328	1.89196	2.81548	2.67103	1.77989	0.98789	0.98443	3.2338	3.51163	3.69839	1.34044	0.962777	0.909209	2.01201	2.73674	2.95161	2.83368	3.0141	2.2181
TRINITY_DN133632_c0_g1	0.942347	3.29776	1.40551	3.28288	3.23053	1.6814	3.15013	1.3616	1.85666	2.94199	1.64034	3.0542	3.9114	2.94522	2.16325	2.0131	3.30435	2.96763	0.741593	1.10816	1.32162
TRINITY_DN1338_c0_g2	5.5516	5.46863	5.46336	6.33892	5.83531	5.71491	5.46008	5.69823	4.9449	5.68726	5.72437	5.9868	6.98794	6.04328	6.74925	5.45256	5.91571	5.99836	5.9062	4.62413	5.05442
TRINITY_DN13380_c0_g2	5.28352	3.98341	4.24071	5.14532	4.69812	3.41757	3.78608	1.60785	3.3348	2.32435	3.09929	3.36369	5.3753	5.36367	5.23832	4.04824	3.7665	4.05674	5.60751	4.47941	4.14086
TRINITY_DN13386_c0_g1	4.62498	3.24278	2.58033	4.34205	3.42082	3.71553	0.790366	0.868268	0.864069	3.89949	3.31109	1.89121	1.28138	0.837712	1.47565	2.01503	0.845518	1.29991	3.1117	2.52107	1.25432
TRINITY_DN133942_c0_g1	3.15734	1.61977	2.36316	3.38431	3.37402	1.91462	0.253016	0.307672	0.304718	0.322332	0.289136	0.312029	0.599586	0.286195	0.240109	0.493386	0.291677	0.3094	2.6995	2.73917	0.580546
TRINITY_DN1340_c0_g1	4.18966	4.6959	5.30224	5.13759	5.44225	5.10827	7.32104	7.37587	7.60101	7.20598	7.3119	7.03685	5.74884	5.72094	5.58274	7.37656	7.26446	6.39327	5.65476	6.02112	4.91223
TRINITY_DN1341_c0_g1	8.76952	9.02434	8.58889	8.96372	9.82668	9.94012	8.25676	8.88329	8.11317	10.1554	10.2392	10.4967	8.83427	9.21504	8.91819	10.4066	10.5398	9.82062	8.52779	9.33736	8.55494
TRINITY_DN13416_c4_g1	5.35332	5.36823	5.12661	5.1269	4.89047	5.31533	5.07877	4.87967	4.53201	5.09319	5.1646	5.64497	5.90172	5.92901	6.2638	5.35387	4.58499	5.25815	4.7342	5.08972	5.39676
TRINITY_DN134168_c0_g3	3.2435	3.87079	2.34929	3.88651	3.9598	3.1264	0.470105	0.540469	0.536682	0.559236	0.516679	0.54605	0.908694	0.512898	0.453389	0.775729	0.519945	0.542684	3.31534	2.43874	3.08851
TRINITY_DN134249_c0_g1	0.921616	1.73236	2.48958	2.5162	1.84567	2.40167	2.85397	0.969057	2.61905	2.31485	2.02167	3.40578	4.08135	3.6797	4.19171	1.53317	2.20863	2.60865	0.71213	2.09129	1.31397
TRINITY_DN13445_c0_g1	7.75936	6.54917	6.44843	6.57403	6.12457	6.30615	8.70435	8.1895	8.73313	8.29186	7.83837	7.99344	7.00812	7.41568	6.97569	8.19863	8.30032	7.65658	6.79921	6.24236	6.22806
TRINITY_DN13445_c0_g2	4.69904	4.41459	4.67609	4.92431	5.13363	4.32634	6.50275	5.92629	6.61086	6.04358	5.84328	5.82271	4.3253	4.7032	5.0552	6.01362	5.68433	6.13915	5.20931	4.40957	4.14959
TRINITY_DN1346_c0_g1	6.19228	5.87224	6.99346	6.29585	6.95447	7.25181	7.68078	7.26713	8.04375	7.17734	6.9246	6.88184	8.79171	7.56769	7.80615	7.53818	7.14238	6.86757	6.9125	6.29474	6.51058
TRINITY_DN134710_c0_g1	0.1268	1.44405	0.920058	0.143588	0.583205	1.44026	1.28394	0.159491	0.156971	1.23265	0.143695	0.163208	3.38447	1.92857	3.3954	0.319168	1.1441	1.41285	-0.0173193	0.245207	0.394729
TRINITY_DN134729_c0_g1	0.840241	1.5514	0.694043	3.35801	2.23353	2.16341	0.816109	2.71285	2.57842	4.43823	4.40499	4.66892	3.57137	3.12704	1.19933	2.96181	2.40112	3.2782	0.581237	1.04381	1.29642
TRINITY_DN13479_c0_g1	10.4994	10.3239	10.9003	10.6606	10.6779	11.1238	9.92399	9.41135	10.2393	10.0919	10.0811	10.163	10.8073	11.1864	10.9119	10.0536	10.2446	9.63178	10.6677	10.9062	10.6699
TRINITY_DN13484_c0_g1	6.75602	5.60747	5.90062	6.81674	6.08838	6.3789	6.49872	7.20413	6.85426	7.10485	6.41163	6.96911	5.95502	6.1504	6.18555	6.02873	6.85251	6.47317	5.3804	6.14584	4.94721
TRINITY_DN134869_c0_g1	6.57942	6.68335	7.19075	6.40289	7.02554	6.94143	6.39736	5.82369	5.88139	6.24779	6.34951	6.34401	5.86374	5.35863	6.08752	6.40491	6.11841	6.32596	6.85958	6.81111	6.78585
TRINITY_DN134939_c0_g2	5.18818	4.18003	5.02399	3.64014	4.48703	3.93433	5.4568	4.4617	5.18047	5.22985	5.21741	4.69084	6.37935	6.19912	6.42163	5.98138	5.33993	4.9867	3.71779	4.81292	5.18867
TRINITY_DN1350_c0_g1	5.17868	5.44582	5.64277	6.14599	5.26361	6.04377	4.33252	3.35569	4.90035	4.81812	5.67081	4.46862	5.90576	5.02671	5.92263	4.70455	4.71042	4.72458	5.53611	4.79612	4.63125
TRINITY_DN13501_c0_g2	0.731305	0.909412	1.22954	1.53866	1.91751	1.74429	2.73382	0.774792	2.04976	0.791448	1.90812	2.60576	4.2729	3.52292	3.26007	2.10839	2.49362	2.10878	0.868306	0.889054	2.61795
TRINITY_DN13502_c0_g1	2.1185	1.81928	1.08225	2.40085	1.85503	2.0828	2.17002	4.89244	1.70576	3.2953	2.92824	3.04627	1.34774	3.06401	3.21922	3.4928	2.79925	2.97179	0.681193	1.09072	1.3219
TRINITY_DN13506_c0_g2	1.01282	1.28407	0.837838	1.04758	1.03488	1.11575	4.21898	3.90753	4.25429	4.63364	4.37617	4.80949	3.94016	2.81564	2.89588	4.8382	4.18742	4.0895	2.42132	1.25366	1.55017
TRINITY_DN135094_c0_g2	5.22224	4.005	4.02174	4.45087	3.16589	3.9513	2.93571	4.74069	2.68901	2.46272	1.9082	1.69804	3.361	1.89131	2.92728	1.56863	1.22504	1.66001	4.46851	3.49686	3.9377
TRINITY_DN1353_c0_g1	4.90864	3.44468	3.63881	4.69115	4.15649	5.05297	5.94204	6.22529	6.47977	5.40026	4.84467	5.60391	4.67213	5.62504	4.4733	5.96489	5.60056	6.03964	4.45353	4.92294	4.24521
TRINITY_DN13554_c1_g1	1.41161	3.87626	3.21277	3.92734	4.0692	3.23334	4.22286	3.68403	3.04526	3.05636	4.32941	3.40713	4.4447	4.16574	4.2675	3.33331	3.90989	3.81799	1.68182	2.79098	2.41764
TRINITY_DN1356_c0_g1	7.04389	6.65533	6.93966	7.51707	7.48791	7.09472	6.3494	5.94175	6.3698	6.32732	6.75036	6.36677	6.75869	6.77197	6.37426	6.6277	6.43027	5.97403	7.07328	6.7622	6.71818
TRINITY_DN135689_c1_g1	1.11377	2.89469	3.27325	3.40394	3.62082	3.47996	4.08688	1.16944	4.04188	2.67824	3.5586	3.86817	1.59803	2.51957	3.25923	2.22333	4.1089	3.64144	0.86394	1.31471	1.56947
TRINITY_DN13577_c1_g2	5.67133	6.17682	4.66691	5.65055	5.2234	5.0622	5.80354	6.63141	5.40945	4.76143	4.534	4.74846	4.00613	4.41493	4.4264	5.07642	5.56682	6.28021	4.56095	5.12816	5.1556
TRINITY_DN13581_c3_g1	2.73173	1.73603	2.57786	1.10847	2.24428	2.12125	3.76259	1.13473	2.71358	4.01147	4.54038	3.81159	1.55251	2.35269	1.90401	3.69207	3.93231	3.56576	2.57137	2.01665	2.44187
TRINITY_DN135859_c0_g1	4.3097	3.55196	4.25225	3.90864	3.50359	3.32369	1.98321	1.45723	1.45247	2.7545	3.55779	3.4501	4.13658	3.78798	3.28797	3.32763	3.08952	3.88773	4.22425	4.28834	3.60642
TRINITY_DN13586_c0_g1	7.93977	7.37005	8.23541	7.94717	8.16882	8.64066	7.24049	8.47218	7.30452	6.84255	7.17603	6.96506	7.66113	7.42786	6.65567	7.07745	7.23832	6.74247	7.60738	7.6817	8.14569
TRINITY_DN1359_c1_g2	11.6406	12.3476	12.945	11.7778	12.6339	12.9896	9.84723	9.98118	9.87375	10.6328	11.2642	11.4559	9.12993	9.73661	10.0435	9.87824	10.8586	10.5635	12.3652	13.2457	13.3001
TRINITY_DN1359_c2_g1	8.54989	9.31058	9.29529	9.36506	9.31303	9.34846	10.0879	9.55311	10.1523	9.66673	9.57551	9.65028	9.18991	9.25407	9.28498	10.045	9.85301	10.1397	9.08039	9.00181	9.2597
TRINITY_DN1359_c4_g1	8.24831	9.14435	7.90315	8.04379	8.01537	7.56145	8.60293	7.33204	8.52688	8.96844	8.78318	8.81795	8.10489	8.49691	8.5434	8.91633	8.73101	9.52348	7.69674	7.86122	8.31343
TRINITY_DN1359_c6_g1	10.896	11.8956	12.2056	10.6069	12.1532	12.2069	7.80095	8.98433	8.60407	8.91948	10.4302	10.1137	8.2154	7.4921	8.42801	7.73001	9.38203	8.44851	11.3651	13.0881	12.656
TRINITY_DN13590_c3_g1	3.97907	3.33885	0.858315	2.30287	3.59418	1.72042	0.957261	1.02422	1.02059	1.75536	2.93016	2.65422	1.39269	3.13355	2.74252	2.32651	3.43636	3.30221	3.14434	3.06314	1.36793
TRINITY_DN13593_c0_g1	9.48896	9.62473	9.90864	9.37901	9.56406	9.76345	7.03517	6.63538	6.72328	7.49955	7.59771	6.80912	5.55387	8.33212	7.4293	7.11313	7.41558	6.3803	9.97275	9.93814	9.53707
TRINITY_DN1361_c0_g1	2.38847	3.36195	4.17554	3.6487	3.08102	3.42065	0.941774	1.01043	2.16926	2.77365	2.63478	2.30977	1.38685	1.35802	0.925626	1.74635	1.33248	2.03606	2.79314	2.93835	3.71203
TRINITY_DN1361_c0_g2	8.12453	8.84941	8.98714	7.65069	8.95568	8.90897	5.92756	8.14246	7.11001	7.09572	7.633	7.22729	6.85877	6.64096	6.17723	6.27983	6.99538	6.47817	8.30598	9.35794	9.08087
TRINITY_DN1361_c0_g3	10.8095	11.0657	11.2741	10.6277	10.9877	11.5525	10.1401	9.94056	10.0539	10.2672	10.6921	10.4889	9.42305	9.79024	9.77491	10.1542	10.1008	9.85634	10.7471	11.3909	11.2693
TRINITY_DN136137_c0_g1	0.813932	1.44611	0.71044	2.53544	1.52805	1.98616	3.60734	2.69865	2.83737	2.97168	2.76333	2.71741	1.18032	0.832069	0.782834	3.39052	1.67589	2.91525	0.633532	1.72432	2.82254
TRINITY_DN13615_c0_g1	6.08097	6.04821	5.85692	6.13395	6.16301	5.50429	6.1163	6.13149	5.86369	7.15757	7.18767	7.56992	6.08609	5.95578	5.65337	7.10234	7.10111	7.19286	5.84374	5.65522	5.40175
TRINITY_DN1362_c0_g1	8.11788	8.37607	8.3102	8.57013	8.89066	9.07095	6.45499	8.2487	6.62718	4.38617	6.49693	5.52871	9.32813	8.89394	8.85021	6.34216	6.47496	5.06873	8.41922	8.78238	8.41839
TRINITY_DN1362_c1_g1	7.42831	8.05012	7.68277	7.83517	7.86895	7.71533	7.41187	7.88133	7.91349	6.73704	7.27189	6.86265	7.97599	8.32279	8.1277	7.52145	7.57991	7.28064	7.93402	8.26814	6.806
TRINITY_DN1362_c2_g1	10.7725	11.0415	10.6494	10.9166	11.2351	11.2625	10.7247	9.94349	10.7469	10.5165	10.533	10.627	8.65998	9.42943	8.92408	10.6797	10.4328	10.1648	10.6912	10.929	9.97922
TRINITY_DN13620_c0_g4	2.29588	3.58341	4.99246	4.66432	4.3789	4.45939	4.28608	5.95027	5.8173	5.09436	5.02028	4.53718	2.25546	3.17693	3.33596	4.92749	4.6998	4.25192	4.14239	3.19446	3.61452
TRINITY_DN13626_c0_g1	7.50249	6.61662	6.96679	7.26477	6.74847	6.5437	5.99719	4.65574	6.19274	6.47019	7.03261	6.27717	6.49383	6.77993	7.07758	6.45424	6.78081	7.24074	6.78838	6.95204	7.04022
TRINITY_DN13631_c1_g2	1.00208	1.65816	0.876327	3.17008	2.30635	1.76424	2.87174	1.05176	3.53089	3.79035	3.33983	1.47921	2.62822	4.16513	3.8573	1.29516	3.16464	2.75108	2.92359	2.40631	1.93382
TRINITY_DN13642_c0_g1	8.67498	9.07168	8.49937	9.37211	9.77562	9.16278	8.18912	8.65319	8.23695	5.47181	7.79478	5.9776	9.53095	9.92451	9.20273	7.54313	8.42538	6.10687	9.23537	9.94748	8.43217
TRINITY_DN136427_c0_g2	1.06038	1.29002	1.17303	1.37849	1.77084	1.66196	1.30943	0.740449	0.737862	1.85247	1.77654	1.13441	2.83213	3.26929	3.4094	1.38379	1.92469	1.12379	2.3319	2.20134	1.90286
TRINITY_DN13644_c3_g1	4.75522	5.46709	5.64789	4.4994	4.78642	4.77604	4.35756	3.58527	3.56604	4.69157	4.10962	4.61555	4.06701	4.79485	4.38317	5.1891	4.04695	5.33706	4.69806	4.88698	5.53727
TRINITY_DN13648_c0_g4	0.687556	0.832263	0.600764	0.705451	1.35858	2.29462	1.03248	0.722475	2.11071	2.50689	2.59497	3.24376	1.54963	1.3599	1.96835	2.57417	3.38427	2.47135	1.51399	1.82869	0.983372
TRINITY_DN13651_c1_g2	3.06382	2.94962	1.64587	2.30725	2.11824	1.99219	4.28689	1.00529	4.68637	3.40445	2.6862	2.37483	1.40715	0.97623	0.914034	2.37779	3.38596	3.60199	1.93422	3.12573	1.3804
TRINITY_DN13651_c1_g3	3.43566	3.46542	2.2484	4.326	3.95159	3.69166	2.32776	1.12584	2.97348	1.57008	3.04677	1.87549	4.64051	4.94151	4.39315	1.42368	1.10005	1.12863	3.17793	2.74045	2.08781
TRINITY_DN13655_c0_g2	8.36118	8.31206	8.09179	7.68268	7.67165	7.79493	8.47637	8.28891	8.32961	8.5479	8.37276	8.66652	7.35146	7.09511	7.48366	8.63401	8.56315	8.5147	8.05886	8.18243	7.72392
TRINITY_DN13655_c0_g4	7.21574	6.51912	7.08607	6.6059	6.75372	6.89293	6.63103	6.63368	6.27823	6.63703	6.54101	6.47528	7.09497	7.36495	7.66396	6.66832	6.38069	6.31519	6.64101	6.16278	6.89963
TRINITY_DN13668_c0_g2	5.89927	6.64924	6.12325	6.65891	6.11623	6.46664	6.73941	5.24464	6.52531	6.67904	6.87191	6.77354	4.9023	6.02852	5.58921	6.73532	6.97221	6.84396	5.42383	6.2048	5.96179
TRINITY_DN13669_c1_g2	5.42264	6.37149	5.92387	5.90396	6.1732	6.10573	6.62104	7.31289	6.22605	6.18258	6.11494	5.81523	6.58373	6.5544	6.1224	6.2064	6.47255	6.11452	4.91332	5.55844	5.09703
TRINITY_DN136716_c1_g1	3.43331	2.28866	2.8414	2.6394	3.02114	1.33601	0.890011	0.94484	0.94185	2.06344	2.69667	1.87346	2.66122	2.67804	2.03973	1.59318	1.5368	2.84876	0.739995	2.02619	3.15532
TRINITY_DN13674_c0_g1	5.19211	5.05942	3.50265	4.43829	5.13708	4.98369	2.32704	5.37207	4.54357	1.6071	3.32406	2.00001	5.06701	5.51417	4.4947	2.37751	4.20316	3.02726	4.20878	5.80953	4.26527
[truncated: 4,752 more rows]
