# Supplementary material for: A taxon-restricted duplicate of Iroquois3 is required for patterning the spider waist
Source: PLoS Biol. 2024 Aug 29;22(8):e3002771. doi: 10.1371/journal.pbio.3002771 (PMC11361693; doi:10.1371/journal.pbio.3002771)
Supplement: S4 Data — (XLSX) [file pbio.3002771.s004.xlsx]

## Sheet: St11_raw_counts
	As_r1	As_r2	As_r3	Bl_r1	Bl_r2	Bl_r3	Ch_r1	Ch_r2	Ch_r3	L1_r1	L1_r2	L1_r3	Lb_r1	Lb_r2	Lb_r3	Pp_r1	Pp_r2	Pp_r3	Ps_r1	Ps_r2	Ps_r3
TRINITY_DN0_c0_g1	2062.96	2096.9	2250.35	2273.52	2227.75	2367.6	2417.65	2208.45	2333.78	2126.02	2109.05	2322.26	2417.76	2443.62	2651.22	2172.65	2222.99	2075.94	2583.5	2243.97	2190.54
TRINITY_DN0_c0_g2	2087.9	95.9542	880.181	1095.98	78.7592	595.432	966.906	29.5593	40.0565	387.553	86.6487	631.302	332.354	1223.17	25.0792	327.384	55.8344	227.454	848.945	82.3418	245.862
TRINITY_DN0_c1_g1	155.674	145.645	172.089	171.866	184.175	98.7638	80.4966	87.2702	63.538	132.154	137.086	63.5336	104.714	72.1679	68.2713	163.355	91.6256	145.925	91.0397	137.71	184.905
TRINITY_DN0_c2_g1	0	0	0	0.661023	0	0	0	0	0	0	0	0	0	0	0	0	0	0	0	0	0
TRINITY_DN1_c0_g1	5083.34	4584.97	5057.6	5018.26	3800.97	6426.33	7907.8	5931.89	7005.53	4428.89	3525.83	6119.05	6873.61	5532.06	5167.5	3981.96	4827.13	2877.06	6442.22	4721.01	4712.57
TRINITY_DN1_c0_g2	695.595	673.884	669.555	705.153	704.789	660.021	752.088	605.074	689.397	716.767	714.696	726.78	636.597	552.779	586.972	738.502	677.29	580.218	729.057	666.075	747.1
TRINITY_DN1_c1_g1	359.767	277.177	322.451	331.395	291.883	329.106	353.492	402.677	438.19	321.215	367.663	294.622	414.683	432.937	374.324	311.068	329.583	351.509	532.995	355.71	340.241
TRINITY_DN1_c1_g2	3.73618	0	0	0	2.42336	0	1.89404	0	1.38126	0	1.29326	3.02541	0	0	1.39329	1.35004	1.43165	1.18158	0	4.25906	2.03192
TRINITY_DN1_c10_g1	64.4277	63.5725	61.9745	64.7843	63.3561	30.0747	28.9531	23.0413	34.6487	40.0488	48.9394	27.3111	25.3096	17.6243	31.8145	48.8741	24.8294	53.5246	46.3096	46.2232	51.6651
TRINITY_DN1_c12_g1	1.24539	1.71347	1.5788	1.32205	0	0.949652	0	0	1.38126	0.742439	0	0	0	2.20922	1.39329	0	0	1.77237	1.138	0	1.01596
TRINITY_DN1_c12_g2	10.5858	8.56734	10.2622	6.61023	3.63504	6.64756	11.3642	4.22275	12.4313	5.19707	2.58653	4.03388	4.5528	12.5189	6.96646	2.70008	5.7266	4.13552	7.96597	11.3575	3.04788
TRINITY_DN1_c16_g1	8.92815	3.77962	16.5422	10.2067	6.68189	12.5686	2.43619	4.57276	3.04682	7.36961	4.86393	7.78578	2.00854	1.4208	9.22008	4.46693	4.73696	15.6381	7.53067	4.57003	8.27677
TRINITY_DN1_c2_g1	5222.63	4705.08	4833.58	5352.47	5069.83	4766.07	4613.8	4521.13	4705.86	5197.27	4791.51	4634.03	4000.07	3726.79	4171.55	5240.39	4603.85	5145.44	5436.24	5063.94	5147.85
TRINITY_DN1_c26_g1	2.49079	0	1.5788	2.64409	4.84672	0	3.78807	2.81517	0	2.22732	0	1.00847	1.82112	0	4.17987	1.35004	2.8633	1.18158	0	4.25906	2.03192
TRINITY_DN1_c3_g1	169.558	199.331	171.515	168.533	169.072	137.057	140.663	95.4924	97.6122	151.562	144.924	106.809	105.245	71.6991	92.7228	166.346	99.8639	137.94	135.74	193.228	213.465
TRINITY_DN1_c4_g1	335.416	483.618	331.068	471.024	547.907	509.643	634.109	765.144	641.062	1050.7	1200.44	1289.49	886.834	920.287	846.538	1167.95	1601.79	1055.67	445.599	378.125	305.933
TRINITY_DN1_c49_g1	8.71775	1.71347	4.7364	7.27125	2.42336	7.59721	8.52317	1.40758	5.52504	1.48488	7.75959	7.05928	9.1056	5.89125	4.17987	6.07517	10.0216	7.08946	12.518	7.09843	9.14364
TRINITY_DN1_c5_g1	97.1407	70.2522	98.675	110.391	96.9344	72.1735	28.4106	32.3744	42.8191	63.8497	34.9181	30.2541	35.5118	49.3393	43.192	63.4518	25.7697	55.5341	75.1077	114.995	113.787
TRINITY_DN1_c51_g1	1.86809	0	1.5788	0.661023	0	3.79861	1.89404	4.22275	4.14378	2.22732	0	1.00847	4.5528	0	0	0.675019	0	2.36315	2.27599	0	0
TRINITY_DN1_c6_g1	37.8084	33.0787	28.1697	30.7419	33.0112	52.7163	46.433	37.1848	37.6314	32.7389	33.765	50.3042	38.4404	50.2984	59.0757	38.4043	50.6549	29.1457	41.4157	25.9647	26.3475
TRINITY_DN1_c65_g1	14.0442	3.5944	24.3203	21.7775	10.1671	7.15119	6.23994	21.8554	20.7891	25.2932	21.1297	17.9818	2.57131	5.29166	6.80013	30.922	22.1668	38.1817	8.96997	25.7629	30.8467
TRINITY_DN10_c0_g1	1032.91	1021.08	1076.16	1262.8	1063.98	1733.99	1885.01	1509.47	1179.11	1111.98	1070.71	1553.62	1764.11	1708.37	1553.83	1149.9	1610.28	906.287	1510.93	1097.58	1037.84
TRINITY_DN100_c0_g1	7.89007	5.76799	8.94903	6.80238	0.999061	23.6793	31.1704	23.6891	25.1379	7.50212	4.2348	14.7028	25.911	29.5242	29.7161	10.083	28.827	14.8171	25.9493	9.31404	5.5893
TRINITY_DN100_c1_g1	10.5858	5.14041	5.5258	7.93227	7.27008	14.2448	34.0927	33.782	20.7189	5.19707	10.3461	17.144	30.0485	27.2471	19.5061	7.42521	11.4532	3.54473	35.2779	8.51812	9.14364
TRINITY_DN100_c2_g1	0.622697	3.42694	0	0	0	1.8993	6.62913	5.63033	0	0.742439	2.58653	6.05081	4.5528	2.94563	0	2.70008	0	2.36315	3.41399	0	1.01596
TRINITY_DN100_c3_g1	6.97089	11.6699	6.91245	6.43145	2.35782	19.4033	20.2709	12.3118	16.1268	6.50124	7.54973	15.6991	24.8555	23.6271	20.3341	2.62705	37.5438	3.44886	31.0847	12.4316	0.988483
TRINITY_DN100_c3_g2	48.8286	51.8359	49.5445	56.386	34.2844	71.9074	76.9488	95.9676	52.727	63.0567	86.2917	136.326	86.0489	67.2563	93.6074	84.2083	134.55	96.4	84.1648	45.3662	45.5011
TRINITY_DN1000_c0_g1	1969.08	1819.35	2004.47	2191.88	2020.6	2295.12	2223.55	1874.36	2028.11	1562.75	1696.93	1680	1833.03	1865.36	1970.76	1580.01	1624.97	1384.43	2366.66	2026.93	2113
TRINITY_DN10000_c0_g1	18.6092	13.13	18.7519	19.7546	16.7127	8.00468	9.43385	11.8646	9.52588	10.2405	15.856	8.50046	11.1639	10.7216	63.468	57.6491	12.0675	12.6759	8.72022	9.79088	108.767
TRINITY_DN10000_c0_g2	2.49079	1.71347	1.5788	1.98307	3.63504	2.84895	6.62913	9.85308	1.38126	4.45463	1.29326	2.01694	4.5528	7.36407	6.96646	0.675019	5.7266	2.95394	10.242	8.51812	3.04788
TRINITY_DN10000_c0_g3	9.34045	10.2808	5.5258	10.5764	14.5402	7.59721	11.3642	5.63033	8.28756	11.879	9.05285	11.0932	3.64224	8.10048	6.96646	7.42521	7.15825	14.7697	4.55198	18.4559	11.1756
TRINITY_DN10000_c1_g1	55.42	37.6963	69.4672	60.8141	50.8906	33.2378	34.0927	38.0048	52.4879	60.1376	45.2643	39.3303	47.3491	38.2932	54.3384	66.8269	55.8344	51.3986	40.9679	63.8859	62.9895
TRINITY_DN10000_c2_g1	0.622697	1.71347	3.1576	0.661023	2.42336	1.8993	1.89404	0	2.76252	0	5.17306	0	2.73168	0.736407	4.17987	0.675019	0	2.95394	2.27599	1.41969	0
TRINITY_DN10000_c3_g1	33.0029	42.8367	32.3654	42.3054	30.292	20.8923	35.9867	36.5972	35.9128	45.2888	42.6777	39.3303	52.8125	50.0757	54.3384	57.3767	50.1078	45.4907	25.0359	31.2331	25.399
TRINITY_DN100000_c0_g1	0	0	0	0	0	0	0	0	0	0	0	0	0	0	0	0	0	0	0	0	0
TRINITY_DN100000_c0_g2	21.7944	30.8424	18.9456	22.4748	21.8102	31.3385	34.0927	33.782	23.4814	23.758	15.5192	27.2287	35.5118	26.5106	23.686	22.9507	40.0862	27.1763	26.1739	17.0362	16.2554
TRINITY_DN100000_c1_g1	3.11348	5.14041	3.1576	1.32205	0	2.84895	3.78807	2.81517	1.38126	0	1.29326	1.00847	1.82112	2.20922	0	0	1.43165	0.590789	2.27599	1.41969	3.04788
TRINITY_DN100002_c0_g1	0.622697	0	0	0.661023	0	0.949652	0.947019	1.40758	0	0	1.29326	1.00847	1.82112	3.68203	0	0.675019	2.8633	0.590789	1.138	0	0
TRINITY_DN100004_c0_g1	2.41572	0.646489	1.4892	4.32492	0.91433	4.12301	3.03966	3.32792	3.39117	2.1029	9.18549	7.38729	3.26618	4.30856	0.525687	4.97177	3.51488	1.63534	5.58785	4.02114	0
TRINITY_DN100004_c0_g2	2.49079	5.14041	2.3682	1.98307	2.42336	3.79861	9.47019	8.4455	1.38126	5.19707	0	6.05081	3.64224	7.36407	1.39329	4.72514	5.7266	5.3171	3.41399	1.41969	4.06384
TRINITY_DN100004_c1_g1	12.916	27.6831	12.2634	13.4495	4.95511	5.33989	40.7431	13.0586	2.11823	14.1062	19.5957	18.7506	11.9475	20.7571	19.2922	6.5561	9.40263	12.0721	16.8271	11.2227	3.63538
TRINITY_DN100004_c2_g1	1.24539	1.71347	2.3682	0	1.21168	1.8993	3.78807	1.40758	0	7.42439	3.87979	1.00847	0.91056	0.736407	0	8.77525	1.43165	5.3171	3.41399	5.67874	5.0798
TRINITY_DN100006_c0_g1	0	0	0.7894	1.98307	0	0	0.947019	0	0	1.48488	0	1.00847	1.82112	0	1.39329	2.02506	0	0.590789	1.138	0	3.04788
TRINITY_DN10001_c0_g1	13.0739	10.2877	15.7847	21.8092	18.1714	13.2923	26.511	19.7193	16.5717	26.7222	18.1019	23.1899	5.46701	5.8952	4.179	34.4188	18.6076	14.176	9.11006	14.1939	24.3779
TRINITY_DN10001_c0_g2	4.98157	6.85387	4.7364	2.64409	6.0584	9.49652	6.62913	7.03792	9.66882	3.71219	7.75959	7.05928	12.7478	5.89125	18.1128	10.8003	12.8849	6.49867	7.96597	4.25906	2.03192
TRINITY_DN100012_c0_g1	13.6993	11.9943	5.5258	12.5594	9.69344	8.54686	9.47019	15.4834	12.4313	11.879	9.05285	9.07622	6.37392	7.36407	12.5396	7.42521	7.15825	5.3171	7.96597	5.67874	5.0798
TRINITY_DN100014_c0_g1	0.622697	0	0	0	0	0	0	0	0	0	0	0	0	0	0	0	0	0	0	0	1.01596
TRINITY_DN100016_c0_g1	0	0	2.3682	0	0	0	6.62913	1.40758	1.38126	5.19707	12.9326	8.06775	0	0	0	2.70008	7.15825	4.13552	2.27599	2.83937	0
TRINITY_DN100016_c0_g2	0.622697	0	0.7894	0	0	0	7.57615	7.03792	9.66882	7.42439	6.46632	12.1016	0.91056	0.736407	1.39329	4.72514	7.15825	9.45262	0	1.41969	0
TRINITY_DN100016_c1_g1	6.22697	3.42694	2.3682	1.32205	4.84672	2.84895	0.947019	2.81517	0	1.48488	3.87979	1.00847	1.82112	3.68203	2.78658	2.70008	1.43165	1.77237	1.138	5.67874	3.04788
TRINITY_DN10002_c0_g1	11.2085	6.85387	5.5258	7.93227	7.27008	11.3958	10.4172	11.2607	5.52504	8.16683	12.9326	13.1101	10.9267	11.7825	18.1128	15.5254	20.0431	17.1329	13.656	7.09843	10.1596
TRINITY_DN10002_c0_g2	5.60427	8.56734	1.5788	1.32205	6.0584	4.74826	0.947019	0	5.52504	13.3639	6.46632	1.00847	0.91056	0	1.39329	5.40016	4.29495	8.86183	2.27599	2.83937	4.06384
TRINITY_DN100020_c0_g1	13.6993	5.14041	9.4728	10.5764	12.1168	7.59721	8.52317	8.4455	6.9063	14.1063	12.9326	7.05928	7.28448	6.62766	13.9329	15.5254	14.3165	11.225	4.55198	8.51812	8.12768
TRINITY_DN100020_c1_g1	1.24539	0	1.5788	0.661023	0	0.949652	0	0	0	0	1.29326	2.01694	0.91056	0	0	0	0	1.77237	0	0	0
TRINITY_DN100020_c1_g2	0.622697	0	0.7894	0.661023	1.21168	1.8993	1.89404	0	2.76252	0.742439	0	4.03388	0.91056	2.20922	1.39329	1.35004	2.8633	0.590789	0	0	2.03192
TRINITY_DN100021_c0_g1	0.622697	1.71347	0.7894	0.661023	1.21168	0.949652	0	0	0	1.48488	1.29326	0	0	1.47281	0	0	0	3.54473	0	1.41969	0
TRINITY_DN100023_c0_g1	0.622697	0	0.7894	1.32205	0	1.8993	0.947019	0	1.38126	1.48488	3.87979	1.00847	1.82112	0	0	1.35004	0	0.590789	0	0	1.01596
TRINITY_DN100023_c1_g1	1.86809	1.71347	0	1.32205	0	0	0.947019	1.40758	0	0.742439	2.58653	2.01694	0	0.736407	0	0.675019	0	1.18158	0	1.41969	0
TRINITY_DN100025_c0_g1	0	0	0	1.32205	0	2.84895	0	1.40758	0	0.742439	0	1.00847	0.91056	0	1.39329	0.675019	1.43165	2.36315	1.138	0	0
TRINITY_DN100027_c0_g1	0	1.71347	1.5788	1.98307	0	0.949652	2.84106	4.22275	1.38126	0	0	1.00847	2.73168	2.94563	1.39329	0.675019	2.8633	0	1.138	1.41969	0
TRINITY_DN100027_c1_g1	3.11348	1.71347	1.5788	3.96614	1.21168	0.949652	7.57615	2.81517	0	2.22732	2.58653	1.00847	2.73168	1.47281	2.78658	2.02506	0	4.72631	2.27599	1.41969	2.03192
TRINITY_DN100027_c1_g2	5.72791	18.3883	8.98538	13.2149	13.9321	12.6618	19.3488	9.7108	8.26166	9.662	12.9708	7.76912	10.3321	18.5079	15.5456	18.7859	6.58456	22.3354	11.4916	7.61778	16.3665
TRINITY_DN100027_c1_g3	25.4338	10.339	24.7319	12.6305	13.6151	31.1571	17.571	10.5891	27.3361	21.9694	13.6561	12.7098	40.2469	29.1878	18.2745	25.9015	31.1485	22.404	26.3846	12.8867	6.64109
TRINITY_DN100029_c0_g1	0	0	0	0	0	0	0	0	1.38126	0	0	0	0.91056	0.736407	0	0	0	0	0	0	0
TRINITY_DN10003_c0_g1	1.24539	1.71347	2.3682	1.98307	4.84672	1.8993	3.78807	2.81517	5.52504	0.742439	1.29326	4.03388	7.28448	7.36407	4.17987	0	1.43165	1.77237	2.27599	0	3.04788
TRINITY_DN10003_c0_g2	30.7867	25.2041	41.1075	17.1134	15.9265	31.3004	63.1626	39.1938	21.6795	30.3387	31.3798	14.3785	21.8524	25.4319	10.7655	41.0753	73.9603	6.63655	37.9425	23.9003	33.8556
TRINITY_DN10003_c0_g3	3.11348	1.71347	3.1576	0.661023	1.21168	7.59721	5.68211	2.81517	4.14378	0.742439	1.29326	7.05928	5.46336	7.36407	5.57317	0.675019	1.43165	1.18158	2.27599	0	1.01596
TRINITY_DN10003_c1_g1	0.622697	3.42694	0	0	0	0.949652	0	0	0	0	0	0	0	0.736407	0	0	0	0	2.27599	0	0
TRINITY_DN100030_c0_g1	0.622697	1.71347	2.3682	0.661023	0	0.949652	1.89404	0	0	1.48488	0	0	5.46336	2.20922	2.78658	2.70008	1.43165	1.18158	0	0	0
TRINITY_DN100031_c0_g1	14.9447	18.8482	17.3668	11.2374	13.3285	14.2448	16.0993	11.2607	13.8126	7.42439	12.9326	7.05928	13.6584	8.10048	15.3262	8.77525	5.7266	15.3605	12.518	24.1347	17.2713
TRINITY_DN100031_c0_g2	4.49954	0.920612	5.12454	4.08873	14.1988	4.59206	6.61458	6.05013	9.48131	0.398898	4.86392	7.06811	3.42458	18.8256	2.99435	9.20063	3.07679	7.60438	3.05711	17.4177	6.86581
TRINITY_DN100032_c0_g1	0	0	0	0	0	0	0	0	0	0	0	0	0	0	0	0	0	0	0	0	0
TRINITY_DN100032_c0_g2	0	0	0	0	0	0	0	0	0	0	0	0	0	0	0	0	0	0	0	0	0
TRINITY_DN100032_c0_g3	0	0	0	0	0	0	0	0	0	0	0	0	0	0	0	0	0	0	0	0	0
TRINITY_DN100035_c0_g1	1.24539	1.71347	0.7894	0	1.21168	0.949652	1.89404	1.40758	1.38126	0.742439	0	2.01694	1.82112	1.47281	0	1.35004	1.43165	0.590789	2.27599	2.83937	0
TRINITY_DN100037_c0_g1	3.11348	1.71347	0.7894	0.661023	1.21168	0.949652	0	0	0	6.68195	1.29326	0	0	0.736407	4.17987	2.02506	0	3.54473	2.27599	7.09843	2.03192
TRINITY_DN100039_c0_g1	3.11348	1.71347	0.7894	3.96614	1.21168	1.8993	0	0	0	0.742439	1.29326	1.00847	1.82112	0	0	2.02506	1.43165	0.590789	0	4.25906	3.04788
TRINITY_DN10004_c0_g1	17.984	20.4771	12.5785	15.7993	14.4804	22.698	32.0663	35.13	53.6477	30.3149	30.9108	62.2681	10.4158	21.268	16.6508	22.8563	49.9018	30.5947	15.8665	15.5524	5.05892
TRINITY_DN10004_c0_g2	3.73618	0	0.7894	2.64409	4.84672	4.74826	0.947019	0	0	2.22732	1.29326	1.00847	0.91056	5.15485	4.17987	1.35004	0	1.77237	1.138	4.25906	3.04788
TRINITY_DN10004_c1_g1	4.35888	8.56734	3.947	3.96614	3.63504	2.84895	3.78807	2.81517	8.28756	2.96976	9.05285	5.04235	0.91056	2.20922	8.35975	6.07517	5.7266	7.08946	1.138	7.09843	6.09576
TRINITY_DN10004_c2_g1	6.22697	5.14041	3.1576	3.96614	4.84672	4.74826	3.78807	8.4455	5.52504	9.65171	3.87979	4.03388	7.28448	3.68203	4.17987	4.72514	7.15825	5.90789	2.27599	1.41969	0
TRINITY_DN10004_c3_g1	1.24539	0	2.3682	1.98307	1.21168	1.8993	0.947019	1.40758	0	0.742439	1.29326	0	0	0.736407	1.39329	0.675019	1.43165	1.77237	2.27599	4.25906	0
TRINITY_DN10004_c4_g1	0.622697	1.71347	0.7894	0	0	0	0	0	0	0	0	0	0	0.736407	0	0	2.8633	0	0	0	0
TRINITY_DN10005_c0_g1	3.11348	3.42694	3.1576	2.64409	3.63504	1.8993	3.78807	1.40758	1.38126	3.71219	5.17306	1.00847	2.73168	2.20922	0	0.675019	7.15825	8.86183	0	1.41969	3.04788
TRINITY_DN10005_c0_g2	1.86809	3.42694	2.3682	2.64409	3.63504	1.8993	2.84106	1.40758	2.76252	0.742439	2.58653	3.02541	2.73168	2.20922	4.17987	2.02506	1.43165	1.18158	2.27599	0	2.03192
TRINITY_DN10005_c1_g1	4.35888	3.42694	3.1576	6.61023	3.63504	6.64756	19.8874	9.85308	5.52504	3.71219	1.29326	9.07622	12.7478	14.7281	13.9329	4.05012	14.3165	5.90789	13.656	5.67874	3.04788
TRINITY_DN100050_c0_g1	6.22697	3.42694	7.894	10.5764	9.69344	1.8993	2.84106	2.81517	0	4.45463	7.75959	2.01694	0.91056	1.47281	1.39329	7.42521	1.43165	3.54473	1.138	2.83937	4.06384
TRINITY_DN100051_c0_g1	0	0	0	0	0	0	0	0	0	0	0	0	0	0	0	0	0	0	0	0	0
TRINITY_DN100052_c0_g1	1.86809	0	0.7894	0.661023	1.21168	0.949652	0	2.81517	1.38126	2.96976	1.29326	0	0	2.20922	1.39329	0.675019	2.8633	1.18158	0	0	1.01596
TRINITY_DN100055_c0_g1	7.47236	0	8.6834	7.27125	8.48176	4.74826	0.947019	2.81517	2.76252	9.65171	6.46632	3.02541	0.91056	0.736407	4.17987	9.45027	0	13.5881	0	9.9378	17.2713
TRINITY_DN100058_c0_g1	9.96315	5.14041	5.5258	6.61023	8.48176	5.69791	5.68211	1.40758	6.9063	4.45463	6.46632	3.02541	2.73168	6.62766	1.39329	7.42521	7.15825	12.9973	5.68998	2.83937	3.04788
TRINITY_DN100058_c0_g2	1.86809	3.42694	3.947	1.98307	0	1.8993	1.89404	2.81517	6.9063	0.742439	5.17306	3.02541	1.82112	2.20922	5.57317	4.05012	4.29495	5.3171	3.41399	4.25906	4.06384
TRINITY_DN100059_c0_g1	0.622697	0	0	1.32205	0	0.949652	0	0	0	1.48488	0	2.01694	0	0.736407	0	2.02506	0	1.18158	0	0	1.01596
TRINITY_DN100059_c1_g1	0	0	0	0	0	0	0	1.40758	0	0	0	0	0	0	0	0	0	0	0	0	0
TRINITY_DN10006_c0_g1	35.4937	30.8424	22.8926	25.1189	32.7154	19.9427	30.3046	18.2986	16.5751	28.9551	28.4518	22.1863	29.1379	19.1466	25.0792	24.9757	35.7913	27.1763	30.7259	25.5544	21.3351
TRINITY_DN100064_c0_g1	1.24539	0	0.7894	0	0	0	0	0	0	0	0	0	0	0	0	0	0	0	1.138	1.41969	0
TRINITY_DN100065_c0_g1	0.622697	1.71347	0	0.661023	1.21168	0	0.947019	0	0	2.22732	1.29326	0	0	0.736407	0	0	0	0	0	2.83937	0
TRINITY_DN100066_c0_g1	1.24539	0	2.3682	1.98307	0	2.84895	0	0	0	0	1.29326	1.00847	1.82112	0	0	0	0	1.18158	0	0	0
TRINITY_DN100067_c0_g1	0	0	0	0.661023	1.21168	0	0	0	1.38126	2.96976	1.29326	0	0.91056	0.736407	0	1.35004	0	0	1.138	0	0
TRINITY_DN10007_c0_g1	19.3036	13.7077	15.788	17.1866	15.7518	21.842	16.0993	18.2986	12.4313	14.8488	5.17306	10.0847	20.9429	12.5189	12.5396	18.9005	18.6115	8.27104	13.656	11.3575	13.2075
TRINITY_DN10007_c0_g2	13.0766	17.1347	19.735	9.25432	10.9051	18.0434	15.1523	16.891	19.3376	13.3639	16.8124	22.1863	16.3901	16.9374	25.0792	9.45027	10.0216	13.5881	17.0699	22.715	10.1596
TRINITY_DN100071_c0_g1	0	0	0	0	0	0	0	0	0	0.742439	0	0	0	0	0	0	0	0	0	0	0
TRINITY_DN100073_c0_g1	0.622697	1.71347	0	0	0	1.8993	1.89404	1.40758	1.38126	0	0	2.01694	0	1.47281	1.39329	0.675019	0	0.590789	3.41399	1.41969	1.01596
TRINITY_DN100074_c0_g1	2.49079	1.71347	2.3682	2.64409	4.84672	0.949652	2.84106	0	2.76252	2.22732	5.17306	2.01694	0	1.47281	0	3.3751	0	0.590789	0	1.41969	2.03192
TRINITY_DN100076_c0_g1	17.4355	23.9886	17.3668	21.8137	29.0803	21.842	23.6755	39.4123	22.1002	46.7737	54.3171	42.3557	9.1056	10.3097	16.7195	54.6766	58.6977	44.3091	33.0019	38.3315	29.4628
TRINITY_DN100076_c0_g2	1.86809	5.14041	2.3682	5.28818	6.0584	1.8993	0.947019	0	0	8.16683	6.46632	1.00847	2.73168	1.47281	5.57317	0.675019	5.7266	5.3171	2.27599	4.25906	7.11172
TRINITY_DN10008_c0_g1	14.9447	15.4212	11.841	9.25432	14.5402	3.79861	3.78807	11.2607	2.76252	23.758	20.6922	8.06775	3.64224	3.68203	4.17987	16.2005	1.43165	18.3144	5.68998	15.6165	11.1756
TRINITY_DN10008_c0_g2	30.7956	15.7727	16.5312	20.5363	23.2631	39.5331	46.5141	33.2795	55.2458	19.9684	19.8783	44.3945	42.595	43.2997	53.7068	24.6021	30.786	28.218	43.0004	13.307	24.5359
TRINITY_DN10008_c0_g3	3.11348	1.71347	2.3682	1.98307	3.63504	0	0	1.40758	2.76252	2.96976	5.17306	0	0.91056	2.94563	2.78658	1.35004	5.7266	1.77237	0	2.83937	1.01596
TRINITY_DN10008_c0_g4	0	0	0	0.661023	0	0	0	0	0	0	0	0	0.91056	0	0	0	0	0	0	1.41969	0
TRINITY_DN10008_c1_g1	4.60687	2.30485	17.8091	3.11208	3.25975	3.19353	10.9917	2.84009	17.0818	4.99341	0	1.35653	6.73655	4.45756	3.74834	5.39824	7.38731	0.397346	22.7842	2.86451	1.3666
TRINITY_DN10008_c1_g2	1.86809	1.71347	1.5788	1.32205	1.21168	0	0	2.81517	1.38126	2.22732	3.87979	0	1.82112	0	0	2.70008	1.43165	4.13552	0	1.41969	3.04788
TRINITY_DN100080_c0_g1	4.35888	3.42694	1.5788	4.62716	3.63504	0.949652	0.947019	5.63033	1.38126	1.48488	7.75959	0	1.82112	5.15485	0	4.05012	0	4.13552	1.138	1.41969	1.01596
TRINITY_DN100081_c0_g1	0	0	0	0	0	0	0	0	0	0	0	0	0	0	0	0	0	0	0	0	0
TRINITY_DN100085_c0_g1	1.86809	1.71347	3.1576	1.98307	2.42336	1.8993	5.68211	2.81517	4.14378	2.22732	3.87979	2.01694	5.46336	2.94563	9.75304	2.02506	0	3.54473	0	1.41969	5.0798
TRINITY_DN100086_c0_g1	3.73618	11.9943	4.7364	3.30511	4.84672	0.949652	3.78807	1.40758	1.38126	9.65171	15.5192	1.00847	2.73168	1.47281	0	12.1503	1.43165	5.3171	0	1.41969	6.09576
TRINITY_DN100086_c0_g2	0	1.71347	0.7894	2.64409	3.63504	2.84895	0.947019	0	2.76252	2.22732	2.58653	0	2.73168	0	1.39329	3.3751	0	1.77237	1.138	0	1.01596
TRINITY_DN100089_c0_g1	8.09506	22.2751	7.894	6.61023	2.42336	3.79861	5.68211	0	4.14378	10.3941	10.3461	6.05081	1.82112	7.36407	0	10.1253	7.15825	8.86183	5.68998	5.67874	9.14364
TRINITY_DN100089_c1_g1	0	0	0	0	0	0	0	2.81517	0	0	0	0	0	0.736407	0	0	0	0	2.27599	0	0
TRINITY_DN10009_c0_g1	0.622738	0	0.789453	0.661067	0	3.79886	0.947082	1.40768	1.38135	3.71244	1.29335	1.00854	4.5531	2.94582	9.7439	0.675065	0	1.77248	0	0	0
TRINITY_DN10009_c0_g2	0	0	0	0	1.21168	1.8993	0	1.40758	0	0	0	0	0	0	0	0	0	0	0	0	0
TRINITY_DN10009_c1_g1	19.3036	42.8367	27.629	23.7968	42.4088	21.842	23.6755	35.1896	27.6252	37.1219	50.4373	35.2964	31.8696	22.0922	22.2927	33.751	31.4963	37.2197	19.3459	41.1709	22.3511
TRINITY_DN10009_c2_g1	12.229	15.1427	15.5028	11.0344	14.2775	4.66249	5.57948	4.14648	12.1428	11.6645	19.0486	5.94152	8.04701	5.78484	6.84062	17.2335	8.43475	17.4035	5.8567	11.1523	18.9546
TRINITY_DN10009_c2_g2	33.6256	27.4155	31.576	27.763	13.3285	20.8923	40.7218	36.5972	29.0065	37.1219	34.9181	44.3726	39.1541	30.1927	27.8658	38.4761	31.4963	33.0842	30.7259	24.1347	37.5905
TRINITY_DN100093_c0_g1	1.86809	0	0	0	0	0	0	0	0	0.742439	3.87979	0	0	0	0	2.02506	0	0	0	0	1.01596
TRINITY_DN100094_c0_g1	0.622697	0	0.7894	0.661023	0	0	0.947019	1.40758	1.38126	0	2.58653	1.00847	0.91056	0.736407	1.39329	0	0	2.36315	0	1.41969	1.01596
TRINITY_DN100095_c0_g1	3.11348	1.71347	3.1576	1.98307	2.42336	0	0	2.81517	1.38126	2.22732	2.58653	4.03388	1.82112	0.736407	2.78658	0.675019	2.8633	1.18158	1.138	2.83937	3.04788
TRINITY_DN100096_c0_g1	5.72794	0	6.40751	2.04074	8.60839	0	1.44689	0	2.11034	3.64614	6.93606	1.54078	0	4.50044	2.12872	8.29319	0	2.07289	1.73867	0.553469	5.24816
TRINITY_DN1001_c0_g1	1239.97	1737.72	1699.63	1282.49	1370.44	2442.26	2849.47	2560.59	2760.09	1173.17	1169.88	2140.29	2232.05	2624.46	1837.73	909.325	1932.14	686.76	2009.79	1894.78	1649.28
TRINITY_DN1001_c1_g1	2503.3	2774.2	2606.93	2726.74	2340.14	2066.56	2754.71	2272.33	2070.86	2205.16	2101.24	2049.17	2322.2	2493.26	2081.35	1874.25	1884.99	1937.78	2022.49	2932.47	2290.82
TRINITY_DN1001_c1_g2	393.53	392.28	393.236	396.44	428.775	297.542	236.603	213.905	221.249	318.515	337.561	241.908	173.8	216.42	217.562	343.57	240.454	274.888	343.632	404.384	425.879
TRINITY_DN1001_c1_g3	4.35888	3.42694	3.947	3.96614	3.63504	6.64756	7.57615	4.22275	9.66882	5.19707	5.17306	8.06775	9.1056	6.62766	9.75304	2.70008	11.4532	7.08946	1.138	0	1.01596
TRINITY_DN1001_c1_g4	0	5.14041	2.3682	0.661023	0	1.8993	0.947019	2.81517	0	1.48488	1.29326	0	0.91056	0.736407	0	2.02506	1.43165	0.590789	0	0	0
TRINITY_DN1001_c1_g5	20.549	22.2751	20.5244	23.7968	26.657	46.5329	57.7681	63.3413	52.4879	17.0761	23.2788	49.415	38.2435	59.649	57.1249	22.2756	47.2445	17.1329	53.4858	32.6528	20.3192
TRINITY_DN1001_c10_g1	0	3.42694	3.1576	2.64409	0	2.84895	4.73509	1.40758	2.76252	1.48488	1.29326	8.06775	0.91056	2.20922	1.39329	1.35004	1.43165	0	5.68998	2.83937	2.03192
TRINITY_DN1001_c2_g1	664.417	637.41	606.259	736.379	741.548	639.116	546.43	510.953	451.672	495.949	516.013	500.201	575.474	519.903	473.719	570.391	505.373	535.845	603.138	626.082	535.411
TRINITY_DN1001_c2_g2	82.2503	73.5033	104.076	96.9452	63.7369	56.2874	64.8685	68.0546	70.863	94.482	94.665	73.5559	48.9519	50.2222	66.0017	72.6215	51.9101	105.327	63.2054	112.266	95.1052
TRINITY_DN1001_c3_g1	0.622697	0	0.7894	0	4.84672	2.84895	0.947019	5.63033	8.28756	0.742439	2.58653	1.00847	0	1.47281	0	1.35004	5.7266	5.3171	0	1.41969	0
TRINITY_DN1001_c35_g1	4.35888	3.42694	4.7364	3.96614	8.48176	6.64756	0	0	1.38126	4.45463	1.29326	4.03388	1.82112	8.83688	5.57317	3.3751	1.43165	1.77237	1.138	5.67874	0
TRINITY_DN1001_c37_g1	0	1.71347	0	0.661023	1.21168	0.949652	1.89404	0	1.38126	0	0	1.00847	0.91056	0	0	0	0	0	1.138	0	1.01596
TRINITY_DN1001_c4_g1	131.776	109.823	133.861	143.268	125.885	185.324	189.087	169.384	192.241	111.685	142.695	134.675	164.948	188.666	166.734	135.87	142.746	100.598	208.884	147.26	140.343
TRINITY_DN1001_c5_g1	513.762	575.817	529.266	489.028	642.334	492.385	518.907	472.139	464.65	525.081	640.765	410.184	446.285	584.516	563.595	612.04	472.069	564.56	534.433	549.558	552.495
TRINITY_DN1001_c57_g1	0	0	0	0	0	0	0	0	0	0	0	0	0	0	0	0	0	0	0	0	0
TRINITY_DN1001_c7_g1	4.92707	12.105	8.99034	9.02852	4.33756	11.1292	14.5137	13.323	18.7902	5.55008	8.60497	13.7732	21.3446	16.2504	25.3688	6.01827	19.682	5.83071	22.2609	2.54109	6.82218
TRINITY_DN1001_c7_g2	107.821	104.533	92.1786	96.2175	106.322	116.1	162.283	107.286	107.71	83.4096	74.1119	97.0317	152.967	116.653	103.982	97.7943	161.691	63.2261	153.93	128.422	73.4271
TRINITY_DN10010_c0_g1	1.45521	1.33476	4.91944	12.2815	0.943879	2.95905	4.42627	2.19297	3.22794	4.04843	3.0223	0.785581	2.83724	1.1473	28.2451	2.62915	18.3986	1.84086	4.4324	4.42365	3.16566
TRINITY_DN10010_c0_g2	15.1081	19.9549	13.0238	18.6041	12.9352	12.9028	14.7052	6.83026	5.36202	18.0133	22.5919	13.702	7.95324	11.7336	13.2267	14.4123	16.3568	12.6139	8.83535	8.26679	20.7057
TRINITY_DN100102_c0_g1	0	1.71347	0	0	0	0.949652	0	0	0	0	0	0	0	0.736407	0	0.675019	0	0.590789	0	0	0
TRINITY_DN100106_c0_g1	0.622697	5.14041	1.5788	0.661023	1.21168	0	0	1.40758	0	2.22732	0	0	2.73168	4.41844	0	1.35004	1.43165	1.18158	0	0	2.03192
TRINITY_DN100107_c1_g1	0	5.14041	0	0	0	0.949652	1.89404	0	0	0.742439	0	0	0.91056	0	0	0.675019	0	0	1.138	2.83937	0
TRINITY_DN100107_c2_g1	0	0	0	0	0	0	0	0	0	0	0	0	0	0	0	0	0	0	0	0	0
TRINITY_DN10011_c0_g1	1839.64	2230.15	1934.5	1953.18	2346.51	2998.07	2528.69	2536.64	2400.24	1952.97	2395.81	2810.54	1984.17	2506.42	2178.69	2010.02	2536.3	1605.27	2266.96	1892.56	1952.25
TRINITY_DN10011_c1_g1	61.0589	51.2982	66.7055	55.4362	57.4766	37.8565	40.4296	72.5477	41.1692	73.3352	94.3234	71.2161	31.6772	27.7362	51.3281	83.619	66.6931	67.1179	40.7646	79.0677	73.7145
TRINITY_DN10011_c2_g1	6.22697	10.2808	15.788	9.25432	6.0584	6.64756	4.73509	5.63033	2.76252	7.42439	16.8124	5.04235	7.28448	9.57329	5.57317	9.45027	10.0216	10.6342	5.68998	5.67874	8.12768
TRINITY_DN100110_c0_g1	1.24539	1.71347	2.3682	0.661023	0	0.949652	0	0	0	0	0	0	0	0	0	0	1.43165	0.590789	0	0	2.03192
TRINITY_DN100116_c0_g1	0	0	2.3682	1.98307	2.42336	0.949652	0.947019	0	1.38126	2.22732	1.29326	0	0.91056	1.47281	1.39329	1.35004	1.43165	0.590789	0	0	2.03192
TRINITY_DN100119_c0_g1	0	0	0	0	0	0	0	0	0	0	0	0	0	0	0	0	0	0.590789	0	0	0
TRINITY_DN10012_c0_g1	19.2761	20.3212	11.7026	12.6054	10.7776	16.8939	8.60153	15.5744	12.7001	9.53886	20.4503	16.9435	6.5621	10.1892	8.48778	19.5685	18.3939	12.2615	14.4795	12.6278	12.049
TRINITY_DN100123_c0_g1	0	3.42694	0	0	0	0	0.947019	0	0	0.742439	1.29326	0	0	0.736407	0	1.35004	0	0.590789	2.27599	0	0
TRINITY_DN100126_c0_g1	0	0	0	0	0	0	0	0	0	0	0	0	0	0	0	0	0	0	0	0	0
TRINITY_DN100128_c0_g1	0.622697	0	0.7894	0	1.21168	0	4.73509	0	2.76252	2.96976	1.29326	2.01694	2.73168	1.47281	1.39329	1.35004	2.8633	0	2.27599	0	0
TRINITY_DN10013_c0_g1	2.49079	5.14041	5.5258	3.96614	2.42336	7.59721	0.947019	4.22275	11.0501	3.71219	1.29326	2.01694	3.64224	5.15485	1.39329	2.02506	4.29495	2.36315	9.10397	5.67874	11.1756
TRINITY_DN100131_c0_g1	7.47236	11.9943	9.4728	3.96614	6.0584	9.49652	5.68211	4.22275	2.76252	6.68195	11.6394	4.03388	2.73168	4.41844	9.75304	7.42521	1.43165	12.9973	4.55198	8.51812	4.06384
TRINITY_DN100133_c0_g1	2.49079	3.42694	3.1576	3.30511	2.42336	2.84895	0	7.03792	1.38126	3.71219	2.58653	3.02541	0.91056	1.47281	0	4.72514	1.43165	0.590789	1.138	1.41969	4.06384
TRINITY_DN100135_c0_g1	4.98157	1.71347	3.947	6.61023	8.48176	0.949652	0	4.22275	4.14378	3.71219	2.58653	3.02541	0.91056	3.68203	2.78658	3.3751	0	2.36315	4.55198	5.67874	2.03192
TRINITY_DN100138_c0_g1	5.60427	3.42694	7.1046	5.9492	4.84672	11.3958	3.78807	8.4455	13.8126	11.1366	6.46632	7.05928	7.28448	10.3097	11.1463	8.10023	10.0216	5.90789	5.68998	4.25906	6.09576
TRINITY_DN10014_c0_g1	9.96315	17.1347	6.3152	13.2205	10.9051	6.64756	7.57615	11.2607	11.0501	5.93951	10.3461	6.05081	14.569	8.10048	23.686	3.3751	10.0216	10.0434	2.27599	8.51812	14.2234
TRINITY_DN100143_c0_g1	0	0	0	0	0	0	0	0	0	0	0	0	0	0	0	0	0	0	0	0	0
TRINITY_DN100144_c0_g1	0	0	0	0	0	0	0	0	0	0	0	0	0	0	0	0	0	0	0	0	0
TRINITY_DN100144_c2_g1	0	0	0	0	0	0	0	0	0	0	0	0	0	0	0	0	0	0	0	0	0
TRINITY_DN100144_c3_g1	0	0	2.3682	0	1.21168	0.949652	1.89404	0	1.38126	0.742439	0	2.01694	2.73168	4.41844	4.17987	2.70008	2.8633	1.77237	3.41399	2.83937	1.01596
TRINITY_DN100144_c4_g1	0	0	0	0	0	0	0	0	0	0	0	0	0	0	0	0	0	0	0	0	0
TRINITY_DN100145_c0_g1	0	0	0	0	0	0	0	0	0	0	0	0	0	0	0	0	0	0	0	0	0
TRINITY_DN100146_c0_g1	6.84966	8.56734	4.7364	7.27125	6.0584	2.84895	1.89404	2.81517	5.52504	10.3941	6.46632	2.01694	1.82112	2.94563	6.96646	5.40016	8.5899	11.225	5.68998	9.9378	10.1596
TRINITY_DN100146_c1_g1	1.86809	0	0	0.661023	2.42336	0	0	1.40758	0	2.22732	0	0	0	0	0	0.675019	0	1.77237	0	1.41969	4.06384
TRINITY_DN100146_c1_g2	0.622697	3.42694	0	0	1.21168	0	0	0	0	0	0	0	0	0.736407	0	0	0	0	0	0	0
TRINITY_DN100147_c0_g1	3.11348	3.42694	1.5788	0.661023	1.21168	2.84895	0.947019	0	5.52504	0	1.29326	0	2.73168	4.41844	0	0.675019	0	4.13552	2.27599	2.83937	3.04788
TRINITY_DN100149_c0_g1	3.11348	0	0.7894	2.64409	2.42336	3.79861	2.84106	1.40758	1.38126	1.48488	0	2.01694	1.82112	0	4.17987	0.675019	0	2.95394	0	0	0
TRINITY_DN100149_c1_g1	0	0	0	0.661023	0	0	0	0	1.38126	0.742439	0	1.00847	0.91056	0	0	0	1.43165	0	0	1.41969	0
TRINITY_DN10015_c0_g1	38.0673	50.462	55.4176	20.5638	24.1785	9.62177	7.67656	28.339	4.63101	75.1196	25.4693	7.36912	8.83245	8.42978	10.0311	68.9071	9.22854	47.6808	7.29448	28.3291	30.9802
TRINITY_DN10015_c0_g2	0.622697	0	0.7894	2.64409	0	0	3.78807	2.81517	1.38126	1.48488	1.29326	0	5.46336	2.20922	2.78658	2.02506	4.29495	2.36315	0	0	0
TRINITY_DN10015_c0_g3	1.24539	1.71347	2.3682	1.32205	2.42336	0.949652	3.78807	1.40758	0	2.22732	1.29326	0	0	0.736407	1.39329	2.70008	2.8633	0	0	1.41969	1.01596
TRINITY_DN10015_c1_g1	31.7575	30.8424	39.47	31.0681	24.2336	28.4895	31.2516	29.5593	38.6753	34.1522	33.6249	36.3049	39.1541	38.2932	50.1585	27.6758	32.928	42.5368	34.1399	41.1709	37.5905
TRINITY_DN10015_c1_g2	1.24539	0	0.7894	0.661023	1.21168	1.8993	0.947019	7.03792	1.38126	3.71219	5.17306	5.04235	1.82112	3.68203	2.78658	0.675019	0	2.95394	0	1.41969	4.06384
TRINITY_DN10015_c4_g1	0.622697	0	0	0.661023	0	0	0	1.40758	0	0	0	2.01694	1.82112	0	0	0.675019	0	0.590789	0	0	0
TRINITY_DN100150_c1_g1	1.86809	0	0.7894	0	1.21168	2.84895	0.947019	5.63033	1.38126	0.742439	0	2.01694	0.91056	2.94563	1.39329	0	2.8633	0	2.27599	0	0
TRINITY_DN100151_c1_g1	2.49079	1.71347	1.5788	0	1.21168	0.949652	0.947019	0	1.38126	5.19707	1.29326	1.00847	1.82112	1.47281	1.39329	0	0	2.95394	0	2.83937	4.06384
TRINITY_DN100152_c0_g1	0	0	0	0	1.21168	0	0	0	0	0	0	0	0.91056	0.736407	0	0.675019	0	0.590789	0	0	1.01596
TRINITY_DN100153_c0_g1	0	0	0	0	0	0	0	0	0	0	0	0	0	0	0	0	0	0	0	0	0
TRINITY_DN100154_c0_g1	9.96315	6.85387	7.1046	2.64409	9.69344	7.59721	9.47019	7.03792	9.66882	6.68195	9.05285	4.03388	7.28448	4.41844	2.78658	9.45027	2.8633	8.86183	7.96597	9.9378	14.2234
TRINITY_DN100155_c0_g1	1.86809	3.42694	4.7364	1.98307	2.42336	1.8993	1.89404	0	2.76252	1.48488	1.29326	3.02541	1.82112	1.47281	6.96646	0.675019	4.29495	0	2.27599	1.41969	2.03192
TRINITY_DN100156_c0_g1	0.622697	0	0	0	0	1.8993	0.947019	2.81517	0	0	0	0	1.82112	0	0	0	1.43165	1.18158	0	1.41969	2.03192
TRINITY_DN100158_c0_g1	0	0	0	0	0	0	0	0	0	0	1.29326	0	0	0	0	0	0	0	0	0	0
TRINITY_DN10016_c0_g1	39.1281	49.1754	69.287	52.0854	62.844	39.7819	23.2961	46.3298	41.3303	44.4308	61.9157	43.2517	29.0623	41.1318	29.1832	53.1882	55.6896	50.0868	37.4565	53.8082	59.7862
TRINITY_DN10016_c0_g2	17.291	18.8312	16.5473	21.1448	18.5242	32.4074	51.2421	58.0009	27.5043	11.7494	19.4612	39.3963	51.1587	44.2859	53.5104	13.6002	57.5434	16.1178	47.5658	13.7494	15.4684
TRINITY_DN10016_c0_g3	5.60427	13.7077	9.4728	10.5764	10.9051	16.1441	11.3642	18.2986	17.9564	6.68195	7.75959	15.127	12.7478	19.1466	15.3262	10.1253	17.1798	10.0434	13.656	8.51812	6.09576
TRINITY_DN10016_c0_g4	9.34045	10.2808	10.2622	9.25432	13.3285	17.0937	21.7814	16.891	20.7189	10.3941	11.6394	22.1863	28.2273	25.7742	18.1128	10.8003	25.7697	12.9973	12.518	18.4559	6.09576
TRINITY_DN10016_c1_g1	97.0224	101.775	103.969	104.701	97.0036	193.991	226.813	152.986	123.659	122.071	114.668	256.554	211.483	134.841	107.945	117.959	107.219	140.365	157.986	80.6591	74.3382
TRINITY_DN10016_c1_g2	194.281	233.032	224.979	212.849	202.351	207.974	199.821	218.175	227.908	236.838	252.187	282.371	217.624	221.658	239.646	248.407	187.546	261.719	137.698	203.015	198.112
TRINITY_DN10016_c11_g1	1.86809	3.42694	3.1576	4.62716	2.42336	2.84895	0	2.81517	2.76252	8.90927	10.3461	2.01694	6.37392	3.68203	1.39329	3.3751	0	5.90789	3.41399	1.41969	10.1596
TRINITY_DN10016_c12_g1	0.622697	0	0	1.32205	0	0	0	0	0	0	0	0	0	0	0	0	0	0.590789	0	0	0
TRINITY_DN10016_c13_g1	1.24539	1.71347	0.7894	0.661023	0	1.8993	0.947019	0	2.76252	0	0	1.00847	0.91056	0.736407	2.78658	0.675019	2.8633	0.590789	1.138	0	0
TRINITY_DN10016_c2_g1	7.47236	5.14041	3.1576	9.25432	14.5402	11.3958	11.3642	12.6683	17.9564	4.45463	2.58653	16.1355	12.7478	19.883	4.17987	6.07517	10.0216	9.45262	7.96597	7.09843	2.03192
TRINITY_DN10016_c2_g2	23.6625	25.702	35.523	18.5086	21.8102	18.0434	31.2516	21.1138	20.7189	31.9249	33.6249	32.271	21.8534	22.0922	20.8994	35.776	15.7482	35.4473	20.4839	21.2953	26.4149
TRINITY_DN10016_c3_g1	6.51376	4.48661	15.1677	3.56857	3.52225	4.4859	0.786545	15.4375	2.29441	16.9431	14.0079	8.50369	1.51253	5.93269	7.29649	10.167	1.18905	8.43062	7.51296	11.733	14.5079
TRINITY_DN10016_c3_g2	13.6993	10.2808	8.6834	11.2374	7.27008	4.74826	10.4172	11.2607	8.28756	9.65171	11.6394	8.06775	8.19504	8.83688	6.96646	8.77525	8.5899	15.9513	5.68998	18.4559	8.12768
TRINITY_DN10016_c3_g3	11.2085	10.2808	5.5258	17.1866	16.9635	8.54686	8.52317	5.63033	9.66882	14.1063	15.5192	7.05928	4.5528	5.15485	2.78658	14.1754	7.15825	16.5421	7.96597	12.7772	10.1596
TRINITY_DN10016_c4_g1	38.655	41.1741	30.6418	33.7539	18.1977	58.0004	91.6451	70.1801	49.7869	41.5107	36.0412	75.7288	76.5234	61.7594	50.2206	35.8203	70.2377	63.8841	62.6672	29.8503	29.4993
TRINITY_DN10016_c4_g2	1.24539	6.85387	3.1576	1.98307	3.63504	2.84895	1.89404	1.40758	4.14378	1.48488	3.87979	1.00847	6.37392	2.20922	5.57317	5.40016	1.43165	5.3171	4.55198	12.7772	8.12768
TRINITY_DN10016_c4_g3	16.8128	11.9943	19.735	11.8984	14.5402	26.5902	41.6688	25.3365	15.1939	14.8488	12.9326	25.2117	33.6907	32.4019	26.4725	10.8003	24.3381	20.0868	25.0359	14.1969	13.2075
TRINITY_DN10016_c4_g4	0	0	3.1576	5.28818	3.63504	0	0	1.40758	0	0	1.29326	2.01694	0.91056	2.20922	0	0	1.43165	3.54473	0	5.67874	2.03192
TRINITY_DN10016_c5_g1	5.60427	1.71347	1.5788	1.32205	6.0584	2.84895	1.89404	7.03792	5.52504	10.3941	2.58653	1.00847	2.73168	5.15485	4.17987	7.42521	7.15825	7.68025	1.138	5.67874	6.09576
TRINITY_DN10016_c6_g1	16.1901	8.56734	12.6304	11.8984	16.9635	17.0937	19.8874	14.0758	17.9564	13.3639	9.05285	11.0932	16.3901	17.6738	23.686	10.1253	22.9064	12.4066	15.9319	9.9378	11.1756
TRINITY_DN10016_c6_g2	8.71775	15.4212	15.788	11.8984	9.69344	7.59721	11.3642	7.03792	17.9564	23.0156	20.6922	13.1101	8.19504	10.3097	12.5396	22.9507	22.9064	11.225	17.0699	12.7772	14.2234
TRINITY_DN10016_c7_g1	7.47236	3.42694	6.3152	8.59329	3.63504	2.84895	5.68211	0	0	8.16683	6.46632	2.01694	1.82112	2.94563	4.17987	8.10023	0	4.72631	1.138	2.83937	2.03192
TRINITY_DN10016_c9_g1	21.7481	25.0304	18.9054	19.7886	18.1366	20.848	15.1201	14.0459	8.26996	11.1129	19.3578	14.0886	17.2639	22.7801	16.684	19.534	7.14305	25.35	22.7116	11.3334	23.3174
TRINITY_DN100161_c0_g1	1.24539	0	0.7894	1.32205	0	0.949652	0.947019	0	1.38126	1.48488	5.17306	0	0	1.47281	0	1.35004	0	0.590789	0	4.25906	2.03192
TRINITY_DN100165_c0_g1	0	0	0	0	0	0.949652	0	0	0	0	1.29326	2.01694	0	0	0	0	0	0	0	0	0
TRINITY_DN100168_c0_g1	0	0	0	0	0	1.8993	0	0	0	0.742439	0	0	0	0	0	0	0	0.590789	0	0	0
TRINITY_DN100168_c1_g1	1.24539	0	0	0	0	0	0	0	0	0	0	0	1.82112	0	0	0.675019	0	0	0	0	0
TRINITY_DN10017_c0_g1	35.3876	36.078	36.985	51.3411	35.1329	19.9954	8.54571	8.46783	5.53965	21.9519	19.4503	12.1336	31.0409	16.2438	26.5425	25.7186	7.17718	26.2021	10.269	42.7032	37.6899
TRINITY_DN10017_c0_g2	23.6291	23.4083	10.8301	27.7576	11.1488	28.1069	44.7419	19.6242	21.0332	19.9213	26.558	28.3609	42.9307	26.0347	56.5729	30.4231	16.7456	19.4446	35.3094	21.4603	21.2288
TRINITY_DN10017_c0_g3	0	0	0	0	0	0	0.947019	0	0	0	1.29326	2.01694	0.91056	0	0	0	0	0	0	0	0
TRINITY_DN10017_c0_g4	1.24539	0	0	0.661023	1.21168	0.949652	2.84106	0	0	1.48488	1.29326	2.01694	2.73168	0	1.39329	0	1.43165	0.590789	0	0	0
TRINITY_DN10017_c0_g5	1.86809	5.14041	1.5788	1.98307	0	6.64756	5.68211	0	6.9063	0	1.29326	5.04235	4.5528	7.36407	5.57317	2.02506	5.7266	1.18158	4.55198	4.25906	2.03192
TRINITY_DN10017_c1_g1	1.86809	0	2.3682	0.661023	0	1.8993	2.84106	4.22275	1.38126	0.742439	3.87979	4.03388	0	2.20922	0	0.675019	0	1.18158	0	4.25906	0
TRINITY_DN10017_c1_g2	1.86809	6.85387	0	0	1.21168	0.949652	0	2.81517	5.52504	0	2.58653	0	0.91056	2.94563	1.39329	0.675019	0	1.18158	0	0	0
TRINITY_DN10017_c2_g1	3.11348	0	1.5788	1.32205	2.42336	5.69791	4.73509	2.81517	2.76252	2.96976	0	5.04235	4.5528	7.36407	2.78658	2.02506	7.15825	0.590789	3.41399	0	1.01596
TRINITY_DN100170_c0_g1	1.86809	0	0	0	1.21168	0	0.947019	2.81517	0	1.48488	0	1.00847	2.73168	1.47281	0	0.675019	1.43165	0	2.27599	0	1.01596
TRINITY_DN100172_c0_g1	0	0	1.5788	1.32205	0	0.949652	0.947019	2.81517	1.38126	0	0	0	0	0	0	0	0	1.77237	1.138	0	1.01596
TRINITY_DN100173_c0_g1	1.94424	1.32432	0	1.04213	2.84673	1.49716	2.19582	1.08791	2.17761	1.74429	0	1.55887	3.54706	3.4641	1.07686	1.06419	0	0.456615	0.879545	2.19452	0.785225
TRINITY_DN100173_c0_g2	4.98157	6.85387	4.7364	8.59329	4.84672	1.8993	6.62913	8.4455	5.52504	5.19707	5.17306	9.07622	3.64224	2.94563	4.17987	2.70008	2.8633	3.54473	4.55198	2.83937	2.03192
TRINITY_DN100174_c0_g1	1.86809	1.71347	0	0	2.42336	0	0	0	0	0	0	0	0	0	0	1.35004	0	0	0	1.41969	0
TRINITY_DN100175_c0_g1	3.11348	1.71347	3.1576	1.98307	1.21168	6.64756	10.4172	7.03792	9.66882	4.45463	2.58653	6.05081	3.64224	4.41844	6.96646	4.72514	7.15825	4.72631	5.68998	1.41969	2.03192
TRINITY_DN10018_c0_g1	651.116	718.725	735.929	633.28	717.538	621.064	439.75	500.804	567.531	603.846	640.192	604.822	528.847	544.89	552.879	629.504	538.026	633.268	546.33	687.908	773.635
TRINITY_DN100181_c0_g1	0	1.71347	0.7894	0	2.42336	0.949652	0.947019	1.40758	0	0.742439	1.29326	0	0.91056	0	1.39329	0	0	1.77237	0	2.83937	2.03192
TRINITY_DN100183_c0_g1	44.2115	30.8424	30.7866	31.0681	39.9854	24.6909	20.8344	26.7441	31.769	32.6673	60.7834	29.2456	30.959	33.8747	26.4725	33.751	25.7697	36.6289	28.4499	52.5284	39.6224
TRINITY_DN100183_c0_g2	3.87109	4.16493	1.63581	4.09894	1.47261	4.61663	1.96243	8.87316	1.67871	2.70697	1.78662	2.45129	2.69503	6.66609	1.69334	3.7301	3.47991	2.87206	4.14919	1.72542	1.40353
TRINITY_DN100183_c0_g3	0	0	2.3682	0.661023	2.42336	1.8993	1.89404	1.40758	0	0.742439	0	0	0	0	1.39329	1.35004	0	0.590789	0	0	0
TRINITY_DN100183_c1_g1	8.11772	3.64975	5.31362	4.16787	7.12364	5.98773	0.403436	0	8.13947	4.3649	1.10188	1.71846	0.775809	1.25486	1.1871	7.47794	1.21979	1.2584	1.45438	10.161	5.54008
TRINITY_DN100183_c2_g1	6.22697	1.71347	4.7364	1.98307	2.42336	5.69791	5.68211	5.63033	2.76252	5.19707	7.75959	5.04235	1.82112	2.20922	1.39329	3.3751	11.4532	4.72631	7.96597	0	8.12768
TRINITY_DN100184_c0_g1	0	0	0	0	0	3.79861	1.89404	2.81517	0	0.742439	0	1.00847	0.91056	0.736407	1.39329	0.675019	2.8633	0.590789	3.41399	0	1.01596
TRINITY_DN100187_c0_g1	1.24539	0	0	0.661023	0	0	0.947019	0	0	0.742439	0	3.02541	3.64224	0.736407	0	0.675019	1.43165	0	0	0	1.01596
TRINITY_DN10019_c0_g1	462.664	548.31	473.64	468.665	514.964	303.889	278.423	312.484	294.208	471.449	527.652	340.863	329.623	418.279	426.347	486.014	362.208	469.086	406.265	515.346	520.171
TRINITY_DN100190_c0_g1	0.622697	0	0.7894	0.661023	0	3.79861	4.73509	2.81517	1.38126	0.742439	0	1.00847	3.64224	2.20922	1.39329	0	0	1.18158	2.27599	0	1.01596
TRINITY_DN100195_c0_g1	1.24539	1.71347	0.7894	2.64409	3.63504	1.8993	3.78807	2.81517	1.38126	3.71219	5.17306	3.02541	2.73168	0	1.39329	2.70008	4.29495	1.18158	2.27599	1.41969	2.03192
TRINITY_DN100197_c0_g1	2.49079	1.71347	1.5788	0.661023	2.42336	0	0.947019	5.63033	0	2.22732	2.58653	4.03388	2.73168	1.47281	0	2.02506	0	1.77237	0	0	1.01596
TRINITY_DN100198_c0_g1	1.24539	0	1.5788	0.661023	0	0.949652	3.78807	1.40758	4.14378	1.48488	0	1.00847	0	0.736407	0	2.02506	4.29495	1.77237	0	1.41969	2.03192
TRINITY_DN1002_c0_g1	638.461	831.656	717.198	580.756	721.832	569.657	667.018	827.785	805.687	722.797	787.657	646.983	733.809	727.74	744.652	645.179	754.09	809.763	617.313	768.433	734.788
TRINITY_DN1002_c0_g2	14.322	17.1347	22.1032	16.5256	23.0219	34.1875	35.9867	57.7109	46.9628	21.5307	19.399	35.2964	50.9913	39.0296	30.6524	18.2255	38.6546	23.0408	15.9319	21.2953	28.4469
TRINITY_DN1002_c6_g1	0.622697	0	4.7364	0.661023	1.21168	6.64756	1.89404	1.40758	9.66882	2.96976	2.58653	3.02541	4.5528	5.89125	5.57317	4.05012	5.7266	3.54473	3.41399	2.83937	1.01596
TRINITY_DN10020_c0_g1	5.60427	6.85387	2.3682	6.61023	6.0584	2.84895	0.947019	1.40758	0	5.19707	1.29326	0	3.64224	2.20922	0	4.72514	1.43165	4.13552	3.41399	1.41969	3.04788
TRINITY_DN10020_c0_g2	24.0242	38.802	38.0978	32.7101	28.4551	24.0025	18.2631	38.3754	24.3281	33.1866	35.7944	21.1454	26.1941	53.3061	51.6872	34.7222	20.7094	34.7719	24.8158	28.5771	40.885
TRINITY_DN100203_c0_g1	0	0	1.5788	0	1.21168	0.949652	1.89404	0	0	0.742439	2.58653	2.01694	0.91056	0.736407	2.78658	1.35004	0	0.590789	4.55198	0	2.03192
TRINITY_DN100204_c0_g1	1.86809	3.42694	7.1046	1.98307	3.63504	2.84895	2.84106	2.81517	8.28756	2.96976	1.29326	7.05928	4.5528	4.41844	4.17987	6.07517	2.8633	1.18158	6.82798	1.41969	1.01596
TRINITY_DN100204_c0_g2	0	0	0.7894	0	0	0	0	0	1.38126	0	0	1.00847	0	1.47281	0	1.35004	1.43165	1.18158	3.41399	0	0
TRINITY_DN100205_c0_g1	1.86809	0	2.3682	3.96614	0	3.79861	0	0	1.38126	0.742439	0	0	0	0	1.39329	0	0	1.18158	5.68998	2.83937	3.04788
TRINITY_DN100207_c0_g1	5.60427	5.14041	10.2622	8.59329	4.84672	8.54686	0.947019	1.40758	2.76252	0.742439	0	1.00847	9.1056	5.89125	5.57317	2.02506	0	1.77237	1.138	8.51812	10.1596
TRINITY_DN10021_c0_g1	1.24539	0	0.7894	0.661023	0	0.949652	0	0	2.76252	0.742439	0	0	0.91056	1.47281	0	1.35004	0	0.590789	0	0	0
TRINITY_DN10021_c0_g2	38.3653	41.8512	34.8569	50.3631	44.1585	50.7894	34.7026	101.657	46.608	37.2346	57.2629	53.4318	36.9264	45.1216	26.9192	45.0303	68.1322	39.5777	43.3211	40.3522	21.3441
TRINITY_DN10021_c0_g3	1.24539	1.71347	0.7894	0.661023	3.63504	0	5.68211	0	0	1.48488	0	3.02541	0	0	0	0	1.43165	2.95394	0	2.83937	1.01596
TRINITY_DN10021_c0_g4	7.47236	3.42694	3.947	5.9492	2.42336	1.8993	2.84106	2.81517	2.76252	5.19707	2.58653	4.03388	5.46336	2.94563	12.5396	4.72514	2.8633	2.36315	6.82798	1.41969	4.06384
TRINITY_DN10021_c0_g5	5.60427	5.14041	7.1046	3.96614	1.21168	5.69791	2.84106	7.03792	9.66882	2.96976	5.17306	2.01694	4.5528	5.89125	5.57317	4.05012	4.29495	5.3171	7.96597	8.51812	7.11172
TRINITY_DN100211_c0_g1	1.24539	0	0	0	1.21168	0	0	0	0	0	0	0	0	0	0	0	0	0	1.138	0	0
TRINITY_DN100212_c0_g1	0	0	0.746006	0.208229	0.381691	0	0	0.443403	0	0.233876	0	0.317678	4.00719	6.48156	6.57048	0	0	0	10.7331	6.24775	4.38851
TRINITY_DN10022_c0_g1	4.35888	5.14041	6.3152	4.62716	4.84672	0.949652	5.68211	4.22275	6.9063	2.22732	11.6394	3.02541	1.82112	6.62766	5.57317	1.35004	7.15825	0.590789	7.96597	9.9378	1.01596
TRINITY_DN10022_c0_g2	44.2962	63.9386	61.3488	52.7428	52.5658	33.9361	56.8697	41.4082	70.4033	35.3616	38.2773	61.6718	61.8428	58.7857	64.0572	37.8995	41.3212	25.4748	49.5171	47.7974	47.0041
TRINITY_DN10022_c0_g3	2.49079	0	0.7894	2.64409	1.21168	0.949652	2.84106	0	1.38126	5.19707	2.58653	1.00847	0	2.20922	0	1.35004	2.8633	0	0	1.41969	3.04788
TRINITY_DN10022_c1_g1	9.96315	6.85387	4.7364	9.91534	3.63504	15.1944	17.9934	12.6683	15.1939	7.42439	6.46632	14.1186	13.6584	8.10048	8.35975	4.05012	17.1798	11.8158	10.242	9.9378	6.09576
TRINITY_DN100221_c0_g1	1.0666	0	0	3.17544	1.03773	4.4858	2.86938	1.2055	3.54888	0	1.70306	2.59107	1.55967	1.60044	4.22131	1.77782	0	1.28259	0	2.43174	0
TRINITY_DN100221_c1_g1	9.96315	5.14041	7.894	12.5594	8.48176	3.79861	4.73509	7.03792	1.38126	8.90927	7.75959	9.07622	5.46336	5.89125	4.17987	11.4753	1.43165	3.54473	4.55198	8.51812	7.11172
TRINITY_DN100224_c0_g1	3.11348	5.14041	0.7894	1.98307	0	1.8993	0.947019	2.81517	5.52504	4.45463	3.87979	3.02541	0.91056	0	1.39329	2.02506	0	0.590789	0	4.25906	2.03192
TRINITY_DN100226_c0_g1	0	0	0	0	0	0	0	0	0	0	0	0	0	0	0	0	0	0.590789	0	0	0
TRINITY_DN100227_c0_g1	0.622697	0	0	0	0	0	0.947019	0	0	0	0	0	0.91056	1.47281	0	1.35004	0	0.590789	1.138	0	0
TRINITY_DN10023_c0_g1	22.4189	19.5259	19.7291	22.8434	26.4126	35.3106	16.421	18.0514	35.7863	26.4009	12.9438	21.2633	38.6164	30.377	36.429	20.6152	19.2904	23.2335	25.7226	26.9224	28.7199
TRINITY_DN10023_c0_g2	12.4539	32.5559	10.2622	14.5425	15.7518	16.1441	14.2053	8.4455	12.4313	11.879	18.1057	9.07622	4.5528	11.0461	9.75304	8.77525	7.15825	11.8158	17.0699	9.9378	17.2713
TRINITY_DN100230_c0_g1	0.622697	0	1.5788	1.32205	1.21168	0	0	0	2.76252	0	2.58653	0	0	0.736407	1.39329	0	0	1.77237	0	1.41969	4.06384
TRINITY_DN100230_c0_g2	1.86809	0	1.5788	1.98307	0	2.84895	1.89404	0	0	1.48488	0	0	1.82112	1.47281	1.39329	2.02506	1.43165	2.36315	0	0	0
TRINITY_DN100233_c0_g1	0	0	0	0	0	0.949652	0	0	0	1.48488	0	1.00847	0	0	0	0	0	0.590789	0	0	0
TRINITY_DN100235_c0_g1	14.9447	11.9943	9.4728	10.5764	10.9051	6.64756	4.73509	1.40758	4.14378	8.90927	9.05285	9.07622	5.46336	6.62766	2.78658	8.10023	10.0216	10.6342	10.242	11.3575	10.1596
TRINITY_DN100236_c0_g1	0.622697	1.71347	0	0	0	0.949652	2.84106	1.40758	0	0	0	2.01694	2.73168	2.20922	0	0	1.43165	0	0	0	1.01596
TRINITY_DN100237_c0_g1	1.24539	1.71347	0	2.64409	0	4.74826	0	0	1.38126	0.742439	2.58653	5.04235	3.64224	1.47281	1.39329	2.70008	0	1.18158	1.138	1.41969	2.03192
TRINITY_DN100238_c0_g1	0	0	0	0	0	0	0.947019	1.40758	1.38126	0.742439	0	2.01694	0.91056	0	1.39329	0	1.43165	0.590789	1.138	0	1.01596
TRINITY_DN100238_c1_g1	0	0	0	0	0	0.949652	0	0	0	0	0	0	0	1.47281	0	0	0	0	0	0	0
TRINITY_DN10024_c0_g1	51.1852	53.0544	36.4031	47.9002	46.9255	82.5498	110.306	124.349	96.8986	55.2291	48.8764	103.825	160.003	144.406	138.638	41.1046	120.074	63.26	114.353	42.4677	69.6819
TRINITY_DN10024_c0_g2	26.0262	31.7115	32.5948	32.3927	22.6299	12.8259	7.67423	9.59469	7.84605	23.3971	17.4668	8.75654	20.7437	2.88477	7.52709	24.3244	16.5462	26.601	11.2711	17.8959	29.4571
TRINITY_DN10024_c1_g1	19.9263	22.2751	29.9972	25.7799	26.657	6.64756	10.4172	22.5213	15.1939	32.6673	32.3316	10.0847	9.1056	5.15485	2.78658	29.7009	24.3381	20.6776	2.27599	29.8134	42.6703
TRINITY_DN10024_c1_g2	8.09506	6.85387	8.6834	9.25432	13.3285	9.49652	4.73509	12.6683	11.0501	10.3941	11.6394	12.1016	8.19504	10.3097	11.1463	10.1253	7.15825	9.45262	5.68998	5.67874	9.14364
TRINITY_DN10024_c1_g3	4.98157	5.14041	4.7364	1.32205	2.42336	3.79861	6.62913	4.22275	13.8126	3.71219	3.87979	8.06775	6.37392	1.47281	8.35975	6.07517	7.15825	4.13552	6.82798	8.51812	3.04788
TRINITY_DN100243_c0_g1	0	1.71347	0.7894	0.661023	0	0	0	1.40758	2.76252	0.742439	0	0	0.91056	0	2.78658	0	0	0	0	0	0
TRINITY_DN100244_c0_g1	0.622697	0	0	0.661023	1.21168	4.74826	1.89404	11.2607	4.14378	2.22732	1.29326	5.04235	2.73168	5.15485	5.57317	0.675019	5.7266	0	4.55198	2.83937	0
TRINITY_DN100245_c0_g1	1.86809	1.71347	3.1576	0	2.42336	3.79861	2.84106	5.63033	2.76252	2.96976	2.58653	7.05928	1.82112	2.94563	2.78658	2.02506	0	2.36315	1.138	1.41969	0
TRINITY_DN100247_c0_g1	0.622697	0	0.7894	0	0	0.949652	0.947019	0	0	0	0	2.01694	0.91056	0	4.17987	0	0	0.590789	1.138	0	0
TRINITY_DN100248_c0_g1	0	0	0.7894	0.661023	0	0	1.89404	0	0	0	1.29326	0	1.82112	0.736407	0	0.675019	1.43165	0.590789	0	0	0
TRINITY_DN100249_c0_g1	0	1.71347	0.7894	1.98307	0	0	0	0	1.38126	0.742439	0	0	0.91056	3.68203	1.39329	1.35004	0	1.77237	2.27599	0	0
TRINITY_DN100249_c1_g1	4.65791	0	2.00482	5.29871	5.98636	0	0	0	0	6.246	6.38944	2.96143	2.31252	2.26472	0	7.39315	4.97107	3.2353	0	3.60554	0.544239
TRINITY_DN100249_c2_g1	1.24539	0	0	0.661023	0	0	0	0	2.76252	0.742439	5.17306	0	0	0.736407	1.39329	0	0	0.590789	0	1.41969	0
TRINITY_DN100249_c2_g2	7.47236	8.56734	3.947	0.661023	8.48176	4.74826	0.947019	0	0	6.68195	1.29326	3.02541	4.5528	4.41844	2.78658	5.40016	1.43165	2.36315	0	2.83937	6.09576
TRINITY_DN100249_c2_g3	4.34846	1.70938	0	2.63777	3.62636	2.84215	1.9267	8.42533	6.91694	5.19924	3.87053	8.10782	8.21506	11.0494	9.72974	3.38029	1.42823	4.13724	5.67639	4.24888	4.05413
TRINITY_DN100249_c2_g4	2.49079	0	1.5788	0.661023	0	0	1.89404	2.81517	0	0	0	1.00847	0	0.736407	0	4.72514	0	1.77237	2.27599	2.83937	0
TRINITY_DN10025_c0_g1	103.53	122.917	134.976	116.64	131.417	83.9616	121.129	125.838	112.061	109.915	89.8587	66.405	98.8888	111.387	77.8977	112.047	104.257	109.306	116.898	128.242	115.355
TRINITY_DN10025_c1_g1	18.6809	13.7077	10.2622	9.91534	9.69344	10.4462	5.68211	5.63033	8.28756	14.1063	7.75959	5.04235	7.28448	5.15485	8.35975	8.10023	8.5899	11.225	7.96597	26.974	16.2554
TRINITY_DN10025_c1_g2	62.7084	83.0913	78.0692	73.5418	66.2404	56.4835	37.7918	53.8523	46.3664	75.9696	69.4601	55.7566	40.7565	52.4894	40.6053	61.8734	48.9267	56.662	48.0235	91.2278	74.4025
TRINITY_DN10025_c1_g3	23.0398	29.129	26.0502	20.4917	18.1752	22.7916	35.9867	18.2986	31.769	23.0156	24.572	20.1694	18.2112	24.3014	23.686	24.3007	35.7913	21.2684	25.0359	15.6165	21.3351
TRINITY_DN10025_c1_g4	8.72703	12.9307	9.3613	7.78873	9.51802	12.1221	5.57929	4.14633	13.5626	4.37402	4.18269	7.92175	9.8349	15.9078	12.3127	7.95365	8.43446	12.8875	12.2914	6.96997	3.9903
TRINITY_DN10025_c2_g1	0	0	1.58603	0	1.16821	0	0.951353	0	0	0.745837	0	0	0.914727	2.21933	0	0	0	0	1.1432	1.42618	1.02061
TRINITY_DN10025_c3_g1	6.84966	0	6.3152	6.61023	4.84672	2.84895	4.73509	2.81517	5.52504	5.93951	3.87979	3.02541	3.64224	1.47281	6.96646	11.4753	2.8633	4.72631	5.68998	5.67874	6.09576
TRINITY_DN10025_c5_g1	31.8136	11.3092	26.81	27.9639	32.927	7.05136	11.7197	11.6129	14.8144	18.3759	45.1701	16.2673	9.0148	5.46798	17.2425	21.9208	5.90573	29.5095	14.0831	8.19892	18.4402
TRINITY_DN10025_c5_g2	0	0	0	1.32205	0	0	0	0	0	1.48488	1.29326	0	0	0	0	1.35004	0	0	0	0	0
TRINITY_DN10025_c6_g1	0.622697	0	0	0	0	0	0.947019	2.81517	1.38126	0.742439	0	1.00847	1.82112	2.94563	1.39329	0	1.43165	1.18158	0	1.41969	1.01596
TRINITY_DN100250_c0_g1	0	0	0	0	0	0.949652	0	0	1.38126	0	1.29326	0	0	0	0	0	1.43165	0	0	0	0
TRINITY_DN100250_c1_g1	2.49079	3.42694	2.3682	0.661023	6.0584	1.8993	0.947019	4.22275	0	4.45463	2.58653	1.00847	0.91056	5.15485	1.39329	3.3751	0	0	0	1.41969	1.01596
TRINITY_DN100250_c1_g2	0	1.71347	0.7894	0	0	0.949652	2.84106	1.40758	0	0.742439	0	1.00847	0	2.20922	0	0	1.43165	0.590789	1.138	0	1.01596
TRINITY_DN100250_c2_g1	0	0	0.7894	0	1.21168	0	0	1.40758	0	0	0	1.00847	0.91056	2.20922	0	0.675019	0	1.18158	0	0	1.01596
TRINITY_DN100251_c0_g1	1.24539	1.71347	1.5788	1.32205	1.21168	1.8993	4.73509	0	2.76252	0	0	1.00847	5.46336	4.41844	0	0	2.8633	0.590789	3.41399	1.41969	0
TRINITY_DN100252_c0_g1	1.86809	0	0.7894	0	1.21168	0.949652	0	1.40758	2.76252	0.742439	0	0	0	2.20922	2.78658	1.35004	0	0	0	0	0
TRINITY_DN100254_c0_g1	0.622697	5.14041	0	1.32205	0	0	2.84106	1.40758	1.38126	2.96976	2.58653	0	0	3.68203	1.39329	2.70008	0	3.54473	0	1.41969	1.01596
TRINITY_DN100255_c0_g1	0	1.71347	0.7894	0	1.21168	0	0.947019	0	1.38126	0.742439	3.87979	3.02541	0	0.736407	0	0.675019	0	4.13552	3.41399	0	1.01596
TRINITY_DN100255_c0_g2	3.11348	3.42694	3.947	1.32205	0	2.84895	0.947019	1.40758	1.38126	2.96976	2.58653	6.05081	3.64224	2.94563	0	1.35004	0	4.13552	1.138	2.83937	2.03192
TRINITY_DN100257_c0_g1	1.86809	0	1.5788	1.32205	1.21168	0.949652	0	4.22275	0	0.742439	2.58653	6.05081	0.91056	2.20922	2.78658	0.675019	2.8633	0.590789	0	0	1.01596
TRINITY_DN100259_c0_g1	8.71775	6.85387	5.5258	6.61023	4.84672	2.84895	6.62913	7.03792	9.66882	7.42439	2.58653	8.06775	4.5528	7.36407	5.57317	4.72514	8.5899	5.90789	11.38	5.67874	3.04788
TRINITY_DN10026_c0_g1	1286.49	1327.94	1162.79	1406	1374.04	1032.27	1276.58	1218.97	1088.43	1384.65	1417.42	1109.32	954.266	1075.89	1058.9	1479.64	1259.85	1156.76	1439.56	1328.83	1334.97
TRINITY_DN100260_c0_g1	0.622697	1.71347	2.3682	0	0	0.949652	0.947019	0	0	2.22732	1.29326	0	0.91056	0.736407	0	1.35004	0	0	0	1.41969	0
TRINITY_DN100261_c0_g1	5.60427	5.14041	3.947	5.9492	1.21168	0	6.62913	2.81517	2.76252	3.71219	7.75959	5.04235	3.64224	3.68203	0	6.07517	0	5.3171	5.68998	1.41969	6.09576
TRINITY_DN100266_c0_g1	1.24539	1.71347	0	0	2.42336	1.8993	1.89404	1.40758	0	0.742439	0	0	0.91056	0.736407	0	0	1.43165	1.77237	1.138	0	0
TRINITY_DN100267_c0_g1	1.86809	0	0	0	0	0	3.78807	1.40758	0	0	0	0	2.73168	4.41844	1.39329	0	1.43165	0.590789	0	0	1.01596
TRINITY_DN100269_c0_g1	0.622697	0	0	3.30511	3.63504	1.8993	3.78807	2.81517	0	1.48488	0	1.00847	0	0.736407	1.39329	2.02506	1.43165	0.590789	2.27599	1.41969	1.01596
TRINITY_DN100269_c1_g1	8.75884	6.72946	8.8544	8.95813	9.90453	13.5705	14.5651	4.50666	6.09426	13.5075	3.28619	7.24614	9.90075	9.15677	14.627	9.15983	8.42594	5.91424	15.1993	8.6829	7.58777
TRINITY_DN100269_c1_g2	0.622697	1.71347	0.7894	1.98307	0	1.8993	2.84106	1.40758	4.14378	0.742439	2.58653	3.02541	5.46336	2.94563	6.96646	1.35004	1.43165	1.18158	2.27599	0	0
TRINITY_DN100269_c1_g3	0	0	0.7894	0	0	0	0	1.40758	1.38126	2.22732	1.29326	2.01694	0.91056	0.736407	0	0	0	0	0	0	1.01596
TRINITY_DN100269_c1_g4	0	0	1.5788	2.64409	0	0.949652	0.947019	1.40758	1.38126	1.48488	0	0	0	0	0	0	1.43165	1.77237	0	1.41969	2.03192
TRINITY_DN100269_c1_g5	2.49079	5.14041	2.3682	1.32205	2.42336	6.64756	5.68211	8.4455	6.9063	0.742439	3.87979	6.05081	2.73168	5.15485	6.96646	2.70008	2.8633	2.36315	1.138	2.83937	3.04788
TRINITY_DN10027_c0_g1	49.8157	51.4041	50.5216	45.6106	33.927	24.6909	3.78807	11.2607	23.4814	53.4556	67.2498	27.2287	19.1217	18.4102	18.1128	51.9765	31.4963	53.7618	12.518	45.43	46.7341
TRINITY_DN10027_c0_g2	3.11348	1.71347	4.7364	1.32205	1.21168	8.54686	8.52317	15.4834	6.9063	6.68195	2.58653	12.1016	7.28448	10.3097	12.5396	3.3751	10.0216	10.0434	6.82798	0	3.04788
TRINITY_DN10027_c0_g3	2.49079	5.14041	6.3152	1.98307	2.42336	2.84895	6.62913	4.22275	8.28756	7.42439	2.58653	3.02541	4.5528	2.94563	6.96646	6.07517	5.7266	2.95394	5.68998	0	2.03192
TRINITY_DN10027_c1_g1	929.677	950.957	974.93	1120.41	1059.02	1083.55	962.167	898.051	948.919	844.14	844.522	764.434	823.142	831.41	939.059	899.799	727.259	877.922	916.062	1005.14	971.312
TRINITY_DN10027_c1_g2	11.8312	25.702	18.9456	12.5594	9.69344	9.49652	10.4172	11.2607	5.52504	11.879	24.572	2.01694	6.37392	7.36407	12.5396	18.9005	4.29495	18.3144	18.2079	9.9378	19.3032
TRINITY_DN10027_c2_g1	5.60427	3.42694	9.4728	3.30511	3.63504	0.949652	3.78807	2.81517	0	4.45463	9.05285	3.02541	2.73168	0	2.78658	4.05012	2.8633	1.18158	2.27599	9.9378	7.11172
TRINITY_DN10027_c3_g1	0.622697	0	1.5788	0.661023	2.42336	0	0	2.81517	1.38126	0	2.58653	0	0	0.736407	0	0.675019	0	1.18158	0	2.83937	2.03192
TRINITY_DN10027_c4_g1	2.49079	5.14041	6.3152	0	3.63504	2.84895	3.78807	4.22275	5.52504	0.742439	0	6.05081	6.37392	3.68203	1.39329	1.35004	4.29495	2.95394	3.41399	1.41969	2.03192
TRINITY_DN10027_c5_g1	49.8157	53.1175	46.5746	46.2716	31.5037	43.684	38.8278	30.9668	38.6753	47.5161	46.5575	42.3557	29.1379	26.5106	47.3719	49.9514	51.5394	62.0328	38.6919	46.8496	45.7182
TRINITY_DN10027_c6_g1	3.11348	0	0.7894	0.661023	0	7.59721	5.68211	0	0	0.742439	1.29326	1.00847	2.73168	2.94563	9.75304	1.35004	4.29495	1.18158	0	0	1.01596
TRINITY_DN100270_c0_g1	0	1.71347	0.7894	0	0	1.8993	0	1.40758	2.76252	0	1.29326	1.00847	0	1.47281	1.39329	0	0	0.590789	0	0	0
TRINITY_DN100272_c0_g1	0	1.71347	0	1.32205	2.42336	1.8993	1.89404	0	1.38126	0	0	0	1.82112	0	0	0	1.43165	0	3.41399	1.41969	0
TRINITY_DN100275_c0_g1	0	0	0	0	0	0	0	0	0	0	0	0	0	0	0	0	0	0.590789	0	0	0
TRINITY_DN100279_c0_g1	0	0	0	0	0	0	0	0	0	0	0	0	0	0	0	0	0	0	0	0	0
TRINITY_DN10028_c0_g1	76.0366	65.5054	79.7693	86.5426	86.0326	104.936	64.0997	81.9067	88.6202	73.7712	83.5898	77.1266	103.791	87.5994	97.5652	70.4201	102.075	96.1153	59.6422	51.2312	71.908
TRINITY_DN10028_c0_g2	0.622697	1.71347	0	0	0	0	0	0	1.38126	0	0	0	0	0	0	0	0	0	0	1.41969	0
TRINITY_DN10028_c0_g3	72.8555	71.9657	63.9414	89.8991	112.686	124.404	2.84106	1.40758	1.38126	5.19707	0	2.01694	161.169	142.863	200.634	0.675019	0	1.18158	64.8658	58.2071	44.7022
TRINITY_DN10028_c1_g1	15.5674	11.9943	18.9456	13.2205	18.1752	12.3455	12.3112	14.0758	12.4313	14.8488	23.2788	10.0847	6.37392	18.4102	2.78658	14.8504	7.15825	9.45262	6.82798	17.0362	24.383
TRINITY_DN10028_c1_g2	120.18	87.3869	124.725	117.001	127.226	160.491	122.165	146.389	135.364	112.851	148.725	191.609	163.901	108.252	133.756	137.704	167.503	157.15	102.42	127.772	125.979
TRINITY_DN10028_c1_g3	47.3249	35.9828	54.4686	56.8479	38.7738	13.2951	9.47019	5.63033	8.28756	23.758	23.2788	8.06775	15.4795	16.9374	11.1463	35.776	5.7266	20.6776	22.7599	46.8496	52.8299
TRINITY_DN10028_c2_g1	20.549	29.129	26.8396	21.1527	31.5037	18.993	16.0993	28.1517	19.3376	26.7278	19.399	11.0932	27.3168	17.6738	19.5061	34.426	20.0431	18.3144	9.10397	21.2953	23.3671
TRINITY_DN10028_c2_g2	49.6377	64.0767	52.4213	52.1654	53.7457	82.8349	78.0359	66.7534	55.7606	44.7012	63.7275	62.692	91.9848	65.8547	74.5475	40.644	72.8328	40.0091	72.3134	79.5153	41.1948
TRINITY_DN10028_c3_g1	371.736	363.411	422.431	413.018	409.345	365.662	308.716	282.961	320.589	325.327	329.549	286.447	392.548	388.556	407.015	350.485	290.461	395.093	293.633	343.554	412.515
TRINITY_DN10028_c4_g1	0.622697	1.71347	5.5258	2.64409	1.21168	4.74826	7.57615	1.40758	9.66882	1.48488	3.87979	8.06775	12.7478	5.89125	4.17987	4.05012	12.8849	1.18158	9.10397	5.67874	3.04788
TRINITY_DN10028_c4_g2	1.86809	3.42694	1.5788	1.32205	3.63504	0.949652	0	2.81517	1.38126	0.742439	0	3.02541	0	1.47281	2.78658	0.675019	4.29495	3.54473	0	0	3.04788
TRINITY_DN10028_c5_g1	0	0	3.1576	2.64409	0	0	0.947019	0	0	1.48488	2.58653	1.00847	2.73168	0.736407	1.39329	2.02506	0	1.77237	0	0	0
TRINITY_DN100282_c1_g1	0	0	0	0	0	0	0	0	0	0	0	0	0	0	0	0	0	0	0	1.41969	0
TRINITY_DN100283_c0_g1	1.86809	0	0.7894	0	0	0.949652	0	0	0	0	0	0	0	0	0	0	1.43165	1.77237	0	0	0
TRINITY_DN100283_c0_g2	0	0	0.7894	1.32205	0	0.949652	0.947019	1.40758	1.38126	0.742439	3.87979	1.00847	1.82112	0	0	0	0	1.18158	0	1.41969	2.03192
TRINITY_DN100283_c1_g1	1.24539	0	0.7894	1.32205	6.0584	1.8993	0	2.81517	1.38126	2.22732	2.58653	1.00847	1.82112	0.736407	1.39329	1.35004	2.8633	2.36315	5.68998	0	0
TRINITY_DN100284_c0_g1	0.622697	0	0	0	1.21168	0	1.89404	0	2.76252	0.742439	0	0	0.91056	0.736407	1.39329	2.02506	0	0.590789	1.138	0	0
TRINITY_DN100285_c0_g1	0	0	0	0.661023	0	0	0.947019	0	0	0	0	0	0	1.47281	0	0	0	0	0	0	0
TRINITY_DN100286_c0_g1	3.11348	0	3.1576	0.661023	0	0.949652	2.84106	5.63033	4.14378	0	0	5.04235	3.64224	4.41844	0	0	2.8633	0	4.55198	1.41969	4.06384
TRINITY_DN100286_c0_g2	0	1.71347	0.7894	0.661023	0	0	0.947019	1.40758	1.38126	1.48488	0	0	0	0.736407	0	0.675019	0	0.590789	2.27599	1.41969	1.01596
TRINITY_DN100286_c1_g1	0.622697	1.71347	0.7894	2.64409	0	3.79861	0.947019	1.40758	1.38126	0.742439	1.29326	0	0	0	0	1.35004	0	1.18158	0	1.41969	1.01596
TRINITY_DN10029_c0_g1	16.0788	36.4997	5.94635	4.18263	25.0806	40.7022	30.4851	2.96883	55.071	3.13186	4.67608	38.7111	2.74361	16.1304	54.5669	14.9892	3.0196	3.3822	45.3964	28.5306	21.3355
TRINITY_DN10029_c0_g2	2.49079	1.71347	0	1.98307	0	0.949652	3.78807	1.40758	0	0	1.29326	2.01694	0	1.47281	1.39329	0.675019	1.43165	0	1.138	0	1.01596
TRINITY_DN10029_c0_g3	165.019	142.213	167.347	165.911	152.672	128.198	128.828	137.938	132.596	182.663	191.426	132.105	118.368	159.794	203.413	141.749	157.476	191.409	99.002	137.712	142.229
TRINITY_DN10029_c1_g1	9.96315	5.14041	7.894	5.9492	4.84672	6.64756	10.4172	1.40758	6.9063	6.68195	6.46632	7.05928	2.73168	5.15485	1.39329	11.4753	2.8633	12.9973	10.242	0	10.1596
TRINITY_DN10029_c2_g1	14.322	17.1347	7.894	7.93227	12.1168	9.49652	5.68211	0	5.52504	3.71219	2.58653	9.07622	0.91056	0	0	4.72514	1.43165	7.08946	9.10397	7.09843	14.2234
TRINITY_DN10029_c3_g1	0.622697	1.71347	2.3682	1.32205	1.21168	0	0	0	1.38126	0	0	0	0	0	0	0	0	0	1.138	0	0
TRINITY_DN10029_c4_g1	1.24539	0	4.7364	1.32205	1.21168	1.8993	2.84106	2.81517	0	5.93951	2.58653	5.04235	1.82112	3.68203	1.39329	0.675019	4.29495	1.77237	5.68998	2.83937	1.01596
TRINITY_DN100293_c0_g1	3.11348	5.14041	1.5788	0.661023	1.21168	3.79861	4.73509	2.81517	4.14378	1.48488	0	4.03388	0.91056	1.47281	0	3.3751	2.8633	2.36315	3.41399	0	2.03192
TRINITY_DN100297_c0_g1	6.84966	1.71347	6.3152	1.32205	6.0584	0	2.84106	4.22275	5.52504	3.71219	5.17306	0	2.73168	4.41844	4.17987	6.75019	4.29495	9.45262	1.138	11.3575	5.0798
TRINITY_DN100297_c1_g1	0	0	0	0	1.21168	0.949652	0	0	0	0	1.29326	0	0	0	0	0	0	0	0	0	0
TRINITY_DN100297_c1_g2	0.622697	0	0	0	0	0	0.947019	1.40758	0	0	0	0	0.91056	0	0	0	0	0.590789	1.138	0	0
TRINITY_DN100297_c2_g1	0.622697	0	0	0	0	0	0	0	1.38126	0	0	0	0	0	1.39329	0	0	0	0	1.41969	0
TRINITY_DN100298_c0_g1	0	0	0	0.661023	0	0	0	0	0	0	0	0	0	0	0	0.675019	0	0	0	0	0
TRINITY_DN100299_c0_g1	0	0	0.7894	0	0	0	0	0	0	0	0	0	0	0	0	0	0	0	0	0	0
TRINITY_DN1003_c0_g1	93.0218	90.1269	72.861	51.3032	89.382	40.1655	206.411	70.361	55.822	95.4897	152.024	57.2507	39.1849	102.011	72.8236	135.434	64.5211	103.331	81.6061	61.3694	82.0199
TRINITY_DN1003_c0_g2	1.24539	3.42694	0.7894	5.28818	3.63504	0.949652	2.84106	2.81517	1.38126	0.742439	1.29326	0	1.82112	2.94563	0	1.35004	0	4.13552	0	1.41969	1.01596
TRINITY_DN1003_c0_g3	6.84966	8.56734	7.894	9.25432	7.27008	6.64756	15.1523	7.03792	12.4313	12.6215	23.2788	6.05081	7.28448	5.89125	5.57317	10.1253	8.5899	11.225	15.9319	5.67874	7.11172
TRINITY_DN1003_c0_g4	13.6993	5.14041	9.4728	16.5256	9.69344	0.949652	9.47019	5.63033	1.38126	9.65171	19.399	10.0847	1.82112	3.68203	4.17987	12.1503	5.7266	14.7697	3.41399	17.0362	12.1915
TRINITY_DN1003_c1_g1	4.98157	3.42694	2.3682	1.32205	1.21168	0.949652	0	1.40758	2.76252	2.22732	0	2.01694	0.91056	2.20922	2.78658	0.675019	0	3.54473	1.138	1.41969	2.03192
TRINITY_DN1003_c1_g2	18.6199	13.2219	14.5674	28.0206	15.9048	9.98888	17.7088	4.93521	7.36686	17.5494	14.7727	13.6278	12.7703	12.1106	6.13566	18.2265	0	20.3608	1.67047	10.1746	17.7119
TRINITY_DN10030_c0_g1	0	1.71347	0	0.661023	0	0	0	1.40758	2.76252	0	0	1.00847	1.82112	0	1.39329	0	0	1.18158	0	0	1.01596
TRINITY_DN10030_c0_g2	6.6628	11.6671	9.21438	13.5028	10.6076	6.10585	21.1872	10.9535	5.92061	7.22185	12.5798	6.8667	10.7333	8.59581	4.47913	7.87926	6.1366	5.17205	9.75577	12.4286	8.89419
TRINITY_DN100300_c0_g1	1.86809	0	3.947	0	0	1.8993	0	0	0	0.742439	1.29326	0	0.91056	0.736407	0	0.675019	1.43165	0.590789	2.27599	0	0
TRINITY_DN100300_c0_g2	3.73618	0	2.3682	3.96614	3.63504	5.69791	1.89404	5.63033	4.14378	0.742439	0	5.04235	7.28448	6.62766	4.17987	1.35004	4.29495	2.36315	2.27599	1.41969	3.04788
TRINITY_DN100302_c0_g1	0	0	0	0	0	0	0	0	0	0.742439	0	0	0	0	0	0.675019	0	0	0	0	0
TRINITY_DN100303_c0_g1	0	0	0	0	0	0	0	0	0	0	0	0	0	0	0	0	0	0	0	0	0
TRINITY_DN100304_c0_g1	3.73618	3.42694	2.3682	1.98307	4.84672	4.74826	5.68211	0	4.14378	1.48488	2.58653	4.03388	2.73168	2.94563	1.39329	4.05012	1.43165	2.95394	3.41399	1.41969	1.01596
TRINITY_DN100304_c1_g1	2.49079	1.71347	3.947	1.32205	1.21168	1.8993	0.947019	4.22275	0	1.48488	2.58653	1.00847	5.46336	1.47281	1.39329	3.3751	2.8633	2.36315	2.27599	4.25906	2.03192
TRINITY_DN100306_c0_g1	5.60427	1.71347	3.1576	1.32205	2.42336	2.84895	0.947019	2.81517	2.76252	4.45463	1.29326	5.04235	3.64224	1.47281	1.39329	0.675019	4.29495	1.18158	3.41399	0	3.04788
TRINITY_DN100308_c0_g1	0	0	0	0	0	0	0	1.40758	0	0.742439	0	0	0	0	0	0.675019	1.43165	0	0	0	0
TRINITY_DN100309_c0_g1	0	0	0	0	0	0	0	0	0	0	0	0	0	0	0	0	0	0	0	0	0
TRINITY_DN10031_c0_g1	58.0232	88.7015	66.5881	64.1879	93.8893	90.0259	48.3018	73.1731	60.9662	29.857	45.6658	47.4794	65.1977	87.3986	75.0573	45.3495	80.0411	44.6194	98.2256	87.7272	70.9867
TRINITY_DN10031_c1_g1	10.6343	20.6558	18.9147	17.9293	10.8608	23.85	25.4656	26.8665	13.7565	17.0067	22.0862	23.1006	32.647	33.0257	27.8815	14.2403	25.8877	14.1213	26.0676	15.6881	18.213
TRINITY_DN10031_c2_g1	1.24539	1.71347	5.5258	2.64409	0	3.79861	0	0	0	0	0	0	5.46336	0.736407	0	0.675019	0	0	5.68998	0	10.1596
TRINITY_DN10031_c3_g1	73.4511	75.3648	66.2851	73.3465	85.9976	61.7046	46.3868	46.4331	45.5648	79.4117	77.5673	55.4454	35.4987	66.9883	57.1039	73.55	57.6897	60.2382	85.3182	87.9881	73.1221
TRINITY_DN100316_c0_g1	1.86809	0	1.5788	1.32205	2.42336	0.949652	1.89404	0	4.14378	0.742439	0	2.01694	2.73168	2.20922	0	0	0	0.590789	3.41399	0	3.04788
TRINITY_DN100316_c0_g2	0.622697	1.71347	1.5788	3.30511	0	0	0.947019	1.40758	0	1.48488	1.29326	0	3.64224	1.47281	0	0	1.43165	0.590789	3.41399	1.41969	1.01596
TRINITY_DN100317_c0_g1	0	0	0.7894	0	0	0.949652	0	0	0	0.742439	0	0	0	0	0	0.675019	0	0	0	0	0
TRINITY_DN100319_c0_g1	0.622697	0	0	0	1.21168	4.74826	0.947019	1.40758	1.38126	0.742439	0	2.01694	4.5528	2.94563	1.39329	0.675019	2.8633	0.590789	2.27599	1.41969	0
TRINITY_DN10032_c0_g1	0	0	0	0	1.21168	0	0.947019	0	0	0.742439	0	0	1.82112	0.736407	0	0	1.43165	0.590789	0	0	0
TRINITY_DN100321_c0_g1	0.622697	0	0.7894	0.661023	0	0	0.947019	0	1.38126	0	0	1.00847	0	0.736407	0	0	0	0	0	0	1.01596
TRINITY_DN100324_c1_g1	0	0	2.3682	0.661023	0	0	0.947019	0	0	2.22732	0	0	0	0.736407	4.17987	1.35004	0	0.590789	0	1.41969	1.01596
TRINITY_DN100326_c0_g1	0	0	0.7894	0	0	0	0	0	0	0	0	0	0	0	1.39329	0	0	0	0	0	0
TRINITY_DN100327_c0_g1	0	0	0	0.661023	1.21168	0.949652	0.947019	0	0	0.742439	0	0	0	0	0	0	1.43165	0	2.27599	0	0
TRINITY_DN10033_c0_g1	8.97729	8.23425	6.06966	11.4358	10.4811	8.21456	10.9224	5.41143	3.98267	4.28144	3.72895	0.96926	12.2522	30.4343	17.4086	9.08285	15.1359	21.3356	0	8.18693	6.83521
TRINITY_DN10033_c1_g1	3.73618	6.85387	3.1576	5.9492	4.84672	15.1944	16.0993	9.85308	17.9564	4.45463	1.29326	14.1186	16.3901	8.10048	6.96646	2.02506	7.15825	1.18158	6.82798	2.83937	2.03192
TRINITY_DN10033_c1_g2	27.3987	25.702	29.2078	34.3732	18.1752	27.5399	36.9337	30.9668	44.2003	24.5005	24.572	40.3388	35.5118	33.8747	25.0792	33.751	38.6546	21.2684	35.2779	26.974	19.3032
TRINITY_DN10033_c1_g3	13.8041	18.9339	11.5306	9.71694	3.74979	19.8036	14.6537	6.53409	5.34324	13.1436	10.6417	7.80229	4.93135	7.97637	3.49333	6.26696	7.75344	6.79233	13.1632	3.29513	7.07422
TRINITY_DN10033_c1_g4	9.26037	8.39564	6.40153	14.139	1.25829	15.7825	9.28394	19.8381	23.3531	4.14053	0.671504	7.29468	11.516	22.7171	22.8795	3.10926	0	2.9885	17.1437	16.3918	7.79729
TRINITY_DN10033_c1_g5	1.24539	0	1.5788	0	0	0.949652	2.84106	1.40758	1.38126	1.48488	6.46632	1.00847	4.5528	2.94563	1.39329	1.35004	0	0.590789	2.27599	2.83937	1.01596
TRINITY_DN10033_c2_g1	0	0	3.04524	1.9125	0	0	1.06859	5.42999	2.66422	0	2.49449	0.972585	1.75632	1.42041	0	0.651	0	0.569767	0	4.80578	1.14638
TRINITY_DN100330_c0_g1	0.622697	5.14041	2.3682	0	1.21168	1.8993	0.947019	0	0	2.22732	1.29326	2.01694	0	0	1.39329	0.675019	1.43165	2.95394	0	1.41969	1.01596
TRINITY_DN100330_c0_g2	3.11348	0	3.1576	0.661023	1.21168	3.79861	1.89404	0	5.52504	2.22732	1.29326	0	0.91056	0	1.39329	0.675019	5.7266	0.590789	0	4.25906	0
TRINITY_DN100335_c0_g1	1.24539	1.71347	0	1.32205	0	0.949652	0	5.63033	0	2.22732	1.29326	1.00847	0	0.736407	0	0.675019	1.43165	0.590789	1.138	1.41969	1.01596
TRINITY_DN100336_c0_g1	0	0	0	0.661023	0	1.8993	0.947019	1.40758	0	0	2.58653	2.01694	2.73168	0	4.17987	0.675019	1.43165	0.590789	0	0	0
TRINITY_DN100336_c0_g2	0	0	0	0	0	0.949652	0	0	0	0	0	1.00847	0	0.736407	0	0	1.43165	0	0	1.41969	0
TRINITY_DN100336_c0_g3	0	0	0	0.661023	0	0.949652	0	0	4.14378	0	0	2.01694	0.91056	2.20922	4.17987	0	0	0	1.138	0	1.01596
TRINITY_DN100336_c0_g4	11.7064	3.34476	10.9731	8.69598	5.78372	7.96717	6.46712	14.6309	14.3574	6.02542	6.74323	8.51921	8.62981	12.134	11.1717	7.09629	16.1313	4.87736	13.811	8.91251	4.84947
TRINITY_DN100336_c0_g5	2.49079	1.71347	0	0.661023	3.63504	1.8993	1.89404	4.22275	4.14378	1.48488	0	3.02541	1.82112	2.94563	0	3.3751	4.29495	3.54473	2.27599	0	1.01596
TRINITY_DN100336_c0_g6	1.86809	10.2808	4.7364	1.32205	0	1.8993	2.84106	8.4455	4.14378	6.68195	3.87979	5.04235	8.19504	7.36407	6.96646	2.70008	0	2.95394	0	4.25906	2.03192
TRINITY_DN100339_c0_g1	3.73618	1.71347	10.2622	3.30511	3.63504	18.993	5.68211	5.63033	2.76252	5.19707	0	14.1186	3.64224	8.10048	11.1463	0.675019	1.43165	10.0434	1.138	2.83937	3.04788
TRINITY_DN100339_c5_g1	1.24539	0	0.7894	0.661023	0	0	0.947019	0	1.38126	0.742439	3.87979	2.01694	2.73168	0.736407	0	2.02506	1.43165	0.590789	0	4.25906	1.01596
TRINITY_DN10034_c1_g1	55.42	37.6963	35.523	44.9495	38.7738	40.835	43.5629	40.8199	37.294	51.2283	54.3171	61.5166	35.5118	41.9752	50.1585	58.0517	45.8128	59.6697	31.8639	48.2693	43.6863
TRINITY_DN10034_c2_g1	345.187	301.463	356.934	391.721	399.558	276.588	273.235	243.816	290.162	385.756	411.269	315.137	233.297	231.896	229.132	430.837	225.474	411.269	216.664	305.52	396.517
TRINITY_DN10034_c2_g2	9.34045	6.85387	10.2622	5.9492	8.48176	20.8923	20.8344	25.3365	31.769	8.16683	10.3461	20.1694	32.7801	22.0922	15.3262	4.05012	22.9064	5.90789	27.3119	2.83937	4.06384
TRINITY_DN10034_c3_g1	4.35888	3.42694	0	5.28818	0	11.3958	12.3112	19.7062	23.4814	5.19707	7.75959	18.1524	19.1217	20.6194	9.75304	5.40016	12.8849	2.95394	10.242	1.41969	6.09576
TRINITY_DN10034_c4_g1	6.84966	3.42694	3.947	4.62716	6.0584	8.54686	7.57615	8.4455	4.14378	2.22732	9.05285	8.06775	10.9267	8.83688	5.57317	4.05012	5.7266	6.49867	5.68998	2.83937	1.01596
TRINITY_DN100341_c0_g1	4.35888	10.2808	6.3152	3.30511	2.42336	1.8993	1.89404	1.40758	2.76252	5.19707	1.29326	2.01694	3.64224	2.94563	4.17987	4.72514	5.7266	2.95394	5.68998	4.25906	4.06384
TRINITY_DN100343_c0_g1	3.11348	3.42694	0	3.96614	0	0	0.947019	1.40758	2.76252	2.22732	0	0	1.82112	0.736407	1.39329	2.70008	0	1.77237	0	2.83937	3.04788
TRINITY_DN100348_c0_g1	0	1.71347	0	0.661023	1.21168	0	0.947019	1.40758	0	0	0	0	0	0	0	0	0	1.18158	0	0	0
TRINITY_DN10035_c0_g1	39.882	23.1192	28.4001	39.5278	10.6189	50.9384	16.8837	0	15.7365	11.7118	2.26677	7.95417	55.0614	27.3384	15.8736	15.7419	5.01865	4.65977	56.326	14.6793	29.3819
TRINITY_DN100352_c0_g1	3.11348	0	1.5788	0.661023	2.42336	0.949652	6.62913	7.03792	5.52504	2.22732	0	3.02541	0	0	2.78658	1.35004	2.8633	0	3.41399	0	2.03192
TRINITY_DN100355_c0_g1	1.86809	0	0.7894	0.661023	0	2.84895	1.89404	0	2.76252	0	1.29326	0	1.82112	0.736407	0	0	0	1.77237	0	1.41969	2.03192
TRINITY_DN100356_c0_g1	11.2085	11.9943	10.2622	5.28818	13.3285	16.1441	4.73509	9.85308	9.66882	16.3337	15.5192	12.1016	17.3006	5.15485	16.7195	8.77525	12.8849	14.1789	3.41399	11.3575	14.2234
TRINITY_DN100356_c0_g2	25.3617	32.5752	33.7875	32.4093	27.8852	17.1039	27.4798	21.1263	24.8774	27.4865	20.7045	25.2267	28.2441	21.3685	18.1235	31.7447	12.8925	47.2911	15.9414	32.6721	33.5465
TRINITY_DN100357_c0_g1	4.68274	4.83205	6.67841	9.32054	3.41698	6.17613	3.56084	1.32315	7.79041	9.07272	7.29411	2.62346	5.99156	4.84562	3.62455	9.5179	4.03731	3.88744	8.55784	6.67261	13.2147
TRINITY_DN100357_c0_g2	5.60427	10.2808	3.1576	3.30511	7.27008	15.1944	12.3112	14.0758	16.5751	8.90927	9.05285	23.1948	14.569	11.0461	9.75304	2.70008	15.7482	4.72631	11.38	4.25906	2.03192
TRINITY_DN100358_c1_g1	0	0	0	0	0	0	0	0	0	0	1.29326	0	0	0	0	0	0	0	0	0	1.01596
TRINITY_DN100359_c0_g1	0.622697	0	0	0	0	0	0	1.40758	0	0	0	0	0	0	1.39329	0	0	1.18158	0	0	0
TRINITY_DN10036_c0_g1	3584.86	4011.23	3716.49	3252.23	4244.51	3929.66	3588.25	3703.35	3526.36	3223.67	3719.43	3652.68	2761.73	3486.89	3774.43	3466.22	3925.59	2997.07	4870.62	3835.99	3828.14
TRINITY_DN100360_c0_g1	4.35888	3.42694	1.5788	0.661023	1.21168	0	0.947019	1.40758	1.38126	1.48488	2.58653	1.00847	2.73168	1.47281	1.39329	2.02506	0	1.77237	2.27599	5.67874	0
TRINITY_DN100361_c0_g1	0	0	0.7894	0	2.42336	0	0	0	0	0	0	2.01694	0.91056	0.736407	0	0.675019	0	2.36315	1.138	0	0
TRINITY_DN100361_c1_g1	1.24539	0	0	1.98307	1.21168	0	0	0	0	0.742439	1.29326	0	0.91056	0	0	0	0	0	0	0	2.03192
TRINITY_DN100362_c0_g1	0	1.71347	2.3682	0	1.21168	0.949652	0.947019	0	1.38126	1.48488	0	0	0	1.47281	0	0.675019	0	0.590789	0	0	1.01596
TRINITY_DN100364_c2_g1	9.34045	1.71347	5.5258	4.62716	1.21168	7.59721	2.84106	1.40758	5.52504	8.90927	7.75959	7.05928	7.28448	4.41844	8.35975	3.3751	5.7266	5.3171	5.68998	7.09843	4.06384
TRINITY_DN100367_c0_g1	0	1.71347	1.5788	0	0	0	0.947019	1.40758	0	0.742439	0	0	0	0.736407	1.39329	0	0	0.590789	1.138	0	0
TRINITY_DN100368_c1_g1	0.622697	0	1.5788	1.32205	1.21168	0	0.947019	1.40758	2.76252	0.742439	0	3.02541	0.91056	0	2.78658	0.675019	0	2.95394	1.138	0	0
TRINITY_DN100369_c0_g1	3.73618	0	0.7894	0	4.84672	0	0	2.81517	2.76252	0.742439	2.58653	4.03388	0	0.736407	2.78658	0.675019	1.43165	1.77237	0	2.83937	1.01596
TRINITY_DN10037_c0_g1	3.73618	5.14041	7.1046	6.61023	8.48176	3.79861	3.78807	5.63033	8.28756	5.93951	11.6394	9.07622	4.5528	3.68203	4.17987	9.45027	2.8633	5.90789	2.27599	4.25906	3.04788
TRINITY_DN10037_c2_g1	1.86809	1.71347	1.5788	0.661023	0	3.79861	4.73509	4.22275	0	1.48488	1.29326	4.03388	3.64224	3.68203	0	2.02506	4.29495	0	1.138	0	3.04788
TRINITY_DN100370_c0_g1	0	0	1.5788	0.661023	0	0.949652	0	0	0	0.742439	0	1.00847	0	0	2.78658	0	0	0	0	0	0
TRINITY_DN100371_c0_g1	0	0	0.7894	0.661023	0	1.8993	0	0	0	0	0	1.00847	0	0	0	0	0	0	0	0	0
TRINITY_DN100373_c0_g1	0	3.42694	0	0	0	0.949652	0.947019	1.40758	1.38126	0.742439	0	0	2.73168	1.47281	0	0	0	0	2.27599	0	0
TRINITY_DN100374_c0_g1	2.49079	1.71347	3.1576	1.32205	3.63504	0.949652	0	1.40758	0	2.22732	6.46632	2.01694	1.82112	0.736407	1.39329	2.70008	0	4.13552	2.27599	2.83937	1.01596
TRINITY_DN100375_c0_g1	0.622697	1.71347	1.5788	1.98307	1.21168	0	0	0	0	0	0	0	1.82112	0	1.39329	0	1.43165	2.95394	0	1.41969	2.03192
TRINITY_DN10038_c0_g1	348.88	361.387	334.972	354.543	389.524	294.491	264.747	341.071	278.019	382.759	413.15	310.415	278.561	322.094	306.354	367.396	322.63	310.351	373.583	332.239	372.981
TRINITY_DN10038_c1_g1	0.622697	6.85387	1.5788	1.98307	1.21168	0.949652	1.89404	2.81517	0	2.96976	2.58653	1.00847	0	0.736407	1.39329	4.05012	4.29495	1.18158	0	0	0
TRINITY_DN100382_c0_g1	5.60427	6.85387	9.4728	3.96614	2.42336	2.84895	0.947019	1.40758	0	6.68195	2.58653	5.04235	0.91056	2.94563	2.78658	3.3751	0	7.08946	3.41399	2.83937	8.12768
TRINITY_DN100384_c0_g1	1.86809	1.71347	0.7894	0	0	0	0	1.40758	2.76252	1.48488	1.29326	0	0	0.736407	0	2.70008	0	1.77237	0	1.41969	3.04788
TRINITY_DN100388_c0_g1	1.86809	1.71347	0.7894	1.98307	0	0.949652	0.947019	0	0	0	0	1.00847	1.82112	1.47281	0	0	0	1.18158	0	4.25906	1.01596
TRINITY_DN100389_c0_g1	0	0	0	0	0	0	0.947019	0	0	0.742439	0	0	0	0.736407	1.39329	0	0	1.77237	0	0	0
TRINITY_DN10039_c0_g1	48.5703	51.4041	46.5746	55.5259	50.8906	53.1805	52.086	40.8199	46.9628	60.1376	29.7451	34.2879	48.2597	33.8747	26.4725	46.5763	58.6977	36.6289	47.7958	44.0103	38.6065
TRINITY_DN10039_c1_g1	54.0561	119.533	16.7145	80.3472	28.3097	13.1739	17.2861	19.5265	25.2123	19.5147	10.3867	22.0893	7.31305	47.0101	16.2764	22.1782	17.7698	52.0295	11.6323	17.6213	21.5116
TRINITY_DN10039_c1_g2	1.24539	1.71347	0.7894	0.661023	0	2.84895	1.89404	1.40758	1.38126	1.48488	1.29326	4.03388	1.82112	1.47281	0	1.35004	1.43165	0.590789	3.41399	0	1.01596
TRINITY_DN10039_c1_g3	12.4539	6.85387	7.894	7.27125	7.27008	12.3455	9.47019	7.03792	11.0501	12.6215	2.58653	12.1016	8.19504	8.83688	8.35975	6.07517	7.15825	12.4066	9.10397	9.9378	12.1915
TRINITY_DN10039_c1_g4	1.24539	1.71347	1.5788	1.32205	3.63504	2.84895	0	2.81517	1.38126	1.48488	1.29326	0	4.5528	5.89125	8.35975	4.05012	2.8633	4.13552	0	1.41969	4.06384
TRINITY_DN10039_c1_g5	8.09506	6.85387	8.6834	11.2374	7.27008	12.3455	8.52317	4.22275	4.14378	4.45463	7.75959	5.04235	4.5528	4.41844	5.57317	12.1503	4.29495	8.27104	11.38	11.3575	11.1756
TRINITY_DN10039_c2_g1	12.5589	4.80228	8.22358	8.91395	10.8012	13.7127	2.60037	3.70216	7.35656	13.4763	11.4109	13.2956	12.4189	14.893	6.54738	9.54266	6.51001	25.054	5.15152	8.60216	10.8708
TRINITY_DN10039_c3_g1	5.60427	5.14041	3.947	3.30511	6.0584	4.74826	13.2583	2.81517	2.76252	5.19707	3.87979	5.04235	3.64224	4.41844	4.17987	4.72514	2.8633	4.13552	5.68998	1.41969	1.01596
TRINITY_DN10039_c5_g1	1.86809	0	0.7894	0	1.21168	0	0	1.40758	0	0.742439	0	0	0.91056	1.47281	0	2.70008	0	2.36315	0	1.41969	0
TRINITY_DN10039_c6_g1	3.11348	6.85387	7.894	5.28818	7.27008	3.79861	0	2.81517	8.28756	2.96976	3.87979	7.05928	0.91056	3.68203	2.78658	7.42521	4.29495	4.13552	3.41399	4.25906	6.09576
TRINITY_DN10039_c7_g1	0	0	0	0	0	0	1.89404	0	0	0	0	1.00847	0	0	0	0.675019	0	0.590789	0	0	0
TRINITY_DN100390_c0_g1	0.622697	0	0.7894	0	2.42336	0	0	0	0	0	0	1.00847	1.82112	0.736407	0	0.675019	0	1.18158	0	0	0
TRINITY_DN100393_c0_g1	0	0	0	0.661023	0	0	0	0	0	0	0	0	0	0	0	0	0	0.590789	0	0	0
TRINITY_DN100394_c0_g1	1.86809	1.71347	0.7894	1.32205	1.21168	0	0.947019	0	1.38126	0	6.46632	1.00847	0	0	1.39329	0.675019	0	0.590789	0	1.41969	1.01596
TRINITY_DN100395_c0_g1	0.622697	0	1.5788	0.661023	1.21168	3.79861	0.947019	2.81517	0	0	0	2.01694	0.91056	0.736407	2.78658	0	1.43165	2.36315	1.138	0	1.01596
TRINITY_DN100398_c0_g1	1.86809	0	0.7894	0.661023	0	0	0	0	0	0	0	0	0.91056	0	0	1.35004	0	0	0	0	0
TRINITY_DN100399_c0_g1	1.24539	0	0.7894	0.661023	1.21168	0.949652	0.947019	0	0	1.48488	0	0	2.73168	0.736407	1.39329	0.675019	4.29495	0	0	0	0
TRINITY_DN1004_c0_g1	4386.27	4622.94	4418.27	4147.92	4999.39	6146.15	4704.79	4438.11	4222.51	3649.09	3918.59	4845.69	3754.24	4283.68	4359.61	3835.46	4856.16	3384.04	6142.9	4589.85	4755.71
TRINITY_DN10040_c0_g1	140.118	155.826	126.95	154.085	126.961	97.8025	109.527	111.952	84.6532	129.034	134.15	98.7184	133.555	115.014	121.221	137.606	116.321	103.707	149.153	111.325	130.289
TRINITY_DN100405_c0_g1	1.86809	5.14041	2.3682	1.98307	3.63504	0.949652	2.84106	7.03792	2.76252	0	1.29326	9.07622	2.73168	2.94563	6.96646	0.675019	1.43165	7.68025	2.27599	4.25906	1.01596
TRINITY_DN10041_c0_g1	6.22697	8.56734	3.1576	4.62716	3.63504	12.3455	14.2053	8.4455	8.28756	3.71219	5.17306	6.05081	13.6584	8.10048	4.17987	3.3751	20.0431	8.86183	19.3459	1.41969	7.11172
TRINITY_DN10041_c1_g1	4.35888	1.71347	10.2622	3.96614	7.27008	11.3958	16.0993	12.6683	11.0501	5.93951	5.17306	11.0932	17.3006	14.7281	19.5061	6.75019	15.7482	5.90789	15.9319	4.25906	2.03192
TRINITY_DN10041_c1_g2	3.73618	5.14041	0.7894	0.661023	2.42336	1.8993	5.68211	0	4.14378	2.22732	3.87979	5.04235	1.82112	2.20922	2.78658	2.02506	2.8633	4.72631	2.27599	0	9.14364
TRINITY_DN10041_c2_g1	0.622697	1.71347	0	1.32205	1.21168	0.949652	0	0	1.38126	0.742439	0	1.00847	1.82112	1.47281	1.39329	1.35004	0	0	3.41399	4.25906	1.01596
TRINITY_DN100410_c0_g1	28.0213	20.5616	25.2608	22.4748	12.1168	15.1944	0	0	0	0	0	0	0	0	0	0	0	0	22.7599	12.7772	22.3511
TRINITY_DN100412_c0_g1	1.24539	0	3.947	0.661023	1.21168	0.949652	0	1.40758	2.76252	5.93951	1.29326	0	0.91056	0	0	1.35004	4.29495	2.36315	0	1.41969	3.04788
TRINITY_DN100412_c0_g2	6.22697	3.42694	7.1046	9.25432	6.0584	1.8993	4.73509	0	1.38126	8.16683	15.5192	2.01694	1.82112	2.20922	4.17987	10.8003	4.29495	11.225	5.68998	7.09843	8.12768
TRINITY_DN100412_c0_g3	231.3	192.482	221.024	221.369	213.289	256.117	309.069	279.913	337.295	253.51	221.212	272.023	346.893	344.054	364.869	282.484	269.605	265.056	237.686	216.05	178.358
TRINITY_DN100412_c0_g4	0	0	0	0	0	0	0	0	0	0	1.29326	0	0	0	1.39329	0	0	0	0	1.41969	0
TRINITY_DN100412_c0_g5	0	1.71347	0.7894	0	1.21168	0	0.947019	1.40758	1.38126	2.22732	0	2.01694	0	0	2.78658	0	0	0	0	0	1.01596
TRINITY_DN100412_c1_g1	0.622697	0	0	1.32205	2.42336	0	0	0	0	0.742439	1.29326	0	0.91056	0.736407	0	0	0	0	0	0	0
TRINITY_DN100415_c0_g1	0	0	0	0	0	0	0	0	0	0	0	0	0	0	0	0	1.43165	0	0	0	0
TRINITY_DN100415_c1_g1	1.24539	0	0	0	0	0	1.89404	0	0	0.742439	0	0	0	0	0	0	0	0	0	1.41969	0
TRINITY_DN100415_c2_g1	1.86809	0	0.7894	1.98307	2.42336	1.8993	0	1.40758	0	1.48488	1.29326	0	5.46336	2.94563	2.78658	0.675019	2.8633	2.36315	0	1.41969	0
TRINITY_DN100415_c3_g1	0	0	0	0	0	0	0	0	0	0	0	0	0	0	0	0	0	0	0	0	0
TRINITY_DN100417_c0_g1	0	0	0	0	0	0	0	0	0	0	0	1.00847	0	0	0	0	1.43165	0	0	0	1.01596
TRINITY_DN10042_c0_g1	1.33799	1.47343	2.03644	2.47963	0	1.02026	0	0	0	0	0	0	0	1.3812	1.49688	0	0	0.634713	0	1.52524	1.0915
TRINITY_DN100420_c0_g1	4.98157	6.85387	7.1046	5.9492	7.27008	3.79861	3.78807	2.81517	1.38126	7.42439	2.58653	6.05081	6.37392	2.94563	2.78658	5.40016	1.43165	5.3171	1.138	5.67874	4.06384
TRINITY_DN100422_c0_g1	2.49079	0	0.7894	0.661023	4.84672	1.8993	1.89404	2.81517	2.76252	0.742439	2.58653	1.00847	2.73168	4.41844	2.78658	2.02506	2.8633	1.18158	5.68998	2.83937	1.01596
TRINITY_DN100423_c0_g1	9.38651	13.9078	12.8147	9.96424	7.21782	12.1127	3.8632	11.425	2.81731	5.16531	8.99753	8.1855	7.89796	3.50472	1.61557	12.0517	0.973363	8.22049	3.09484	11.5232	15.3145
TRINITY_DN100423_c1_g1	1.86809	1.71347	2.3682	0	1.21168	3.79861	5.68211	2.81517	5.52504	4.45463	0	2.01694	7.28448	2.20922	5.57317	2.70008	0	1.77237	1.138	4.25906	1.01596
TRINITY_DN100423_c2_g1	0	0	0.881806	0	0	9.62505	1.05788	5.39232	1.32287	0.711054	1.23859	0	0	0.82261	0	0.646484	2.74226	0	0	1.35967	0.973012
TRINITY_DN100424_c0_g1	0	0	0	0	0	3.81857	7.46771	2.82996	4.16556	0.746341	1.30006	8.11016	3.59011	5.18194	2.80123	1.99607	2.87835	0	4.57591	1.42715	1.00142
TRINITY_DN100424_c0_g2	0.622697	3.42694	0.7894	0	3.63504	2.84895	0	0	2.76252	0.742439	0	3.02541	1.82112	2.20922	2.78658	1.35004	1.43165	0.590789	3.41399	1.41969	1.01596
TRINITY_DN100425_c0_g1	0	0	0	0	0	0	0	0	0	0	0	0	0	0	0	0	0	0	0	0	0
TRINITY_DN100425_c0_g2	0.622697	0	0	0	0	0	0	0	0	0	0	0	0	0	0	0	0	0	0	0	0
TRINITY_DN100427_c0_g1	1.24539	0	1.5788	0.661023	0	0	0.947019	0	0	0	0	0	0	1.47281	0	0	0	0	2.27599	0	0
TRINITY_DN100428_c0_g1	0	0	0	0	0	0	1.89404	0	0	2.96976	0	0	0.91056	0	0	0	0	0.590789	0	1.41969	0
TRINITY_DN10043_c0_g1	328.784	347.834	336.284	346.376	401.066	144.347	133.53	153.427	116.026	280.642	305.21	129.084	144.779	159.064	192.274	303.084	138.87	311.346	150.215	391.833	368.793
TRINITY_DN10043_c1_g1	12.4539	18.8482	13.4198	20.4917	21.8102	21.842	13.2583	12.6683	5.52504	31.9249	15.5192	12.1016	10.9267	9.57329	11.1463	24.9757	17.1798	15.9513	6.82798	21.2953	19.3032
TRINITY_DN10043_c1_g2	45.5145	39.4968	48.8314	54.2876	49.7886	50.3951	42.5382	35.2673	37.3764	37.138	27.2186	44.2927	68.3958	30.1603	34.7385	39.8459	34.0438	38.8172	45.6204	36.9934	61.0451
TRINITY_DN10043_c1_g3	123.917	116.516	99.4644	118.984	107.84	80.7204	96.5959	88.6778	103.595	216.792	234.081	154.296	86.5032	74.3771	93.3505	216.006	124.554	232.771	72.8317	130.611	135.123
TRINITY_DN10043_c1_g4	70.3418	85.6708	89.1867	111.694	88.4753	80.7326	76.7113	80.2185	66.3047	96.5148	111.203	69.5986	79.2279	92.7885	98.9402	112.757	80.1659	102.189	63.7347	96.5073	77.2327
TRINITY_DN10043_c4_g1	15.5674	17.1347	11.0516	14.5425	7.27008	15.1944	1.89404	2.81517	2.76252	5.93951	12.9326	6.05081	9.1056	10.3097	12.5396	9.45027	8.5899	6.49867	17.0699	12.7772	15.2394
TRINITY_DN10043_c5_g1	1.24539	5.14041	0.7894	0.661023	1.21168	1.8993	0	2.81517	0	0.742439	1.29326	2.01694	0.91056	0.736407	2.78658	0	5.7266	0.590789	0	0	0
TRINITY_DN10043_c6_g1	1.86809	0	3.947	3.30511	2.42336	0.949652	2.84106	0	1.38126	0.742439	0	0	1.82112	2.20922	1.39329	0	0	2.36315	0	4.25906	0
TRINITY_DN100430_c0_g1	2.49079	0	0	3.30511	2.42336	0	0	0	0	1.48488	0	0	0	2.20922	1.39329	0	1.43165	0.590789	0	0	2.03192
TRINITY_DN100437_c0_g1	0	0	0	0	0	0	0	0	0	0	0	1.00847	0	0	0	0	0	0	2.27599	0	0
TRINITY_DN100439_c1_g1	1.86809	0	1.5788	4.62716	1.21168	1.8993	1.89404	2.81517	0	1.48488	2.58653	0	0.91056	0.736407	0	2.70008	2.8633	1.18158	3.41399	1.41969	1.01596
TRINITY_DN10044_c0_g1	15.9414	9.83843	7.98505	16.9652	3.42504	9.31232	12.7745	32.2792	15.3436	9.58358	6.70203	14.4179	23.0522	25.258	22.2287	26.9364	37.0039	18.7492	21.0332	5.86439	3.95278
TRINITY_DN10044_c1_g1	18.6809	18.8482	12.6304	13.2205	16.9635	28.4895	10.4172	18.2986	22.1002	11.879	14.2259	15.127	14.569	15.4645	20.8994	10.1253	20.0431	17.1329	18.2079	18.4559	14.2234
TRINITY_DN10044_c2_g1	44.2345	33.4284	32.0549	45.6189	19.4496	7.45514	20.405	7.42623	9.4713	31.5254	27.8859	12.2373	9.61274	19.8024	8.82105	37.9214	12.8248	35.7521	4.80317	45.4199	52.5745
TRINITY_DN10044_c2_g2	15.5674	10.2808	8.6834	11.8984	9.69344	6.64756	7.57615	7.03792	8.28756	17.0761	11.6394	12.1016	7.28448	7.36407	5.57317	9.45027	5.7266	12.4066	7.96597	22.715	12.1915
TRINITY_DN10044_c5_g1	5.60427	13.7077	5.5258	9.91534	15.7518	14.2448	23.6755	22.5213	15.1939	10.3941	3.87979	22.1863	30.0485	19.883	25.0792	4.05012	20.0431	9.45262	33.0019	11.3575	4.06384
TRINITY_DN100447_c1_g1	1.24539	8.56734	2.3682	1.98307	1.21168	2.84895	4.73509	2.81517	5.52504	2.96976	3.87979	4.03388	1.82112	3.68203	6.96646	0.675019	2.8633	1.77237	3.41399	0	4.06384
TRINITY_DN100449_c0_g1	0	0	0	0	1.21168	0.949652	0	0	0	0.742439	0	0	0	0	0	0	0	0	0	0	0
TRINITY_DN10045_c0_g1	80.5751	123.844	83.2453	77.6237	57.9563	52.9624	42.6646	32.3477	27.726	67.8283	16.8282	39.1277	74.7387	52.4577	73.928	53.1635	25.6369	42.6121	160.105	171.019	127.75
TRINITY_DN100450_c0_g1	0.622697	0	0	0	0	0	0	0	1.38126	0	0	0	0	0	0	0	0	0	0	0	0
TRINITY_DN100451_c0_g1	6.84966	11.9943	6.3152	7.27125	6.0584	6.64756	12.3112	5.63033	11.0501	7.42439	7.75959	9.07622	14.569	7.36407	11.1463	4.72514	10.0216	4.13552	15.9319	12.7772	3.04788
TRINITY_DN100453_c0_g1	6.22697	1.71347	2.3682	3.30511	6.0584	0.949652	3.78807	1.40758	2.76252	1.48488	0	1.00847	0	0	0	1.35004	0	0.590789	2.27599	2.83937	5.0798
TRINITY_DN100453_c1_g1	7.47236	1.71347	7.1046	5.9492	4.84672	2.84895	1.89404	11.2607	5.52504	8.16683	7.75959	1.00847	0	0	1.39329	4.05012	4.29495	4.13552	2.27599	8.51812	5.0798
TRINITY_DN100455_c0_g1	0.622697	0	3.947	1.98307	3.63504	6.64756	7.57615	0	1.38126	2.22732	0	7.05928	1.82112	3.68203	1.39329	4.72514	2.8633	2.36315	5.68998	2.83937	2.03192
TRINITY_DN100456_c0_g1	0	0	0	0	0	0.949652	0	0	0	0	0	0	0	0	0	0	0	0.590789	0	0	0
TRINITY_DN10046_c0_g1	207.198	155.042	175.984	210.997	201.564	177.078	150.964	195.409	179.861	200.451	197.608	244.231	210.589	224.87	141.197	266.075	165.649	221.296	119.692	178.877	195.065
TRINITY_DN10046_c1_g1	64.4256	54.5261	76.2095	65.6048	66.2063	24.7503	22.2746	17.5266	23.6564	76.2509	82.4671	27.2718	41.3139	26.3776	41.774	96.4513	30.1356	86.18	21.5731	84.7442	73.4819
TRINITY_DN10046_c2_g1	9.96315	6.85387	8.6834	8.59329	7.27008	11.3958	12.3112	8.4455	15.1939	11.1366	11.6394	12.1016	14.569	12.5189	15.3262	9.45027	14.3165	10.6342	12.518	12.7772	9.14364
TRINITY_DN10046_c3_g1	0	0	1.5788	0.661023	0	0	0	0	0	0	0	0	1.82112	0	0	0	0	0	1.138	0	0
TRINITY_DN10046_c5_g1	0	0	0	0	0	0	0	0	0	0	0	0	0	0.736407	0	0	0	0	0	0	0
TRINITY_DN100461_c0_g1	1.86809	0	0.7894	2.64409	2.42336	0.949652	0	1.40758	0	0.742439	1.29326	0	0.91056	1.47281	0	2.02506	0	0.590789	0	1.41969	2.03192
TRINITY_DN100461_c2_g1	0	1.71347	0	0	0	0	1.89404	0	1.38126	0	0	0	0	0	1.39329	0.675019	0	0.590789	0	0	0
TRINITY_DN100463_c0_g1	10.5858	6.85387	13.4198	10.5764	10.9051	21.842	18.9404	26.7441	22.1002	8.90927	9.05285	19.1609	20.0323	15.4645	20.8994	8.77525	7.15825	14.1789	11.38	14.1969	9.14364
TRINITY_DN100463_c1_g1	0	0	0	0	0	0.949652	0	0	0	0	0	0	0	0	0	0	0	0.590789	0	0	0
TRINITY_DN100465_c0_g1	0	0	0	0	0	0	0	0	0	0	0	0	0	0	0	0	0	0	0	0	0
TRINITY_DN100467_c0_g1	0	0	0	0	2.42336	0	0	0	0	0	0	0	3.64224	0	0	0	0	0	0	0	0
TRINITY_DN100467_c1_g1	0	0	0.7894	0.661023	1.21168	0	0	1.40758	2.76252	1.48488	0	1.00847	0	1.47281	1.39329	1.35004	1.43165	2.95394	2.27599	0	1.01596
TRINITY_DN100468_c0_g1	6.22697	3.42694	4.7364	2.64409	3.63504	2.84895	8.52317	1.40758	5.52504	3.71219	6.46632	4.03388	4.5528	2.20922	2.78658	8.10023	1.43165	4.13552	0	7.09843	5.0798
TRINITY_DN100469_c0_g1	0.622697	0	2.3682	0.661023	0	1.8993	0	0	2.76252	0	0	0	1.82112	0.736407	0	0	0	1.18158	0	0	1.01596
TRINITY_DN10047_c0_g1	4.98157	3.42694	14.2092	6.61023	8.48176	6.64756	3.78807	5.63033	4.14378	8.90927	7.75959	4.03388	5.46336	5.15485	11.1463	10.8003	2.8633	10.6342	3.41399	12.7772	8.12768
TRINITY_DN10047_c0_g2	1533.97	1619.42	1570.95	1692.78	1883.76	2694.85	2448.06	2423.64	2064.42	1674.76	1783.75	2413.19	2405.08	2273.75	2257.24	1593.55	2792.21	1411.54	2521.49	1814.89	1550.2
TRINITY_DN10047_c1_g1	53.5849	82.2542	86.4633	33.156	69.2293	95.3436	87.5704	97.3505	121.628	65.0033	76.4184	105.496	75.9924	121.942	94.7643	60.51	118.977	80.6005	54.0079	72.5298	102.825
TRINITY_DN10047_c2_g1	15.5674	13.7077	14.2092	11.8984	9.69344	14.2448	8.52317	12.6683	16.5751	25.2429	28.4518	14.1186	7.28448	9.57329	16.7195	27.0008	22.9064	19.496	6.82798	14.1969	19.3032
TRINITY_DN10047_c3_g1	4.98157	3.42694	3.1576	9.25432	6.0584	3.79861	7.57615	4.22275	4.14378	5.19707	1.29326	2.01694	4.5528	1.47281	1.39329	6.07517	1.43165	3.54473	3.41399	7.09843	8.12768
TRINITY_DN10047_c4_g1	4.98157	1.71347	5.5258	1.98307	4.84672	2.84895	0	1.40758	2.76252	0	2.58653	4.03388	2.73168	4.41844	1.39329	2.70008	1.43165	2.95394	1.138	4.25906	3.04788
TRINITY_DN100474_c0_g1	1.24539	0	0.7894	0.661023	0	1.8993	3.78807	1.40758	1.38126	0.742439	0	0	2.73168	0	1.39329	0	5.7266	0	2.27599	1.41969	1.01596
TRINITY_DN100474_c0_g2	0	0	0.7894	0	0	0	0	0	0	0	0	1.00847	0	1.47281	0	0	0	0	0	0	0
TRINITY_DN100476_c0_g1	5.60427	1.71347	4.7364	4.62716	3.63504	8.54686	4.73509	2.81517	2.76252	4.45463	5.17306	5.04235	5.46336	4.41844	1.39329	2.70008	7.15825	3.54473	1.138	5.67874	2.03192
TRINITY_DN10048_c0_g1	702.402	729.938	690.725	698.04	827.577	547.949	568.211	554.588	465.485	662.255	733.281	542.556	492.613	477.192	493.225	705.395	588.408	669.954	596.31	692.807	705.076
TRINITY_DN100482_c0_g1	0	0	0	0	0	0	0	0	0	0	0	0	0	1.47281	0	0	0	0	0	0	0
TRINITY_DN100483_c0_g1	4.98157	1.71347	3.1576	0	2.42336	3.79861	4.73509	1.40758	2.76252	0.742439	2.58653	2.01694	3.64224	0.736407	0	0	4.29495	0	4.55198	0	2.03192
TRINITY_DN100484_c0_g1	0.622697	1.71347	0.7894	0	0	0.949652	0.947019	0	0	0	0	2.01694	0	0.736407	8.35975	0	0	1.18158	1.138	0	0
TRINITY_DN100486_c0_g1	0	0	0.7894	0	0	1.8993	0	2.81517	2.76252	0.742439	0	1.00847	0.91056	2.20922	1.39329	1.35004	1.43165	1.77237	2.27599	0	0
TRINITY_DN100486_c1_g1	1.86809	0	1.5788	1.98307	1.21168	1.8993	0	2.81517	2.76252	0	0	1.00847	0.91056	0	5.57317	0.675019	0	1.18158	2.27599	0	1.01596
TRINITY_DN100488_c0_g1	2.49079	5.14041	4.7364	2.64409	10.9051	0	1.89404	1.40758	4.14378	8.90927	7.75959	5.04235	4.5528	2.94563	5.57317	6.75019	4.29495	3.54473	1.138	17.0362	3.04788
TRINITY_DN10049_c0_g1	0	0	0	0	0	0	0	0	0	0	0	0	0	0	0	0	0	0	0	0	0
TRINITY_DN10049_c0_g2	10.5858	3.42694	3.947	5.9492	12.1168	3.79861	1.89404	1.40758	5.52504	6.68195	2.58653	5.04235	2.73168	0.736407	0	4.05012	2.8633	11.8158	1.138	4.25906	5.0798
TRINITY_DN10049_c0_g3	1.86809	1.71347	11.841	5.9492	3.63504	4.74826	2.84106	7.03792	6.9063	12.6215	2.58653	6.05081	4.5528	5.89125	4.17987	16.2005	4.29495	10.0434	1.138	1.41969	6.09576
TRINITY_DN10049_c0_g4	26.776	13.7077	21.3138	29.085	19.3869	13.2951	14.2053	16.891	6.9063	37.1219	23.2788	12.1016	12.7478	18.4102	9.75304	27.0008	24.3381	39.5828	21.6219	29.8134	23.3671
TRINITY_DN10049_c3_g1	0	0	0.7894	0	0	0	1.89404	0	2.76252	0	0	0	0.91056	0.736407	0	1.35004	0	0	3.41399	4.25906	0
TRINITY_DN100494_c0_g1	1.86809	0	2.3682	0	2.42336	0	0.947019	0	1.38126	1.48488	1.29326	0	0	0.736407	0	2.02506	1.43165	2.36315	1.138	1.41969	5.0798
TRINITY_DN100495_c0_g1	3.73618	5.14041	2.3682	5.9492	4.84672	4.74826	7.57615	2.81517	5.52504	4.45463	5.17306	4.03388	10.0162	14.7281	4.17987	5.40016	7.15825	2.95394	7.96597	1.41969	4.06384
TRINITY_DN1005_c0_g1	4.98157	11.9943	2.3682	15.8645	12.1168	8.54686	2.84106	7.03792	4.14378	0.742439	1.29326	0	30.959	30.9291	27.8658	1.35004	1.43165	0.590789	30.7259	17.0362	2.03192
TRINITY_DN10050_c0_g1	5.50089	10.0912	6.7953	5.19064	4.75732	7.45708	0.92955	16.5794	5.42313	1.66314	6.34705	2.9696	4.46882	7.95106	5.90937	1.32514	2.81048	1.90332	10.053	11.148	2.99166
TRINITY_DN10050_c0_g2	18.0582	20.5616	23.682	15.8645	20.5986	16.1441	16.0993	9.85308	15.1939	23.0156	20.6922	25.2117	23.6745	14.7281	8.35975	20.9256	31.4963	12.9973	11.38	22.715	25.399
TRINITY_DN10050_c1_g1	2.45211	4.04847	2.48685	15.1019	5.72575	6.73132	2.9834	7.76006	9.79064	29.1553	5.09273	9.53097	10.757	4.63982	7.68127	14.3576	10.1478	15.8227	7.17008	8.9449	8.00147
TRINITY_DN10050_c1_g2	4.35888	1.71347	2.3682	3.96614	1.21168	2.84895	4.73509	2.81517	11.0501	5.93951	6.46632	6.05081	7.28448	2.94563	2.78658	6.07517	7.15825	5.90789	5.68998	7.09843	5.0798
TRINITY_DN10050_c2_g1	1.24539	0	0	0	3.63504	1.8993	0.947019	2.81517	0	2.96976	1.29326	1.00847	2.73168	1.47281	0	0.675019	1.43165	0.590789	0	0	1.01596
TRINITY_DN10050_c2_g2	1.86809	8.56734	3.1576	2.64409	0	0	0.947019	1.40758	0	1.48488	1.29326	1.00847	0.91056	0.736407	1.39329	2.02506	1.43165	1.18158	0	0	1.01596
TRINITY_DN10050_c3_g1	0	3.42694	0.7894	1.32205	3.63504	0	0.947019	1.40758	0	0.742439	0	1.00847	2.73168	1.47281	0	0.675019	4.29495	1.77237	0	0	2.03192
TRINITY_DN10050_c4_g1	0	0	0	0	0	0	0	0	0	0	0	0	0	0	0	0	0	0	0	0	0
TRINITY_DN100500_c0_g1	1.24539	0	1.5788	0	0	0.949652	0.947019	0	0	0	0	0	0	0	0	0	0	0.590789	0	0	0
TRINITY_DN100500_c2_g1	0	0	0	0.661023	0	0.949652	0.947019	0	0	0.742439	0	1.00847	0.91056	0	0	0	0	0.590789	0	0	0
TRINITY_DN100501_c0_g1	8.09506	6.85387	3.1576	5.9492	6.0584	8.54686	15.1523	7.03792	8.28756	7.42439	3.87979	4.03388	8.19504	3.68203	1.39329	10.1253	12.8849	9.45262	5.68998	2.83937	7.11172
TRINITY_DN100503_c0_g1	1.86809	8.56734	3.1576	3.30511	1.21168	3.79861	0	1.40758	2.76252	2.22732	3.87979	1.00847	0	2.20922	1.39329	1.35004	0	0	0	1.41969	3.04788
TRINITY_DN100503_c0_g2	0.622697	0	0.7894	0	1.21168	2.84895	0.947019	1.40758	2.76252	0	0	1.00847	1.82112	2.20922	0	0.675019	0	0.590789	0	0	0
TRINITY_DN100504_c0_g1	4.35888	6.85387	7.1046	3.30511	2.42336	1.8993	0.947019	1.40758	0	7.42439	7.75959	2.01694	1.82112	2.20922	6.96646	6.07517	1.43165	8.86183	1.138	1.41969	10.1596
TRINITY_DN100505_c0_g1	1.24539	0	0	0	0	0.949652	0.947019	1.40758	2.76252	1.48488	0	1.00847	0.91056	0	0	0.675019	0	0.590789	1.138	0	0
TRINITY_DN100506_c0_g1	0	1.71347	2.3682	1.98307	0	1.8993	0.947019	2.81517	1.38126	4.45463	3.87979	1.00847	3.64224	1.47281	2.78658	2.02506	4.29495	2.95394	4.55198	1.41969	0
TRINITY_DN100506_c1_g1	1.24539	0	2.3682	0.661023	1.21168	0.949652	0	0	0	0.742439	0	0	2.73168	2.94563	1.39329	0.675019	0	0.590789	5.68998	0	0
TRINITY_DN100508_c0_g1	5.60427	5.14041	2.3682	3.96614	0	1.8993	1.89404	0	0	3.71219	3.87979	6.05081	0	2.94563	6.96646	5.40016	2.8633	2.95394	0	1.41969	4.06384
TRINITY_DN10051_c0_g1	1.24539	0	3.947	0	0	0	2.84106	5.63033	4.14378	0.742439	0	2.01694	1.82112	2.20922	1.39329	2.02506	4.29495	1.18158	5.68998	4.25906	2.03192
TRINITY_DN10051_c0_g2	110.954	61.2105	81.0875	104.401	55.0061	111.187	103.057	83.4729	122.342	65.9949	69.9129	83.4754	53.3926	49.7355	62.8416	57.029	81.3175	59.3556	96.959	83.6949	83.509
TRINITY_DN10051_c0_g3	4.35888	6.85387	7.1046	5.28818	1.21168	10.4462	4.73509	4.22275	5.52504	5.19707	3.87979	4.03388	3.64224	2.94563	1.39329	2.02506	2.8633	6.49867	3.41399	2.83937	5.0798
TRINITY_DN100511_c0_g1	0	0	0	0	0	0	0.947019	0	0	0	0	0	0	0.736407	2.78658	0	0	0.590789	0	1.41969	0
TRINITY_DN100513_c0_g1	2.49079	6.85387	3.947	1.32205	3.63504	0	1.89404	2.81517	0	2.96976	5.17306	2.01694	1.82112	2.20922	0	0.675019	0	1.77237	0	1.41969	2.03192
TRINITY_DN100513_c0_g2	1.86809	0	0.7894	0	0	0	0	0	0	1.48488	2.58653	1.00847	0	0	1.39329	0	0	0.590789	0	0	0
TRINITY_DN100515_c2_g1	2.49079	11.9943	5.5258	4.62716	0	0	1.89404	1.40758	2.76252	3.71219	3.87979	2.01694	0.91056	1.47281	0	5.40016	1.43165	4.72631	1.138	1.41969	3.04788
TRINITY_DN100518_c0_g1	1.86809	3.42694	0.7894	0.661023	0	0.949652	0.947019	1.40758	1.38126	0.742439	1.29326	2.01694	4.5528	0.736407	0	0.675019	4.29495	0.590789	5.68998	4.25906	2.03192
TRINITY_DN100519_c0_g1	0	1.71347	2.3682	0	0	0.949652	0.947019	1.40758	2.76252	2.96976	2.58653	2.01694	4.5528	1.47281	2.78658	2.02506	4.29495	0	1.138	0	1.01596
TRINITY_DN10052_c0_g1	766.244	731.455	968.664	824.295	714.035	708.983	445.263	361.429	563.698	795.657	515.922	599.512	721.774	387.735	645.104	838.676	400.411	773.152	695.845	605.888	866.912
TRINITY_DN10052_c1_g1	56.6654	70.2522	59.9944	74.0345	61.7957	67.4253	37.8807	70.3792	59.3942	60.1376	73.7161	59.4997	80.1292	49.3393	94.7438	59.4017	84.4674	73.8486	58.0378	61.0465	66.0374
TRINITY_DN10052_c2_g1	3.73618	6.85387	3.1576	6.61023	7.27008	9.49652	11.3642	9.85308	8.28756	8.90927	5.17306	8.06775	10.9267	7.36407	2.78658	6.75019	20.0431	3.54473	4.55198	5.67874	3.04788
TRINITY_DN10052_c3_g1	1.15378	0	1.46266	0.612399	2.2451	0	1.2217	0	0	1.37565	2.39627	0	0	2.04671	0	1.8761	0	0.762148	1.05429	5.26102	1.31064
TRINITY_DN10052_c4_g1	4.35888	3.42694	2.3682	5.9492	6.0584	1.8993	3.78807	11.2607	4.14378	2.22732	7.75959	4.03388	2.73168	4.41844	6.96646	6.07517	4.29495	7.08946	7.96597	2.83937	7.11172
TRINITY_DN10052_c5_g1	7.47236	3.42694	4.7364	5.28818	4.84672	5.69791	7.57615	2.81517	5.52504	3.71219	2.58653	9.07622	6.37392	5.89125	8.35975	6.07517	4.29495	8.86183	7.96597	12.7772	4.06384
TRINITY_DN10052_c6_g1	4.98157	1.71347	3.947	2.64409	7.27008	3.79861	3.78807	1.40758	5.52504	7.42439	5.17306	0	1.82112	2.94563	1.39329	3.3751	7.15825	4.13552	4.55198	4.25906	0
TRINITY_DN100520_c1_g1	2.49079	5.14041	3.1576	3.30511	0	4.74826	2.84106	4.22275	2.76252	3.71219	1.29326	4.03388	10.0162	11.7825	4.17987	2.70008	4.29495	2.95394	3.41399	1.41969	7.11172
TRINITY_DN100520_c2_g1	0	0	0	0.661023	0	0	0	0	0	0	0	0	0	0	0	0	0	0	1.138	2.83937	0
TRINITY_DN100520_c3_g1	0.622697	3.42694	0.7894	1.32205	0	0.949652	0	0	1.38126	0.742439	2.58653	0	0.91056	0	0	0.675019	1.43165	0.590789	2.27599	2.83937	1.01596
TRINITY_DN100523_c0_g1	0	0	0	0	0	0	0	0	0	0	0	0	0	0	0	0	0	0	0	0	1.01596
TRINITY_DN100525_c0_g1	8.71775	10.2808	9.4728	7.27125	9.69344	1.8993	0	0	2.76252	6.68195	7.75959	1.00847	3.64224	2.20922	4.17987	7.42521	5.7266	8.27104	3.41399	5.67874	9.14364
TRINITY_DN100529_c0_g1	0.622697	0	1.5788	0.661023	0	0.949652	0.947019	1.40758	1.38126	0	1.29326	2.01694	2.73168	0.736407	1.39329	0.675019	0	0.590789	0	0	0
TRINITY_DN10053_c0_g1	6.84966	6.85387	3.947	9.91534	4.84672	4.74826	6.62913	2.81517	2.76252	7.42439	2.58653	4.03388	3.64224	4.41844	2.78658	4.72514	5.7266	2.95394	6.82798	0	4.06384
TRINITY_DN10053_c0_g2	14.4039	19.9846	9.84286	20.0232	11.9863	34.7571	26.8759	23.6167	21.9254	10.0019	16.3032	21.4203	31.3784	30.0117	23.6475	15.0569	26.8686	15.223	8.1242	30.1122	29.676
TRINITY_DN10053_c0_g3	13.0766	5.14041	16.5774	19.1697	8.48176	4.74826	6.62913	7.03792	8.28756	12.6215	5.17306	3.02541	1.82112	6.62766	4.17987	8.10023	2.8633	12.9973	3.41399	9.9378	12.1915
TRINITY_DN100530_c1_g1	1.86809	1.71347	1.5788	3.30511	0	0	1.89404	0	4.14378	3.71219	3.87979	1.00847	0.91056	0	1.39329	0.675019	1.43165	1.77237	0	1.41969	0
TRINITY_DN100531_c0_g1	1.86809	5.14041	0	0.661023	1.21168	0.949652	0.947019	0	0	0.742439	0	1.00847	0.91056	0	0	1.35004	0	1.18158	1.138	0	0
TRINITY_DN100537_c0_g1	1.86809	1.71347	3.947	3.96614	2.42336	2.84895	3.78807	4.22275	4.14378	2.96976	3.87979	5.04235	8.19504	3.68203	2.78658	3.3751	1.43165	1.18158	3.41399	1.41969	5.0798
TRINITY_DN100538_c0_g1	6.96851	12.7176	2.46402	11.6891	6.4588	9.39794	10.2914	5.67923	6.83461	6.65015	0.837178	6.89032	13.6568	16.3972	8.61768	9.74108	5.31296	5.24301	4.22319	6.2297	2.84236
TRINITY_DN10054_c0_g1	47.2441	65.2537	41.1899	46.7027	54.4599	61.8699	112.536	115.456	108.162	209.654	248.015	223.838	12.7589	15.477	21.063	188.291	195.965	185.893	52.2165	75.2362	51.6052
TRINITY_DN10054_c0_g2	5.60427	3.42694	5.5258	5.28818	8.48176	6.64756	6.62913	8.4455	2.76252	3.71219	5.17306	3.02541	10.0162	4.41844	9.75304	2.70008	8.5899	10.0434	5.68998	7.09843	5.0798
TRINITY_DN10054_c0_g3	1.86809	5.14041	3.1576	4.62716	3.63504	0.949652	0	0	0	0	0	0	1.82112	0.736407	1.39329	0.675019	0	1.77237	0	0	4.06384
TRINITY_DN10054_c1_g1	105.858	99.3812	104.99	145.425	106.628	92.1162	84.2847	85.8626	75.9693	76.4712	81.4757	79.6691	82.8609	89.1052	137.936	87.0775	88.7623	109.887	118.352	103.637	111.756
TRINITY_DN10054_c2_g1	49.8157	77.1061	69.4672	48.9157	64.219	37.0364	30.3046	42.2275	29.0065	63.8497	60.7834	49.415	30.959	50.8121	29.2591	53.3265	47.2445	71.4854	66.0038	86.6009	76.197
TRINITY_DN10054_c3_g1	6.22697	5.14041	10.2622	6.61023	10.9051	8.54686	9.47019	8.4455	4.14378	7.42439	7.75959	6.05081	10.0162	3.68203	8.35975	10.8003	10.0216	7.68025	11.38	14.1969	3.04788
TRINITY_DN100540_c0_g1	3.11348	3.42694	0.7894	0	2.42336	0.949652	1.89404	4.22275	2.76252	1.48488	3.87979	2.01694	3.64224	2.94563	4.17987	4.05012	1.43165	4.13552	3.41399	1.41969	0
TRINITY_DN100541_c0_g1	0	0	0	0.661023	0	0	0.947019	0	0	0	0	0	0	0	0	0	0	0	0	1.41969	0
TRINITY_DN100543_c0_g1	3.73618	6.85387	4.7364	6.61023	2.42336	4.74826	3.78807	5.63033	2.76252	2.22732	6.46632	2.01694	0	2.94563	4.17987	5.40016	2.8633	1.77237	9.10397	5.67874	6.09576
TRINITY_DN100543_c0_g2	1.86809	1.71347	2.3682	4.62716	3.63504	0.949652	0.947019	0	1.38126	2.22732	0	1.00847	0.91056	0.736407	1.39329	3.3751	2.8633	3.54473	5.68998	2.83937	4.06384
TRINITY_DN100546_c0_g1	6.22697	1.71347	2.3682	11.2374	8.48176	6.64756	3.78807	2.81517	4.14378	7.42439	11.6394	5.04235	5.46336	7.36407	5.57317	10.8003	10.0216	6.49867	4.55198	2.83937	5.0798
TRINITY_DN100546_c1_g1	0	0	0.7894	0	1.21168	5.69791	4.73509	8.4455	6.9063	1.48488	3.87979	4.03388	0.91056	4.41844	5.57317	0	1.43165	2.95394	3.41399	0	0
TRINITY_DN100546_c4_g1	0	0	0	0	1.21168	1.8993	0.947019	0	1.38126	0.742439	0	3.02541	0.91056	2.20922	1.39329	0.675019	0	0	2.27599	1.41969	0
TRINITY_DN100547_c0_g1	0.622697	0	0	1.98307	1.21168	0	0	0	0	0	0	0	0.91056	0	1.39329	0	0	0	0	0	1.01596
TRINITY_DN100549_c0_g1	1.24539	0	0	0.661023	0	0.949652	0.947019	1.40758	0	0	1.29326	0	0.91056	0	0	0	1.43165	0	0	0	0
TRINITY_DN100549_c1_g1	0	0	0	0.661023	1.21168	0	0	0	0	0.742439	1.29326	1.00847	0.91056	0	1.39329	0	0	0	0	0	1.01596
TRINITY_DN10055_c0_g1	0	5.14041	0	0	0	0.949652	0.947019	1.40758	0	0.742439	1.29326	1.00847	0	0	0	0	0	0	1.138	2.83937	1.01596
TRINITY_DN10055_c0_g2	3.73618	3.42694	0.7894	2.64409	3.63504	0.949652	0	0	0	3.71219	1.29326	0	0	0.736407	0	5.40016	0	2.95394	0	1.41969	2.03192
TRINITY_DN10055_c0_g3	1.24539	5.14041	3.1576	3.96614	1.21168	2.84895	7.57615	2.81517	8.28756	6.68195	5.17306	3.02541	4.5528	1.47281	4.17987	4.05012	2.8633	2.36315	10.242	2.83937	2.03192
TRINITY_DN10055_c0_g4	1.86809	5.14041	3.947	5.9492	4.84672	6.64756	6.62913	4.22275	2.76252	3.71219	5.17306	7.05928	13.6584	10.3097	4.17987	4.05012	8.5899	3.54473	10.242	5.67874	0
TRINITY_DN10055_c0_g5	1.24539	6.85387	1.5788	3.30511	4.84672	3.79861	3.78807	2.81517	1.38126	5.19707	0	0	3.64224	0.736407	0	5.40016	2.8633	4.13552	3.41399	2.83937	4.06384
TRINITY_DN10055_c1_g1	4.98157	0	3.947	1.32205	3.63504	8.54686	5.68211	0	4.14378	1.48488	2.58653	7.05928	4.5528	4.41844	5.57317	1.35004	1.43165	6.49867	3.41399	1.41969	1.01596
TRINITY_DN10055_c2_g1	12.4539	15.4212	22.8926	18.5086	26.657	16.1441	9.47019	8.4455	11.0501	18.561	16.8124	6.05081	20.9429	16.9374	23.686	12.8254	17.1798	17.1329	10.242	17.0362	13.2075
TRINITY_DN10055_c3_g1	3.11348	1.71347	3.1576	2.64409	4.84672	1.8993	1.89404	4.22275	1.38126	1.48488	1.29326	1.00847	0.91056	3.68203	4.17987	0	0	1.18158	0	2.83937	0
TRINITY_DN100550_c0_g1	0.622697	1.71347	2.3682	0.661023	0	0.949652	0.947019	0	0	1.48488	1.29326	0	0.91056	0	2.78658	0.675019	0	0	0	1.41969	1.01596
TRINITY_DN100552_c0_g1	4.63553	0	2.83068	0.948136	0	5.44852	4.07506	7.06637	1.98121	11.5933	3.70998	5.06273	7.18332	14.4539	3.99693	1.45232	2.05348	2.96589	10.5173	1.01816	2.18586
TRINITY_DN100553_c0_g1	0.622697	5.14041	1.5788	2.64409	0	0.949652	0	0	2.76252	2.22732	3.87979	0	0.91056	0.736407	2.78658	1.35004	0	4.72631	2.27599	0	6.09576
TRINITY_DN100554_c0_g1	0	0	0	0	0	0	0.947019	0	0	0	0	2.01694	0.91056	0	0	0	0	0	0	0	0
TRINITY_DN100555_c0_g1	4.35888	1.71347	0	1.32205	2.42336	0	0.947019	1.40758	1.38126	0.742439	1.29326	0	1.82112	2.20922	1.39329	1.35004	1.43165	1.18158	0	0	1.01596
TRINITY_DN100555_c0_g2	1.94136	6.00919	0.820363	2.7478	1.25921	0	3.66403	2.92559	7.17719	1.95282	7.23594	4.1921	1.89255	5.35704	1.44794	4.20898	2.97561	3.5602	1.18263	2.48944	5.04549
TRINITY_DN100555_c0_g3	0.622697	0	0	0	0	0.949652	0	1.40758	1.38126	2.96976	1.29326	2.01694	0	0	1.39329	2.02506	0	0	0	0	3.04788
TRINITY_DN100556_c0_g1	0	0	0	0.631377	0	0	1.90607	0	0	0	0	0	0	0.778787	0	0	4.39553	0	2.29045	1.35602	0
TRINITY_DN100556_c0_g2	2.41611	2.8674	1.32102	3.43072	0	1.30093	5.47733	3.53327	10.7229	1.24243	1.0821	2.22546	2.77115	5.27206	6.14894	3.54383	3.15911	0.809322	6.31988	4.75153	3.09202
TRINITY_DN100556_c1_g1	5.32532	2.10806	0.504736	1.95297	6.5221	13.534	6.70351	8.54497	15.7456	0.949419	8.96054	1.93442	7.21544	10.2675	16.3357	7.91429	22.6548	1.37537	6.84133	1.67777	1.62399
TRINITY_DN100557_c0_g1	3.11348	1.71347	0	0.661023	3.63504	0	3.78807	0	1.38126	2.96976	0	5.04235	0	2.20922	1.39329	3.3751	2.8633	0.590789	1.138	0	4.06384
TRINITY_DN100558_c0_g1	0	0	0	0	0	0	0	0	0	0	0	0	0	0	0	0	0	0.590789	0	0	0
TRINITY_DN100559_c0_g1	3.73618	8.56734	0.7894	1.98307	3.63504	0.949652	2.84106	2.81517	4.14378	2.96976	3.87979	2.01694	3.64224	5.15485	0	2.70008	1.43165	2.36315	2.27599	4.25906	1.01596
TRINITY_DN10056_c0_g1	67.8739	56.5445	71.046	57.509	60.584	66.4756	71.9734	59.1185	60.7754	64.5922	60.7834	68.5759	82.8609	67.7494	41.7987	54.0016	73.0142	58.4881	61.4518	38.3315	58.9257
TRINITY_DN10056_c0_g2	13.083	6.85722	15.7957	15.2109	6.06136	14.2517	14.2122	19.7158	19.3471	21.3217	14.2329	20.1792	10.021	10.3147	13.9397	14.8577	17.1882	20.6877	11.3855	19.8853	12.1975
TRINITY_DN10056_c1_g1	44.2454	51.4436	41.8703	46.1867	51.6922	44.6679	58.7603	39.4426	56.6752	52.6865	40.122	50.4622	46.4742	63.9775	46.014	55.3158	65.9065	56.1681	52.3881	56.8311	47.7868
TRINITY_DN10056_c2_g1	5.60427	3.42694	3.947	3.96614	4.84672	0.949652	0	0	0	2.96976	7.75959	3.02541	1.82112	1.47281	5.57317	2.02506	2.8633	1.18158	3.41399	2.83937	2.03192
TRINITY_DN10056_c2_g2	6.84966	8.56734	8.6834	7.93227	8.48176	25.6406	35.9867	18.2986	15.1939	11.1366	12.9326	18.1524	25.4957	22.0922	19.5061	12.8254	25.7697	14.1789	18.2079	12.7772	10.1596
TRINITY_DN10056_c2_g3	6.84966	1.71347	7.894	2.64409	6.0584	16.1441	11.3642	11.2607	4.14378	4.45463	1.29326	5.04235	10.0162	6.62766	5.57317	2.02506	8.5899	5.90789	5.68998	1.41969	5.0798
TRINITY_DN10056_c2_g4	3.73618	17.1347	8.6834	9.25432	7.27008	1.8993	5.68211	9.85308	9.66882	3.71219	5.17306	3.02541	5.46336	6.62766	6.96646	6.07517	7.15825	7.68025	5.68998	4.25906	8.12768
TRINITY_DN10056_c3_g1	59.7789	42.8367	60.7838	70.7294	75.1241	56.0294	27.4635	22.5213	27.6252	41.5766	46.5575	28.2371	24.5851	17.6738	22.2927	31.0509	12.8849	33.0842	34.1399	44.0103	54.8618
TRINITY_DN10056_c3_g2	0.622697	0	0.7894	0.661023	0	0.949652	0.947019	0	1.38126	0	0	0	0.91056	0.736407	2.78658	0.675019	1.43165	0	1.138	0	2.03192
TRINITY_DN10056_c3_g3	3.11348	1.71347	1.5788	2.64409	1.21168	0	0	0	0	0.742439	1.29326	1.00847	0	1.47281	0	1.35004	0	0	1.138	1.41969	0
TRINITY_DN100560_c0_g1	0.622697	0	1.5788	1.32205	2.42336	1.8993	2.84106	4.22275	0	0	1.29326	1.00847	2.73168	3.68203	2.78658	0	5.7266	0.590789	1.138	2.83937	3.04788
TRINITY_DN100561_c0_g1	0	0	0	0.661023	0	0	1.89404	0	0	0.742439	0	0	0	0	1.39329	0	0	0	0	0	0
TRINITY_DN100562_c0_g1	1.25058	0	0	0.663773	1.21672	0.953603	6.65671	5.65376	1.38701	0	1.29865	2.02533	5.11219	2.95788	0	1.35566	1.43761	1.18649	1.14273	1.42559	1.02019
TRINITY_DN100563_c0_g1	1.86809	3.42694	3.1576	0.661023	1.21168	3.79861	1.89404	2.81517	8.28756	1.48488	3.87979	8.06775	1.82112	2.20922	2.78658	2.70008	2.8633	4.72631	5.68998	2.83937	1.01596
TRINITY_DN100565_c0_g1	1.86809	0	1.5788	0	1.21168	3.79861	0	0	0	0	0	0	1.82112	9.57329	19.5061	0	0	0	2.27599	2.83937	2.03192
TRINITY_DN100569_c0_g1	0	0	0	0	0	0	0	0	0	0	0	0	0	0	0	0	0	0	0	0	0
TRINITY_DN10057_c0_g1	0	0	0.7894	0.661023	1.21168	0	0	0	0	1.48488	0	0	0.91056	0	1.39329	0	0	0	0	0	0
TRINITY_DN10057_c0_g2	6.22697	3.42694	5.5258	10.5764	8.48176	4.74826	0	0	0	1.48488	0	0	28.2273	22.0922	33.439	0	0	0	2.27599	7.09843	8.12768
TRINITY_DN10057_c0_g3	1.86809	0	0.7894	1.98307	0	0	0	1.40758	0	0	2.58653	0	0.91056	1.47281	1.39329	1.35004	0	1.77237	0	0	0
TRINITY_DN10057_c0_g4	0	0	0	0	0	0	0	0	0	0	0	0	0	0	0	0	0	0	0	0	0
TRINITY_DN10057_c0_g5	7.47236	13.7077	8.6834	9.91534	15.7518	18.0434	0.947019	1.40758	2.76252	0	0	0	15.4795	14.7281	5.57317	0.675019	0	3.54473	11.38	9.9378	5.0798
TRINITY_DN100570_c0_g1	4.35888	0	0	2.64409	2.42336	0	1.89404	0	4.14378	2.22732	2.58653	0	1.82112	1.47281	4.17987	2.70008	1.43165	1.18158	1.138	5.67874	2.03192
TRINITY_DN100577_c0_g1	1.24539	0	2.3682	1.32205	2.42336	0	0.947019	1.40758	1.38126	2.96976	0	1.00847	0	0	1.39329	0.675019	1.43165	0.590789	0	2.83937	2.03192
TRINITY_DN100577_c1_g1	0.622697	0	0	1.98307	0	0.949652	0.947019	0	1.38126	1.48488	2.58653	1.00847	0	2.94563	1.39329	1.35004	0	0.590789	1.138	1.41969	2.03192
TRINITY_DN100578_c0_g1	0	1.71347	0	2.64409	4.84672	0	1.89404	0	1.38126	1.48488	0	3.02541	0.91056	0	2.78658	2.70008	1.43165	0.590789	2.27599	0	1.01596
TRINITY_DN100579_c0_g1	0	0	0	0	0	0	0	0	0	0	0	0	0	0	0	0	0	0	0	0	0
TRINITY_DN10058_c0_g1	527.126	427.861	484.698	463.061	406.023	286.858	418.472	337.343	303.993	520.964	571.207	331.32	307.521	294.027	298.569	540.656	320.826	407.927	351.532	570.203	489.185
TRINITY_DN10058_c0_g2	1.86809	1.71347	3.947	1.98307	2.42336	0	0.947019	0	2.76252	2.22732	3.87979	2.01694	0	0	0	0	2.8633	1.77237	0	0	5.0798
TRINITY_DN10058_c0_g3	2.49079	0	0	2.64409	1.21168	0.949652	0	1.40758	0	1.48488	1.29326	2.01694	0	1.47281	0	1.35004	0	1.77237	0	0	1.01596
TRINITY_DN10058_c1_g1	0	5.14041	0.7894	0	1.21168	0	0.947019	0	2.76252	0.742439	0	1.00847	1.82112	0	2.78658	2.02506	1.43165	0.590789	2.27599	0	2.03192
TRINITY_DN100581_c0_g1	13.6993	6.85387	11.0516	5.28818	3.63504	3.79861	0	0	0	0	0	0	0	0	0	0	0	0	6.82798	4.25906	8.12768
TRINITY_DN100583_c0_g1	0.622697	1.71347	2.3682	1.98307	2.42336	0	0.947019	0	0	1.48488	2.58653	3.02541	2.73168	0.736407	2.78658	2.02506	1.43165	4.13552	9.10397	2.83937	3.04788
TRINITY_DN100584_c0_g1	2.49079	0	6.3152	5.9492	3.63504	1.8993	1.89404	1.40758	2.76252	4.45463	6.46632	6.05081	4.5528	4.41844	5.57317	4.05012	1.43165	4.13552	2.27599	5.67874	7.11172
TRINITY_DN100585_c0_g1	1.24539	0	2.3682	0.661023	1.21168	0.949652	0.947019	1.40758	5.52504	0.742439	1.29326	0	0.91056	0	0	0	1.43165	1.77237	5.68998	1.41969	1.01596
TRINITY_DN100586_c0_g1	4.98157	11.9943	2.3682	3.30511	1.21168	4.74826	2.84106	11.2607	9.66882	4.45463	2.58653	7.05928	10.9267	5.89125	6.96646	3.3751	5.7266	4.72631	3.41399	1.41969	4.06384
TRINITY_DN100586_c1_g1	2.49079	13.7077	6.3152	3.96614	2.42336	4.74826	3.78807	8.4455	2.76252	5.93951	1.29326	4.03388	3.64224	7.36407	8.35975	2.70008	4.29495	8.27104	4.55198	1.41969	2.03192
TRINITY_DN100587_c0_g1	0	1.71347	0	0	1.21168	0	0	1.40758	0	0.742439	0	1.00847	0.91056	0	0	2.02506	2.8633	2.36315	0	1.41969	1.01596
TRINITY_DN100589_c0_g1	0	0	0.7894	1.32205	1.21168	0.949652	0.947019	0	1.38126	0.742439	0	2.01694	0.91056	0.736407	0	0.675019	1.43165	3.54473	3.41399	0	1.01596
TRINITY_DN100589_c0_g2	1.24539	0	1.5788	5.28818	1.21168	1.8993	3.78807	7.03792	6.9063	1.48488	3.87979	4.03388	0.91056	1.47281	2.78658	0	2.8633	1.18158	2.27599	2.83937	3.04788
TRINITY_DN10059_c0_g1	1.86809	5.14041	6.3152	9.25432	2.42336	4.74826	4.73509	9.85308	4.14378	7.42439	3.87979	8.06775	10.0162	4.41844	4.17987	7.42521	2.8633	7.68025	1.138	8.51812	6.09576
TRINITY_DN10059_c0_g2	87.1775	68.5387	71.8354	66.7633	55.7373	55.0798	62.5032	87.2702	98.0695	93.5473	78.8891	94.7961	60.0969	47.13	52.9451	76.2772	94.4889	95.117	52.3478	62.4662	52.8299
TRINITY_DN10059_c1_g1	1.23531	0.613237	0	0.236575	0	0	0	2.79237	0	0	0	0	0	0	0	0	0	0	0	2.81638	0
TRINITY_DN10059_c1_g2	1.24539	1.71347	0	0	1.21168	0	0	0	0	0.742439	0	2.01694	1.82112	0.736407	1.39329	0	0	1.18158	0	0	0
TRINITY_DN10059_c4_g1	4.98157	3.42694	7.1046	4.62716	4.84672	0.949652	5.68211	0	6.9063	5.19707	3.87979	5.04235	2.73168	5.15485	6.96646	2.70008	0	4.72631	1.138	2.83937	8.12768
TRINITY_DN100591_c0_g1	0.622697	1.71347	2.3682	1.98307	0	0.949652	1.89404	1.40758	0	0	0	0	0.91056	0	1.39329	0	4.29495	0.590789	0	0	0
TRINITY_DN100592_c0_g1	0	0	0	0	0	0	0	0	0	0	0	0	0	0	0	0	0	0	0	0	0
TRINITY_DN100592_c2_g1	0	0	0	0	0	0	0	0	0	0	0	0	0	0	0	0	0	0	0	0	0
TRINITY_DN100593_c0_g1	0.622697	0	0	0	1.21168	0	0	0	0	0.742439	0	0	1.82112	0.736407	2.78658	0	1.43165	0	0	0	0
TRINITY_DN100594_c0_g1	0	0	0	0	0	0	0	4.22275	0	0	0	0	0.91056	0	0	0	0	0	0	0	0
TRINITY_DN100597_c0_g1	1.24539	0	0	0	0	0	0	0	2.76252	0.742439	0	2.01694	0.91056	0.736407	0	0	1.43165	0	1.138	0	1.01596
TRINITY_DN1006_c0_g1	134.659	173.401	191.424	139.567	201.326	164.53	116.675	135.598	107.362	143.132	144.285	130.495	161.888	124.119	120.487	141.891	129.979	162.956	221.131	147.264	194.991
TRINITY_DN1006_c0_g2	13.0766	13.7077	16.5774	17.8476	15.7518	12.3455	3.78807	4.22275	17.9564	16.3337	11.6394	17.144	13.6584	6.62766	16.7195	14.8504	10.0216	15.3605	6.82798	17.0362	23.3671
TRINITY_DN10060_c0_g1	0	0	1.20595	0	0	0	0	0	0	0	0	0	0	0	0	1.44426	0	0	0	0.868683	0
TRINITY_DN100602_c0_g1	0	0	0.7894	0	0	0	0.947019	0	0	0	0	0	0.91056	0	0	0	0	0	1.138	0	0
TRINITY_DN100602_c0_g2	3.11348	8.56734	1.5788	2.64409	2.42336	0.949652	4.73509	2.81517	8.28756	2.22732	0	6.05081	3.64224	2.20922	0	1.35004	2.8633	2.95394	1.138	4.25906	3.04788
TRINITY_DN100603_c0_g1	0.622697	0	0.7894	0	1.21168	0	0	0	0	0	0	0	0	0	0	0	1.43165	0	0	0	0
TRINITY_DN100605_c0_g1	1.86809	3.42694	3.1576	7.27125	2.42336	8.54686	4.73509	2.81517	2.76252	1.48488	1.29326	2.01694	4.5528	0.736407	1.39329	2.70008	0	2.36315	13.656	2.83937	2.03192
TRINITY_DN100605_c1_g1	0	0	0	0	0	0	0.947019	0	0	0	0	0	0.91056	0	0	0	1.43165	0	0	0	0
TRINITY_DN100608_c0_g1	0	0	0	0.661023	0	0	0	1.40758	1.38126	0	0	3.02541	0	0.736407	1.39329	0	0	0.590789	0	0	0
TRINITY_DN10061_c0_g1	0	0	0	0	0	0	0	0	0	0	0	0	0	0	0	0	0	0	0	0	0
TRINITY_DN100610_c0_g1	1.24539	0	2.3682	0.661023	2.42336	0.949652	1.89404	5.63033	1.38126	2.22732	2.58653	4.03388	5.46336	2.20922	0	1.35004	0	1.77237	0	1.41969	5.0798
TRINITY_DN100611_c0_g1	0.622697	0	0.7894	3.30511	0	0	2.84106	0	0	2.22732	0	0	0.91056	0.736407	1.39329	2.02506	0	1.18158	1.138	0	1.01596
TRINITY_DN100612_c0_g1	0	0	0	0	0	0	0	0	0	0	0	0	0	0	0	0	0	0	0	0	0
TRINITY_DN100614_c0_g1	0	0	0	0	0	0	0	0	0	0	0	0	0	0	0	0	0	0	0	0	0
TRINITY_DN100616_c0_g1	0	0	0	0	0	0	0	0	0	0	0	2.01694	0	0	0	0	0	0	0	0	0
TRINITY_DN10062_c0_g1	5.43967	4.90191	3.73815	3.88474	1.91261	6.74552	5.97939	4.44368	4.36058	2.58616	2.87059	2.38777	4.17707	7.42229	8.65883	8.78436	8.11393	4.47366	1.7963	6.09219	1.45324
TRINITY_DN10062_c0_g2	9.94873	6.88664	7.09432	11.8812	7.25956	8.5345	7.56519	9.83883	5.55146	10.3791	9.03975	19.1332	10.0017	11.7939	5.58253	9.4366	12.8662	4.15529	10.2271	5.70589	7.10143
TRINITY_DN10062_c0_g3	2.49079	1.71347	2.3682	1.32205	1.21168	3.79861	3.78807	2.81517	2.76252	2.22732	2.58653	5.04235	0.91056	3.68203	0	5.40016	0	1.77237	0	4.25906	3.04788
TRINITY_DN10062_c0_g4	0	1.71347	2.3682	2.64409	2.42336	0.949652	3.78807	2.81517	1.38126	2.96976	0	1.00847	3.64224	5.15485	1.39329	2.02506	2.8633	3.54473	4.55198	1.41969	1.01596
TRINITY_DN10062_c0_g5	2.49079	5.14041	7.894	4.62716	3.63504	11.3958	7.57615	7.03792	2.76252	7.42439	6.46632	6.05081	9.1056	3.68203	2.78658	10.8003	5.7266	6.49867	12.518	7.09843	6.09576
TRINITY_DN10062_c1_g1	0	1.71347	0.7894	3.30511	7.27008	0.949652	1.89404	1.40758	0	2.22732	1.29326	0	1.82112	0	0	4.05012	2.8633	1.77237	1.138	1.41969	3.04788
TRINITY_DN100621_c0_g1	6.22697	0	1.5788	0	3.63504	0	2.84106	2.81517	0	0.742439	3.87979	1.00847	0	0	0	2.70008	0	1.18158	1.138	0	2.03192
TRINITY_DN100622_c1_g1	0	0	0	0.661023	1.21168	1.8993	0	0	0	0	0	1.00847	0	0.736407	0	0	0	0	0	0	0
TRINITY_DN100623_c0_g1	2.49079	1.71347	1.5788	3.96614	0	0.949652	0.947019	0	0	0.742439	1.29326	3.02541	0	2.20922	4.17987	2.70008	0	3.54473	0	2.83937	2.03192
TRINITY_DN100624_c0_g1	0.622697	0	0	0.661023	1.21168	0.949652	0	0	0	0	0	0	2.73168	0	0	0.675019	0	0	1.138	1.41969	0
TRINITY_DN100627_c0_g1	1.24539	0	0	1.98307	1.21168	0.949652	2.84106	0	0	0.742439	0	1.00847	3.64224	4.41844	5.57317	0	1.43165	1.18158	3.41399	0	1.01596
TRINITY_DN10063_c0_g1	48.8541	41.9283	50.7452	21.6993	39.2088	46.8323	64.3964	34.3908	27.7963	55.5335	50.1721	57.8113	42.2336	52.0936	42.0633	33.0268	26.2234	43.1912	42.6346	34.5486	69.5616
TRINITY_DN10063_c1_g1	1.24539	1.71347	0.7894	1.98307	1.21168	0.949652	1.89404	0	0	0	0	2.01694	0.91056	0	1.39329	3.3751	0	2.36315	0	0	2.03192
TRINITY_DN10063_c4_g1	3.11348	3.42694	3.947	3.96614	3.63504	0	1.89404	0	4.14378	8.16683	9.05285	4.03388	1.82112	2.20922	9.75304	6.75019	0	6.49867	0	5.67874	8.12768
TRINITY_DN10063_c5_g1	1.24539	0	0	0.661023	0	0	0	0	0	2.96976	0	1.00847	0	0	1.39329	1.35004	2.8633	1.18158	0	0	0
TRINITY_DN100630_c0_g1	3.11348	11.9943	2.3682	2.64409	3.63504	0	2.84106	2.81517	2.76252	8.16683	1.29326	5.04235	0.91056	2.94563	2.78658	2.70008	2.8633	4.72631	1.138	4.25906	5.0798
TRINITY_DN100632_c0_g1	0	1.71347	0.7894	0.661023	1.21168	0	0.947019	2.81517	1.38126	0	1.29326	1.00847	1.82112	0.736407	2.78658	0.675019	2.8633	1.18158	4.55198	1.41969	0
TRINITY_DN100634_c0_g1	0	0	0	0.661023	0	0	2.84106	1.40758	0	0.742439	0	1.00847	2.73168	1.47281	4.17987	0	0	0.590789	0	0	1.01596
TRINITY_DN100636_c0_g1	0.622697	5.14041	0.7894	0.661023	2.42336	1.8993	0	5.63033	5.52504	0	2.58653	2.01694	0.91056	5.15485	0	0	4.29495	0	2.27599	0	1.01596
TRINITY_DN100636_c0_g2	17.8514	21.2642	11.2156	21.8755	13.0507	16.0129	10.0207	16.0125	18.1699	12.2849	16.706	13.6531	14.8867	17.7669	14.4007	19.6257	26.2937	17.0219	4.70753	19.0866	22.0105
TRINITY_DN100636_c2_g1	0.622697	0	0	0	1.21168	0	0	0	0	0	1.29326	1.00847	0	0	0	0.675019	0	0.590789	0	0	0
TRINITY_DN100637_c0_g1	3.11348	1.71347	1.5788	0.661023	1.21168	0.949652	4.73509	1.40758	2.76252	0.742439	0	2.01694	3.64224	1.47281	1.39329	0.675019	0	0	0	1.41969	6.09576
TRINITY_DN100639_c0_g1	2.49079	1.71347	0	4.62716	4.84672	1.8993	7.57615	9.85308	6.9063	4.45463	1.29326	6.05081	6.37392	2.94563	1.39329	2.02506	1.43165	1.18158	6.82798	2.83937	2.03192
TRINITY_DN100639_c1_g1	5.60427	3.42694	6.3152	2.64409	4.84672	7.59721	11.3642	21.1138	16.5751	1.48488	1.29326	12.1016	12.7478	8.83688	9.75304	4.05012	2.8633	7.08946	10.242	7.09843	12.1915
TRINITY_DN10064_c0_g1	2.49079	0	1.5788	0.661023	1.21168	1.8993	4.73509	2.81517	2.76252	0	0	3.02541	2.73168	1.47281	1.39329	2.02506	0	1.18158	0	4.25906	1.01596
TRINITY_DN10064_c0_g2	3.34971	6.52032	1.6033	3.512	4.46138	1.44658	12.5965	20.7575	14.9432	1.13094	9.63177	5.18985	13.3504	20.5718	19.3161	2.39922	3.63466	4.77626	5.20044	2.88343	1.03172
TRINITY_DN10064_c0_g3	3.73618	3.42694	3.1576	1.98307	1.21168	4.74826	7.57615	4.22275	4.14378	0.742439	2.58653	10.0847	4.5528	4.41844	8.35975	3.3751	4.29495	1.77237	4.55198	0	3.04788
TRINITY_DN10064_c0_g4	2.49079	1.71347	6.3152	1.98307	3.63504	8.54686	15.1523	12.6683	13.8126	2.96976	5.17306	8.06775	10.0162	7.36407	19.5061	2.70008	4.29495	2.95394	7.96597	1.41969	3.04788
TRINITY_DN10064_c2_g1	3.11348	1.71347	3.947	2.64409	2.42336	0	0	0	0	0	2.58653	0	0.91056	0.736407	2.78658	1.35004	0	1.77237	0	0	4.06384
TRINITY_DN10064_c3_g1	2.49079	3.42694	3.947	0.661023	2.42336	1.8993	2.84106	4.22275	2.76252	4.45463	9.05285	3.02541	2.73168	4.41844	4.17987	4.05012	5.7266	8.27104	0	4.25906	4.06384
TRINITY_DN100641_c0_g1	0.622697	1.71347	0.7894	1.32205	1.21168	7.59721	1.89404	1.40758	4.14378	1.48488	0	0	4.5528	4.41844	4.17987	0	2.8633	0.590789	1.138	0	1.01596
TRINITY_DN100642_c1_g1	0	0	0	0	0	0	0.947019	0	1.38126	0	0	4.03388	0	0	0	0.675019	4.29495	1.18158	0	0	0
TRINITY_DN100642_c2_g1	0	0	1.5788	1.98307	0	0	0	0	0	0	0	0	0	2.20922	0	0	0	0	4.55198	0	1.01596
TRINITY_DN100649_c0_g1	0	0	0	0	0	0	0	1.40758	2.76252	1.48488	1.29326	0	0.91056	0.736407	0	0.675019	0	0	1.138	5.67874	1.01596
TRINITY_DN10065_c0_g1	4.98157	15.4212	13.4198	11.8984	10.9051	20.8923	10.4172	21.1138	24.8627	11.1366	10.3461	16.1355	7.28448	14.7281	9.75304	4.72514	17.1798	5.3171	11.38	5.67874	5.0798
TRINITY_DN10065_c1_g1	10.3446	10.7649	12.1449	4.2031	8.12746	4.46831	16.9585	10.9047	8.40179	5.08331	5.68899	5.74547	12.3128	10.2491	8.39257	8.54135	7.10563	5.83185	8.32364	15.0752	11.37
TRINITY_DN10065_c1_g2	0	0	0	0	0	0	0	0	1.38126	0	0	0	0	0	0	0	0	0	0	0	0
TRINITY_DN10065_c1_g3	3.11348	5.14041	0.7894	1.32205	0	4.74826	0	2.81517	1.38126	1.48488	2.58653	4.03388	3.64224	3.68203	1.39329	1.35004	1.43165	1.18158	0	2.83937	1.01596
TRINITY_DN10065_c1_g4	0.622697	1.71347	0	0	0	0	0.947019	0	0	0	0	0	0	0	0	1.35004	0	0	0	0	0
TRINITY_DN10065_c2_g1	2.49079	3.42694	2.3682	5.28818	3.63504	8.54686	5.68211	2.81517	4.14378	2.96976	1.29326	2.01694	2.73168	3.68203	1.39329	3.3751	8.5899	2.36315	5.68998	1.41969	4.06384
TRINITY_DN10065_c3_g1	1.86809	0	0.7894	0.661023	1.21168	0	0	1.40758	2.76252	0.742439	1.29326	0	0	0.736407	0	0	1.43165	0	0	0	1.01596
TRINITY_DN10065_c3_g2	3.73618	6.85387	16.5774	7.93227	8.48176	5.69791	4.73509	5.63033	2.76252	5.93951	9.05285	4.03388	2.73168	5.89125	1.39329	6.75019	2.8633	4.13552	2.27599	17.0362	5.0798
TRINITY_DN100650_c0_g1	1.24539	0	0	1.32205	0	0.949652	0	0	0	0	0	2.01694	0	0	5.57317	0	1.43165	0	0	0	0
TRINITY_DN100651_c0_g1	0.622697	1.71347	0.7894	0	1.21168	1.8993	0	0	0	2.22732	0	1.00847	1.82112	0.736407	0	0	0	1.18158	0	1.41969	4.06384
TRINITY_DN100651_c0_g2	1.86809	0	0.7894	1.98307	2.42336	0	2.84106	0	1.38126	2.96976	0	0	0.91056	1.47281	0	0	0	1.77237	1.138	0	0
TRINITY_DN100654_c0_g1	3.73618	5.14041	3.1576	7.27125	1.21168	2.84895	4.73509	8.4455	2.76252	2.22732	7.75959	2.01694	3.64224	3.68203	8.35975	2.70008	8.5899	4.72631	4.55198	4.25906	5.0798
TRINITY_DN100658_c0_g1	0.622697	0	0	3.96614	0	0.949652	0.947019	4.22275	1.38126	1.48488	5.17306	4.03388	2.73168	0.736407	1.39329	4.05012	1.43165	1.77237	1.138	0	0
TRINITY_DN10066_c0_g1	10.4633	9.24768	7.75436	8.52357	10.3192	19.33	10.7447	16.6907	16.5334	4.43534	10.4765	8.917	15.6442	18.6177	5.3906	6.51288	5.95587	8.0911	18.745	12.3185	6.95097
TRINITY_DN10066_c0_g2	42.9578	42.7424	32.4561	42.9021	39.9584	47.509	54.812	63.1904	48.3774	54.3026	63.2667	45.2778	36.3608	33.1135	34.9703	48.7249	45.8778	50.7701	36.3413	45.5951	47.783
TRINITY_DN10066_c1_g1	0	0	0	0	0	2.84895	0	0	0	0.742439	0	0	0	0.736407	0	0.675019	1.43165	1.18158	0	0	0
TRINITY_DN100664_c0_g1	3.11348	1.71347	2.3682	3.30511	4.84672	6.64756	1.89404	0	1.38126	1.48488	2.58653	3.02541	4.5528	1.47281	2.78658	4.72514	1.43165	5.90789	2.27599	11.3575	2.03192
TRINITY_DN100668_c0_g1	4.98157	0	2.3682	1.98307	3.63504	1.8993	0.947019	0	0	4.45463	2.58653	6.05081	0	0.736407	0	2.02506	0	2.95394	0	1.41969	1.01596
TRINITY_DN100669_c0_g1	3.11348	0	0.7894	0.661023	1.21168	0	0	1.40758	1.38126	2.22732	1.29326	0	0.91056	0	1.39329	2.02506	0	4.72631	0	1.41969	0
TRINITY_DN10067_c0_g1	94.7618	76.9945	76.5113	92.3311	89.627	63.6757	57.7639	68.9018	47.0291	60.1462	91.801	40.3937	70.2395	63.976	47.5321	78.3878	52.692	69.0919	62.6112	93.6128	74.3771
TRINITY_DN10067_c0_g2	39.2299	56.5445	56.0474	46.9326	38.7738	28.4895	30.3046	61.9337	48.3441	51.9707	60.7834	43.3642	59.1864	30.1927	47.3719	51.3015	54.4027	62.0328	21.6219	62.4662	39.6224
TRINITY_DN10067_c0_g3	0	0	0.7894	0	0	0	0	0	0	0	0	0	0	0	0	0	0	0	0	0	0
TRINITY_DN10067_c0_g4	3.11348	1.71347	4.7364	4.62716	3.63504	7.59721	4.73509	8.4455	5.52504	3.71219	5.17306	3.02541	13.6584	5.15485	9.75304	4.05012	8.5899	2.95394	11.38	2.83937	5.0798
TRINITY_DN10067_c1_g1	10.3553	8.38073	9.26647	14.2039	4.17369	21.3662	47.979	33.0462	29.7258	13.0728	8.85567	22.6896	12.4702	18.0092	16.3553	15.8476	18.2061	12.1363	16.6981	9.78036	4.96915
TRINITY_DN10067_c2_g1	9.72284	1.74699	15.8135	11.619	11.5149	3.35236	11.5443	7.78667	9.04934	10.0022	8.91131	10.1671	16.5527	9.59339	7.04837	14.7314	5.16204	12.8295	6.87514	4.62394	17.2583
TRINITY_DN10067_c3_g1	0	0	0.7894	0.661023	0	0	1.89404	1.40758	0	3.71219	1.29326	8.06775	0.91056	0	0	5.40016	7.15825	8.86183	0	0	0
TRINITY_DN10067_c5_g1	0	0	0	0	0	0	0.947019	0	0	0	0	0	0	0	0	0	0	0	0	0	1.01596
TRINITY_DN100670_c0_g1	1.24539	0	0	0.661023	1.21168	0.949652	4.73509	1.40758	1.38126	1.48488	5.17306	2.01694	0	0.736407	1.39329	0.675019	2.8633	1.77237	1.138	0	0
TRINITY_DN100671_c0_g1	0.622697	0	1.5788	0	0	0	0	0	1.38126	0	0	0	0	0	0	0	0	0	0	0	0
TRINITY_DN100673_c0_g1	0	0	0.7894	0	0	0	0.947019	4.22275	0	1.48488	0	0	0	1.47281	0	0	4.29495	0	0	0	2.03192
TRINITY_DN100675_c0_g1	0	0	0.7894	0.661023	0	0	0	0	0	0	0	0	0.91056	0	0	0	0	0	0	0	0
TRINITY_DN100676_c0_g1	3.73618	1.71347	3.1576	3.30511	3.63504	1.8993	1.89404	5.63033	0	2.22732	9.05285	5.04235	0	0	2.78658	8.77525	5.7266	3.54473	3.41399	4.25906	3.04788
TRINITY_DN100677_c0_g1	0.622697	3.42694	2.3682	0.661023	0	1.8993	5.68211	2.81517	4.14378	2.96976	0	0	2.73168	1.47281	1.39329	0	0	2.95394	0	0	1.01596
TRINITY_DN10068_c0_g1	0	0	0	0	0	0	0	0	0	0	0	0	0	0	0	0	0	0	0	0	0
TRINITY_DN100681_c0_g1	0	0	0	0.661023	0	0	0	0	2.76252	0	0	1.00847	0.91056	2.20922	1.39329	0	2.8633	0.590789	0	0	0
TRINITY_DN100683_c0_g1	1.86809	0	1.5788	0.661023	0	0.949652	0.947019	1.40758	0	0	0	0	0.91056	1.47281	0	1.35004	1.43165	0	0	1.41969	0
TRINITY_DN10069_c0_g1	6.32695	8.82052	6.35324	6.04442	6.01232	1.90503	2.74837	5.53817	6.84806	6.73463	5.23247	6.0892	7.20721	8.11684	7.01321	4.01396	2.76989	6.55255	6.7873	5.84656	6.9913
TRINITY_DN10069_c0_g2	7.55258	5.53766	9.47775	12.0492	3.5587	22.313	22.2511	12.7088	16.227	11.1271	11.8454	24.6823	42.4805	39.2544	20.7825	7.26928	20.1957	7.08591	13.3692	15.5615	5.35554
TRINITY_DN100690_c0_g1	2.49079	1.71347	2.3682	0.661023	1.21168	0	2.84106	0	1.38126	1.48488	1.29326	1.00847	0.91056	2.20922	0	0	0	0.590789	1.138	1.41969	0
TRINITY_DN100691_c0_g1	0	0	0	0	0	0	0	0	1.38126	0	2.58653	1.00847	0.91056	0	0	0	0	0	1.138	0	1.01596
TRINITY_DN100692_c0_g1	2.49079	6.85387	5.5258	1.98307	1.21168	0	0.947019	4.22275	0	2.22732	6.46632	0	2.73168	0	0	3.3751	1.43165	2.95394	2.27599	4.25906	2.03192
TRINITY_DN100693_c0_g1	2.49079	1.71347	0.7894	3.30511	1.21168	6.64756	2.84106	2.81517	0	3.71219	5.17306	2.01694	3.64224	2.20922	1.39329	3.3751	2.8633	4.72631	0	7.09843	6.09576
TRINITY_DN100696_c0_g1	1.86809	0	2.3682	1.98307	1.21168	0	0	0	0	0	0	2.01694	0.91056	0.736407	1.39329	0	0	1.18158	0	1.41969	1.01596
TRINITY_DN100697_c0_g1	0	0	2.3682	0	1.21168	1.8993	2.84106	1.40758	1.38126	0	0	1.00847	4.5528	4.41844	5.57317	0	1.43165	0	1.138	0	1.01596
TRINITY_DN100698_c0_g1	7.47236	3.42694	1.5788	1.98307	2.42336	0	1.89404	0	0	4.45463	5.17306	1.00847	0.91056	1.47281	1.39329	3.3751	4.29495	5.90789	1.138	1.41969	3.04788
TRINITY_DN100699_c0_g1	7.47236	3.42694	7.1046	9.91534	4.84672	11.3958	9.47019	5.63033	8.28756	10.3941	9.05285	10.0847	15.4795	11.0461	11.1463	6.07517	2.8633	13.5881	6.82798	11.3575	10.1596
TRINITY_DN100699_c1_g1	3.11348	1.71347	0	1.32205	2.42336	0.949652	0	2.81517	4.14378	0	0	2.01694	4.5528	2.20922	0	0.675019	4.29495	1.18158	5.68998	0	2.03192
TRINITY_DN100699_c2_g1	0.622697	0	0	1.32205	0	4.74826	0.947019	0	2.76252	0.742439	1.29326	1.00847	0.91056	0.736407	1.39329	0	0	1.18158	3.41399	1.41969	1.01596
TRINITY_DN1007_c0_g1	474.155	244.878	377.132	287.849	358.436	467.029	536.154	469.741	476.967	423.764	637.277	714.43	680.48	349.812	462.191	283.983	756.071	327.056	515.362	361.761	276.731
TRINITY_DN1007_c0_g2	16.8128	18.8482	11.841	20.4917	23.0219	10.4462	11.3642	11.2607	13.8126	28.2127	33.6249	17.144	21.8534	17.6738	32.0457	31.7259	25.7697	39.5828	14.7939	17.0362	24.383
TRINITY_DN1007_c1_g1	76.2824	67.6408	79.9162	79.6988	86.3557	97.0221	110.349	150.348	103.39	119.748	106.957	130.085	84.371	92.2933	91.6965	124.029	152.376	124.297	83.7717	91.1253	91.0175
TRINITY_DN1007_c12_g1	0.622697	0	0.7894	0.661023	0	1.8993	3.78807	0	0	0	0	0	0	0.736407	0	0.675019	4.29495	0.590789	1.138	4.25906	0
TRINITY_DN1007_c13_g1	50.4384	44.5502	48.9428	35.0342	36.3504	30.3889	42.6158	30.9668	37.294	31.9249	32.3316	43.3642	50.9913	31.6655	41.7987	44.5513	42.9495	36.6289	72.8317	59.6268	53.8459
TRINITY_DN1007_c3_g1	16.8128	10.2808	18.1562	19.8307	18.1752	15.1944	9.47019	11.2607	12.4313	17.0761	16.8124	11.0932	10.0162	8.10048	8.35975	24.9757	7.15825	17.1329	9.10397	22.715	21.3351
TRINITY_DN10070_c0_g1	84.064	92.5273	91.5704	94.5262	96.9344	60.7777	70.0794	66.1564	60.7754	95.0322	82.7689	67.5674	50.9913	58.9125	69.6646	92.4777	68.7192	92.163	80.7977	88.0205	81.2768
TRINITY_DN100700_c0_g1	3.11348	0	3.947	1.32205	1.21168	0	0.947019	0	5.52504	0.742439	0	2.01694	3.64224	1.47281	0	1.35004	1.43165	1.18158	0	1.41969	6.09576
TRINITY_DN100703_c0_g1	0	0	0	0.661023	0	0	0	0	0	0.742439	0	0	1.82112	0.736407	0	0.675019	0	0	2.27599	0	0
TRINITY_DN100703_c0_g2	0.622697	0	0.7894	0	0	0.949652	0	0	0	0	0	0	0	0	0	0	0	0	0	0	0
TRINITY_DN100704_c0_g1	0	1.71347	0	0.661023	0	0	0	0	0	0	0	2.01694	0	0.736407	1.39329	1.35004	0	0	0	0	0
TRINITY_DN100706_c0_g1	0.622697	0	0	0	0	0	0.947019	0	0	0	0	2.01694	0	0	0	0	0	0.590789	0	0	0
TRINITY_DN100709_c0_g1	3.73618	5.14041	0	0.661023	1.21168	4.74826	5.68211	2.81517	0	2.22732	2.58653	1.00847	0.91056	2.94563	0	4.05012	2.8633	2.36315	5.68998	1.41969	4.06384
TRINITY_DN10071_c0_g1	0.622697	5.14041	2.3682	1.98307	1.21168	1.8993	0.947019	1.40758	0	0	1.29326	1.00847	0	1.47281	0	2.70008	0	2.36315	1.138	1.41969	0
TRINITY_DN100710_c0_g1	2.49079	10.2808	4.7364	3.96614	2.42336	1.8993	1.89404	1.40758	0	4.45463	5.17306	1.00847	1.82112	2.20922	0	5.40016	1.43165	6.49867	1.138	2.83937	6.09576
TRINITY_DN100711_c0_g1	0	0	0	0	0	0	0	0	0	0	0	0	0	0	0	1.35004	0	0	0	0	0
TRINITY_DN100714_c0_g1	0	0	0	0	1.21168	0.949652	1.89404	2.81517	1.38126	0.742439	0	2.01694	0.91056	0.736407	0	0	0	0.590789	2.27599	1.41969	1.01596
TRINITY_DN100716_c0_g1	0	1.71347	0.7894	0.661023	1.21168	0	0	1.40758	1.38126	0.742439	1.29326	1.00847	0	1.47281	0	0	1.43165	1.18158	1.138	1.41969	1.01596
TRINITY_DN100719_c0_g1	0.622697	0	0	0	0	0	0.947019	1.40758	1.38126	0	0	0	9.1056	0	1.39329	0	2.8633	1.18158	3.41399	0	0
TRINITY_DN10072_c0_g1	82.8186	94.2408	93.9386	81.3058	88.4526	45.5833	49.245	53.4882	42.8191	81.6683	86.6487	61.5166	74.6659	55.2305	68.2713	97.2028	70.1509	86.2551	36.4159	102.217	101.596
TRINITY_DN10072_c0_g2	21.1717	34.2694	24.4714	28.424	27.8686	8.54686	15.1523	15.4834	19.3376	33.4098	40.0912	16.1355	8.19504	7.36407	11.1463	27.0008	11.4532	33.675	12.518	8.51812	18.2873
TRINITY_DN10072_c1_g1	4.98157	5.14041	3.1576	3.96614	6.0584	1.8993	0.947019	2.81517	6.9063	1.48488	5.17306	3.02541	0.91056	4.41844	6.96646	2.70008	8.5899	3.54473	2.27599	1.41969	4.06384
TRINITY_DN100721_c0_g1	40.4753	47.9771	36.3124	39.0003	30.292	33.2378	43.5629	53.4882	46.9628	42.319	40.0912	41.3472	46.4385	44.1844	50.1585	33.076	50.1078	40.7644	48.9338	36.9118	36.5745
TRINITY_DN100722_c0_g1	3.11348	0	1.5788	1.98307	1.21168	1.8993	0.947019	2.81517	1.38126	2.22732	1.29326	5.04235	3.64224	0	2.78658	0.675019	1.43165	8.27104	1.138	0	1.01596
TRINITY_DN100723_c0_g1	0.622697	0	0	0.661023	0	0	0	0	0	1.48488	0	0	0	0.736407	0	0	0	0	3.41399	0	0
TRINITY_DN100724_c0_g1	6.84966	0	3.1576	1.32205	4.84672	3.79861	0.947019	1.40758	1.38126	2.22732	2.58653	3.02541	2.73168	4.41844	2.78658	2.02506	1.43165	4.13552	3.41399	2.83937	5.0798
TRINITY_DN100725_c0_g1	5.60427	1.71347	3.947	1.98307	1.21168	3.79861	2.84106	5.63033	5.52504	2.96976	7.75959	8.06775	7.28448	5.89125	6.96646	4.72514	0	3.54473	6.82798	7.09843	5.0798
TRINITY_DN100726_c0_g1	3.73618	0	4.7364	3.96614	4.84672	10.4462	4.73509	2.81517	0	4.45463	0	5.04235	6.37392	2.20922	2.78658	5.40016	5.7266	2.95394	9.10397	1.41969	3.04788
TRINITY_DN100726_c0_g2	4.98157	6.85387	3.1576	5.28818	3.63504	1.8993	0	0	0	2.22732	2.58653	0	0	1.47281	0	0	0	1.18158	1.138	1.41969	2.03192
TRINITY_DN100726_c2_g1	1.86809	1.71347	5.5258	4.62716	1.21168	0.949652	0.947019	1.40758	1.38126	4.45463	2.58653	4.03388	0	2.94563	2.78658	2.02506	1.43165	4.13552	3.41399	1.41969	1.01596
TRINITY_DN100726_c2_g2	4.35888	8.56734	3.1576	5.9492	2.42336	2.84895	5.68211	7.03792	6.9063	5.19707	5.17306	10.0847	8.19504	8.10048	5.57317	6.07517	8.5899	4.72631	3.41399	1.41969	5.0798
TRINITY_DN100726_c3_g1	1.86809	3.42694	2.3682	0.661023	0	3.79861	1.89404	7.03792	0	2.96976	1.29326	2.01694	3.64224	2.94563	6.96646	2.70008	0	1.18158	1.138	0	2.03192
TRINITY_DN10073_c0_g1	243.969	244.416	275.318	215.696	229.082	138.434	135.335	114.144	113.474	244.174	338.46	180.606	107.817	104.947	119.467	271.565	182.559	244.679	156.726	302.41	227.374
TRINITY_DN100730_c0_g1	1.24539	0	1.5788	1.98307	0	0.949652	0.947019	0	0	1.48488	2.58653	1.00847	0	0	0	3.3751	0	1.77237	0	0	1.01596
TRINITY_DN100733_c0_g1	2.49079	3.42694	0.7894	0	0	5.69791	0.947019	1.40758	1.38126	0.742439	5.17306	1.00847	4.5528	0	1.39329	2.70008	1.43165	0.590789	3.41399	0	1.01596
TRINITY_DN100734_c0_g1	0	0	0	0	0	0	0.947019	0	0	0	0	0	1.82112	0	0	0	0	0	0	0	0
TRINITY_DN100735_c0_g1	0	0	0.7894	0	1.21168	0.949652	0	0	1.38126	0	1.29326	0	0	0.736407	1.39329	0.675019	0	0	0	0	0
TRINITY_DN10074_c0_g1	31.8525	9.32609	31.0617	32.1652	29.8248	32.4876	48.5186	59.272	28.0331	16.2684	19.7388	23.6662	39.3679	36.6979	44.3895	19.6804	23.1499	15.4389	49.6605	17.2889	11.2798
TRINITY_DN10074_c0_g2	6.22697	3.42694	3.947	11.2374	9.69344	4.74826	2.84106	1.40758	1.38126	8.90927	6.46632	3.02541	4.5528	5.15485	5.57317	10.8003	5.7266	5.90789	6.82798	7.09843	4.06384
TRINITY_DN10074_c0_g3	6.84966	8.56734	10.2622	7.93227	4.84672	1.8993	9.47019	4.22275	9.66882	9.65171	2.58653	4.03388	5.46336	7.36407	5.57317	4.72514	2.8633	5.3171	0	7.09843	4.06384
TRINITY_DN10074_c2_g1	0	0	0	0	0	0	0	0	0	0	0	0	0	0	0	0	0	0	0	0	0
TRINITY_DN10074_c3_g1	13.0766	3.42694	11.841	14.5425	8.48176	5.69791	5.68211	7.03792	4.14378	10.3941	7.75959	6.05081	13.6584	3.68203	6.96646	14.8504	15.7482	11.225	11.38	15.6165	7.11172
TRINITY_DN100740_c0_g1	1.24539	0	0	0	0	0	0	0	0	0	0	0	0	0	0	0.675019	0	0	0	0	1.01596
TRINITY_DN100743_c0_g1	0	0	1.5788	0	1.21168	0	0.947019	0	1.38126	0	0	6.05081	1.82112	2.20922	0	0.675019	1.43165	1.77237	1.138	0	0
TRINITY_DN10075_c0_g1	13.6993	0	17.3668	15.2035	14.5402	17.0937	4.73509	4.22275	0	8.16683	0	4.03388	20.0323	5.15485	13.9329	6.07517	1.43165	4.13552	19.3459	4.25906	15.2394
TRINITY_DN100750_c0_g1	0.622697	0	0	0	0	0	0	0	0	0	0	0	0	0	0	0.675019	0	0.590789	0	0	0
TRINITY_DN100756_c0_g1	1.24539	1.71347	0	0	1.21168	0	1.89404	0	2.76252	0.742439	0	0	0	0.736407	4.17987	1.35004	0	0.590789	3.41399	0	2.03192
TRINITY_DN10076_c0_g1	18.6809	18.8482	24.4714	15.2035	21.8102	10.4462	18.9404	9.85308	13.8126	24.5005	18.1057	26.2202	7.28448	16.201	15.3262	23.6257	14.3165	21.8592	9.10397	19.8756	20.3192
TRINITY_DN10076_c0_g2	7.74207	13.11	9.81471	15.805	13.9061	6.35769	9.96296	20.1931	13.2103	15.6214	8.6581	9.64494	11.3211	16.9031	15.9904	39.5172	6.84611	13.5606	10.8837	5.43112	5.82995
TRINITY_DN10076_c0_g3	1.24539	6.85387	3.1576	5.28818	3.63504	3.79861	1.89404	4.22275	5.52504	8.90927	6.46632	7.05928	4.5528	3.68203	9.75304	8.77525	2.8633	7.68025	6.82798	0	6.09576
TRINITY_DN10076_c1_g1	7.47236	1.71347	13.4198	7.27125	4.84672	5.69791	15.1523	8.4455	4.14378	7.42439	10.3461	6.05081	6.37392	6.62766	2.78658	6.07517	11.4532	7.68025	6.82798	5.67874	5.0798
TRINITY_DN10076_c1_g2	1.24539	0	3.1576	1.98307	3.63504	2.84895	0.947019	0	1.38126	2.22732	1.29326	4.03388	4.5528	2.94563	1.39329	5.40016	1.43165	0	3.41399	1.41969	1.01596
TRINITY_DN100760_c0_g1	4.98157	1.71347	3.1576	5.28818	3.63504	0	1.89404	2.81517	1.38126	11.879	16.8124	8.06775	0	0	0	16.2005	11.4532	11.225	4.55198	1.41969	2.03192
TRINITY_DN100760_c0_g2	0	0	0	0	0	0	0	0	0	0	0	0	0	0	0	0	0	0	0	0	0
TRINITY_DN100760_c0_g3	1.86809	0	0.7894	3.96614	1.21168	2.84895	3.78807	1.40758	2.76252	0	0	1.00847	1.82112	5.89125	2.78658	2.02506	2.8633	0	0	8.51812	6.09576
TRINITY_DN100761_c0_g1	2.49079	3.42694	1.5788	1.32205	3.63504	0.949652	0	2.81517	0	0.742439	1.29326	0	0	0.736407	0	0.675019	0	1.18158	1.138	2.83937	2.03192
TRINITY_DN100764_c0_g1	0	0	0.7894	0.661023	0	0	0	0	0	0.742439	0	0	0	2.20922	0	0	0	0	0	0	0
TRINITY_DN100765_c0_g1	3.73618	3.42694	0	0.661023	2.42336	0	0	0	0	1.48488	0	1.00847	2.73168	0.736407	1.39329	2.02506	0	2.95394	0	0	0
TRINITY_DN100769_c0_g1	0	0	3.1576	3.30511	4.84672	0	1.89404	2.81517	1.38126	1.48488	3.87979	1.00847	0.91056	0	0	6.75019	4.29495	4.72631	1.138	2.83937	3.04788
TRINITY_DN10077_c0_g1	216.076	200.476	214.717	197.646	236.278	205.125	162.887	139.351	176.801	201.943	212.095	170.431	158.437	207.667	192.274	234.907	160.345	194.369	190.045	221.471	198.112
TRINITY_DN100772_c0_g1	2.49079	1.71347	0	0	4.84672	2.84895	2.84106	4.22275	1.38126	0.742439	2.58653	3.02541	0	2.20922	1.39329	0.675019	0	1.77237	1.138	4.25906	2.03192
TRINITY_DN100773_c0_g1	3.73618	8.56734	4.7364	5.28818	2.42336	4.74826	5.68211	2.81517	5.52504	8.90927	7.75959	3.02541	4.5528	2.20922	2.78658	2.70008	4.29495	6.49867	5.68998	12.7772	9.14364
TRINITY_DN100774_c0_g1	0	0	0	0	0	0	0	0	0	0	0	0	0	0	0	0	0	0	0	0	0
TRINITY_DN100774_c0_g2	0	0	0	0	0	0	0	1.40758	0	0	0	0	0	0	0	0	0	0	0	0	0
TRINITY_DN100776_c0_g1	0	0	0	0	0	0	0	0	0	0	1.29326	1.00847	0	0	0	0	0	0	0	0	0
TRINITY_DN100777_c0_g1	2.89476	1.73492	14.9323	3.40758	0.613425	4.41469	1.91775	2.13781	6.42113	1.50347	9.40528	1.53164	3.22686	1.49125	2.82147	1.36694	11.8569	6.71304	6.4425	20.7842	7.14161
TRINITY_DN100777_c0_g2	2.46883	1.69837	3.12977	2.66761	3.64587	1.88256	1.87734	0	5.57407	0	2.56373	0	1.83728	2.97177	1.4303	1.33814	2.83807	4.14087	0	4.22152	3.09032
TRINITY_DN100777_c1_g1	1.86809	1.71347	2.3682	1.32205	6.0584	1.8993	1.89404	1.40758	1.38126	2.22732	3.87979	0	0	0	0	5.40016	2.8633	2.95394	1.138	7.09843	2.03192
TRINITY_DN10078_c0_g1	54.1746	27.4155	33.9442	53.5428	36.3504	46.5329	22.7284	11.2607	12.4313	13.3639	2.58653	4.03388	39.1541	13.2553	19.5061	10.8003	8.5899	19.496	50.0718	26.974	50.798
TRINITY_DN10078_c0_g2	87.9319	89.6563	117.032	114.48	94.6824	152.297	57.9693	55.3593	59.4057	49.2259	51.2086	53.6482	60.2634	51.5556	82.3703	68.2241	52.3477	69.8279	96.5766	111.63	91.1413
TRINITY_DN10078_c1_g1	8.60348	10.3336	15.6194	6.73124	5.85339	18.2252	7.35414	18.7517	18.6516	9.62138	6.146	6.96675	10.2388	16.7917	23.1558	13.3849	25.469	7.13613	14.7475	17.4266	15.2766
TRINITY_DN10078_c1_g2	35.0337	43.2667	40.4476	39.2858	34.9587	46.1309	47.6511	36.9903	27.9476	33.0216	48.5066	46.1211	49.581	43.287	20.3058	38.2844	38.7556	27.0574	37.343	42.669	29.7587
TRINITY_DN10078_c2_g1	136.993	155.926	123.146	139.476	146.613	161.441	230.126	288.555	295.59	217.535	239.254	233.965	141.137	148.754	103.104	226.807	289.193	242.814	137.698	127.772	102.612
TRINITY_DN10078_c3_g1	175.023	106.495	139.132	146.552	129.26	60.7842	28.9901	28.7259	29.47	59.918	65.9823	52.7131	77.0296	56.6648	86.4944	80.1499	23.9049	54.2556	65.45	147.498	157.387
TRINITY_DN10078_c3_g2	2.49079	3.42694	2.3682	1.32205	1.21168	0	0.947019	0	0	0	3.87979	1.00847	0	1.47281	1.39329	0.675019	0	3.54473	2.27599	0	3.04788
TRINITY_DN10078_c3_g3	19.9263	3.42694	4.7364	10.5764	4.84672	10.4462	11.3642	1.40758	5.52504	10.3941	6.46632	10.0847	12.7478	4.41844	1.39329	11.4753	8.5899	8.27104	17.0699	11.3575	3.04788
TRINITY_DN10078_c3_g4	19.9263	15.4212	14.9986	16.5256	23.0219	17.0937	14.2053	16.891	15.1939	13.3639	29.7451	20.1694	10.0162	15.4645	11.1463	16.2005	21.4748	17.1329	10.242	24.1347	12.1915
TRINITY_DN100782_c0_g1	0	0	0	0	0	0	0	0	0	0	0	0	0	0	0	0	0	0	0	0	0
TRINITY_DN100783_c0_g1	0	0	0	0	0	2.84895	0	0	1.38126	0.742439	0	0	0	2.20922	0	0	0	1.18158	0	1.41969	0
TRINITY_DN100785_c0_g1	0	0	0	0	0	0	0	0	0	0	0	0	0	0.736407	0	0	0	0	0	0	0
TRINITY_DN100787_c0_g1	0.622697	0	3.947	0.661023	0	0.949652	0.947019	0	0	0.742439	0	0	0	1.47281	1.39329	1.35004	0	1.18158	1.138	0	0
TRINITY_DN100788_c0_g1	0.622697	0	1.5788	0.661023	2.42336	0	0	0	0	1.48488	0	0	0	0	1.39329	1.35004	2.8633	1.18158	0	0	0
TRINITY_DN100789_c0_g1	0.622697	0	0	0	2.42336	0	0	2.81517	0	0	2.58653	0	0	0.736407	0	0.675019	0	0.590789	0	0	0
TRINITY_DN100789_c0_g2	1.24539	3.42694	0.7894	0.661023	0	0	0.947019	1.40758	1.38126	2.22732	2.58653	0	0.91056	0	0	0.675019	0	2.36315	1.138	1.41969	2.03192
TRINITY_DN100789_c0_g3	1.24539	8.56734	0	1.98307	2.42336	0.949652	4.73509	9.85308	0	1.48488	2.58653	2.01694	3.64224	2.94563	1.39329	1.35004	1.43165	1.18158	0	2.83937	3.04788
TRINITY_DN10079_c0_g1	3.73618	6.85387	2.3682	3.30511	4.84672	0.949652	9.47019	4.22275	8.28756	8.16683	5.17306	8.06775	2.73168	4.41844	1.39329	4.72514	8.5899	7.08946	4.55198	4.25906	5.0798
TRINITY_DN10079_c1_g1	1.25585	2.12994	0	1.53438	0	1.18047	1.1772	2.1782	1.71698	1.84578	2.60731	1.25358	0.704535	0.569786	0	1.56687	1.10772	0.914232	2.82918	1.76475	3.16818
TRINITY_DN10079_c1_g2	14.8671	18.5953	20.7216	23.7469	8.76647	30.5071	15.8034	13.239	10.9927	8.59444	9.79385	4.37775	12.2848	15.167	7.0563	19.0257	11.3937	23.0084	15.2047	23.3229	31.0526
TRINITY_DN10079_c1_g3	1.86809	3.42694	4.7364	5.28818	4.84672	2.84895	3.78807	4.22275	1.38126	1.48488	1.29326	1.00847	3.64224	2.94563	4.17987	2.02506	1.43165	4.72631	4.55198	4.25906	7.11172
TRINITY_DN10079_c2_g1	0	0	0	1.32205	0	0	1.89404	0	0	0.742439	0	0	0	0	0	0	0	0.590789	0	1.41969	1.01596
TRINITY_DN100796_c0_g1	0	0	2.3682	1.32205	1.21168	6.64756	3.78807	5.63033	2.76252	0	1.29326	1.00847	4.5528	0.736407	4.17987	0.675019	1.43165	2.36315	2.27599	0	0
TRINITY_DN100796_c0_g2	1.78273	0	0.753328	2.52327	0	1.22824	0.903745	0	1.31814	0.960242	0	0	0	2.10827	2.65925	1.28835	1.36623	0.563793	1.086	0	0
TRINITY_DN100796_c2_g1	0	1.71347	1.5788	1.32205	1.21168	0	1.89404	1.40758	2.76252	0.742439	1.29326	1.00847	0	0.736407	0	0.675019	0	1.77237	0	1.41969	0
TRINITY_DN100799_c1_g1	0	1.71347	0	0	0	0	0	0	4.14378	0	0	0	1.82112	0.736407	0	0	0	0	2.27599	0	0
TRINITY_DN1008_c0_g1	2.49079	0	1.5788	5.28818	0	7.59721	0	4.22275	0	0	0	0	3.64224	1.47281	2.78658	1.35004	0	0	3.41399	1.41969	1.01596
TRINITY_DN10080_c0_g1	5.60427	10.2808	3.947	5.9492	6.0584	6.64756	10.4172	19.7062	13.8126	8.90927	5.17306	12.1016	0	1.47281	0	6.07517	24.3381	12.4066	5.68998	2.83937	13.2075
TRINITY_DN10080_c1_g1	14.9447	15.4212	22.1032	21.8137	19.3869	47.4826	13.2583	11.2607	5.52504	1.48488	2.58653	4.03388	33.6907	19.883	22.2927	8.10023	4.29495	4.13552	23.8979	19.8756	15.2394
TRINITY_DN10080_c1_g2	53.2429	27.7181	57.8398	50.3205	21.9069	85.1419	88.8078	48.3919	80.3221	60.7572	37.9249	73.8911	91.8403	30.8567	69.9066	79.1807	63.4593	60.2625	98.6993	23.1267	62.8038
TRINITY_DN10080_c1_g3	59.1562	61.6849	60.7838	61.4751	61.7957	85.4686	71.0264	83.0474	73.2068	89.0927	94.4083	101.855	63.7392	58.1761	45.9786	87.0775	84.4674	81.5288	55.7618	72.404	62.9895
TRINITY_DN10080_c1_g4	26.6516	22.4432	30.5554	29.2418	26.6594	19.6678	20.0413	23.8549	12.372	22.61	26.8523	10.2678	29.7802	20.9649	9.75235	19.1934	5.76032	13.8401	23.6263	24.199	17.0695
TRINITY_DN10080_c1_g5	8.09506	15.4212	12.6304	9.91534	9.69344	3.79861	4.73509	7.03792	12.4313	17.8185	12.9326	15.127	10.0162	2.20922	8.35975	13.5004	7.15825	11.225	0	7.09843	5.0798
TRINITY_DN10080_c2_g1	0	0	0	0	0	0	0.947019	0	0	0	0	0	0	0	0	0	0	0	0	0	0
TRINITY_DN10080_c2_g2	3.73618	3.42694	3.947	3.30511	0	0	0	0	0	2.22732	2.58653	2.01694	1.82112	0	0	1.35004	0	0.590789	1.138	0	1.01596
TRINITY_DN10080_c3_g1	0	0	0	0	0	0	0	0	0	0	0	0	0	0	0	0	0	0	0	0	0
TRINITY_DN10080_c4_g1	3.11348	0	0.7894	1.32205	0	1.8993	1.89404	1.40758	1.38126	2.22732	0	3.02541	0.91056	0	0	3.3751	1.43165	0.590789	0	1.41969	1.01596
TRINITY_DN10080_c5_g1	1.24539	3.42694	1.5788	1.32205	0	0	4.73509	1.40758	1.38126	0.742439	1.29326	2.01694	2.73168	3.68203	2.78658	2.02506	0	1.18158	0	1.41969	0
TRINITY_DN100802_c0_g1	21.5668	20.851	33.2519	18.5628	104.468	23.1124	10.6377	11.8583	7.75771	22.2391	10.8952	9.43994	11.0805	12.4079	13.0421	12.0054	6.7006	15.4845	19.1743	18.6049	15.2161
TRINITY_DN100802_c0_g2	25.5306	17.1347	28.4184	44.9495	27.8686	27.5399	18.9404	16.891	29.0065	23.0156	25.8653	15.127	26.4062	22.0922	19.5061	31.7259	27.2014	34.2657	20.4839	35.4922	29.4628
TRINITY_DN100802_c0_g3	3.11348	3.42694	2.3682	3.96614	4.84672	0	5.68211	4.22275	4.14378	1.48488	5.17306	1.00847	5.46336	5.15485	2.78658	6.07517	4.29495	5.3171	1.138	4.25906	3.04788
TRINITY_DN100802_c1_g1	0.622697	0	1.5788	0	0	1.8993	0.947019	0	0	0.742439	1.29326	1.00847	0	0	0	0.675019	1.43165	0.590789	0	0	1.01596
TRINITY_DN100803_c0_g1	1.48364	2.04126	0	1.71599	2.29448	2.92962	0.665115	3.65403	1.6455	2.81181	0.908292	1.20139	1.08475	1.03439	1.65983	0	1.70553	0.703808	1.3557	0	2.63739
TRINITY_DN100805_c0_g1	0	0	0	0	0	0	0	0	0	0	0	0	0	0	0	0	0	0.590789	0	0	0
TRINITY_DN100805_c1_g1	0	0	0	0.661023	0	0	0	0	0	0	0	0	0	0	0	0	0	0.590789	0	0	0
TRINITY_DN100805_c2_g1	0	3.42694	0.7894	0.661023	0	0	0	0	1.38126	0.742439	0	0	0.91056	0	1.39329	0.675019	2.8633	0	0	0	2.03192
TRINITY_DN100808_c0_g1	1.24539	3.42694	0	0	0	0	0	0	0	1.48488	1.29326	1.00847	0	1.47281	0	1.35004	1.43165	1.77237	0	4.25906	1.01596
TRINITY_DN100808_c0_g2	1.24539	1.71347	1.5788	3.30511	1.21168	1.8993	2.84106	1.40758	0	0.742439	0	2.01694	3.64224	1.47281	1.39329	0.675019	2.8633	1.77237	3.41399	0	1.01596
TRINITY_DN10081_c0_g1	0.622697	1.71347	2.3682	1.98307	2.42336	4.74826	1.89404	1.40758	2.76252	5.93951	0	5.04235	0.91056	0.736407	0	3.3751	0	3.54473	6.82798	5.67874	3.04788
TRINITY_DN10081_c0_g2	24.7185	21.8578	28.1043	29.4635	35.3634	34.8171	26.5892	28.6219	39.232	41.9311	38.0175	47.0743	39.1148	41.0194	52.0628	22.0121	36.0421	29.4711	37.1976	17.8755	35.7082
TRINITY_DN10081_c0_g3	8.71059	11.9844	22.9482	16.5452	19.3709	14.2675	21.784	23.9092	31.7429	15.5784	21.9674	28.3246	37.3306	8.82962	32.0194	20.9275	27.179	21.2652	18.193	34.1262	14.2117
TRINITY_DN10081_c0_g4	9.89811	8.11198	9.01393	8.47718	7.64852	19.8001	17.6567	27.2309	15.7722	11.942	9.83752	16.1624	19.0902	11.9153	20.1842	8.65726	24.3929	8.53429	17.3604	3.36057	6.26522
TRINITY_DN10081_c0_g5	14.322	8.56734	7.894	9.91534	8.48176	10.4462	9.47019	15.4834	17.9564	12.6215	12.9326	15.127	4.5528	10.3097	9.75304	10.1253	10.0216	14.7697	9.10397	9.9378	14.2234
TRINITY_DN10081_c1_g1	38.6072	17.1347	26.0502	29.085	43.6205	37.9861	35.0397	46.4503	38.6753	27.4702	32.3316	31.2625	20.0323	40.5024	36.2256	49.2764	28.633	29.5394	30.7259	14.1969	29.4628
TRINITY_DN100810_c0_g1	0	0	0	0.661023	1.21168	2.84895	0	1.40758	1.38126	0	1.29326	1.00847	1.82112	0.736407	1.39329	0	0	0	0	1.41969	1.01596
TRINITY_DN100819_c0_g1	2.49079	5.14041	2.3682	0.661023	1.21168	1.8993	1.89404	0	0	0.742439	1.29326	1.00847	2.73168	1.47281	1.39329	1.35004	2.8633	0.590789	4.55198	2.83937	4.06384
TRINITY_DN100819_c1_g1	0.622697	1.71347	0	0	0	0	0	0	0	0.742439	1.29326	1.00847	0	0	1.39329	0	1.43165	0.590789	0	0	1.01596
TRINITY_DN100819_c2_g1	0	0	1.5788	3.30511	1.21168	1.8993	2.84106	1.40758	4.14378	0.742439	3.87979	3.02541	0.91056	0.736407	1.39329	2.70008	2.8633	4.72631	0	1.41969	0
TRINITY_DN10082_c0_g1	21.7987	25.7674	10.0418	9.03504	6.36983	7.98775	45.4979	38.1789	15.3474	15.1428	10.5903	19.5815	38.2891	18.5039	26.4204	13.0565	27.6946	8.06008	25.2694	11.301	31.9331
TRINITY_DN10082_c0_g2	2.49079	1.71347	3.1576	3.30511	1.21168	0.949652	0.947019	7.03792	2.76252	1.48488	3.87979	3.02541	3.64224	0.736407	1.39329	2.02506	2.8633	2.95394	1.138	4.25906	3.04788
TRINITY_DN10082_c0_g3	3.11348	3.42694	1.5788	1.32205	1.21168	0	0	2.81517	0	1.48488	2.58653	3.02541	0	2.94563	1.39329	1.35004	0	0	1.138	1.41969	1.01596
TRINITY_DN100823_c0_g1	10.5858	3.42694	11.0516	3.30511	7.27008	5.69791	1.89404	0	1.38126	4.45463	7.75959	7.05928	0.91056	2.94563	0	3.3751	1.43165	2.95394	4.55198	12.7772	11.1756
TRINITY_DN100823_c0_g2	6.22697	11.9943	7.1046	5.9492	2.42336	2.84895	11.3642	7.03792	11.0501	5.93951	9.05285	11.0932	3.64224	8.10048	5.57317	4.72514	2.8633	7.68025	4.55198	2.83937	6.09576
TRINITY_DN100823_c0_g3	1.86809	0	0	0.661023	1.21168	0.949652	0	0	1.38126	1.48488	0	0	1.82112	0	2.78658	0.675019	0	1.18158	1.138	0	3.04788
TRINITY_DN100823_c0_g4	9.96315	20.5616	10.2622	9.25432	4.84672	18.993	13.2583	15.4834	5.52504	6.68195	6.46632	9.07622	6.37392	7.36407	15.3262	12.1503	18.6115	7.68025	7.96597	2.83937	7.11172
TRINITY_DN100823_c1_g1	3.11348	3.42694	2.3682	2.64409	1.21168	2.84895	2.84106	4.22275	12.4313	2.22732	3.87979	6.05081	3.64224	3.68203	5.57317	3.3751	2.8633	0.590789	5.68998	0	7.11172
TRINITY_DN100823_c1_g2	26.1533	42.8367	46.5746	27.763	29.0803	37.0364	29.3576	33.782	24.8627	29.6976	33.6249	32.271	43.7069	28.7199	32.0457	24.3007	27.2014	37.2197	29.5879	36.9118	29.4628
TRINITY_DN100823_c2_g1	4.35888	3.42694	1.5788	6.61023	2.42336	1.8993	4.73509	2.81517	1.38126	3.71219	7.75959	5.04235	2.73168	0.736407	2.78658	2.70008	1.43165	2.36315	5.68998	2.83937	4.06384
TRINITY_DN100829_c0_g1	1.24539	3.42694	1.5788	1.32205	2.42336	0	1.89404	1.40758	0	2.22732	1.29326	0	0	0.736407	0	1.35004	1.43165	2.36315	0	0	1.01596
TRINITY_DN10083_c0_g1	19.3036	37.6963	19.735	27.763	37.5621	40.835	2.84106	2.81517	6.9063	3.71219	3.87979	8.06775	3.64224	0	1.39329	2.70008	5.7266	1.18158	10.242	8.51812	9.14364
TRINITY_DN10083_c1_g1	8.71775	15.4212	8.6834	6.61023	2.42336	18.0434	13.2583	29.5593	16.5751	11.879	10.3461	16.1355	19.1217	19.883	16.7195	8.77525	21.4748	10.6342	7.96597	7.09843	12.1915
TRINITY_DN10083_c2_g1	1.86809	1.71347	5.5258	2.64409	3.63504	2.84895	4.73509	2.81517	8.28756	2.22732	0	2.01694	7.28448	1.47281	2.78658	2.02506	1.43165	0.590789	5.68998	1.41969	2.03192
TRINITY_DN10083_c3_g1	0.622697	0	0.7894	1.32205	0	0.949652	0.947019	2.81517	0	2.22732	0	0	0	2.20922	2.78658	0	0	0	1.138	1.41969	2.03192
TRINITY_DN10083_c3_g2	0	0	0	0	0	0	1.89404	1.40758	1.38126	0	2.58653	2.01694	1.82112	0	0	0	0	1.18158	0	0	1.01596
TRINITY_DN10083_c4_g1	4.35888	3.42694	3.947	2.64409	1.21168	5.69791	0.947019	1.40758	0	2.22732	3.87979	0	0	0.736407	0	1.35004	5.7266	0	3.41399	2.83937	3.04788
TRINITY_DN10083_c7_g1	0.622697	1.71347	0	1.32205	1.21168	3.79861	0.947019	2.81517	2.76252	0.742439	1.29326	2.01694	2.73168	1.47281	1.39329	0	1.43165	0.590789	1.138	1.41969	0
TRINITY_DN100830_c3_g1	0	0	0.7894	0.661023	0	0.949652	2.84106	4.22275	1.38126	0.742439	1.29326	2.01694	2.73168	1.47281	5.57317	0.675019	1.43165	0.590789	3.41399	5.67874	1.01596
TRINITY_DN100832_c0_g1	1.86809	3.42694	6.3152	2.64409	2.42336	0.949652	0.947019	2.81517	1.38126	0.742439	0	2.01694	0	4.41844	1.39329	2.02506	0	4.13552	13.656	4.25906	3.04788
TRINITY_DN100838_c0_g1	0.622697	8.56734	3.947	1.98307	0	1.8993	1.89404	0	4.14378	3.71219	0	2.01694	0.91056	2.94563	4.17987	3.3751	5.7266	2.95394	2.27599	1.41969	1.01596
TRINITY_DN10084_c0_g1	74.7236	75.3926	76.5718	85.2719	76.3358	40.835	39.7748	45.0427	40.0565	86.8654	102.168	41.3472	28.2273	28.7199	39.0122	85.0524	47.2445	79.1657	44.3818	96.5387	78.2289
TRINITY_DN10084_c0_g2	11.2085	20.5616	14.9986	11.8984	15.7518	14.2448	3.78807	14.0758	8.28756	6.68195	7.75959	17.144	18.2112	12.5189	1.39329	8.77525	11.4532	11.225	11.38	9.9378	13.2075
TRINITY_DN10084_c0_g3	2.49079	0	0	0.661023	1.21168	2.84895	0.947019	4.22275	1.38126	0	0	2.01694	0.91056	1.47281	1.39329	0.675019	0	0.590789	0	0	1.01596
TRINITY_DN10084_c0_g4	6.84966	13.7077	9.4728	7.27125	7.27008	6.64756	1.89404	1.40758	1.38126	7.42439	7.75959	5.04235	3.64224	2.94563	2.78658	7.42521	4.29495	7.08946	5.68998	9.9378	13.2075
TRINITY_DN10084_c1_g1	13.6993	10.2808	3.1576	8.59329	6.0584	5.69791	5.68211	1.40758	2.76252	7.42439	2.58653	4.03388	5.46336	4.41844	1.39329	9.45027	4.29495	4.72631	2.27599	5.67874	6.09576
TRINITY_DN10084_c2_g1	0	0	0	0	0	0	0	0	0	0	0	0	0	0	0	0.675019	0	0	0	0	0
TRINITY_DN100847_c0_g1	4.35888	6.85387	1.5788	5.9492	2.42336	0.949652	0	0	1.38126	2.96976	2.58653	2.01694	1.82112	0.736407	0	4.05012	4.29495	7.68025	0	2.83937	2.03192
TRINITY_DN100848_c0_g1	0.622697	1.71347	0	0	0	1.8993	0	0	0	0.742439	1.29326	2.01694	1.82112	0	0	0	2.8633	1.18158	1.138	0	1.01596
TRINITY_DN10085_c0_g1	26.4638	18.1027	23.9245	24.0655	12.3466	30.7467	13.8223	37.3939	14.1136	19.8373	19.8799	28.4289	28.9797	23.6619	19.2995	15.8178	21.2563	22.9348	40.0284	28.5461	30.5308
TRINITY_DN10085_c0_g2	25.4018	14.2441	26.903	26.6148	27.9829	36.0882	26.5553	39.5278	42.8677	24.4913	21.3462	31.6458	26.9732	33.8563	21.5307	28.5699	24.1218	20.6867	33.1777	21.8247	23.0819
TRINITY_DN10085_c0_g3	147.579	178.201	155.512	134.188	176.905	57.9287	59.6622	80.2323	53.8691	195.261	208.216	86.7283	67.3814	43.448	83.5975	180.905	73.0142	220.955	50.0718	146.228	173.729
TRINITY_DN10085_c0_g4	1.86809	0	1.5788	3.96614	1.21168	3.79861	7.57615	9.85308	5.52504	2.22732	2.58653	10.0847	20.9429	5.15485	8.35975	1.35004	2.8633	1.77237	9.10397	2.83937	2.03192
TRINITY_DN10085_c0_g5	0.622697	1.71347	0.7894	0	1.21168	0	0	2.81517	1.38126	4.45463	1.29326	1.00847	3.64224	1.47281	2.78658	0.675019	4.29495	1.77237	3.41399	1.41969	1.01596
TRINITY_DN10085_c2_g1	0	5.14041	1.5788	0.661023	2.42336	4.74826	0	2.81517	2.76252	2.22732	5.17306	3.02541	0	0.736407	4.17987	1.35004	0	3.54473	1.138	0	6.09576
TRINITY_DN100850_c0_g1	0	3.42694	2.3682	1.32205	0	4.74826	3.78807	4.22275	1.38126	0	2.58653	2.01694	1.82112	3.68203	1.39329	1.35004	2.8633	0.590789	3.41399	0	1.01596
TRINITY_DN100850_c2_g1	4.35888	3.42694	2.3682	4.62716	0	18.993	21.7814	15.4834	9.66882	3.71219	7.75959	11.0932	12.7478	5.15485	8.35975	2.70008	7.15825	1.77237	18.2079	0	1.01596
TRINITY_DN100850_c3_g1	1.24539	0	1.5788	2.64409	2.42336	1.8993	0	0	1.38126	1.48488	1.29326	0	0.91056	2.20922	0	2.02506	4.29495	1.18158	0	5.67874	1.01596
TRINITY_DN100851_c1_g1	0.622697	0	0	0.661023	0	0	0	2.81517	0	0	0	0	0	0	0	0	0	0	0	0	0
TRINITY_DN100852_c0_g1	0.622697	0	0	0	0	0	0	0	0	0	0	2.01694	2.73168	0	0	0.675019	0	0	3.41399	0	2.03192
TRINITY_DN100856_c0_g1	0	0	0	0	0	0	0	0	1.38126	0.742439	0	0	0	0	1.39329	0	1.43165	0	0	0	0
TRINITY_DN100856_c0_g2	2.49079	0	0	1.98307	1.21168	3.79861	1.89404	1.40758	4.14378	1.48488	5.17306	2.01694	0.91056	1.47281	1.39329	5.40016	1.43165	2.36315	4.55198	2.83937	1.01596
TRINITY_DN100859_c0_g1	9.96315	1.71347	5.5258	8.59329	7.27008	5.69791	0.947019	2.81517	2.76252	5.19707	11.6394	1.00847	2.73168	6.62766	4.17987	8.10023	4.29495	10.0434	3.41399	11.3575	5.0798
TRINITY_DN10086_c0_g1	8.71775	11.9943	9.4728	9.25432	8.48176	21.842	21.7814	8.4455	19.3376	11.1366	18.1057	15.127	15.4795	11.0461	16.7195	7.42521	15.7482	9.45262	18.2079	14.1969	5.0798
TRINITY_DN10086_c0_g2	3.73618	11.9943	3.1576	6.61023	6.0584	3.79861	0.947019	4.22275	1.38126	2.96976	2.58653	4.03388	2.73168	2.94563	2.78658	3.3751	0	4.72631	4.55198	1.41969	3.04788
TRINITY_DN10086_c1_g1	4.35888	0	2.3682	4.62716	0	1.8993	1.89404	2.81517	2.76252	4.45463	2.58653	3.02541	3.64224	4.41844	1.39329	2.02506	1.43165	6.49867	1.138	0	2.03192
TRINITY_DN10086_c1_g2	13.1162	19.7411	8.8288	17.8725	8.29341	19.781	14.2755	19.0951	8.50532	11.9747	11.691	13.3778	14.5039	9.40704	6.88242	13.0664	21.6499	16.4915	12.7136	11.3481	12.3638
TRINITY_DN10086_c1_g3	0	0	0	0.661023	1.21168	0	1.89404	0	1.38126	0	1.29326	1.00847	6.37392	0	2.78658	2.02506	0	0.590789	0	0	1.01596
TRINITY_DN100861_c0_g1	9.82958	1.37869	1.27033	5.59681	2.76739	5.22741	5.33394	9.65189	11.6959	6.53589	6.07826	8.6267	6.35468	12.9689	12.8856	7.21067	6.58143	6.3779	16.334	7.62825	7.09374
TRINITY_DN100861_c0_g2	6.22697	6.85387	14.9986	4.62716	6.0584	1.8993	4.73509	0	6.9063	5.19707	6.46632	6.05081	8.19504	5.89125	9.75304	6.75019	5.7266	7.68025	12.518	4.25906	6.09576
TRINITY_DN100861_c0_g3	7.47236	11.9943	6.3152	7.27125	6.0584	1.8993	0.947019	8.4455	2.76252	2.22732	7.75959	4.03388	0.91056	0	0	1.35004	2.8633	2.95394	0	4.25906	6.09576
TRINITY_DN100861_c1_g1	2.49079	1.71347	3.947	2.64409	4.84672	1.8993	2.84106	4.22275	0	2.22732	0	1.00847	5.46336	2.94563	0	1.35004	2.8633	1.77237	4.55198	4.25906	1.01596
TRINITY_DN100861_c3_g1	4.82585	4.8495	0.397181	3.52125	5.67322	5.85325	5.44984	3.4083	0.694972	2.47481	3.66023	1.93449	5.24348	6.13956	0.939615	0.955229	11.9657	2.80534	0	2.00902	2.87539
TRINITY_DN100863_c0_g1	0	0	0	0	0	0	0	0	0	0	0	0	0	0	0	0	0	0	0	0	0
TRINITY_DN100864_c0_g1	8.71775	3.42694	12.6304	7.27125	9.69344	15.1944	15.1523	15.4834	17.9564	10.3941	7.75959	8.06775	14.569	5.89125	11.1463	8.10023	12.8849	8.86183	15.9319	5.67874	6.09576
TRINITY_DN100866_c0_g1	2.87806	1.51585	12.4628	2.80987	5.1506	4.2888	0.837799	6.24275	0.61098	1.31363	1.71617	4.47264	3.5939	0.651477	1.8489	0.597169	0	5.02724	4.83739	6.03479	3.14576
TRINITY_DN10087_c0_g1	57.3762	33.6863	38.87	50.5419	31.9287	25.2271	87.0603	63.2199	40.9727	29.3661	47.8316	36.9522	76.9577	57.9082	22.1658	35.425	50.522	33.944	46.4271	82.9535	36.4197
TRINITY_DN100870_c0_g1	0	0	0	0	0	0.949652	0	0	0	0	0	0	0	0	0	0.675019	0	0.590789	0	0	0
TRINITY_DN100872_c0_g1	0	0	0	0.661023	0	0	0	1.40758	0	0	0	1.00847	0	0.736407	1.39329	0.675019	0	0	0	2.83937	0
TRINITY_DN100874_c0_g1	2.49079	1.71347	0	0.661023	1.21168	0.949652	0	1.40758	0	0.742439	0	0	6.37392	2.20922	2.78658	1.35004	1.43165	1.18158	1.138	1.41969	0
TRINITY_DN100879_c0_g1	0	1.71347	0	0	0	0	0	0	0	0	0	0	0	0	0	0	0	0	0	0	0
TRINITY_DN100879_c1_g1	0	0	0	0.661023	1.21168	0	0	0	0	0.742439	0	1.00847	0	0	0	0.675019	0	1.18158	0	0	0
TRINITY_DN10088_c0_g1	49.6005	42.1632	39.9896	39.7359	51.0542	22.2539	25.3949	31.3604	42.0181	37.7185	55.5806	35.7995	38.2714	47.9958	41.1552	36.7863	41.581	50.8286	32.0693	28.0524	54.4314
TRINITY_DN10088_c0_g2	14.322	15.4212	23.682	15.8645	10.9051	7.59721	11.3642	4.22275	6.9063	8.16683	11.6394	13.1101	13.6584	19.883	9.75304	16.8755	8.5899	13.5881	6.82798	14.1969	17.2713
TRINITY_DN10088_c0_g3	31.1348	35.9828	26.0502	21.8137	19.3869	25.6406	27.4635	32.3744	31.769	20.0459	16.8124	30.2541	29.1379	19.883	30.6524	15.5254	14.3165	13.5881	37.5539	21.2953	32.5107
TRINITY_DN10088_c1_g1	0.622697	3.42694	0.7894	5.28818	1.21168	7.59721	3.78807	1.40758	4.14378	1.48488	0	1.00847	3.64224	7.36407	1.39329	1.35004	0	1.18158	1.138	0	0
TRINITY_DN10088_c1_g2	3.73618	0	2.3682	5.9492	1.21168	4.74826	2.84106	2.81517	2.76252	1.48488	2.58653	6.05081	2.73168	4.41844	4.17987	2.02506	2.8633	1.18158	2.27599	1.41969	4.06384
TRINITY_DN10088_c1_g3	11.2085	17.1347	6.3152	11.8984	12.1168	14.2448	15.1523	29.5593	15.1939	5.93951	16.8124	22.1863	20.0323	17.6738	19.5061	14.1754	17.1798	7.08946	17.0699	14.1969	3.04788
TRINITY_DN10088_c2_g1	1.86809	0	0	0.661023	0	2.84895	0	0	0	0	1.29326	0	0	0	0	0	0	0	0	1.41969	0
TRINITY_DN10088_c3_g1	7.47236	1.71347	4.7364	5.9492	6.0584	1.8993	0	0	2.76252	2.96976	3.87979	0	0.91056	1.47281	0	3.3751	0	2.95394	0	1.41969	2.03192
TRINITY_DN10088_c4_g1	3.11348	0	3.947	1.98307	0	0	2.84106	7.03792	0	1.48488	0	3.02541	1.82112	3.68203	0	2.02506	1.43165	1.77237	0	1.41969	3.04788
TRINITY_DN100880_c0_g1	0.622697	0	0	0.661023	1.21168	0	1.89404	7.03792	4.14378	4.45463	7.75959	6.05081	0	0	0	6.07517	8.5899	7.68025	0	0	0
TRINITY_DN100883_c0_g1	0	0	0	0	0	0	0	0	0	0	0	0	0	0	0	0	0	0	0	0	0
TRINITY_DN100884_c0_g1	0	0	2.3682	0	0	1.8993	0	2.81517	1.38126	0	0	5.04235	3.64224	3.68203	0	1.35004	0	0.590789	1.138	1.41969	0
TRINITY_DN100885_c1_g1	3.11348	3.42694	1.5788	0.661023	1.21168	0.949652	0	0	1.38126	4.45463	1.29326	2.01694	0.91056	0.736407	1.39329	1.35004	4.29495	1.18158	1.138	1.41969	1.01596
TRINITY_DN100887_c0_g1	3.11348	10.2808	3.1576	3.96614	4.84672	3.79861	3.78807	0	6.9063	5.93951	2.58653	10.0847	1.82112	5.15485	6.96646	7.42521	2.8633	6.49867	4.55198	1.41969	4.06384
TRINITY_DN10089_c0_g1	1.24539	1.71347	3.947	1.98307	3.63504	6.64756	3.78807	8.4455	8.28756	2.22732	2.58653	6.05081	10.9267	9.57329	5.57317	6.07517	4.29495	5.3171	2.27599	2.83937	5.0798
TRINITY_DN10089_c1_g1	31.7575	22.2751	26.8396	24.4578	29.0803	25.6406	27.4635	18.2986	12.4313	27.4702	29.7451	18.1524	23.6745	28.7199	26.4725	30.3759	14.3165	23.0408	15.9319	32.6528	20.3192
TRINITY_DN10089_c1_g2	612.826	559.615	616.789	666.433	676.5	580.954	537.767	438.834	384.44	589.995	683.869	490.376	346.348	397.538	362.604	607.215	449.267	504.843	501.608	665.991	603.056
TRINITY_DN10089_c2_g1	11.8312	13.7077	9.4728	13.2205	7.27008	15.1944	10.4172	18.2986	11.0501	5.93951	6.46632	9.07622	12.7478	9.57329	6.96646	7.42521	11.4532	10.6342	1.138	14.1969	9.14364
TRINITY_DN10089_c3_g1	1.24539	0	1.5788	1.32205	0	0.949652	1.89404	4.22275	2.76252	2.22732	1.29326	1.00847	1.82112	4.41844	1.39329	1.35004	0	1.77237	1.138	1.41969	3.04788
TRINITY_DN10089_c6_g1	0.622697	0	0	0.661023	0	0	1.89404	0	2.76252	0.742439	1.29326	1.00847	0	2.20922	1.39329	1.35004	0	1.77237	1.138	4.25906	0
TRINITY_DN100890_c0_g1	3.11348	3.42694	9.4728	3.96614	3.63504	1.8993	2.84106	4.22275	4.14378	2.22732	2.58653	0	0.91056	3.68203	1.39329	6.07517	0	1.77237	1.138	5.67874	4.06384
TRINITY_DN100891_c0_g1	0	0	0	0	0	0	0	0	0	0	0	0	0	1.47281	0	0	0	0	0	0	0
TRINITY_DN100891_c0_g2	0	0	0	0	0	0	0	0	0	0	0	0	0	0.736407	0	0	0	0	0	0	0
TRINITY_DN100895_c0_g1	0.622697	0	0	1.32205	2.42336	0	5.68211	0	0	1.48488	1.29326	0	3.64224	0.736407	4.17987	0.675019	0	1.18158	1.138	1.41969	1.01596
TRINITY_DN100895_c0_g2	0	3.42694	0	0	0	1.8993	0.947019	0	0	0.742439	1.29326	0	0	0.736407	0	0	0	0.590789	1.138	1.41969	0
TRINITY_DN100896_c0_g1	1.24539	1.71347	0	0	1.21168	0.949652	0	1.40758	1.38126	2.96976	2.58653	0	0	0	1.39329	0	0	1.18158	5.68998	0	0
TRINITY_DN100897_c0_g1	4.35888	5.14041	5.5258	1.98307	13.3285	2.84895	5.68211	5.63033	6.9063	4.45463	1.29326	5.04235	3.64224	3.68203	1.39329	9.45027	2.8633	7.08946	4.55198	4.25906	2.03192
TRINITY_DN100897_c1_g1	1.24539	6.85387	3.1576	0	0	1.8993	0.947019	4.22275	2.76252	1.48488	1.29326	2.01694	2.73168	0.736407	0	1.35004	7.15825	5.3171	2.27599	1.41969	2.03192
TRINITY_DN100898_c1_g1	0.622697	0	1.5788	1.32205	1.21168	0.949652	0.947019	2.81517	1.38126	0	1.29326	0	0.91056	1.47281	0	0.675019	0	3.54473	1.138	1.41969	3.04788
TRINITY_DN1009_c0_g1	53.1663	80.3439	67.5914	77.511	77.6801	74.7659	100.965	55.7714	83.3448	51.8924	74.286	113.128	58.9039	72.5066	110.448	45.244	71.3453	42.8391	37.5749	81.5619	77.7568
TRINITY_DN1009_c0_g2	3.65426	0	1.54418	0	2.37023	0	0	0	0	0	0	0	0	0	0	0.176405	0	1.15567	0.297397	0	0
TRINITY_DN1009_c0_g3	20.5986	11.957	15.7389	10.5817	11.1183	14.2005	18.1006	11.2257	13.7697	14.8357	11.6032	12.3382	10.8928	16.8847	13.8896	10.0938	14.272	6.47848	17.0169	9.90691	14.1792
TRINITY_DN1009_c0_g4	0	0	0	0	0	0	0	0	0	0	0	0	0	0	0	0	0	0	0	0	0
TRINITY_DN1009_c1_g1	1.88366	1.72775	1.56445	4.66573	3.66534	5.64612	2.81523	6.97394	1.3687	3.74314	5.21618	3.05063	1.80457	3.64857	2.76125	2.00665	5.67455	4.16999	16.0647	1.43152	2.04886
TRINITY_DN1009_c2_g1	6.84966	10.2808	7.1046	10.5764	14.5402	5.69791	4.73509	7.03792	11.0501	11.879	6.46632	5.04235	2.73168	2.20922	5.57317	7.42521	5.7266	12.4066	2.27599	5.67874	13.2075
TRINITY_DN1009_c3_g1	1.86809	5.14041	1.5788	1.98307	0	2.84895	0.947019	4.22275	0	2.22732	0	1.00847	2.73168	0	2.78658	1.35004	2.8633	2.95394	0	2.83937	1.01596
TRINITY_DN1009_c4_g1	1.86809	1.71347	1.5788	0	2.42336	0	0.947019	0	0	0.742439	0	2.01694	2.73168	0.736407	0	0.675019	0	0.590789	0	1.41969	0
TRINITY_DN10090_c0_g1	10.5334	32.6106	27.3621	18.0697	16.1473	26.5943	26.9875	19.8137	22.5166	13.2199	18.1094	14.661	17.8349	12.7459	14.6624	15.0243	16.1483	9.46767	20.5273	18.9593	16.2812
TRINITY_DN10090_c1_g1	9.34045	13.7077	6.3152	15.8645	6.0584	6.64756	6.62913	4.22275	12.4313	25.9854	36.2114	12.1016	3.64224	11.0461	4.17987	20.9256	8.5899	11.8158	3.41399	14.1969	5.0798
TRINITY_DN10090_c2_g1	25.7198	6.77237	42.9843	36.4037	21.4733	49.8943	17.713	8.69741	14.5256	11.4381	6.35915	10.9093	37.0927	26.5674	12.3574	7.96597	9.29289	3.48598	46.2979	23.7837	46.7085
TRINITY_DN10090_c4_g1	0	0	0	0	0	0	0	0	0	0	0	0	0	0	0	0	0	0	2.27599	0	0
TRINITY_DN10090_c5_g1	3.73618	3.42694	3.1576	1.98307	7.27008	1.8993	2.84106	1.40758	1.38126	1.48488	5.17306	4.03388	2.73168	2.20922	0	2.70008	0	2.36315	1.138	2.83937	5.0798
TRINITY_DN100900_c0_g1	0.622697	0	2.3682	1.98307	1.21168	0	0	0	0	0.742439	0	0	0	0	0	0.675019	1.43165	2.36315	0	0	2.03192
TRINITY_DN100901_c0_g1	1.24539	1.71347	2.3682	0	0	2.84895	0.947019	0	1.38126	0	0	1.00847	2.73168	2.20922	0	0	2.8633	0	1.138	0	3.04788
TRINITY_DN100903_c1_g1	0.622697	0	0	0.661023	0	0	0.947019	0	0	2.96976	0	0	0.91056	0	0	0	0	0.590789	0	1.41969	0
TRINITY_DN100903_c2_g1	0	0	0	0	0	0.949652	0	1.40758	1.38126	0	2.58653	0	2.73168	0.736407	4.17987	0.675019	1.43165	1.18158	0	0	0
TRINITY_DN100905_c0_g1	0	0	0.7894	0.661023	0	0	0	0	0	0.742439	1.29326	1.00847	0	0	0	0	1.43165	0.590789	0	0	1.01596
TRINITY_DN100906_c0_g1	0	0	0	0	0	0	0	0	0	0	0	0	0	0	0	0	0	0	0	0	0
TRINITY_DN100907_c0_g1	0	0	0	2.64409	0	0	0.947019	0	0	0	0	0	0	0	1.39329	0	0	0	0	0	0
TRINITY_DN10091_c0_g1	19.912	37.7775	9.6874	21.5269	14.8696	23.1571	31.4961	14.806	12.1076	43.705	27.0016	12.9651	20.6075	17.525	10.5846	26.6091	26.5444	25.7098	6.65015	23.004	12.4677
TRINITY_DN10091_c0_g2	35.4937	35.9828	22.8926	33.7122	50.8906	36.0868	35.0397	23.9289	31.769	37.8644	27.1586	39.3303	19.1217	33.1383	26.4725	28.3508	22.9064	33.0842	47.7958	58.2071	46.7341
TRINITY_DN10091_c0_g3	2.49079	1.71347	1.5788	1.98307	2.42336	0	0.947019	1.40758	5.52504	0.742439	1.29326	0	0	1.47281	2.78658	1.35004	1.43165	3.54473	0	2.83937	0
TRINITY_DN10091_c0_g4	2.49079	3.42694	0.7894	2.64409	4.84672	0	0	2.81517	5.52504	3.71219	1.29326	1.00847	1.82112	2.94563	1.39329	1.35004	0	4.13552	1.138	1.41969	1.01596
TRINITY_DN10091_c1_g1	4.98157	6.85387	4.7364	5.28818	4.84672	4.74826	4.73509	9.85308	8.28756	6.68195	6.46632	7.05928	10.0162	8.10048	13.9329	4.72514	5.7266	5.90789	5.68998	2.83937	3.04788
TRINITY_DN100910_c0_g1	1.24539	1.71347	1.5788	1.32205	1.21168	1.8993	0	0	1.38126	0.742439	1.29326	1.00847	1.82112	1.47281	2.78658	2.70008	1.43165	0	2.27599	0	0
TRINITY_DN100910_c0_g2	1.24539	0	0	1.98307	0	0	0.947019	0	0	0.742439	1.29326	1.00847	0.91056	0.736407	1.39329	0	0	1.18158	0	0	2.03192
TRINITY_DN100911_c0_g1	0.622697	0	0	0	0	0	0	0	0	0.742439	0	0	0	0	1.39329	0	1.43165	1.18158	1.138	1.41969	0
TRINITY_DN100911_c0_g2	1.86809	3.42694	0.7894	0	1.21168	0	0	0	0	0	0	0	0.91056	0	0	0	1.43165	1.18158	1.138	0	1.01596
TRINITY_DN100914_c0_g1	0.622697	0	0.7894	0	2.42336	0.949652	1.89404	4.22275	0	0	0	4.03388	2.73168	1.47281	5.57317	0	2.8633	0	1.138	0	0
TRINITY_DN100918_c0_g1	1.24539	0	1.5788	2.64409	2.42336	0	0	0	1.38126	0.742439	1.29326	3.02541	0.91056	0.736407	1.39329	1.35004	1.43165	2.95394	1.138	0	2.03192
TRINITY_DN100919_c0_g1	8.09506	5.14041	3.947	7.27125	6.0584	1.8993	1.89404	2.81517	4.14378	10.3941	6.46632	2.01694	0	1.47281	1.39329	4.72514	2.8633	2.36315	6.82798	5.67874	5.0798
TRINITY_DN100919_c0_g2	9.24294	8.4779	12.4985	12.4283	11.9903	7.5179	3.74853	6.96444	4.10052	11.0203	8.51237	10.1397	5.51919	8.84246	11.3088	13.8074	14.3329	5.84621	7.88281	15.4535	13.0696
TRINITY_DN100919_c0_g3	3.08954	0	2.09314	5.00599	3.21339	2.51749	2.18701	2.1085	4.78475	5.14369	1.49331	1.16446	2.10281	1.10311	1.60881	2.57032	3.3062	5.61751	0	1.63929	1.52187
TRINITY_DN100919_c0_g4	0	0	0.7894	0.661023	1.21168	0	0.947019	2.81517	0	0	1.29326	0	0	0	0	1.35004	0	0.590789	1.138	0	1.01596
TRINITY_DN100919_c1_g1	0	0	0	0	0	0	0	0	0	0	0	0	0	0	0	0	0	0.590789	0	0	0
TRINITY_DN100919_c2_g1	0	0	0	0	0	0	0	0	0	0	0	0	0	1.47281	0	0	0	0.590789	0	0	0
TRINITY_DN100919_c3_g1	2.49079	3.42694	6.3152	3.30511	1.21168	8.54686	7.57615	1.40758	4.14378	3.71219	1.29326	3.02541	1.82112	1.47281	1.39329	2.70008	5.7266	2.95394	3.41399	4.25906	4.06384
TRINITY_DN10092_c0_g1	20.549	22.2751	14.2092	18.5086	26.657	9.49652	17.0463	15.4834	15.1939	14.1063	15.5192	8.06775	12.7478	15.4645	15.3262	15.5254	24.3381	18.9052	4.55198	11.3575	14.2234
TRINITY_DN10092_c0_g2	49.6073	59.6532	50.7402	43.5508	36.3249	20.2042	31.1381	32.6693	22.708	62.1998	60.0321	24.3813	28.1782	24.2132	42.4782	75.506	26.3054	50.2771	23.1108	54.9171	48.7195
TRINITY_DN10092_c0_g3	7.47236	1.71347	4.7364	7.93227	7.27008	10.4462	4.73509	4.22275	5.52504	3.71219	2.58653	5.04235	8.19504	9.57329	6.96646	6.75019	12.8849	7.08946	5.68998	7.09843	8.12768
TRINITY_DN10092_c0_g4	129.53	99.3253	116.858	115.018	113.854	108.256	68.1656	116.86	131.268	131.403	157.767	121.053	114.738	80.9925	129.623	149.825	118.808	148.914	71.6814	133.43	128.054
TRINITY_DN10092_c1_g1	110.537	125.446	130.074	121.422	111.333	137.146	105.89	83.5685	122.392	96.0521	127.107	126.595	106.549	106.387	82.4424	111.106	116.163	130.805	126.684	140.828	163.296
TRINITY_DN10092_c1_g2	7.47236	5.14041	13.4198	12.5594	10.9051	7.59721	5.68211	7.03792	8.28756	3.71219	2.58653	10.0847	9.1056	9.57329	5.57317	10.1253	7.15825	4.13552	20.4839	9.9378	9.14364
TRINITY_DN10092_c5_g1	2.49079	1.71347	1.5788	4.62716	6.0584	3.79861	0	4.22275	0	1.48488	3.87979	2.01694	1.82112	0.736407	2.78658	0.675019	1.43165	3.54473	0	9.9378	3.04788
TRINITY_DN10092_c6_g1	0	3.42694	0	2.64409	0	5.69791	1.89404	0	2.76252	0.742439	0	3.02541	4.5528	2.20922	0	0.675019	4.29495	1.18158	3.41399	0	0
TRINITY_DN10092_c7_g1	0	0	0	0	0	0	0	0	1.38126	0	0	0	0	1.47281	0	0.675019	0	0.590789	0	0	0
TRINITY_DN100923_c0_g1	0	0	0	0	0	0.949652	0	0	0	0	0	0	0	0	0	0	0	0	0	0	0
TRINITY_DN100924_c0_g1	0	0	0.7894	1.32205	0	3.79861	2.84106	0	2.76252	2.22732	2.58653	6.05081	7.28448	4.41844	6.96646	0	2.8633	0.590789	6.82798	1.41969	1.01596
TRINITY_DN100924_c0_g2	0.622697	0	0	1.98307	0	0.949652	0	0	0	0	0	0	0.91056	0.736407	1.39329	0	0	1.77237	1.138	0	1.01596
TRINITY_DN100925_c0_g1	1.86809	0	0.7894	0	0	1.8993	0.947019	1.40758	0	1.48488	0	0	0.91056	0	0	0.675019	0	0	0	0	0
TRINITY_DN100926_c0_g1	0.622697	0	0	0	0	0	0	0	0	0	0	0	0	0	0	0	0	0	0	0	0
TRINITY_DN100927_c0_g1	3.11348	1.71347	1.5788	0.661023	3.63504	1.8993	0.947019	5.63033	2.76252	2.22732	1.29326	5.04235	0.91056	2.20922	1.39329	2.02506	2.8633	3.54473	2.27599	2.83937	1.01596
TRINITY_DN10093_c0_g2	9.96315	13.7077	7.1046	13.8815	4.84672	13.2951	15.1523	22.5213	16.5751	14.1063	7.75959	12.1016	12.7478	16.9374	23.686	24.9757	20.0431	14.1789	12.518	14.1969	13.2075
TRINITY_DN10093_c1_g1	10.5778	7.87628	8.05131	7.85512	6.19414	6.93259	14.9637	19.4844	11.0944	9.74316	20.8523	10.7048	7.16327	28.0468	28.637	2.47772	9.36352	5.53856	22.4096	6.37215	23.0007
TRINITY_DN10093_c1_g2	5.79565	1.28918	6.15306	6.44148	9.03135	6.00506	5.26747	7.80225	17.7066	4.84768	6.86907	5.10984	4.36213	12.2905	16.1049	6.73951	2.85124	4.76004	3.15394	4.27258	5.38973
TRINITY_DN10093_c1_g3	20.549	15.4212	16.5774	13.8815	9.69344	14.2448	13.2583	7.03792	11.0501	25.2429	34.9181	19.1609	10.0162	2.20922	4.17987	27.6758	22.9064	20.0868	15.9319	18.4559	20.3192
TRINITY_DN10093_c1_g4	1.24539	0	0.7894	1.98307	0	1.8993	1.89404	1.40758	0	0	0	2.01694	0	2.94563	2.78658	0	0	0	1.138	2.83937	2.03192
TRINITY_DN10093_c1_g5	0	0	0.7894	0	0	0	0	0	1.38126	0	0	0	0	2.20922	0	0.675019	0	0.590789	0	0	0
TRINITY_DN10093_c2_g1	9.34045	10.2808	11.841	8.59329	12.1168	11.3958	17.0463	12.6683	22.1002	13.3639	6.46632	15.127	12.7478	8.83688	18.1128	12.8254	17.1798	7.08946	17.0699	15.6165	19.3032
TRINITY_DN10093_c3_g1	10.5858	3.42694	16.5774	17.1866	8.48176	19.9427	0	0	0	0	0	1.00847	8.19504	4.41844	0	0	0	0	19.3459	5.67874	13.2075
TRINITY_DN10093_c4_g1	1.24539	0	0.7894	2.64409	1.21168	0	0	0	2.76252	0.742439	0	2.01694	0	0.736407	0	1.35004	1.43165	0.590789	0	0	0
TRINITY_DN100931_c0_g1	0	0	0	0	0	0	0	0	0	0	0	0	0	0	0	0	0	0	0	0	0
TRINITY_DN100935_c0_g1	1.86809	0	3.1576	1.32205	3.63504	0	0.947019	0	0	0.742439	0	0	0	0.736407	0	0	1.43165	1.18158	0	0	1.01596
TRINITY_DN100936_c0_g1	1.86809	3.42694	0	0.661023	2.42336	0.949652	0.947019	0	0	2.96976	3.87979	2.01694	2.73168	0.736407	0	4.05012	0	5.3171	0	1.41969	2.03192
TRINITY_DN10094_c0_g1	8.08998	4.11475	7.12917	10.3542	2.75536	12.4658	8.48056	14.4702	15.9953	6.11062	5.60473	4.97153	8.38803	7.61641	7.60492	8.47963	6.92207	6.76646	10.9896	5.6147	17.4126
TRINITY_DN10094_c0_g2	0	1.71347	6.3152	0	1.21168	1.8993	0.947019	1.40758	0	1.48488	0	0	4.5528	2.20922	1.39329	2.70008	1.43165	1.18158	2.27599	2.83937	1.01596
TRINITY_DN10094_c0_g3	3.11348	6.85387	2.3682	2.64409	0	2.84895	5.68211	1.40758	1.38126	2.96976	0	1.00847	6.37392	2.20922	2.78658	1.35004	2.8633	2.36315	3.41399	0	0
TRINITY_DN10094_c0_g4	10.5858	8.56734	4.7364	4.62716	3.63504	4.74826	1.89404	1.40758	2.76252	4.45463	7.75959	9.07622	5.46336	6.62766	2.78658	4.05012	4.29495	4.13552	3.41399	12.7772	5.0798
TRINITY_DN10094_c1_g1	1.24539	1.71347	0	0.661023	1.21168	1.8993	0.947019	1.40758	2.76252	2.22732	2.58653	0	0.91056	0.736407	5.57317	0	0	0.590789	2.27599	0	1.01596
TRINITY_DN10094_c1_g2	16.8128	27.4155	28.4184	10.5764	14.5402	33.2378	24.6225	23.9289	33.1502	25.9854	23.2788	27.2287	20.0323	22.0922	13.9329	22.2756	21.4748	23.0408	18.2079	17.0362	26.4149
TRINITY_DN10094_c1_g3	0.622697	1.71347	1.5788	0.661023	1.21168	0.949652	0	0	2.76252	1.48488	0	0	0.91056	1.47281	2.78658	0.675019	2.8633	1.77237	1.138	1.41969	2.03192
TRINITY_DN10094_c1_g4	4.98157	11.9943	1.5788	7.27125	6.0584	2.84895	0.947019	2.81517	5.52504	4.45463	2.58653	2.01694	3.64224	4.41844	9.75304	2.02506	4.29495	4.13552	7.96597	1.41969	3.04788
TRINITY_DN10094_c2_g1	3.73618	6.85387	3.1576	3.30511	0	1.8993	0	1.40758	1.38126	2.96976	1.29326	1.00847	3.64224	2.94563	0	0	0	1.18158	1.138	1.41969	0
TRINITY_DN10094_c2_g2	1.86809	0	6.3152	3.30511	3.63504	0.949652	0.947019	0	2.76252	8.16683	2.58653	3.02541	1.82112	2.94563	1.39329	2.02506	1.43165	1.77237	1.138	0	2.03192
TRINITY_DN10094_c3_g1	0.622697	0	0.7894	0	0	0	0	0	0	0	0	0	0	0	1.39329	0	0	1.18158	1.138	2.83937	0
TRINITY_DN100945_c0_g1	0.622697	1.71347	0.7894	0	0	0	0.947019	2.81517	4.14378	0	1.29326	2.01694	4.5528	0.736407	0	0	0	0.590789	2.27599	0	0
TRINITY_DN100945_c1_g1	1.24539	3.42694	0.7894	0	1.21168	5.69791	4.73509	0	5.52504	0.742439	1.29326	4.03388	2.73168	3.68203	1.39329	1.35004	2.8633	1.18158	6.82798	1.41969	0
TRINITY_DN100948_c1_g1	0	0	0	0	0	0	0	0	0	0	0	0	0	0	0	0	0	0	0	0	0
TRINITY_DN10095_c0_g1	4.9955	8.5544	8.68812	5.92994	3.61891	3.78571	13.2499	7.05759	15.2363	5.93774	6.4844	12.0844	11.8704	6.64619	9.74193	3.38453	2.87131	4.70618	4.53347	8.50773	6.1128
TRINITY_DN10095_c0_g2	0	1.71347	0	0.661023	0	0	0.947019	0	4.14378	0.742439	1.29326	0	0.91056	0.736407	0	0	0	0.590789	0	0	0
TRINITY_DN10095_c0_g3	3.73618	3.42694	3.947	1.98307	6.0584	4.74826	9.47019	2.81517	8.28756	2.22732	1.29326	8.06775	9.1056	7.36407	8.35975	3.3751	5.7266	2.95394	9.10397	0	3.04788
TRINITY_DN10095_c0_g4	2.50432	4.30695	10.523	4.48261	7.53887	19.2466	27.094	4.2457	14.3397	5.08799	8.10348	7.96881	13.3436	5.18286	14.6405	2.37541	17.4838	2.079	3.43254	27.0083	10.586
TRINITY_DN10095_c0_g5	6.84966	13.7077	7.1046	7.27125	4.84672	8.54686	3.78807	12.6683	9.66882	9.65171	3.87979	6.05081	5.46336	8.10048	1.39329	8.77525	7.15825	6.49867	3.41399	8.51812	6.09576
TRINITY_DN10095_c0_g6	1.86809	1.71347	3.1576	0.661023	1.21168	0.949652	3.78807	2.81517	2.76252	1.48488	0	5.04235	2.73168	5.89125	2.78658	0	0	0.590789	1.138	4.25906	3.04788
TRINITY_DN100950_c0_g1	0	0	0	0	0	0	0	0	0	0.742439	0	0	0	0	0	0	0	0	0	0	0
TRINITY_DN100951_c0_g1	0.622697	1.71347	0	0	0	0.949652	0.947019	2.81517	0	0.742439	0	1.00847	0	0.736407	1.39329	0	0	1.18158	0	1.41969	2.03192
TRINITY_DN100956_c0_g1	0.622697	0	0	0	0	0	0	0	0	0	0	0	0	0	0	0.675019	0	0.590789	0	0	0
TRINITY_DN100957_c0_g1	4.35888	10.2808	5.5258	2.64409	2.42336	3.79861	0.947019	2.81517	1.38126	4.45463	1.29326	4.03388	3.64224	4.41844	4.17987	1.35004	18.6115	4.13552	3.41399	8.51812	3.04788
TRINITY_DN100959_c0_g1	1.86809	0	0	1.98307	0	0	0.947019	0	1.38126	0.742439	0	1.00847	0	0.736407	2.78658	0.675019	0	0.590789	0	0	1.01596
TRINITY_DN10096_c0_g1	6.84966	3.42694	6.3152	8.59329	2.42336	5.69791	7.57615	4.22275	4.14378	5.19707	6.46632	3.02541	9.1056	4.41844	11.1463	5.40016	8.5899	4.13552	2.27599	2.83937	8.12768
TRINITY_DN10096_c1_g1	50.3505	41.1596	48.6792	58.9294	41.0332	29.9201	36.3727	32.8278	35.6926	64.9614	64.144	42.1184	54.9594	45.8637	46.602	52.0669	54.0616	43.1193	62.0113	37.015	44.784
TRINITY_DN10096_c1_g2	14.9447	13.7077	16.5774	13.8815	10.9051	3.79861	3.78807	4.22275	11.0501	17.0761	21.9855	15.127	1.82112	2.20922	8.35975	16.8755	1.43165	25.4039	0	21.2953	17.2713
TRINITY_DN10096_c1_g3	2.49079	3.42694	5.5258	3.30511	1.21168	4.74826	3.78807	4.22275	4.14378	3.71219	3.87979	8.06775	3.64224	1.47281	1.39329	2.70008	8.5899	2.95394	4.55198	2.83937	1.01596
TRINITY_DN10096_c1_g4	0	0	0	1.32205	0	0	3.78807	1.40758	1.38126	0	3.87979	3.02541	0	1.47281	0	1.35004	1.43165	0.590789	1.138	1.41969	0
TRINITY_DN10096_c1_g5	3.73618	3.42694	2.3682	2.64409	3.63504	7.59721	4.73509	1.40758	0	2.96976	2.58653	1.00847	3.64224	3.68203	8.35975	2.02506	4.29495	2.95394	4.55198	5.67874	4.06384
TRINITY_DN10096_c1_g6	0	0	0	0	0	0	0.947019	0	0	0	0	0	0	0	0	0	0	0	0	0	0
TRINITY_DN10096_c2_g1	5.60427	1.71347	1.5788	4.62716	0	0	1.89404	2.81517	5.52504	2.22732	2.58653	2.01694	1.82112	5.15485	6.96646	3.3751	4.29495	1.18158	2.27599	2.83937	0
TRINITY_DN100961_c0_g1	0	0	0.7894	0.661023	1.21168	0.949652	0	0	2.76252	0	1.29326	1.00847	0.91056	1.47281	2.78658	0.675019	2.8633	0	4.55198	1.41969	0
TRINITY_DN100965_c0_g1	0.622697	0	2.3682	1.98307	3.63504	1.8993	0.947019	0	1.38126	3.71219	0	1.00847	1.82112	1.47281	4.17987	4.05012	0	1.77237	0	0	5.0798
TRINITY_DN100969_c0_g1	0	0	0	0.661023	0	0	0	0	1.38126	0	0	0	0	0	0	0	0	0	0	0	2.03192
TRINITY_DN100969_c1_g1	0	1.71347	0	0.661023	0	0	0	0	0	1.48488	0	0	0.91056	0.736407	0	0.675019	0	0.590789	1.138	1.41969	1.01596
TRINITY_DN10097_c0_g1	20.1899	10.9334	29.2571	30.85	22.7968	33.2183	31.1074	23.1858	20.7208	24.9446	12.7218	23.3129	21.6676	27.8787	7.47307	34.3461	23.5829	24.5986	23.6884	58.9816	16.4158
TRINITY_DN10097_c0_g2	6.22697	1.71347	8.6834	3.96614	6.0584	8.54686	13.2583	2.81517	6.9063	4.45463	7.75959	7.05928	5.46336	5.15485	6.96646	8.77525	8.5899	5.3171	1.138	5.67874	4.06384
TRINITY_DN10097_c0_g3	6.22697	5.14041	3.947	10.5764	1.21168	1.8993	12.3112	7.03792	11.0501	8.16683	7.75959	5.04235	9.1056	8.83688	6.96646	4.05012	7.15825	5.90789	7.96597	8.51812	9.14364
TRINITY_DN10097_c0_g4	7.47206	5.01617	7.70321	6.45047	4.72958	11.1204	12.0137	12.3621	14.8266	5.07147	7.57205	12.9525	13.3283	6.46748	6.79809	4.61094	5.5882	1.72953	10.1605	4.15612	11.9163
TRINITY_DN10097_c0_g5	13.6993	11.9943	18.1562	5.9492	13.3285	21.842	15.1523	15.4834	22.1002	6.68195	6.46632	16.1355	13.6584	22.0922	29.2591	7.42521	11.4532	3.54473	18.2079	14.1969	9.14364
TRINITY_DN10097_c2_g1	0	0	0	0.661023	0	0.949652	1.89404	1.40758	0	0	0	0	0.91056	1.47281	2.78658	0	0	0	0	0	0
TRINITY_DN10097_c3_g1	2.49079	8.56734	4.7364	2.64409	4.84672	6.64756	7.57615	4.22275	1.38126	6.68195	1.29326	6.05081	3.64224	7.36407	2.78658	6.07517	2.8633	2.95394	4.55198	1.41969	2.03192
TRINITY_DN100972_c1_g1	0.622697	0	0	0.661023	2.42336	0	0.947019	0	0	0.742439	0	0	0	0	0	0	0	0.590789	1.138	1.41969	2.03192
TRINITY_DN100973_c0_g1	0.622697	1.71347	0.7894	0.661023	0	2.84895	2.84106	0	1.38126	1.48488	1.29326	1.00847	3.64224	2.94563	0	1.35004	0	1.77237	5.68998	2.83937	2.03192
TRINITY_DN100976_c0_g1	1.24539	3.42694	3.947	0.661023	0	0.949652	0	0	0	0.742439	2.58653	0	1.82112	2.20922	2.78658	4.05012	0	0	1.138	2.83937	1.01596
TRINITY_DN100977_c1_g1	1.24539	1.71347	0.7894	0	1.21168	0	0	0	0	0	1.29326	0	0	0	0	0	0	0	0	0	0
TRINITY_DN100978_c0_g1	0	0	0	0.661023	0	0	0.947019	5.63033	0	0.742439	1.29326	2.01694	0.91056	3.68203	4.17987	0	2.8633	0.590789	4.55198	0	1.01596
TRINITY_DN10098_c0_g1	1.62645	33.8907	2.51305	12.743	0	1.72755	1.29207	28.4356	0.628177	2.12388	1.76447	20.1711	2.8456	2.00944	1.18595	3.06989	26.2896	3.51608	2.58772	4.74402	24.7054
TRINITY_DN10098_c1_g1	29.2667	35.9828	22.8926	31.7291	19.3869	25.6406	20.8344	23.9289	19.3376	37.1219	37.5047	20.1694	17.3006	18.4102	19.5061	35.776	32.928	26.5855	33.0019	44.0103	23.3671
TRINITY_DN10098_c1_g2	2.49079	6.85387	3.1576	0.661023	3.63504	0	0	0	0	1.48488	0	2.01694	0.91056	0.736407	1.39329	0.675019	0	3.54473	0	1.41969	3.04788
TRINITY_DN10098_c2_g1	0.622697	0	0	0.661023	1.21168	3.79861	2.84106	2.81517	1.38126	0.742439	1.29326	1.00847	0	0	0	0	2.8633	1.18158	3.41399	0	0
TRINITY_DN10098_c3_g1	0	0	0	0	0	0	0	0	0	0	0	0	0	0	0	0	0	0	0	0	0
TRINITY_DN10098_c4_g1	0.615141	0	1.55964	0	0	0.93813	0	0	0	1.55918	0	0	0	0.727472	0	0	0	0	0	0	0
TRINITY_DN100983_c0_g1	1.86809	1.71347	0	0.661023	2.42336	1.8993	1.89404	4.22275	1.38126	2.22732	2.58653	1.00847	0	1.47281	0	2.70008	1.43165	5.3171	5.68998	1.41969	0
TRINITY_DN100984_c0_g1	0	0	0	0	0	0	1.89404	0	1.38126	0	0	1.00847	0	0	0	0.675019	1.43165	0	1.138	0	0
TRINITY_DN100987_c0_g1	0	0	0	0	0	0	0	1.40758	0	0	0	0	0.91056	0	0	0	0	0	0	0	1.01596
TRINITY_DN100989_c0_g1	0	0	0	0	0	0	0	0	0	0	0	0	0	0	0	0	0	0	0	0	0
TRINITY_DN10099_c0_g1	27.7629	11.9217	10.4355	16.7121	27.0668	31.6601	20.426	13.7109	21.1428	6.19877	7.19849	23.9454	24.708	23.5689	43.8612	6.57519	31.875	10.2763	66.0295	23.8732	5.65497
TRINITY_DN10099_c2_g1	1.86809	0	1.5788	0	0	1.8993	1.89404	2.81517	1.38126	0	0	3.02541	0	1.47281	2.78658	0	1.43165	1.77237	1.138	1.41969	0
TRINITY_DN10099_c4_g1	3.11348	3.42694	0	0	0	1.8993	0.947019	2.81517	1.38126	1.48488	1.29326	5.04235	0.91056	4.41844	1.39329	0	7.15825	1.18158	2.27599	1.41969	1.01596
TRINITY_DN100990_c0_g1	2.49079	0	3.1576	3.96614	3.63504	2.84895	0.947019	1.40758	2.76252	2.22732	2.58653	4.03388	2.73168	4.41844	2.78658	0.675019	1.43165	4.13552	3.41399	4.25906	4.06384
TRINITY_DN100991_c0_g1	1.86809	0	4.7364	3.96614	1.21168	0.949652	0	1.40758	1.38126	1.48488	6.46632	0	0	0	1.39329	2.70008	1.43165	2.95394	2.27599	1.41969	3.04788
TRINITY_DN100996_c0_g1	0.622697	0	0.7894	0	1.21168	0.949652	0	0	0	0.742439	0	0	0	0	0	0.675019	0	0.590789	0	0	0
TRINITY_DN100997_c2_g1	0	0	0	0	0	0	0	0	0	0	0	0	0	0	0	0	0	0	0	0	0
TRINITY_DN100998_c0_g1	3.11348	1.71347	2.3682	1.98307	2.42336	2.84895	1.89404	8.4455	0	0	1.29326	1.00847	1.82112	1.47281	2.78658	2.02506	0	1.18158	1.138	0	0
TRINITY_DN100999_c0_g1	9.34045	13.7077	7.894	10.5764	8.48176	15.1944	13.2583	8.4455	8.28756	8.16683	9.05285	19.1609	10.9267	13.2553	12.5396	9.45027	7.15825	7.68025	10.242	4.25906	9.14364
TRINITY_DN101_c0_g1	0.622697	0	1.5788	1.98307	1.21168	1.8993	0	1.40758	2.76252	2.22732	0	1.00847	0.91056	0.736407	0	4.72514	2.8633	2.95394	3.41399	0	4.06384
TRINITY_DN101_c0_g2	8.78824	9.55004	12.6976	6.7276	7.28025	8.90924	6.93696	17.7239	5.43676	7.86207	11.4781	18.036	21.229	44.9788	31.5509	14.2847	18.4241	13.2624	12.3197	6.05349	10.803
TRINITY_DN101_c0_g3	0	0	0	0	0	0	0	0	0	0	0	0	0	0	0	0	0	0	0	0	0
TRINITY_DN101_c0_g4	0	0	0	0	0	0	0	0	0	0	0	0	0	0	0	0	0	0	0	0	0
TRINITY_DN101_c1_g1	0.622697	0	0	1.32205	1.21168	0	0	0	0	0	1.29326	1.00847	0	0.736407	1.39329	0	0	0	0	1.41969	0
TRINITY_DN101_c2_g1	9.96315	6.85387	6.3152	8.59329	10.9051	19.9427	21.7814	16.891	26.2439	12.6215	12.9326	15.127	19.1217	15.4645	13.9329	14.1754	22.9064	10.0434	20.4839	12.7772	12.1915
TRINITY_DN101_c2_g2	1.86809	1.71347	1.5788	0.661023	0	0.949652	0.947019	1.40758	1.38126	0	0	0	0	0.736407	1.39329	1.35004	0	2.36315	0	1.41969	0
TRINITY_DN101_c3_g1	0.622697	0	0	0	0	1.8993	17.9934	12.6683	5.52504	0.742439	2.58653	1.00847	6.37392	2.94563	5.57317	0.675019	1.43165	0.590789	1.138	0	0
TRINITY_DN1010_c0_g1	0	0	0	0	1.21168	0	0	0	0	0	0	0	0	0	2.78658	0	0	0	0	1.41969	0
TRINITY_DN10100_c0_g1	15.6786	4.78223	11.8199	18.3818	2.94421	12.6273	5.55194	15.136	5.05574	14.501	7.8761	12.3145	8.56746	12.6	8.60519	7.41218	11.9744	7.56848	21.87	13.2995	14.8746
TRINITY_DN10100_c0_g2	12.4539	10.2808	15.788	11.8984	21.8102	32.2882	12.3112	22.5213	15.1939	16.3337	20.6922	20.1694	29.1379	25.0378	25.0792	20.9256	30.0647	18.3144	12.518	29.8134	24.383
TRINITY_DN10100_c0_g3	8.98088	16.3139	9.17364	6.44816	7.48281	2.45243	14.0459	8.68226	7.13408	18.7794	2.41699	5.71437	4.52491	6.81308	9.69554	6.27149	2.15382	10.5973	0.570678	9.22551	14.934
TRINITY_DN10100_c0_g4	21.1644	25.0476	16.1061	30.7612	12.3352	15.6338	12.4028	26.0525	18.5604	24.3136	37.0832	13.4521	26.1505	15.6922	15.3228	35.1397	20.6524	25.4196	16.3429	19.5063	32.258
TRINITY_DN10100_c0_g5	49.8157	44.5502	40.2594	62.1361	47.2555	31.3385	24.6225	22.5213	33.1502	41.5766	38.7979	53.4489	34.6013	31.6655	30.6524	60.0767	37.2229	57.8973	46.6578	48.2693	44.7022
TRINITY_DN10100_c1_g1	13.6993	10.2808	14.2092	17.8476	21.8102	10.4462	6.62913	14.0758	13.8126	17.8185	19.399	14.1186	10.9267	11.0461	18.1128	26.3258	12.8849	22.45	11.38	11.3575	9.14364
TRINITY_DN10100_c2_g1	1.24539	1.71347	3.1576	1.98307	2.42336	0	0	1.40758	0	2.96976	1.29326	1.00847	0	0.736407	1.39329	2.02506	0	5.3171	1.138	1.41969	5.0798
TRINITY_DN101001_c0_g1	1.24539	0	0	0	0	0.949652	0	0	0	0.742439	0	1.00847	0	0	1.39329	0.675019	0	1.18158	1.138	0	1.01596
TRINITY_DN101005_c0_g1	1.24539	0	0	0	0	0	0.947019	0	0	0	1.29326	0	0	0.736407	0	0	0	0.590789	0	0	0
TRINITY_DN101007_c0_g1	3.73618	3.42694	4.7364	2.64409	8.48176	2.84895	37.8807	32.3744	26.2439	43.8039	50.4373	47.398	10.9267	14.7281	12.5396	50.6265	35.7913	42.5368	3.41399	2.83937	4.06384
TRINITY_DN101007_c0_g2	6.84966	3.42694	5.5258	3.30511	8.48176	1.8993	9.47019	9.85308	5.52504	7.42439	6.46632	6.05081	10.9267	8.83688	8.35975	13.5004	11.4532	10.0434	3.41399	5.67874	5.0798
TRINITY_DN101007_c0_g3	1.86809	8.56734	5.5258	5.9492	2.42336	0.949652	0.947019	7.03792	6.9063	5.19707	1.29326	8.06775	2.73168	2.20922	2.78658	7.42521	1.43165	10.0434	1.138	8.51812	2.03192
TRINITY_DN10101_c0_g1	711.309	762.453	752.982	786.972	797.232	945.579	891.833	857.1	769.299	783.401	770.754	890.893	917.849	911.73	915.127	917.862	1105.54	757.376	887.38	824.824	824.113
TRINITY_DN10101_c0_g2	16.8128	22.2751	20.5244	23.1358	19.3869	20.8923	16.0993	9.85308	13.8126	22.2732	12.9326	24.2033	18.2112	30.1927	22.2927	28.3508	15.7482	24.8131	22.7599	24.1347	27.4309
TRINITY_DN101012_c0_g1	10.5858	13.7077	10.2622	11.8984	8.48176	9.49652	9.47019	12.6683	5.52504	13.3639	7.75959	13.1101	20.0323	8.10048	16.7195	10.8003	14.3165	8.27104	3.41399	5.67874	7.11172
TRINITY_DN101015_c0_g1	0.622697	1.71347	2.3682	0.661023	0	0	0.947019	2.81517	1.38126	1.48488	2.58653	1.00847	0.91056	1.47281	2.78658	0.675019	2.8633	0	3.41399	1.41969	0
TRINITY_DN101018_c0_g1	0	0	0	0	1.21168	3.79861	0	1.40758	1.38126	0	1.29326	0	1.82112	0.736407	2.78658	0	0	0	0	0	0
TRINITY_DN101019_c0_g1	0.622697	0	0	0.661023	0	0	0.947019	0	0	0	0	0	0	0	0	0	0	0.590789	0	0	0
TRINITY_DN10102_c0_g1	68.5949	8.28792	125.136	109.713	80.2854	70.6891	28.6948	25.7483	36.2764	42.9529	0.669525	4.00158	113.112	51.1983	61.5557	9.9334	2.88533	36.6178	33.7269	87.5662	120.48
TRINITY_DN101020_c0_g1	8.71775	1.71347	4.7364	2.64409	2.42336	1.8993	6.62913	5.63033	8.28756	2.22732	7.75959	5.04235	3.64224	5.15485	8.35975	6.07517	7.15825	4.13552	15.9319	4.25906	7.11172
TRINITY_DN101020_c0_g2	0	0	0	0	0	0.949652	0	0	0	0	0	0	0.91056	0	0	0.675019	0	0	1.138	1.41969	0
TRINITY_DN101020_c1_g1	6.16562	7.9214	9.64029	11.7812	9.59794	8.46266	11.2523	11.1497	8.20591	13.9674	16.6468	15.9765	5.40953	8.02067	1.37956	14.0357	7.08773	15.007	2.25357	14.057	15.0893
TRINITY_DN101020_c2_g1	172.487	150.785	157.88	177.815	190.234	153.844	124.059	140.758	146.414	140.321	125.447	129.084	83.7715	111.197	121.216	168.08	134.575	168.375	114.938	188.818	159.506
TRINITY_DN101020_c3_g1	0.622697	0	0	0.661023	0	1.8993	1.89404	0	1.38126	1.48488	3.87979	1.00847	1.82112	2.20922	1.39329	1.35004	4.29495	0	2.27599	0	0
TRINITY_DN101024_c0_g1	1.92723	0	0.846648	0.627927	1.15101	0	0	1.33711	0	3.61735	1.38705	1.91596	0.976595	1.39907	1.49434	2.08916	0	2.31756	0	2.87125	0.965094
TRINITY_DN101024_c0_g2	1.24539	0	1.5788	0.661023	0	0	0.947019	2.81517	1.38126	0.742439	3.87979	1.00847	0	0.736407	1.39329	0	0	1.18158	0	0	0
TRINITY_DN101026_c0_g1	0.622697	0	0	0	0	0	0	0	1.38126	0	0	0	0	0	0	0	0	0	0	0	0
TRINITY_DN101027_c0_g1	0.622697	0	0	0	0	0	0.947019	0	1.38126	0	1.29326	1.00847	0	0	0	0	0	0.590789	0	0	0
TRINITY_DN101028_c0_g1	2.49079	0	1.5788	2.64409	4.84672	9.49652	5.68211	7.03792	8.28756	2.96976	5.17306	4.03388	8.19504	3.68203	5.57317	2.70008	5.7266	1.18158	6.82798	0	0
TRINITY_DN101028_c1_g1	0	0	0	0	0	0	0	0	0	0	0	0	0	0	0	0	0	0	0	1.41969	0
TRINITY_DN101029_c1_g1	1.24539	0	3.1576	1.98307	0	1.8993	1.89404	2.81517	1.38126	5.19707	6.46632	1.00847	2.73168	1.47281	8.35975	1.35004	4.29495	2.36315	2.27599	0	3.04788
TRINITY_DN10103_c0_g1	5.74558	4.73271	4.83218	6.01999	2.23116	4.11633	9.23607	11.6635	6.35855	0.804539	2.80287	3.71395	7.89377	5.58601	3.01966	3.10741	2.63621	3.80753	11.0986	11.8722	5.6123
TRINITY_DN10103_c0_g2	21.7938	22.2871	17.3356	16.5282	18.185	43.6888	7.56924	7.03079	4.13898	0.74284	0	2.01803	53.7424	50.7885	20.9107	1.35077	0	2.36443	31.8601	12.7841	13.2146
TRINITY_DN10103_c1_g1	1.24539	0	4.7364	0	0	12.3455	16.0993	14.0758	8.28756	1.48488	5.17306	18.1524	0.91056	0	0	2.70008	21.4748	9.45262	5.68998	7.09843	7.11172
TRINITY_DN101030_c0_g1	1.86809	1.71347	1.5788	2.64409	3.63504	2.84895	2.84106	5.63033	0	2.22732	1.29326	3.02541	3.64224	3.68203	0	2.02506	1.43165	1.77237	4.55198	4.25906	0
TRINITY_DN101030_c0_g2	1.24539	3.42694	3.1576	2.64409	2.42336	2.84895	12.3112	5.63033	5.52504	3.71219	2.58653	4.03388	10.0162	8.10048	4.17987	2.02506	7.15825	1.77237	6.82798	4.25906	2.03192
TRINITY_DN101031_c0_g1	0.622697	1.71347	4.7364	3.30511	1.21168	4.74826	1.89404	7.03792	2.76252	0	2.58653	4.03388	1.82112	4.41844	5.57317	1.35004	0	1.77237	2.27599	4.25906	3.04788
TRINITY_DN101032_c0_g1	3.11348	3.42694	1.5788	1.32205	2.42336	3.79861	1.89404	1.40758	4.14378	1.48488	1.29326	6.05081	5.46336	0	5.57317	2.02506	5.7266	2.95394	3.41399	2.83937	3.04788
TRINITY_DN101033_c0_g1	0.622697	0	1.5788	0	1.21168	0	0.947019	1.40758	0	2.22732	1.29326	0	0	1.47281	0	0	0	0	2.27599	0	0
TRINITY_DN101035_c0_g1	0	5.14041	3.1576	1.32205	2.42336	2.84895	1.89404	1.40758	0	3.71219	1.29326	1.00847	3.64224	2.20922	1.39329	2.70008	1.43165	1.77237	7.96597	0	0
TRINITY_DN101038_c0_g1	1.24539	1.71347	0.7894	0.661023	0	0	0	0	0	2.22732	0	0	1.82112	0	0	1.35004	0	0	0	0	1.01596
TRINITY_DN101039_c0_g1	0.622697	1.71347	0	0	0	1.8993	1.89404	1.40758	1.38126	0.742439	0	2.01694	3.64224	0.736407	0	1.35004	4.29495	0	1.138	0	1.01596
TRINITY_DN10104_c0_g1	1.86934	1.30245	0.600041	1.76554	1.85633	4.75143	0	0	0	0	0	0	0	0	0	0	0	0	1.13876	0	5.14624
TRINITY_DN101040_c0_g1	3.75728	1.60079	6.12787	7.31363	2.2214	8.84689	8.63332	9.59212	1.29043	3.09244	5.38819	8.87914	12.698	8.48109	13.4118	4.41441	0	1.90939	8.82804	2.65266	1.8983
TRINITY_DN101040_c0_g2	0	0	0	0	1.21168	0	0.947019	0	0	0	0	0	0	0	0	0	0	0	0	0	0
TRINITY_DN101043_c0_g1	0.622697	0	0.7894	0	0	0	0.947019	0	0	0	1.29326	0	0.91056	0	0	0	0	0	0	0	0
TRINITY_DN101049_c0_g1	0	0	0	0	0	0	0	0	0	0	0	0	0	0.736407	0	0	0	0	0	0	0
TRINITY_DN10105_c0_g1	0	0	0	0	0	0	0	0	0	0	0	1.00847	0	0	1.39329	0.675019	0	0	0	0	0
TRINITY_DN101050_c0_g1	2.49079	5.14041	1.5788	1.32205	3.63504	8.54686	6.62913	5.63033	2.76252	0.742439	2.58653	6.05081	8.19504	5.15485	2.78658	1.35004	2.8633	2.36315	4.55198	0	3.04788
TRINITY_DN101050_c0_g2	24.4883	22.1959	10.5927	22.7038	5.60742	4.3948	0.990377	0.163559	0.642	0.34508	16.6024	17.7305	8.6394	13.204	0.80949	12.0248	18.878	18.2494	0	24.7954	8.81305
TRINITY_DN101050_c0_g3	21.1717	6.85387	19.735	24.4578	14.5402	0.949652	3.78807	1.40758	4.14378	24.5005	15.5192	7.05928	4.5528	2.94563	4.17987	17.5505	2.8633	14.1789	2.27599	18.4559	16.2554
TRINITY_DN101050_c1_g1	0.622697	3.42694	2.3682	0.661023	2.42336	1.8993	1.89404	1.40758	0	0	0	2.01694	0.91056	1.47281	0	0	0	0	1.138	0	1.01596
TRINITY_DN101050_c1_g2	0.622697	1.71347	0.7894	1.98307	0	5.69791	3.78807	1.40758	0	0.742439	2.58653	3.02541	1.82112	5.15485	1.39329	0.675019	1.43165	1.77237	2.27599	0	0
TRINITY_DN101051_c0_g1	0	0	2.3682	0	0	0	0	1.40758	0	0.742439	1.29326	0	0.91056	0.736407	2.78658	0	0	0	0	0	0
TRINITY_DN101054_c0_g1	1.24539	1.71347	0	0	1.21168	2.84895	0.947019	2.81517	4.14378	0.742439	1.29326	2.01694	4.5528	1.47281	1.39329	0.675019	1.43165	0	0	0	1.01596
TRINITY_DN101055_c0_g1	1.86809	1.71347	0.7894	0.661023	0	5.69791	1.89404	1.40758	2.76252	0.742439	1.29326	5.04235	4.5528	2.94563	4.17987	1.35004	1.43165	1.77237	1.138	0	1.01596
TRINITY_DN101058_c0_g1	0	0	0	0.661023	0	0	0	1.40758	2.76252	0.742439	0	0	0	0	0	0	0	0	1.138	0	0
TRINITY_DN101058_c0_g2	0	0	0	0	0	0	0	1.40758	0	0	0	0	0	0	0	0	1.43165	0	0	0	0
TRINITY_DN101059_c0_g1	0	0	0	0	0	0	0	0	0	0	0	0	0	0	0	0	0	0	0	0	0
TRINITY_DN10106_c0_g1	2.49079	1.71347	3.1576	3.96614	2.42336	5.69791	10.4172	11.2607	5.52504	2.96976	0	6.05081	5.46336	7.36407	1.39329	4.05012	2.8633	4.72631	6.82798	1.41969	5.0798
TRINITY_DN101060_c0_g1	0	0	0.7894	1.32205	1.21168	0.949652	0	0	1.38126	0.742439	1.29326	0	0	0	2.78658	0.675019	1.43165	0	1.138	0	0
TRINITY_DN101062_c0_g1	1.86809	0	2.3682	0	1.21168	0	2.84106	0	0	2.22732	0	6.05081	0	0	5.57317	0	0	2.36315	3.41399	0	1.01596
TRINITY_DN101064_c0_g1	0	0	0	0	0	0	0	0	0	0	0	1.00847	0	0	0	0	0	0	0	0	0
TRINITY_DN101065_c0_g1	9.49346	3.1306	6.45003	10.7349	6.49312	15.0833	13.8103	5.92175	3.15455	4.42824	8.62531	8.29096	8.6264	4.37263	13.4477	12.0485	6.28755	3.23821	7.59669	6.23501	5.50113
TRINITY_DN101065_c0_g2	0.622697	1.71347	1.5788	0	2.42336	0	1.89404	1.40758	2.76252	1.48488	1.29326	1.00847	0.91056	0.736407	4.17987	0	4.29495	1.18158	0	0	0
TRINITY_DN101065_c2_g1	1.86809	0	1.5788	3.30511	4.84672	2.84895	1.89404	1.40758	5.52504	2.96976	5.17306	5.04235	9.1056	6.62766	6.96646	2.70008	10.0216	4.72631	2.27599	1.41969	2.03192
TRINITY_DN101065_c3_g1	1.86809	0	0.7894	0.661023	1.21168	0	0	0	0	2.96976	2.58653	2.01694	2.73168	1.47281	4.17987	2.02506	2.8633	2.36315	0	1.41969	1.01596
TRINITY_DN101066_c0_g1	5.60427	3.42694	3.947	7.93227	3.63504	1.8993	2.84106	1.40758	2.76252	5.93951	0	6.05081	4.5528	2.94563	5.57317	4.72514	2.8633	7.08946	5.68998	4.25906	9.14364
TRINITY_DN101068_c0_g1	1.86809	1.71347	1.5788	0	0	0.949652	0	0	1.38126	1.48488	1.29326	1.00847	0.91056	2.94563	0	1.35004	0	0	2.27599	0	2.03192
TRINITY_DN10107_c0_g1	0	0	0	0	0	0	0	0	0	0	0	0	0	0	0	0	0	0	0	0	0
TRINITY_DN101070_c1_g1	9.96315	20.5616	8.6834	7.27125	8.48176	4.74826	9.47019	9.85308	6.9063	9.65171	5.17306	3.02541	8.19504	11.0461	5.57317	10.8003	1.43165	9.45262	12.518	4.25906	7.11172
TRINITY_DN101070_c2_g1	14.9447	11.9943	8.6834	17.8476	10.9051	9.49652	5.68211	5.63033	5.52504	14.8488	11.6394	7.05928	8.19504	4.41844	6.96646	21.6006	4.29495	12.9973	10.242	9.9378	8.12768
TRINITY_DN101070_c3_g1	3.43662	1.57609	1.45222	0.608024	3.34359	2.62053	5.22654	0	2.54103	5.4633	2.37915	3.71045	7.53798	6.09628	24.237	4.34629	2.63373	6.32751	3.14027	0	1.86901
TRINITY_DN101070_c3_g2	0.622697	1.71347	1.5788	1.98307	1.21168	0	0	0	1.38126	0.742439	0	0	0	0.736407	0	0	0	0	1.138	1.41969	1.01596
TRINITY_DN101071_c0_g1	0	0	0	0.661023	0	0	0.947019	0	1.38126	0	0	1.00847	0	0	0	0	0	0	1.138	0	0
TRINITY_DN101075_c0_g1	0.622697	1.71347	0.7894	0.661023	0	0.949652	0.947019	1.40758	0	0.742439	0	0	0	0	0	0.675019	0	0.590789	0	0	2.03192
TRINITY_DN101076_c0_g1	1.24539	1.71347	1.5788	0.661023	0	2.84895	1.89404	4.22275	1.38126	0.742439	0	6.05081	1.82112	1.47281	5.57317	1.35004	0	1.18158	1.138	2.83937	0
TRINITY_DN101078_c0_g1	0	0	0	0	0	0	0	0	0	0	0	2.01694	0	0	0	0	0	0.590789	0	0	0
TRINITY_DN101079_c0_g1	1.86809	0	0	0	0	2.84895	0	0	2.76252	0	0	4.03388	5.46336	0	1.39329	0	0	0.590789	2.27599	0	0
TRINITY_DN10108_c0_g1	80.9601	84.6529	98.4142	107.228	96.3507	37.0959	60.3702	77.3045	77.1833	97.9486	129.092	92.1147	70.4126	57.0462	81.8394	113.07	75.9271	96.2915	40.1635	108.704	90.6679
TRINITY_DN10108_c1_g1	4.35888	3.42694	2.3682	1.98307	2.42336	0	0.947019	0	0	2.96976	6.46632	3.02541	2.73168	1.47281	4.17987	1.35004	0	1.77237	0	0	4.06384
TRINITY_DN10108_c1_g2	3.11348	5.14041	7.1046	9.91534	4.84672	3.79861	5.68211	8.4455	2.76252	5.93951	2.58653	5.04235	8.19504	2.94563	2.78658	5.40016	5.7266	3.54473	7.96597	1.41969	2.03192
TRINITY_DN10108_c1_g3	3.11348	0	4.7364	3.30511	4.84672	3.79861	2.84106	1.40758	5.52504	6.68195	3.87979	1.00847	0	3.68203	0	4.05012	2.8633	1.77237	4.55198	8.51812	4.06384
TRINITY_DN10108_c2_g1	4.98157	6.85387	13.4198	7.27125	7.27008	9.49652	8.52317	5.63033	8.28756	5.19707	6.46632	6.05081	4.5528	8.10048	1.39329	6.07517	10.0216	4.72631	9.10397	5.67874	3.04788
TRINITY_DN101086_c0_g1	0	1.71347	0.7894	0	0	0	0	0	0	0	0	0	0	0	0	0	0	0	0	0	0
TRINITY_DN10109_c0_g1	34.242	24.3913	34.6155	34.476	10.9939	53.8205	81.9743	69.5933	58.1552	26.9501	36.2148	46.5141	59.2838	59.9456	44.4546	54.374	116.17	30.05	88.7102	26.8825	30.0004
TRINITY_DN10109_c0_g2	2.49079	3.42694	1.5788	3.30511	0	6.64756	2.84106	1.40758	1.38126	1.48488	2.58653	2.01694	6.37392	2.20922	0	2.02506	5.7266	1.18158	5.68998	2.83937	5.0798
TRINITY_DN10109_c0_g3	75.969	71.9657	74.2036	78.0007	70.2774	92.1162	55.8741	74.6019	67.6818	54.198	63.37	53.4489	65.5603	64.0674	62.6981	62.7768	42.9495	57.3065	93.3157	79.5024	78.2289
TRINITY_DN10109_c1_g1	0.622697	3.42694	2.3682	1.98307	0	0.949652	0.947019	0	0	0	1.29326	0	0	0.736407	2.78658	0.675019	0	0.590789	2.27599	0	0
TRINITY_DN10109_c1_g2	22.4171	17.1347	20.5244	16.5256	18.1752	54.1301	56.8211	57.7109	58.0129	12.6215	16.8124	48.4065	79.2187	65.5402	66.878	12.1503	62.9926	23.0408	68.2798	9.9378	9.14364
TRINITY_DN10109_c1_g3	3.73618	0	1.5788	1.32205	1.21168	7.59721	13.2583	8.4455	5.52504	0.742439	3.87979	4.03388	7.28448	8.83688	2.78658	0.675019	4.29495	1.18158	4.55198	0	3.04788
TRINITY_DN10109_c1_g4	8.71775	6.85387	9.4728	5.9492	6.0584	5.69791	2.84106	4.22275	12.4313	5.19707	1.29326	3.02541	2.73168	5.15485	1.39329	2.70008	2.8633	2.36315	3.41399	5.67874	4.06384
TRINITY_DN101091_c0_g1	0	0	0.7894	0	0	0	3.78807	4.22275	1.38126	0	0	0	0	0	0	0	0	0	0	0	0
TRINITY_DN101092_c0_g1	3.11348	0	1.5788	1.32205	2.42336	0.949652	4.73509	1.40758	0	0.742439	2.58653	3.02541	0.91056	1.47281	0	1.35004	2.8633	0.590789	2.27599	1.41969	1.01596
TRINITY_DN101093_c0_g1	24.2852	23.9886	17.3668	16.5256	26.657	14.2448	17.9934	18.2986	17.9564	27.4702	37.5047	22.1863	10.9267	20.6194	18.1128	17.5505	12.8849	22.45	19.3459	18.4559	17.2713
TRINITY_DN101095_c0_g1	0	6.85387	0.7894	1.98307	1.21168	0	0	1.40758	4.14378	0.742439	1.29326	0	0.91056	2.20922	0	0.675019	1.43165	1.18158	0	1.41969	0
TRINITY_DN101097_c0_g1	1.24539	0	0	1.98307	0	4.74826	1.89404	0	1.38126	0.742439	2.58653	0	0	5.15485	5.57317	1.35004	0	1.18158	3.41399	1.41969	3.04788
TRINITY_DN1011_c0_g1	400.777	429.606	372.707	424.987	431.22	522.779	475.321	466.284	445.65	356.566	440.343	441.823	438.114	498.567	444.897	413.972	567.184	348.537	489.931	384.889	406.009
TRINITY_DN1011_c0_g2	342.483	313.565	337.863	362.901	407.124	188.031	186.563	191.431	178.183	309.597	398.326	213.795	196.681	185.575	206.207	369.236	254.834	354.473	179.803	344.984	364.729
TRINITY_DN1011_c1_g1	1.86809	0	1.5788	2.64409	1.21168	0.949652	0	0	0	1.48488	0	0	0	0	0	0.675019	1.43165	1.18158	0	2.83937	1.01596
TRINITY_DN1011_c1_g2	2.49079	6.85387	5.5258	3.30511	0	0.949652	4.73509	4.22275	2.76252	3.71219	2.58653	4.03388	1.82112	2.94563	2.78658	0	4.29495	4.13552	1.138	4.25906	2.03192
TRINITY_DN1011_c2_g1	0.622697	3.42694	3.947	3.96614	3.63504	4.74826	4.73509	1.40758	2.76252	3.71219	9.05285	6.05081	5.46336	2.94563	0	3.3751	8.5899	2.36315	0	1.41969	0
TRINITY_DN1011_c3_g1	186.809	138.791	155.512	159.967	150.248	245.01	256.642	251.957	281.777	155.17	186.23	254.134	286.826	242.278	214.567	153.904	243.381	168.375	224.185	160.425	146.298
TRINITY_DN10110_c0_g1	257.796	298.144	276.29	231.358	256.876	224.118	201.715	202.692	187.851	240.55	237.961	248.083	183.933	202.512	214.567	240.307	243.381	212.684	276.533	245.606	298.692
TRINITY_DN10110_c0_g2	84.4914	131.603	61.2271	55.179	21.1659	82.4547	96.8144	16.5623	146.877	102.115	66.0111	87.6477	88.7143	42.5414	69.4219	75.8942	52.1379	113.29	25.8849	44.1892	121.823
TRINITY_DN101100_c0_g1	1.24539	0	0.7894	0.661023	0	0	0	1.40758	2.76252	0.742439	1.29326	2.01694	0	2.94563	1.39329	0	0	0.590789	1.138	1.41969	1.01596
TRINITY_DN101103_c0_g1	0	0	0	0	0	0	0	0	0	0	0	0	0	0	0	0	0	0	0	0	0
TRINITY_DN101107_c0_g1	2.49079	1.71347	0	0	2.42336	3.79861	0.947019	0	1.38126	0	0	2.01694	0	0	2.78658	0	1.43165	1.77237	1.138	1.41969	0
TRINITY_DN101108_c0_g1	5.92579	2.01586	7.06883	5.75518	3.68967	1.81579	4.41448	6.56532	4.53271	8.63728	3.34246	2.70695	3.66621	3.95237	5.34849	4.59944	4.73829	1.46241	2.86617	9.52687	7.24167
TRINITY_DN101108_c0_g2	8.09506	6.85387	9.4728	7.93227	2.42336	1.8993	5.68211	1.40758	6.9063	8.16683	10.3461	7.05928	5.46336	2.94563	4.17987	6.07517	2.8633	7.68025	2.27599	4.25906	6.09576
TRINITY_DN10111_c0_g1	13.4032	3.75094	14.1986	8.4936	8.49025	24.1518	25.1166	38.5166	17.2997	10.2829	13.5154	34.7074	25.5564	28.9212	23.6346	10.6426	18.8041	4.0354	19.2096	12.4313	15.5682
TRINITY_DN10111_c0_g2	5.30826	3.32877	4.02742	5.10474	3.00761	2.38676	6.04002	4.73432	4.45283	1.78954	1.86087	7.25539	7.15748	4.4177	0.67669	1.94256	0	0.850082	4.60773	4.67495	7.41405
TRINITY_DN10111_c1_g1	12.037	7.10643	9.71733	8.45434	2.66635	24.568	21.8556	27.3623	17.7074	9.22939	8.33402	19.0849	15.0999	29.5531	15.081	8.14855	22.3966	0.387012	15.8073	8.98213	11.7879
TRINITY_DN10111_c2_g1	19.9263	22.2751	37.1018	16.5256	20.5986	36.0868	28.4106	18.2986	26.2439	13.3639	23.2788	29.2456	23.6745	29.4563	26.4725	13.5004	25.7697	5.90789	27.3119	36.9118	20.3192
TRINITY_DN10111_c2_g2	1.24539	3.42694	3.1576	5.9492	1.21168	0	0.947019	0	0	2.22732	0	1.00847	3.64224	0.736407	0	1.35004	0	0	2.27599	0	0
TRINITY_DN10111_c2_g3	1.86809	0	3.1576	4.62716	0	0	3.78807	0	4.14378	2.96976	0	0	0.91056	2.94563	1.39329	2.02506	0	1.18158	0	2.83937	1.01596
TRINITY_DN10111_c2_g4	3.11348	0	3.1576	2.64409	1.21168	0.949652	0.947019	0	0	0	5.17306	2.01694	2.73168	2.20922	0	0.675019	0	0	2.27599	0	1.01596
TRINITY_DN10111_c4_g1	2.49079	1.71347	2.3682	0.661023	0	2.84895	2.84106	1.40758	2.76252	0	0	4.03388	3.64224	3.68203	4.17987	0.675019	2.8633	0.590789	3.41399	0	0
TRINITY_DN10111_c7_g1	0.622697	6.85387	7.1046	1.32205	0	2.84895	0	0	0	0	2.58653	1.00847	0	1.47281	1.39329	1.35004	0	1.18158	1.138	5.67874	2.03192
TRINITY_DN101110_c0_g1	0	0	1.5788	0.661023	0	4.74826	0.947019	1.40758	0	2.22732	0	1.00847	0.91056	2.20922	0	0	1.43165	1.77237	4.55198	0	0
TRINITY_DN101113_c1_g1	1.24539	0	0.7894	1.98307	0	0.949652	0	1.40758	1.38126	0	1.29326	0	0	0.736407	0	2.70008	0	1.18158	1.138	1.41969	2.03192
TRINITY_DN101114_c0_g1	1.24539	0	0	0	1.21168	1.8993	0	2.81517	0	0	1.29326	3.02541	1.82112	0.736407	2.78658	0	4.29495	2.36315	0	0	0
TRINITY_DN101115_c0_g1	2.31883	5.53593	1.70028	2.70613	2.60982	0	6.11932	1.21477	2.38411	0.64074	1.39277	0.870329	1.96124	4.75842	4.50149	2.33022	3.08362	1.90874	0	5.50827	4.37653
TRINITY_DN101116_c0_g1	1.86809	3.42694	2.3682	3.96614	1.21168	0.949652	5.68211	4.22275	1.38126	1.48488	5.17306	7.05928	10.0162	4.41844	2.78658	2.02506	8.5899	2.36315	9.10397	1.41969	2.03192
TRINITY_DN10112_c0_g1	4.35888	3.42694	4.7364	1.98307	3.63504	6.64756	6.62913	5.63033	6.9063	4.45463	9.05285	1.00847	5.46336	7.36407	4.17987	6.07517	2.8633	2.95394	4.55198	1.41969	3.04788
TRINITY_DN10112_c0_g2	0.622697	0	0.7894	0	0	0	1.89404	1.40758	0	0.742439	0	2.01694	0.91056	0.736407	1.39329	0.675019	0	3.54473	0	1.41969	0
TRINITY_DN10112_c0_g3	1.24539	0	1.5788	1.98307	2.42336	7.59721	2.84106	1.40758	4.14378	1.48488	2.58653	5.04235	1.82112	2.94563	5.57317	0	7.15825	1.18158	3.41399	4.25906	4.06384
TRINITY_DN10112_c0_g4	1.24539	3.42694	0.7894	1.98307	2.42336	6.64756	13.2583	11.2607	4.14378	1.48488	3.87979	3.02541	4.5528	7.36407	2.78658	0.675019	10.0216	2.36315	3.41399	2.83937	1.01596
TRINITY_DN10112_c1_g1	1.24539	0	1.5788	2.64409	4.84672	0.949652	0.947019	0	1.38126	5.19707	1.29326	2.01694	0.91056	1.47281	0	2.02506	1.43165	0	0	4.25906	0
TRINITY_DN101121_c0_g1	1.24539	1.71347	0	1.98307	0	1.8993	0	2.81517	1.38126	1.48488	2.58653	0	0.91056	3.68203	1.39329	0	2.8633	0.590789	0	0	0
TRINITY_DN101125_c0_g1	1.86809	0	0.7894	1.32205	1.21168	2.84895	0	1.40758	1.38126	1.48488	1.29326	3.02541	0	0.736407	1.39329	0.675019	1.43165	1.77237	1.138	0	3.04788
TRINITY_DN101128_c0_g1	5.60427	6.85387	2.3682	5.28818	7.27008	6.64756	1.89404	7.03792	2.76252	2.22732	7.75959	14.1186	3.64224	6.62766	6.96646	2.02506	11.4532	5.90789	4.55198	2.83937	5.0798
TRINITY_DN101129_c0_g1	1.86809	1.71347	3.1576	2.64409	1.21168	0	0	4.22275	1.38126	5.19707	6.46632	1.00847	0.91056	1.47281	0	2.02506	1.43165	0	2.27599	4.25906	1.01596
TRINITY_DN101129_c1_g1	0	2.20816	2.12977	1.28697	4.73486	1.23698	4.9342	5.50039	1.79918	0.956788	3.36911	2.62719	4.13428	0.949014	4.48887	2.63776	0	3.07815	2.19982	1.82956	1.32335
TRINITY_DN101129_c1_g2	1.24539	0	0.7894	1.32205	2.42336	0.949652	0	0	0	2.22732	1.29326	0	0	0.736407	0	1.35004	0	0	0	0	1.01596
TRINITY_DN101129_c2_g1	1.24539	0	0.7894	0	0	0.949652	0	0	4.14378	0	1.29326	1.00847	0.91056	0	0	0	2.8633	0.590789	0	0	1.01596
TRINITY_DN10113_c0_g1	101.068	107.471	101.384	99.7735	91.6592	94.4023	90.2419	96.8494	119.26	95.3218	98.1825	102.557	82.2334	92.2955	97.539	108.937	99.4566	99.3449	127.761	108.522	108.459
TRINITY_DN10113_c0_g2	1.86809	0	0	0.661023	0	0	1.89404	0	1.38126	0	1.29326	0	0	0.736407	0	0.675019	0	0	0	1.41969	0
TRINITY_DN101132_c0_g1	0	0	0	0	0	0	0	0	1.38126	0.742439	1.29326	0	0	0	1.39329	0	0	0	0	0	0
TRINITY_DN101133_c0_g1	1.24539	0	0.7894	0.661023	0	0	0	0	0	0.742439	1.29326	1.00847	0.91056	0	1.39329	0.675019	0	0	0	0	0
TRINITY_DN101135_c0_g1	0	0	0.7894	0	0	0	0	0	0	0	0	1.00847	0	0	0	0	0	0	0	0	0
TRINITY_DN101139_c0_g1	0	0	0	0	0	0	0	0	0	0	0	0	0	0	0	0	0	0	0	0	0
TRINITY_DN101139_c0_g2	0	0	0	1.32205	0	0	0	0	0	0	0	0	0	0	0	0	0	0	0	0	0
TRINITY_DN101139_c1_g1	10.5858	5.14041	12.6304	13.8815	12.1168	9.49652	2.84106	0	9.66882	4.45463	3.87979	5.04235	10.9267	6.62766	6.96646	4.05012	1.43165	8.86183	4.55198	12.7772	16.2554
TRINITY_DN10114_c0_g1	261.533	282.722	251.819	234.002	300.497	236.463	250.013	257.588	219.62	268.763	258.653	293.465	221.266	241.541	227.106	281.483	273.445	272.354	256.049	272.58	281.421
TRINITY_DN101141_c0_g1	2.49079	1.71347	0	0.661023	0	0.949652	0.947019	0	2.76252	1.48488	1.29326	0	1.82112	0	0	0.675019	4.29495	1.77237	0	1.41969	1.01596
TRINITY_DN101141_c0_g2	1.24539	1.71347	1.5788	0.661023	0	2.84895	3.78807	1.40758	1.38126	0	0	0	0.91056	1.47281	0	1.35004	1.43165	1.18158	2.27599	0	0
TRINITY_DN101142_c0_g1	1.24539	1.71347	1.5788	1.32205	1.21168	1.8993	3.78807	4.22275	2.76252	2.22732	3.87979	3.02541	7.28448	5.15485	2.78658	4.05012	1.43165	2.95394	0	0	1.01596
TRINITY_DN101145_c0_g1	1.86809	1.71347	2.3682	2.64409	7.27008	0	1.89404	0	1.38126	2.96976	2.58653	0	3.64224	4.41844	0	2.02506	2.8633	2.95394	1.138	0	4.06384
TRINITY_DN101145_c0_g2	1.24539	8.56734	1.5788	2.64409	3.63504	2.84895	0	1.40758	2.76252	9.65171	6.46632	2.01694	0.91056	2.20922	1.39329	2.70008	1.43165	4.13552	1.138	0	5.0798
TRINITY_DN101148_c0_g1	0	1.71347	1.5788	0.661023	1.21168	0	0	0	0	0.742439	0	0	0.91056	0	2.78658	0	1.43165	1.77237	0	0	1.01596
TRINITY_DN101149_c0_g1	0.622697	0	0	0.661023	0	0	0	0	0	0	0	0	0	0	1.39329	0.675019	0	1.18158	1.138	0	1.01596
TRINITY_DN101149_c0_g2	0.622697	0	0	0.661023	0	0.949652	0	0	1.38126	2.22732	0	0	0	0.736407	0	1.35004	1.43165	0.590789	0	1.41969	1.01596
TRINITY_DN101149_c0_g3	1.24539	3.42694	0	5.28818	1.21168	0.949652	3.78807	2.81517	0	0.742439	2.58653	1.00847	0	1.47281	1.39329	1.35004	1.43165	0.590789	1.138	1.41969	2.03192
TRINITY_DN10115_c0_g1	184.769	239.744	192.636	235.628	243.442	290.047	309.305	360.386	302.312	274.919	243.356	299.383	255.968	313.569	271.681	310.624	381.02	261.609	236.068	262.916	205.883
TRINITY_DN101151_c0_g2	0	0	0	0	0	0	0	0	0	0.742439	0	0	0	0	0	0	0	0	0	0	0
TRINITY_DN101152_c0_g1	1.86809	1.71347	3.947	2.64409	1.21168	1.8993	0.947019	0	0	2.22732	2.58653	1.00847	0.91056	0	0	1.35004	0	0	0	2.83937	0
TRINITY_DN101153_c0_g1	4.35888	3.42694	0.7894	0.661023	0	2.84895	34.0927	8.4455	15.1939	7.42439	2.58653	20.1694	4.5528	1.47281	4.17987	3.3751	18.6115	3.54473	6.82798	0	2.03192
TRINITY_DN101155_c0_g1	1.86809	3.42694	3.947	0.661023	1.21168	4.74826	3.78807	4.22275	9.66882	2.96976	0	3.02541	5.46336	4.41844	2.78658	3.3751	1.43165	2.95394	1.138	0	3.04788
TRINITY_DN101155_c0_g2	1.86809	0	1.5788	2.64409	1.21168	0.949652	11.3642	4.22275	5.52504	4.45463	3.87979	1.00847	6.37392	6.62766	0	2.02506	1.43165	4.13552	3.41399	4.25906	4.06384
TRINITY_DN101159_c0_g1	0.622697	0	1.5788	1.98307	0	0	0	0	1.38126	0.742439	0	0	0.91056	0.736407	0	2.70008	1.43165	0.590789	0	0	1.01596
TRINITY_DN10116_c0_g1	25.4775	32.6626	33.0859	24.407	27.8107	38.9199	36.857	37.9258	27.5678	34.8221	38.7173	40.2549	30.8947	39.6833	36.1503	21.7183	35.7169	40.0901	32.9333	39.6686	39.6656
TRINITY_DN101162_c0_g1	7.47236	6.85387	4.7364	3.30511	9.69344	3.79861	1.89404	2.81517	1.38126	3.71219	1.29326	1.00847	0	1.47281	0	6.07517	0	7.08946	0	2.83937	4.06384
TRINITY_DN101162_c2_g1	0	0	0	1.32205	0	0	3.78807	1.40758	2.76252	0	0	3.02541	0.91056	0.736407	0	0.675019	1.43165	0	5.68998	0	0
TRINITY_DN101163_c0_g1	3.11348	1.71347	0	3.30511	1.21168	0	1.89404	1.40758	1.38126	2.96976	1.29326	3.02541	2.73168	1.47281	1.39329	3.3751	1.43165	0	0	2.83937	2.03192
TRINITY_DN101164_c0_g1	0	1.71347	0	0	0	0	0	0	0	0	1.29326	1.00847	0	0	0	0	0	0	0	1.41969	0
TRINITY_DN101165_c0_g1	1.24539	1.71347	0.7894	0	2.42336	0.949652	0	0	0	0.742439	0	0	0	0	4.17987	0.675019	1.43165	1.18158	0	1.41969	2.03192
TRINITY_DN101166_c0_g1	1.86809	0	1.5788	1.32205	3.63504	0.949652	0	0	0	2.96976	1.29326	1.00847	0	0	0	0.675019	0	2.36315	0	0	1.01596
TRINITY_DN101166_c0_g2	1.86809	3.42694	0.7894	1.98307	3.63504	0.949652	3.78807	1.40758	0	0.742439	1.29326	2.01694	0.91056	2.94563	0	1.35004	2.8633	1.18158	2.27599	4.25906	3.04788
TRINITY_DN101167_c0_g1	0	0	0	0	0	0	2.84106	0	0	0	0	0	0.91056	0	0	3.3751	2.8633	0	0	0	2.03192
TRINITY_DN101169_c0_g1	1.24539	1.71347	0	0.661023	1.21168	0	3.78807	4.22275	4.14378	0	2.58653	2.01694	2.73168	0.736407	1.39329	2.02506	0	0	0	2.83937	1.01596
TRINITY_DN10117_c0_g1	257.174	274.155	284.973	270.358	287.168	378.911	269.9	282.924	245.864	231.641	206.922	252.117	337.818	357.894	305.131	227.482	244.812	181.372	331.157	222.891	293.612
TRINITY_DN101170_c0_g1	86.0526	70.4002	81.993	79.1359	71.9575	66.2377	90.2185	90.7744	81.6074	93.5731	97.7614	86.3264	71.2285	58.0623	74.6742	109.894	66.3396	116.514	91.7897	80.7417	81.9415
TRINITY_DN101170_c1_g1	6.84966	1.71347	8.6834	11.2374	14.5402	7.59721	2.84106	7.03792	6.9063	8.16683	10.3461	2.01694	3.64224	2.94563	2.78658	11.4753	4.29495	8.27104	1.138	4.25906	6.09576
TRINITY_DN101170_c1_g2	7.47236	5.14041	7.1046	4.62716	7.27008	1.8993	0	0	2.76252	6.68195	5.17306	2.01694	0	2.20922	0	4.72514	0	8.86183	2.27599	5.67874	5.0798
TRINITY_DN101170_c2_g1	3.73618	13.7077	7.1046	3.30511	4.84672	6.64756	6.62913	7.03792	6.9063	5.19707	11.6394	7.05928	11.8373	6.62766	5.57317	2.70008	5.7266	4.13552	9.10397	4.25906	9.14364
TRINITY_DN101170_c3_g1	3.11348	0	2.3682	3.30511	0	0.949652	0.947019	5.63033	6.9063	2.22732	0	3.02541	3.64224	5.15485	4.17987	0	4.29495	3.54473	2.27599	1.41969	3.04788
TRINITY_DN101172_c0_g1	2.49079	1.71347	3.947	1.32205	1.21168	1.8993	1.89404	0	2.76252	1.48488	1.29326	1.00847	0	0	0	1.35004	1.43165	2.95394	0	0	1.01596
TRINITY_DN101175_c0_g1	3.73618	0	1.5788	0.661023	1.21168	0.949652	1.89404	0	1.38126	1.48488	1.29326	3.02541	0	1.47281	0	2.70008	0	2.95394	0	0	2.03192
TRINITY_DN101176_c0_g1	0	1.71347	0	0	0	0	1.89404	1.40758	0	0	0	0	0.91056	1.47281	1.39329	0	0	0.590789	0	0	0
TRINITY_DN101178_c0_g1	0	0	0	0.661023	0	0	0	1.40758	1.38126	0	0	1.00847	0	0.736407	0	0	0	3.54473	1.138	0	0
TRINITY_DN101178_c0_g2	3.11348	0	0	0	1.21168	0	0.947019	1.40758	1.38126	0	0	0	0.91056	2.94563	0	1.35004	1.43165	2.36315	0	1.41969	3.04788
TRINITY_DN101179_c0_g1	2.49079	0	0	0	0	0	0	0	0	0.742439	2.58653	1.00847	0.91056	1.47281	0	2.70008	0	0.590789	0	2.83937	0
TRINITY_DN10118_c0_g1	0.622697	1.71347	0.7894	0.661023	4.84672	3.79861	4.73509	0	0	0	0	3.02541	1.82112	0.736407	1.39329	1.35004	0	1.77237	2.27599	1.41969	0
TRINITY_DN101189_c0_g1	0.622697	0	0	0	0	0	0	0	0	0	0	0	0	0	0	0	0	0	0	0	0
TRINITY_DN10119_c0_g1	2.49079	3.42694	3.1576	1.98307	4.84672	1.8993	1.89404	7.03792	4.14378	0	0	3.02541	6.37392	7.36407	2.78658	4.72514	11.4532	2.36315	5.68998	4.25906	3.04788
TRINITY_DN10119_c0_g2	5.60427	3.42694	6.3152	5.9492	1.21168	10.4462	5.68211	11.2607	13.8126	3.71219	6.46632	12.1016	3.64224	5.15485	13.9329	4.72514	10.0216	8.27104	3.41399	11.3575	1.01596
TRINITY_DN101192_c0_g1	1.24539	1.71347	0.7894	1.32205	2.42336	0.949652	0.947019	2.81517	5.52504	3.71219	2.58653	2.01694	2.73168	1.47281	5.57317	2.02506	2.8633	2.95394	1.138	4.25906	1.01596
TRINITY_DN101194_c0_g1	0.622697	0	0.7894	2.64409	1.21168	0.949652	0	0	0	2.22732	1.29326	1.00847	0.91056	0	0	0.675019	0	1.77237	0	1.41969	0
TRINITY_DN101199_c0_g1	0	0	0	0	0	0	0.947019	1.40758	2.76252	0	1.29326	0	0	0	0	0	1.43165	0	0	0	2.03192
TRINITY_DN1012_c0_g1	954.401	768.042	926.838	1179.01	744.57	1560.52	993.037	679.396	1026.36	746.432	659.12	807.705	974.357	1408.56	1274.75	696.605	694.041	685.953	840.886	648.118	775.068
TRINITY_DN10120_c0_g1	29.8894	25.702	26.8396	24.4578	29.0803	14.2448	19.8874	8.4455	30.3877	28.2127	24.572	19.1609	19.1217	26.5106	16.7195	17.5505	17.1798	34.8565	13.656	25.5544	24.383
TRINITY_DN101200_c0_g1	0	0	0	0	0	0	0.947019	1.40758	0	0	0	0	0	0.736407	0	0	0	0	0	0	0
TRINITY_DN101200_c1_g1	0.622697	0	0	0	1.21168	0.949652	0	0	0	0.742439	0	2.01694	0	0	0	0.675019	1.43165	0	0	0	0
TRINITY_DN101207_c0_g1	0.622697	6.85387	1.5788	0	0	0	3.78807	1.40758	0	0.742439	0	0	3.64224	1.47281	1.39329	0.675019	0	0	1.138	4.25906	2.03192
TRINITY_DN101208_c0_g1	1.86809	6.85387	5.5258	5.9492	3.63504	2.84895	3.78807	5.63033	2.76252	8.16683	5.17306	2.01694	3.64224	4.41844	4.17987	6.07517	1.43165	5.90789	1.138	11.3575	5.0798
TRINITY_DN10121_c0_g1	19.3036	22.2751	22.1032	26.4409	25.4453	37.9861	20.8344	28.1517	23.4814	11.879	16.8124	16.1355	28.2273	36.8203	19.5061	15.5254	48.6761	12.9973	21.6219	11.3575	18.2873
TRINITY_DN10121_c0_g2	1.24539	0	0	2.64409	0	0	0.947019	0	0	0.742439	1.29326	3.02541	3.64224	0.736407	2.78658	0.675019	1.43165	1.77237	3.41399	1.41969	2.03192
TRINITY_DN10121_c0_g3	270.765	329.763	297.153	312.413	307.751	220.784	171.135	137.373	139.561	241.169	248.609	136.808	165.763	154.909	150.481	232.394	153.377	241.342	209.542	292.041	300.08
TRINITY_DN10121_c0_g4	4.98157	5.14041	9.4728	11.2374	3.63504	8.54686	3.78807	7.03792	5.52504	6.68195	3.87979	2.01694	2.73168	2.94563	2.78658	4.72514	4.29495	5.90789	7.96597	12.7772	11.1756
TRINITY_DN10121_c1_g1	6.84966	1.71347	8.6834	4.62716	2.42336	6.64756	8.52317	5.63033	5.52504	0.742439	5.17306	2.01694	2.73168	8.10048	4.17987	2.02506	4.29495	4.13552	1.138	7.09843	8.12768
TRINITY_DN101214_c1_g1	1.24539	0	1.5788	3.96614	3.63504	0	1.89404	4.22275	0	3.71219	1.29326	0	0	0	0	1.35004	0	4.13552	0	2.83937	1.01596
TRINITY_DN101217_c0_g1	2.49079	0	2.3682	0.661023	0	0.949652	5.68211	7.03792	5.52504	1.48488	0	7.05928	7.28448	5.89125	9.75304	1.35004	5.7266	1.77237	2.27599	2.83937	1.01596
TRINITY_DN101217_c0_g2	1.24539	0	2.3682	0.661023	0	0.949652	0.947019	0	0	1.48488	3.87979	4.03388	2.73168	0	2.78658	1.35004	0	3.54473	1.138	0	2.03192
TRINITY_DN10122_c0_g1	11.0503	4.34648	20.695	13.2913	7.55998	8.79219	11.281	9.16103	13.2183	7.11774	12.2774	9.45057	9.58766	2.6406	3.6897	10.0078	6.71116	8.14282	5.15083	13.3033	8.48746
TRINITY_DN10122_c0_g2	8.09506	1.71347	7.1046	5.28818	7.27008	1.8993	11.3642	11.2607	2.76252	5.19707	2.58653	2.01694	7.28448	7.36407	5.57317	6.07517	10.0216	2.95394	4.55198	5.67874	3.04788
TRINITY_DN101223_c0_g1	0	0	0	0.661023	0	1.8993	2.84106	0	4.14378	0.742439	0	0	0.91056	0.736407	0	0	0	1.18158	4.55198	0	0
TRINITY_DN101224_c0_g1	0	0	0	0	0	0	0	0	0	0	0	0	0	0	0	0	0	0	0	0	0
TRINITY_DN10123_c0_g1	0	0	0	0	0	0	0	1.40758	0	0	0	0	0	0	0	0	0	0	0	0	0
TRINITY_DN10123_c0_g2	0	0	0	0	0	0	0	0	0	0	0	0	0	0	0	0	0	0	0	0	0
TRINITY_DN10123_c0_g3	0	1.71347	2.3682	1.32205	3.63504	6.64756	1.89404	1.40758	0	0	0	2.01694	4.5528	5.15485	2.78658	0.675019	1.43165	0	3.41399	1.41969	3.04788
TRINITY_DN10123_c1_g1	0	1.71347	0.7894	0.661023	2.42336	0	0	0	0	3.71219	2.58653	3.02541	0	0.736407	0	0	1.43165	1.18158	1.138	0	2.03192
TRINITY_DN10123_c1_g2	1.86809	3.42694	2.3682	0	3.63504	0	0.947019	0	5.52504	2.22732	0	2.01694	0.91056	0.736407	2.78658	1.35004	0	4.72631	0	2.83937	2.03192
TRINITY_DN10123_c2_g1	1.87084	1.71599	4.74338	3.30998	0	0.951051	5.65696	1.40966	4.14989	2.2306	3.88551	3.02987	0.911901	0	1.39534	1.32806	1.43376	2.94594	1.13967	2.84356	4.06983
TRINITY_DN10123_c2_g2	0.622697	0	0	0	0	0	0	0	0	0	0	0	0	0	0	0	0	0	0	0	0
TRINITY_DN10123_c3_g1	0.622697	0	1.5788	0	0	0	0.947019	0	0	2.22732	1.29326	1.00847	1.82112	1.47281	0	1.35004	0	1.18158	1.138	0	3.04788
TRINITY_DN101233_c0_g1	0.622697	3.42694	1.5788	1.32205	2.42336	0.949652	0	1.40758	1.38126	0	1.29326	2.01694	1.82112	0.736407	1.39329	2.02506	2.8633	0.590789	0	0	2.03192
TRINITY_DN101235_c0_g1	0	0	0	0	0	0	0.947019	0	0	0	0	0	0	0	0	0	0	0.590789	0	0	0
TRINITY_DN101237_c0_g1	1.86809	0	0	0.661023	0	0	0	1.40758	4.14378	0	0	1.00847	0	0	1.39329	0	0	0.590789	3.41399	0	0
TRINITY_DN101238_c0_g1	0.622697	0	0.7894	0.661023	0	0	0.947019	0	1.38126	0	0	1.00847	2.73168	1.47281	0	1.35004	1.43165	0	0	0	0
TRINITY_DN101239_c0_g1	1.86809	0	0	0.661023	0	1.8993	0	0	1.38126	0	1.29326	0	0.91056	1.47281	0	2.02506	1.43165	1.77237	0	0	0
TRINITY_DN101239_c1_g1	0	0	0	0	0	0	0	1.40758	0	0	0	0	0	0	0	0	0	0.590789	0	0	0
TRINITY_DN10124_c0_g1	5.60427	3.42694	3.1576	6.61023	7.27008	3.79861	10.4172	9.85308	9.66882	13.3639	9.05285	6.05081	6.37392	6.62766	6.96646	14.1754	5.7266	12.9973	6.82798	2.83937	5.0798
TRINITY_DN101241_c0_g1	0.622697	0	0.7894	1.32205	0	0.949652	0	1.40758	1.38126	0	0	0	0	0.736407	2.78658	0.675019	0	0.590789	1.138	0	1.01596
TRINITY_DN101242_c0_g1	0.622697	1.71347	0.7894	0.661023	0	1.8993	1.89404	8.4455	1.38126	0.742439	0	6.05081	5.46336	7.36407	5.57317	0	2.8633	0	4.55198	0	2.03192
TRINITY_DN101245_c0_g1	0	0	0	0	0	0	0	0	0	0	0	2.01694	0	0	0	0	0	0	0	0	0
TRINITY_DN101246_c0_g1	0	0	0	0	0	0	0	0	0	0	0	0	0	0	0	0	0	0	0	0	0
TRINITY_DN101247_c0_g1	1.24539	0	1.5788	0.661023	2.42336	1.8993	0.947019	5.63033	11.0501	1.48488	0	1.00847	2.73168	1.47281	1.39329	0.675019	1.43165	2.36315	3.41399	0	5.0798
TRINITY_DN101249_c1_g1	0	0	0.7894	1.98307	0	0	0	1.40758	0	0.742439	1.29326	0	0	0.736407	0	1.35004	0	0	0	0	0
TRINITY_DN10125_c0_g1	10.5858	15.4212	10.2622	10.5764	14.5402	25.6406	20.8344	22.5213	34.5315	15.5912	9.05285	20.1694	48.2597	33.8747	22.2927	4.72514	24.3381	7.68025	37.5539	17.0362	11.1756
TRINITY_DN10125_c1_g1	59.3705	78.3032	62.1071	78.2227	64.8831	50.9359	82.2126	65.4964	73.0445	82.1342	70.7938	89.2767	77.6992	60.8045	52.5615	71.5947	65.2258	57.6171	67.9387	69.838	41.3682
TRINITY_DN10125_c1_g2	22.915	15.3377	18.843	28.2701	21.6921	9.44509	18.8378	20.9994	20.6067	19.1989	19.2939	15.0451	20.8295	17.2385	16.629	31.5541	11.3912	24.0912	9.05467	24.004	23.2405
TRINITY_DN10125_c2_g1	17.4355	17.1347	30.7866	24.4578	24.2336	21.842	10.4172	15.4834	12.4313	23.0156	18.1057	21.1779	9.1056	12.5189	19.5061	23.6257	8.5899	20.6776	17.0699	18.4559	23.3671
TRINITY_DN10125_c2_g2	9.34045	3.42694	7.894	11.8984	4.84672	2.84895	4.73509	2.81517	4.14378	6.68195	14.2259	1.00847	8.19504	5.15485	1.39329	16.8755	5.7266	5.90789	0	9.9378	13.2075
TRINITY_DN10125_c2_g3	3.11348	1.71347	4.7364	1.32205	3.63504	3.79861	2.84106	1.40758	4.14378	2.96976	3.87979	4.03388	5.46336	2.94563	1.39329	2.70008	1.43165	4.72631	2.27599	2.83937	3.04788
TRINITY_DN10125_c3_g1	18.1569	8.39344	15.5393	12.7774	16.1571	17.194	25.3924	33.4341	8.98371	12.121	11.1497	14.377	15.1908	18.0565	20.3647	14.0071	25.3732	15.125	22.1495	11.3162	24.3844
TRINITY_DN10125_c6_g1	0	1.71347	0	0	0	1.8993	0	0	0	0	0	2.01694	0	0	0	0	0	1.77237	0	0	0
TRINITY_DN10125_c7_g1	0	0	0	0.661023	1.21168	0.949652	5.68211	4.22275	0	0.742439	0	3.02541	1.82112	3.68203	2.78658	0.675019	0	0.590789	1.138	0	0
TRINITY_DN101250_c0_g1	0	1.71347	0.7894	2.64409	3.63504	0	0.947019	1.40758	1.38126	0	0	0	0.91056	1.47281	1.39329	0.675019	1.43165	0	3.41399	0	0
TRINITY_DN101251_c0_g1	0	0	0	0	0	0.949652	0	0	1.38126	0.742439	1.29326	2.01694	0	0	0	0	0	0	0	0	0
TRINITY_DN101251_c0_g2	0	0	0	0	2.42336	0.949652	6.62913	7.03792	1.38126	2.96976	5.17306	6.05081	1.82112	0	0	2.70008	2.8633	2.36315	0	0	0
TRINITY_DN101253_c0_g1	0.622697	0	0	0	0	1.8993	0	0	0	0.742439	0	0	0	0	0	0	0	0	0	0	0
TRINITY_DN101256_c0_g1	0	0	0	0.661023	2.42336	0	0	1.40758	4.14378	0.742439	0	1.00847	0	0	0	0	0	0	0	1.41969	0
TRINITY_DN101256_c1_g1	3.11348	0	2.3682	3.96614	4.84672	2.84895	0.947019	0	0	0.742439	1.29326	3.02541	0.91056	0	1.39329	2.02506	7.15825	0.590789	1.138	1.41969	1.01596
TRINITY_DN10126_c0_g1	7.0289	9.65982	6.50515	6.396	4.09857	14.6221	0.763027	3.17415	0	2.51134	1.042	3.4112	4.54836	8.69427	8.40028	1.30497	0	1.80826	5.5014	7.08997	12.6796
TRINITY_DN101261_c0_g1	4.98157	10.2808	7.1046	8.59329	4.84672	2.84895	1.89404	5.63033	2.76252	8.16683	10.3461	3.02541	3.64224	5.15485	5.57317	6.07517	1.43165	7.68025	1.138	12.7772	3.04788
TRINITY_DN101261_c0_g2	37.3789	32.8445	24.4929	29.6189	43.5935	37.201	23.4876	31.9037	27.9178	17.9484	28.8085	28.3716	30.3046	22.1177	28.1025	20.8436	34.9903	27.9932	23.481	30.7474	28.2943
TRINITY_DN101261_c0_g3	9.96315	10.2808	12.6304	15.8645	26.657	16.1441	23.6755	19.7062	20.7189	17.0761	15.5192	13.1101	10.0162	18.4102	23.686	13.5004	21.4748	13.5881	10.242	12.7772	8.12768
TRINITY_DN101261_c1_g1	0.622697	0	0.7894	1.32205	1.21168	1.8993	3.78807	5.63033	0	2.96976	2.58653	4.03388	2.73168	0	1.39329	1.35004	4.29495	1.77237	1.138	0	2.03192
TRINITY_DN101262_c0_g1	1.86809	0	1.5788	3.96614	1.21168	0.949652	0	7.03792	1.38126	2.22732	1.29326	1.00847	0	2.20922	2.78658	2.70008	4.29495	1.18158	3.41399	0	0
TRINITY_DN101263_c0_g1	4.98157	0	3.1576	0.661023	1.21168	7.59721	6.62913	2.81517	8.28756	2.96976	2.58653	3.02541	5.46336	5.15485	9.75304	0	15.7482	2.95394	6.82798	1.41969	3.04788
TRINITY_DN101264_c0_g1	0.622697	0	0	0	0	0.949652	0	1.40758	0	0.742439	0	0	0.91056	0	2.78658	0.675019	0	0	0	0	0
TRINITY_DN101265_c0_g1	1.24539	1.71347	1.5788	2.64409	0	0.949652	0	2.81517	1.38126	0.742439	1.29326	3.02541	1.82112	2.20922	0	1.35004	0	0	0	0	0
TRINITY_DN101266_c0_g1	0	0	0.7894	0	0	1.8993	1.89404	0	0	0.742439	0	1.00847	2.73168	1.47281	0	0.675019	1.43165	0	0	0	2.03192
TRINITY_DN10127_c0_g1	0	0	0	0	0	0	0	0	0	0.742439	0	0	0	0	0	0	0	0	0	0	0
TRINITY_DN10127_c0_g2	6.22697	6.85387	7.1046	7.93227	9.69344	12.3455	17.0463	7.03792	9.66882	11.1366	7.75959	15.127	12.7478	12.5189	25.0792	8.10023	5.7266	10.6342	6.82798	7.09843	3.04788
TRINITY_DN10127_c0_g3	0.328534	0	1.66595	0.348755	1.27856	1.5031	0.499646	1.48528	0	0	0.682325	6.71326	1.44123	10.97	8.5398	8.63088	0.755337	0.311699	0	0	6.22705
TRINITY_DN10127_c0_g4	0	0	0	0.661023	0	0	0	0	0	0	0	1.00847	0	0	1.39329	0	0	0	0	0	0
TRINITY_DN10127_c0_g6	9.34045	6.85387	11.0516	6.61023	7.27008	23.7413	29.3576	30.9668	24.8627	5.19707	6.46632	19.1609	4.5528	5.89125	8.35975	12.1503	15.7482	7.08946	14.7939	5.67874	9.14364
TRINITY_DN10127_c0_g7	14.966	15.0839	4.91187	8.71921	18.0504	5.25244	5.89262	1.94631	6.05526	14.6431	11.3848	2.78888	3.77717	2.54563	6.16124	7.00027	2.96938	3.2676	10.2322	12.4977	10.536
TRINITY_DN10127_c0_g8	14.9447	25.702	17.3668	15.8645	19.3869	16.1441	21.7814	16.891	30.3877	25.2429	24.572	16.1355	13.6584	15.4645	27.8658	14.1754	22.9064	11.8158	33.0019	21.2953	20.3192
TRINITY_DN10127_c1_g1	2.49079	1.71347	3.947	4.62716	3.63504	3.79861	6.62913	9.85308	8.28756	2.22732	0	1.00847	5.46336	4.41844	4.17987	3.3751	2.8633	5.3171	3.41399	1.41969	4.06384
TRINITY_DN10127_c2_g1	3.11348	0	0.7894	0.661023	2.42336	2.84895	3.78807	1.40758	1.38126	1.48488	3.87979	2.01694	1.82112	3.68203	2.78658	0	1.43165	4.72631	0	0	4.06384
TRINITY_DN10127_c3_g1	1.24539	0	1.5788	0	0	0	0	0	0	0.742439	1.29326	1.00847	0.91056	0.736407	0	1.35004	1.43165	0.590789	3.41399	1.41969	0
TRINITY_DN101270_c0_g1	0	0	0	0	0	0	0	0	0	0	0	0	0	0	0	0	0	0	0	0	0
TRINITY_DN101271_c0_g1	0	0	0	0	0	0	0	0	0	0	0	0	0	0	0	0	0	0	0	0	0
TRINITY_DN101272_c0_g1	0.622697	0	2.3682	0	1.21168	2.84895	12.3112	2.81517	8.28756	3.71219	1.29326	4.03388	5.46336	5.15485	1.39329	0	4.29495	0.590789	1.138	0	2.03192
TRINITY_DN101275_c0_g1	1.86809	0	2.3682	0.661023	3.63504	0	1.89404	0	2.76252	2.22732	0	0	0.91056	2.20922	0	3.3751	1.43165	1.18158	0	0	1.01596
TRINITY_DN101277_c0_g1	8.09506	10.2808	7.894	3.30511	9.69344	15.1944	5.68211	4.22275	17.9564	15.5912	6.46632	12.1016	8.19504	5.89125	6.96646	9.45027	15.7482	8.27104	14.7939	8.51812	4.06384
TRINITY_DN101278_c0_g1	4.35888	10.2808	3.1576	2.64409	3.63504	0.949652	0	0	1.38126	6.68195	3.87979	1.00847	0	0	2.78658	6.75019	2.8633	8.27104	2.27599	4.25906	4.06384
TRINITY_DN10128_c0_g1	9.96315	10.2808	6.3152	11.8984	2.42336	4.74826	3.78807	4.22275	4.14378	7.42439	5.17306	3.02541	3.64224	8.10048	1.39329	7.42521	1.43165	7.68025	3.41399	1.41969	7.11172
TRINITY_DN10128_c0_g2	6.22697	6.85387	5.5258	7.27125	10.9051	7.59721	6.62913	7.03792	6.9063	5.19707	9.05285	8.06775	9.1056	9.57329	8.35975	6.07517	17.1798	7.68025	5.68998	4.25906	3.04788
TRINITY_DN10128_c1_g1	7.47236	8.56734	5.5258	5.9492	8.48176	9.49652	12.3112	14.0758	12.4313	6.68195	7.75959	6.05081	6.37392	8.10048	5.57317	6.75019	12.8849	7.08946	10.242	9.9378	3.04788
TRINITY_DN10128_c1_g2	0	0	0	0	0	0	0	0	0	0	0	0	0	0	0	0	0	0	0	0	0
TRINITY_DN10128_c1_g3	1.24539	1.71347	0	0.661023	1.21168	1.8993	0	0	0	0	0	1.00847	0	1.47281	0	0	0	0.590789	0	0	0
TRINITY_DN10128_c2_g1	1.86809	3.42694	0.7894	2.64409	3.63504	1.8993	1.89404	4.22275	0	0	0	1.00847	1.82112	0.736407	0	0	0	2.36315	0	2.83937	0
TRINITY_DN10128_c3_g1	2.58527	3.55693	2.76179	0.940453	1.65333	0.675546	3.93176	2.92195	3.84989	2.64071	5.36928	1.37605	2.53794	1.52868	0	4.72324	1.95348	0	4.65836	3.02973	2.77254
TRINITY_DN101281_c0_g1	1.86809	3.42694	5.5258	1.98307	2.42336	4.74826	6.62913	4.22275	5.52504	2.96976	2.58653	4.03388	2.73168	5.15485	2.78658	0.675019	2.8633	7.08946	5.68998	1.41969	4.06384
TRINITY_DN101282_c0_g1	1.86809	1.71347	0.7894	0	0	4.74826	1.89404	0	2.76252	2.96976	1.29326	1.00847	2.73168	0	0	0	1.43165	1.18158	0	1.41969	0
TRINITY_DN101284_c0_g1	2.49079	5.14041	2.3682	1.98307	3.63504	0.949652	0	2.81517	0	1.48488	1.29326	3.02541	0	2.94563	1.39329	1.35004	0	4.72631	1.138	4.25906	2.03192
TRINITY_DN101287_c2_g1	4.35888	6.85387	1.5788	0	3.63504	2.84895	3.78807	1.40758	0	2.96976	0	1.00847	4.5528	1.47281	6.96646	0.675019	1.43165	1.77237	1.138	0	0
TRINITY_DN101288_c0_g1	2.49079	6.85387	1.5788	3.30511	2.42336	2.84895	2.84106	7.03792	4.14378	1.48488	3.87979	0	2.73168	0.736407	5.57317	2.70008	2.8633	5.3171	5.68998	1.41969	4.06384
TRINITY_DN10129_c0_g1	24.9079	17.1347	29.2078	17.8476	31.5037	11.3958	14.2053	38.0048	23.4814	22.2732	25.8653	16.1355	20.0323	23.565	18.1128	33.076	34.3596	26.5855	15.9319	38.3315	22.3511
TRINITY_DN10129_c1_g1	11.1444	16.3551	13.6569	11.0416	10.8427	15.2963	70.8937	10.0766	58.7046	55.136	47.2496	47.072	11.4074	36.1303	13.299	32.313	22.2059	10.5733	10.8622	47.6338	12.1217
TRINITY_DN10129_c2_g1	1.86809	0	0	1.32205	0	0	0	1.40758	1.38126	0	0	0	0	0	0	0.675019	1.43165	1.18158	0	1.41969	1.01596
TRINITY_DN10129_c3_g1	2.49079	1.71347	4.7364	3.30511	2.42336	1.8993	1.89404	4.22275	5.52504	3.71219	1.29326	3.02541	1.82112	3.68203	2.78658	4.72514	1.43165	2.95394	2.27599	2.83937	3.04788
TRINITY_DN101291_c0_g1	0	0	0	0	0	0	0	0	0	0	0	0	0	0	0	0	0	0	0	0	0
TRINITY_DN101291_c1_g1	0	0	0	0	0	0	0	0	0	0	0	0	0	0	0	0	0	0	0	0	0
TRINITY_DN101294_c0_g1	0	0	0	0	0	0	0	0	0	0	0	0	0	0	0	0	0	0	0	0	0
TRINITY_DN101297_c0_g1	0	0	0	0	0	0	0	0	0	0	0	0	0	0	0	0	0	0	0	0	0
TRINITY_DN101297_c0_g2	0	0	0	0	0	0	0	0	0	0	0	0	0	0	0	0	0	0	0	0	0
TRINITY_DN101298_c1_g1	0	0	0	0	0	0	0	1.40758	1.38126	0	0	2.01694	0	0	0	0	2.8633	0	0	0	0
TRINITY_DN1013_c0_g1	129.929	172.479	155.795	222.746	165.314	102.223	74.4831	103.615	97.2758	181.057	169.578	100.619	56.58	104.203	86.2244	189.338	70.7366	134.619	92.7677	186.477	139.328
TRINITY_DN1013_c0_g2	6.22697	3.42694	3.947	5.28818	2.42336	8.54686	12.3112	5.63033	5.52504	5.93951	3.87979	3.02541	14.569	6.62766	4.17987	8.77525	2.8633	2.36315	10.242	5.67874	3.04788
TRINITY_DN1013_c0_g3	1.86809	8.56734	0.7894	1.98307	3.63504	5.69791	8.52317	2.81517	6.9063	4.45463	1.29326	8.06775	1.82112	5.15485	2.78658	4.05012	1.43165	2.36315	2.27599	2.83937	2.03192
TRINITY_DN1013_c2_g1	1.86809	3.42694	0.7894	1.32205	1.21168	2.84895	3.78807	4.22275	5.52504	0	1.29326	5.04235	2.73168	2.20922	4.17987	0	1.43165	1.18158	5.68998	0	3.04788
TRINITY_DN1013_c5_g1	19.9263	10.2808	27.629	20.4917	24.2336	12.3455	7.57615	9.85308	11.0501	21.5307	3.87979	14.1186	10.0162	10.3097	9.75304	16.8755	10.0216	24.8131	15.9319	18.4559	23.3671
TRINITY_DN10130_c0_g1	118.704	150.934	139.436	121.287	127.754	119.665	123.279	117.088	105.561	135.735	142.584	119.992	123.93	115.078	98.0423	146.281	142.645	136.591	119.713	131.352	129.966
TRINITY_DN10130_c1_g1	16.4866	8.28549	9.38785	8.64805	14.6031	19.8017	26.732	17.9661	21.902	12.6563	18.2528	14.9512	11.9127	29.3096	30.9332	8.93885	26.5664	12.6016	14.8882	5.57747	2.98003
TRINITY_DN10130_c10_g1	0.622697	0	0.7894	0.661023	1.21168	1.8993	4.73509	0	1.38126	2.96976	0	1.00847	0.91056	1.47281	1.39329	2.70008	1.43165	0	0	2.83937	0
TRINITY_DN10130_c11_g1	0	0	0	0	0	0	0	0	0	0	0	0	0	0	0	0	0	0	0	0	1.01596
TRINITY_DN10130_c2_g1	6.22697	8.56734	8.6834	10.5764	12.1168	18.993	7.57615	5.63033	11.0501	7.42439	12.9326	13.1101	21.8534	8.10048	12.5396	3.3751	17.1798	10.0434	9.10397	8.51812	14.2234
TRINITY_DN10130_c3_g1	33.6256	29.129	29.2078	31.7291	32.7154	36.0868	23.6755	28.1517	26.2439	40.8341	25.8653	37.3134	10.9267	19.883	11.1463	29.0258	25.7697	31.9026	39.8299	26.974	25.399
TRINITY_DN10130_c4_g1	2.49079	3.42694	2.3682	3.30511	1.21168	9.49652	8.52317	8.4455	11.0501	2.22732	6.46632	9.07622	5.46336	9.57329	11.1463	1.35004	7.15825	5.3171	7.96597	2.83937	5.0798
TRINITY_DN10130_c8_g1	2.49079	0	3.947	1.32205	1.21168	1.8993	1.89404	5.63033	1.38126	2.96976	0	3.02541	1.82112	2.94563	1.39329	1.35004	1.43165	2.36315	1.138	1.41969	1.01596
TRINITY_DN101303_c0_g1	2.49079	5.14041	4.7364	3.96614	0	1.8993	0.947019	2.81517	2.76252	0.742439	1.29326	3.02541	2.73168	0.736407	1.39329	0	5.7266	1.18158	3.41399	0	3.04788
TRINITY_DN101307_c0_g1	0.378939	0	3.43067	0	0	3.22295	4.11567	0.856578	0.84056	2.90199	0	0	0.554117	0.448137	5.44599	0.41078	0	0	2.77009	0.863944	3.97138
TRINITY_DN101307_c0_g2	0	0	0	0	0	0	0.947019	1.40758	0	0	0	1.00847	0	0	0	0	0	0	0	0	0
TRINITY_DN101307_c0_g3	0	0	0.7894	0	0	0	0	1.40758	1.38126	2.96976	1.29326	0	0.91056	0	0	0.675019	0	1.77237	0	0	0
TRINITY_DN101307_c0_g4	0	0	0	0	0	0	0	0	0	0	0	0	0	0	0	0	0	0	0	0	0
TRINITY_DN101307_c2_g1	0	0	0	0	0	0	0	0	0	0.742439	0	0	0	0	0	0	0	0	0	0	0
TRINITY_DN101307_c3_g1	2.49079	1.71347	0.7894	0.661023	1.21168	0	0	0	2.76252	1.48488	0	2.01694	1.82112	1.47281	2.78658	2.02506	0	0.590789	0	2.83937	2.03192
TRINITY_DN101308_c0_g1	9.34045	5.14041	8.6834	2.64409	2.42336	3.79861	0.947019	4.22275	4.14378	4.45463	1.29326	5.04235	3.64224	4.41844	4.17987	4.05012	1.43165	11.225	0	2.83937	9.14364
TRINITY_DN10131_c0_g1	0.912459	1.2554	0.578367	3.71445	0	0	0	1.03129	2.02401	0.54396	0.947532	0.738872	0	0	7.82922	0.989129	5.94694	6.20669	0.833772	1.04016	0
TRINITY_DN10131_c0_g2	0	0	0	0.661023	0	0	0	0	0	0	0	0	0	0	0	0	0	0.590789	0	0	0
TRINITY_DN101311_c0_g1	0	0	0	0	0	0.949652	0	0	0	0	0	0	0	0.736407	0	0	0	0.590789	0	0	0
TRINITY_DN101314_c0_g1	3.1173	1.71557	3.15042	1.9855	2.41785	2.84248	3.79272	2.81862	4.14886	2.963	2.5897	2.01941	6.35942	0.73731	11.121	2.69394	7.16703	6.50665	0	1.42143	5.08603
TRINITY_DN101316_c0_g1	0	0	0.7894	1.32205	1.21168	0	0	4.22275	0	0.742439	0	0	0.91056	2.20922	1.39329	0.675019	4.29495	0.590789	0	0	0
TRINITY_DN10132_c0_g1	41.7238	29.084	37.0906	49.1749	24.4363	61.1366	45.7735	28.3116	84.6263	41.9256	31.6267	60.2609	111.8	49.3125	57.9169	33.9494	60.9361	37.7616	53.2723	29.4735	36.2323
TRINITY_DN10132_c0_g2	19.9263	20.5616	22.1032	24.4578	19.3869	34.1875	38.8278	42.2275	45.5816	16.3337	14.2259	27.2287	50.9913	40.5024	47.3719	16.2005	28.633	8.86183	28.4499	25.5544	28.4469
TRINITY_DN101320_c0_g1	0.622697	0	0	0.661023	0	0.949652	0	1.40758	0	0	0	0	0	0	4.17987	0	0	1.18158	2.27599	0	1.01596
TRINITY_DN101321_c0_g1	7.47236	3.42694	2.3682	3.30511	2.42336	0	2.84106	1.40758	1.38126	5.93951	6.46632	0	0	0	2.78658	4.05012	1.43165	7.08946	0	2.83937	6.09576
TRINITY_DN101322_c0_g1	0	1.71347	1.5788	0	1.21168	6.64756	1.89404	1.40758	0	0.742439	0	6.05081	1.82112	5.15485	1.39329	0.675019	1.43165	0.590789	1.138	1.41969	1.01596
TRINITY_DN101323_c0_g1	3.73618	3.42694	3.947	3.96614	3.63504	0.949652	0	0	2.76252	6.68195	7.75959	4.03388	0.91056	0.736407	0	5.40016	2.8633	6.49867	0	0	3.04788
TRINITY_DN101328_c0_g1	0.622697	0	0.7894	1.32205	0	0.949652	0.947019	0	0	0	1.29326	0	0.91056	0	0	1.35004	1.43165	0.590789	0	1.41969	0
TRINITY_DN10133_c0_g1	29.1071	19.0452	36.5621	24.0552	34.3793	8.5383	2.44466	1.81679	3.56562	1.91655	6.62544	2.60329	4.66483	15.1925	6.61921	5.34867	4.39892	2.72801	10.8121	30.0522	44.9508
TRINITY_DN10133_c1_g1	1.86809	0	0.7894	1.98307	1.21168	3.79861	9.47019	7.03792	0	2.96976	0	0	7.28448	7.36407	5.57317	1.35004	2.8633	3.54473	2.27599	1.41969	2.03192
TRINITY_DN10133_c3_g1	0	0	0	0	0	0.949652	1.89404	0	0	0	0	0	0	0	0	0	0	0	0	0	0
TRINITY_DN10133_c4_g1	0.622697	3.42694	0	0.661023	0	0	0	0	1.38126	0	0	0	1.82112	3.68203	0	0	0	0.590789	0	0	2.03192
TRINITY_DN101334_c0_g1	1.24539	1.71347	2.3682	0	0	0	0.947019	1.40758	2.76252	0	2.58653	0	0.91056	0	0	2.02506	0	1.77237	1.138	2.83937	1.01596
TRINITY_DN101335_c0_g1	0.622697	0	0	0	0	0	0.947019	0	0	2.96976	1.29326	0	1.82112	0.736407	0	1.35004	1.43165	0.590789	1.138	0	1.01596
TRINITY_DN101335_c0_g2	1.86809	0	0.7894	1.32205	0	1.8993	0	1.40758	0	2.22732	3.87979	0	1.82112	0.736407	1.39329	5.40016	0	0	0	4.25906	0
TRINITY_DN101336_c0_g1	4.98157	5.14041	2.3682	5.28818	4.84672	5.69791	2.84106	2.81517	4.14378	4.45463	3.87979	6.05081	6.37392	2.94563	5.57317	3.3751	2.8633	5.3171	1.138	2.83937	4.06384
TRINITY_DN101336_c0_g2	14.322	17.1347	10.2622	13.2205	13.3285	0.949652	1.89404	2.81517	1.38126	13.3639	10.3461	2.01694	1.82112	2.94563	0	10.8003	5.7266	8.27104	0	12.7772	14.2234
TRINITY_DN101338_c0_g1	0	0	0	0	0	0	0	0	0	0	0	0	0	0	0	0	0	0.590789	0	0	0
TRINITY_DN10134_c0_g1	82.8186	109.662	90.781	113.696	128.438	114.908	95.6489	112.607	103.595	113.593	133.206	128.076	122.926	146.545	126.79	126.904	90.194	101.616	55.7618	97.9583	86.3566
TRINITY_DN101340_c0_g1	0	3.42694	0.7894	0	0	0	3.78807	0	5.52504	0	0	1.00847	0.91056	0.736407	1.39329	0	1.43165	0	1.138	1.41969	1.01596
TRINITY_DN101341_c1_g1	2.49079	1.71347	0.7894	0.661023	3.63504	4.74826	1.89404	1.40758	2.76252	4.45463	1.29326	1.00847	5.46336	2.94563	4.17987	2.70008	0	0	1.138	1.41969	4.06384
TRINITY_DN101341_c2_g1	0	0	0	0	0	0	0	0	2.76252	0	1.29326	0	0.91056	0	0	0	0	0	0	0	0
TRINITY_DN101341_c3_g1	0.622697	1.71347	0.7894	0	0	0	0	1.40758	0	1.48488	0	0	0	0.736407	0	0.675019	0	0.590789	0	0	0
TRINITY_DN101345_c0_g1	4.35888	0	3.1576	1.32205	1.21168	0.949652	4.73509	4.22275	2.76252	0.742439	7.75959	0	3.64224	5.89125	1.39329	1.35004	4.29495	1.18158	0	5.67874	1.01596
TRINITY_DN101346_c0_g1	1.24539	0	0	0	0	0	0.947019	1.40758	1.38126	0	0	1.00847	0	0	0	0	1.43165	0.590789	4.55198	0	0
TRINITY_DN101348_c0_g1	2.49079	1.71347	2.3682	0.661023	2.42336	0.949652	7.57615	4.22275	8.28756	1.48488	5.17306	6.05081	0.91056	1.47281	1.39329	0.675019	2.8633	0.590789	4.55198	1.41969	3.04788
TRINITY_DN10135_c0_g1	19.9263	27.4155	14.2092	19.1697	18.1752	22.7916	14.2053	19.7062	17.9564	14.1063	21.9855	11.0932	8.19504	13.2553	16.7195	12.1503	21.4748	8.27104	12.518	26.974	13.2075
TRINITY_DN10135_c2_g1	4.35888	5.14041	7.894	10.5764	8.48176	6.64756	8.52317	8.4455	6.9063	5.93951	1.29326	4.03388	9.1056	7.36407	16.7195	4.72514	7.15825	3.54473	7.96597	8.51812	5.0798
TRINITY_DN10135_c2_g2	8.81118	10.3653	12.5971	6.35602	5.8661	17.6911	11.0332	13.2146	13.1913	6.54176	9.08171	19.859	12.6999	17.6038	14.4081	9.66908	11.9156	9.17064	8.39182	9.66767	10.3864
TRINITY_DN10135_c4_g1	6.84966	6.85387	8.6834	9.25432	9.69344	3.79861	12.3112	5.63033	16.5751	5.19707	9.05285	6.05081	2.73168	5.89125	5.57317	1.35004	12.8849	4.72631	7.96597	5.67874	6.09576
TRINITY_DN101350_c0_g1	0	0	0	0	0	1.8993	0	0	0	0	0	0	0	0.736407	0	0	0	0	0	0	0
TRINITY_DN101352_c0_g1	0	0	0	0	0	0	0	0	0	0	0	0	0	0	0	0	0	0	0	0	0
TRINITY_DN101354_c0_g1	8.41827	7.1456	3.81141	6.67942	3.51016	18.2948	27.9895	35.1437	34.0654	5.01853	7.49302	24.6844	24.16	21.647	26.0245	7.82196	23.502	8.82351	27.9683	4.11275	10.7113
TRINITY_DN101354_c1_g1	0.622697	0	0	1.32205	0	0.949652	0	2.81517	0	0.742439	1.29326	2.01694	3.64224	1.47281	4.17987	0	0	0.590789	0	1.41969	2.03192
TRINITY_DN10136_c0_g1	176.751	251.747	148.928	192.338	192.154	389.196	528.488	483.4	502.745	208.468	197.842	444.81	503.537	447.533	488.531	181.39	424.961	177.83	483.097	219.301	208.962
TRINITY_DN10136_c0_g2	1.24539	3.42694	2.3682	1.32205	1.21168	7.59721	4.73509	7.03792	8.28756	3.71219	3.87979	6.05081	3.64224	2.20922	2.78658	2.02506	5.7266	1.18158	11.38	1.41969	0
TRINITY_DN10136_c0_g3	1.24539	10.2808	4.7364	3.30511	7.27008	7.59721	17.9934	12.6683	16.5751	2.96976	6.46632	6.05081	15.4795	9.57329	13.9329	1.35004	14.3165	5.3171	5.68998	1.41969	2.03192
TRINITY_DN10136_c1_g1	0	1.71347	1.5788	1.32205	2.42336	3.79861	3.78807	2.81517	4.14378	0	0	2.01694	2.73168	2.94563	4.17987	0	1.43165	0	2.27599	0	1.01596
TRINITY_DN101362_c0_g1	3.11348	0	1.5788	1.32205	0	1.8993	0.947019	1.40758	0	0.742439	1.29326	0	0.91056	1.47281	0	0.675019	0	2.95394	0	2.83937	0
TRINITY_DN101362_c0_g2	1.24539	5.14041	0	2.64409	1.21168	1.8993	0	2.81517	1.38126	1.48488	0	0	0.91056	0	0	0.675019	0	0.590789	1.138	0	0
TRINITY_DN101362_c1_g1	0.513328	0	0.650752	1.63477	0	4.68484	0	1.16036	0	1.83612	2.13224	0	1.75223	3.38754	4.9955	1.11292	3.5406	0.974048	0.938122	2.73196	1.67504
TRINITY_DN101365_c0_g1	0	0	0	0	2.06569	0	0	0	0	0.520247	0	0	1.55233	0	0	0.473004	0	0.413981	0	0	0
TRINITY_DN101366_c0_g1	3.11348	5.14041	1.5788	1.32205	3.63504	8.54686	6.62913	5.63033	8.28756	2.96976	0	8.06775	9.1056	2.94563	6.96646	1.35004	0	4.72631	3.41399	0	4.06384
TRINITY_DN10137_c0_g1	371.753	212.817	437.362	447.991	399.952	431	123.011	116.315	118.173	148.145	104.918	145.58	219.044	269.938	300.726	146.605	135.23	150.15	473.752	311.647	385.189
TRINITY_DN10137_c0_g2	3.11348	1.71347	0.7894	0	0	1.8993	4.73509	0	4.14378	2.22732	1.29326	1.00847	0.91056	0.736407	1.39329	2.02506	0	0.590789	0	0	1.01596
TRINITY_DN101370_c0_g1	1.24539	0	0.7894	0.661023	0	0	0.947019	2.81517	4.14378	0.742439	3.87979	1.00847	0	2.20922	1.39329	1.35004	2.8633	2.36315	3.41399	2.83937	0
TRINITY_DN101373_c0_g1	0	0	0	0	0	0	0	0	0	0	0	0	0	0	0	0	0	0	0	0	0
TRINITY_DN101374_c0_g1	1.24539	1.71347	4.7364	4.62716	3.63504	1.8993	0	0	0	1.48488	3.87979	0	1.82112	1.47281	0	3.3751	1.43165	5.90789	0	2.83937	1.01596
TRINITY_DN101375_c0_g1	1.86809	1.71347	0.7894	1.98307	0	2.84895	3.78807	0	0	1.48488	1.29326	1.00847	3.64224	2.94563	1.39329	0.675019	2.8633	1.18158	2.27599	0	0
TRINITY_DN101378_c0_g1	0	0	0	0	0	0	0	0	0	0	0	0	0	0	0	0	0	0	0	0	0
TRINITY_DN101379_c0_g1	0	0	1.5788	2.64409	1.21168	0.949652	0.947019	0	0	0	0	0	0	0	0	0.675019	0	1.18158	0	0	0
TRINITY_DN10138_c0_g1	346.219	390.671	364.703	358.274	380.467	396.005	316.304	309.668	303.877	297.718	278.052	366.074	254.957	302.663	328.817	324.684	366.503	302.484	572.412	349.243	421.623
TRINITY_DN101382_c0_g1	3.11348	0	3.1576	0.661023	1.21168	0	0	1.40758	1.38126	4.45463	2.58653	2.01694	0.91056	2.20922	4.17987	1.35004	4.29495	4.13552	2.27599	1.41969	3.04788
TRINITY_DN101384_c0_g1	0	0	0.7894	0	0	1.8993	0.947019	1.40758	1.38126	0.742439	0	0	0.91056	0	1.39329	0	0	0	0	0	2.03192
TRINITY_DN101384_c0_g2	2.49079	0	3.1576	1.32205	1.21168	1.8993	1.89404	1.40758	5.52504	0	0	11.0932	4.5528	3.68203	4.17987	0	1.43165	0	3.41399	4.25906	2.03192
TRINITY_DN101384_c0_g3	1.24539	3.42694	4.7364	0.661023	2.42336	1.8993	3.78807	1.40758	4.14378	0	1.29326	0	4.5528	0.736407	4.17987	0.675019	7.15825	0.590789	5.68998	0	1.01596
TRINITY_DN101384_c0_g4	0.781848	21.5522	10.9598	3.01243	0.507122	20.469	19.6845	18.5323	35.5859	4.25787	2.12501	10.5597	13.0389	17.7421	8.44886	1.60863	7.24597	0.247261	15.9692	9.32854	5.65412
TRINITY_DN101384_c0_g5	3.11348	5.14041	5.5258	1.98307	2.42336	7.59721	3.78807	1.40758	5.52504	0.742439	1.29326	1.00847	3.64224	3.68203	4.17987	2.70008	2.8633	1.18158	3.41399	1.41969	0
TRINITY_DN101385_c0_g1	3.11348	1.71347	1.5788	2.64409	3.63504	1.8993	4.73509	1.40758	2.76252	4.45463	1.29326	0	1.82112	3.68203	5.57317	3.3751	2.8633	2.36315	0	1.41969	4.06384
TRINITY_DN101389_c0_g1	3.73618	3.42694	3.947	1.98307	1.21168	3.79861	2.84106	0	5.52504	3.71219	3.87979	1.00847	2.73168	2.20922	1.39329	4.05012	2.8633	2.95394	1.138	4.25906	2.03192
TRINITY_DN10139_c0_g1	0	0	0	0	0	0	0	0	0	0	0	0	0.91056	0	0	0	0	0	0	0	0
TRINITY_DN101390_c0_g1	3.11348	8.56734	2.3682	3.30511	3.63504	2.84895	10.4172	19.7062	6.9063	0.742439	6.46632	14.1186	11.8373	6.62766	13.9329	3.3751	15.7482	5.3171	5.68998	4.25906	4.06384
TRINITY_DN101393_c0_g1	0	0	0	0	0	0	0	0	0	0	0	0	0	0	0	0	0	0	0	0	0
TRINITY_DN101395_c0_g1	3.11348	0	3.1576	4.62716	2.42336	3.79861	0.947019	0	2.76252	5.93951	1.29326	1.00847	6.37392	4.41844	2.78658	3.3751	5.7266	4.13552	5.68998	1.41969	0
TRINITY_DN101396_c0_g1	1.86809	0	0.7894	1.32205	1.21168	0	2.84106	0	0	0.742439	0	1.00847	0.91056	0.736407	1.39329	0	0	0	1.138	2.83937	0
TRINITY_DN101397_c0_g1	3.11348	0	0.7894	1.32205	0	0.949652	0	0	0	0.742439	0	1.00847	0	0	0	1.35004	0	1.18158	0	4.25906	0
TRINITY_DN101399_c1_g1	0.622697	0	0	0	0	0	0	0	0	0	0	0	0	0	0	0	0	0	0	0	0
TRINITY_DN101399_c2_g1	0.622697	0	0	0	0	0	0	0	1.38126	0.742439	0	0	0.91056	0.736407	0	0	0	0	0	0	1.01596
TRINITY_DN1014_c0_g1	91.1632	415.439	200.749	23.7759	23.8767	184.624	334.533	350.912	553.251	15.851	16.9569	187.4	333.5	262.427	575.856	169.979	18.9815	51.1242	533.26	96.9212	110.855
TRINITY_DN1014_c1_g1	168.66	166.117	171.997	180.436	198.609	98.7107	106.956	101.292	127.008	170.409	182.252	138.086	98.2876	105.25	96.0854	178.109	107.316	197.217	110.326	171.69	186.836
TRINITY_DN1014_c2_g1	24.1004	37.0141	24.8682	27.3687	34.8396	84.5596	32.9806	29.44	35.1056	16.038	25.7817	77.1545	33.6025	25.8501	47.2314	26.4401	46.3894	22.3337	75.9395	21.7231	28.3477
TRINITY_DN1014_c2_g2	1.86809	0	0.7894	1.32205	3.63504	0	3.78807	2.81517	4.14378	1.48488	1.29326	10.0847	2.73168	5.15485	2.78658	0	2.8633	1.18158	6.82798	0	2.03192
TRINITY_DN10140_c0_g1	35.3313	28.9957	36.1463	34.0517	62.7191	68.0621	65.9881	71.4584	70.122	45.8206	51.494	67.2583	60.7284	72.5708	63.7982	40.3159	88.3563	48.8111	90.6232	57.9409	58.6561
TRINITY_DN10140_c1_g1	14.322	6.85387	9.4728	10.5764	4.84672	8.54686	8.52317	7.03792	11.0501	19.3034	14.2259	4.03388	7.28448	6.62766	4.17987	16.8755	8.5899	14.7697	5.68998	12.7772	11.1756
TRINITY_DN101400_c0_g1	0.622697	3.42694	0	0	1.21168	0	0	0	1.38126	0	0	0	0	0.736407	0	1.35004	0	0	1.138	0	2.03192
TRINITY_DN101401_c0_g1	0	0	0.7894	0	1.21168	0.949652	1.89404	0	1.38126	0.742439	0	0	0	0.736407	0	2.02506	1.43165	0.590789	4.55198	0	2.03192
TRINITY_DN101404_c0_g1	0.622697	1.71347	2.3682	2.64409	1.21168	0.949652	3.78807	0	1.38126	0.742439	0	0	0.91056	2.20922	0	0.675019	2.8633	0.590789	2.27599	2.83937	1.01596
TRINITY_DN101407_c0_g1	0	3.42694	0.7894	1.98307	1.21168	0.949652	3.78807	1.40758	1.38126	0.742439	0	2.01694	0.91056	0.736407	0	1.35004	0	0	3.41399	0	2.03192
TRINITY_DN101408_c1_g1	0.622697	0	0	0	1.21168	0	0	0	2.76252	0	0	1.00847	0.91056	0	1.39329	0	0	0	0	0	0
TRINITY_DN10141_c0_g1	1.86809	0	2.3682	1.32205	2.42336	0	0.947019	1.40758	2.76252	0.742439	1.29326	1.00847	0.91056	0	0	0	0	0	1.138	0	1.01596
TRINITY_DN10141_c1_g1	1.24539	5.14041	5.5258	0.661023	0	2.84895	1.89404	1.40758	0	4.45463	2.58653	6.05081	2.73168	1.47281	2.78658	2.70008	2.8633	3.54473	1.138	2.83937	2.03192
TRINITY_DN10141_c2_g1	4.35888	6.85387	1.5788	7.93227	6.0584	1.8993	4.73509	7.03792	6.9063	5.19707	3.87979	6.05081	2.73168	6.62766	11.1463	5.40016	5.7266	2.95394	9.10397	12.7772	4.06384
TRINITY_DN10141_c3_g1	1.24539	1.71347	0.7894	3.30511	0	2.84895	2.84106	4.22275	4.14378	3.71219	1.29326	2.01694	3.64224	1.47281	2.78658	3.3751	2.8633	2.36315	3.41399	0	1.01596
TRINITY_DN10141_c4_g1	8.09506	11.9943	6.3152	1.98307	3.63504	9.49652	14.2053	11.2607	16.5751	6.68195	5.17306	6.05081	4.5528	4.41844	1.39329	4.72514	1.43165	7.08946	5.68998	11.3575	3.04788
TRINITY_DN10141_c5_g1	0.622697	0	0.7894	0.661023	1.21168	0.949652	1.89404	0	1.38126	0	0	0	0.91056	0.736407	0	0	0	0	1.138	1.41969	1.01596
TRINITY_DN101411_c0_g1	0	0	0	0	0	0	0	0	0	0	0	0	0	0	0	0	0	0	0	0	0
TRINITY_DN101413_c0_g1	2.49079	0	0.7894	1.98307	0	1.8993	1.89404	0	2.76252	3.71219	2.58653	0	0.91056	2.94563	4.17987	1.35004	2.8633	2.95394	3.41399	0	2.03192
TRINITY_DN10142_c0_g1	1.86809	0	3.947	4.62716	3.63504	2.84895	3.78807	1.40758	2.76252	3.71219	2.58653	2.01694	5.46336	3.68203	1.39329	6.07517	2.8633	0.590789	7.96597	0	5.0798
TRINITY_DN10142_c0_g2	9.34045	8.56734	11.841	9.25432	7.27008	6.64756	1.89404	2.81517	2.76252	8.16683	9.05285	3.02541	7.28448	2.94563	6.96646	7.42521	2.8633	5.90789	4.55198	4.25906	8.12768
TRINITY_DN10142_c0_g3	2.54956	45.5002	5.74597	10.8815	3.85862	7.34446	4.30829	35.4336	5.65541	3.37759	15.6248	10.0117	4.37003	34.1059	20.4004	17.1559	44.8534	2.82343	72.5294	4.15271	4.62192
TRINITY_DN10142_c0_g4	4.529	5.93135	13.2614	9.5752	7.85332	0	15.4833	15.0672	5.22269	13.0874	1.23956	3.49092	5.15301	1.17638	2.22572	18.6494	1.3722	4.65642	1.8179	14.7432	3.51685
TRINITY_DN10142_c1_g1	0.622697	0	1.5788	0.661023	0	0	2.84106	0	1.38126	0.742439	1.29326	0	0	2.20922	1.39329	2.70008	1.43165	2.95394	0	5.67874	2.03192
TRINITY_DN10142_c2_g1	0	0	0.7894	2.64409	2.42336	0.949652	0.947019	0	0	0.742439	2.58653	1.00847	0.91056	0.736407	0	2.02506	0	1.18158	1.138	1.41969	1.01596
TRINITY_DN10142_c3_g1	0	0	0	0	0	0	0	0	0	0	0	0	0	0	0	0	0	0	0	0	0
TRINITY_DN10142_c4_g1	3.11348	6.85387	4.7364	4.62716	1.21168	3.79861	5.68211	2.81517	2.76252	3.71219	5.17306	12.1016	1.82112	5.15485	0	3.3751	7.15825	5.3171	6.82798	11.3575	4.06384
TRINITY_DN101421_c0_g1	0.622697	0	0.7894	0	1.21168	1.8993	0.947019	1.40758	1.38126	0	0	0	2.73168	2.94563	0	0	0	0	0	0	0
TRINITY_DN101423_c0_g1	0.622697	0	0	1.98307	0	1.8993	0	1.40758	1.38126	1.48488	0	1.00847	0.91056	1.47281	2.78658	0.675019	0	0.590789	0	0	1.01596
TRINITY_DN101423_c0_g2	0	1.71347	0	0	0	1.8993	0.947019	0	2.76252	0.742439	5.17306	1.00847	0	0.736407	1.39329	2.02506	0	1.18158	2.27599	0	3.04788
TRINITY_DN101425_c0_g1	1.24539	0	1.5788	0.661023	0	0	0	0	0	0	1.29326	2.01694	0.91056	0	0	0.675019	0	2.36315	0	1.41969	1.01596
TRINITY_DN101426_c0_g1	5.60427	15.4212	0.7894	1.98307	1.21168	3.79861	3.78807	2.81517	2.76252	3.71219	3.87979	4.03388	1.82112	2.20922	6.96646	5.40016	0	2.95394	5.68998	5.67874	4.06384
TRINITY_DN101428_c0_g1	1.24539	3.42694	1.5788	1.32205	0	2.84895	3.78807	0	6.9063	0	1.29326	3.02541	1.82112	1.47281	5.57317	0.675019	2.8633	0.590789	5.68998	0	2.03192
TRINITY_DN101428_c1_g1	2.49079	3.42694	0.7894	1.32205	1.21168	0	0.947019	0	0	0	2.58653	0	0.91056	0	0	0	1.43165	0.590789	2.27599	1.41969	3.04788
TRINITY_DN10143_c0_g1	27.4232	46.2557	27.6898	29.1252	40.0095	29.436	29.3806	29.5443	23.406	22.3057	24.4987	35.2825	24.5831	36.7603	25.0962	22.3333	34.3208	13.0118	35.2912	36.8395	29.4662
TRINITY_DN10143_c0_g2	3.11348	3.42694	1.5788	3.30511	4.84672	6.64756	0.947019	0	1.38126	2.22732	5.17306	2.01694	2.73168	6.62766	4.17987	0	0	2.95394	1.138	4.25906	2.03192
TRINITY_DN10143_c1_g1	6.22697	6.85387	2.3682	5.9492	4.84672	4.74826	14.2053	9.85308	8.28756	2.22732	5.17306	11.0932	10.9267	8.10048	5.57317	5.40016	5.7266	4.13552	5.68998	5.67874	0
TRINITY_DN101430_c0_g1	1.24539	0	0	0	1.21168	0	0	1.40758	0	0	2.58653	3.02541	0	2.20922	1.39329	0	4.29495	2.36315	0	2.83937	1.01596
TRINITY_DN101434_c0_g1	1.24539	1.71347	0	0.661023	2.42336	0	2.84106	0	0	0.742439	0	3.02541	0	0.736407	1.39329	1.35004	0	2.36315	1.138	1.41969	0
TRINITY_DN101436_c0_g1	0.622697	0	0	0	0	0	0.947019	1.40758	0	0.742439	2.58653	0	0	0	1.39329	0	0	0	0	0	1.01596
TRINITY_DN10144_c0_g1	87.8632	93.1837	76.1638	78.0543	99.5097	53.9117	55.2973	60.3074	46.9092	80.8372	87.919	59.7587	68.5743	47.7301	60.1107	81.5505	78.4524	77.5402	69.4336	89.0224	76.3802
TRINITY_DN10144_c1_g2	3.11348	3.42694	6.3152	1.98307	1.21168	0.949652	4.73509	2.81517	8.28756	2.96976	3.87979	4.03388	3.64224	1.47281	0	3.3751	2.8633	5.3171	5.68998	11.3575	4.06384
TRINITY_DN10144_c3_g1	6.84966	13.7077	3.1576	6.61023	6.0584	0	1.89404	2.81517	0	8.90927	6.46632	0	0	2.20922	1.39329	9.45027	1.43165	7.68025	2.27599	7.09843	14.2234
TRINITY_DN10144_c4_g1	0	0	0	0.661023	0	0	0.947019	0	1.38126	0	0	1.00847	0	0	0	0.675019	4.29495	0	0	0	1.01596
TRINITY_DN10144_c5_g1	0	0	0	0.661023	0	0	0.947019	1.40758	0	0	0	1.00847	0.91056	0	0	0	0	0	0	0	0
TRINITY_DN101440_c0_g1	2.49079	5.14041	1.5788	1.32205	2.42336	2.84895	2.84106	5.63033	1.38126	3.71219	5.17306	9.07622	2.73168	5.15485	6.96646	2.02506	4.29495	2.36315	11.38	8.51812	7.11172
TRINITY_DN101441_c0_g1	3.11348	1.71347	2.3682	3.30511	3.63504	1.8993	0.947019	0	1.38126	0.742439	5.17306	1.00847	0	1.47281	1.39329	2.70008	1.43165	0	0	0	1.01596
TRINITY_DN101444_c0_g1	1.24539	6.85387	0	1.98307	2.42336	4.74826	1.89404	7.03792	4.14378	1.48488	2.58653	3.02541	0.91056	6.62766	0	2.02506	4.29495	1.77237	2.27599	2.83937	0
TRINITY_DN10145_c0_g1	2.88449	0	1.66812	2.65805	1.28023	2.00676	2.00119	0	0	0.784443	0	0	1.92415	4.77571	3.87244	1.25074	0	2.18934	3.60714	0	2.01467
TRINITY_DN10145_c0_g2	0	0	0	0	0	0	0	2.81517	0	0	0	1.00847	0	0.736407	0	0	0	0	0	0	0
TRINITY_DN10145_c0_g3	19.9263	11.9943	14.9986	16.5256	21.8102	7.59721	8.52317	15.4834	9.66882	20.7883	24.572	7.05928	3.64224	8.83688	13.9329	14.8504	11.4532	22.45	9.10397	22.715	18.2873
TRINITY_DN10145_c0_g4	3.11348	10.2808	5.5258	3.96614	6.0584	4.74826	6.62913	2.81517	12.4313	4.45463	1.29326	14.1186	10.0162	6.62766	12.5396	5.40016	4.29495	6.49867	7.96597	7.09843	3.04788
TRINITY_DN10145_c1_g1	0.588506	1.61939	3.31565	2.15799	1.14515	2.69253	1.09832	0	3.20389	0.701674	2.44451	3.81239	4.30282	1.53777	1.31679	1.56573	0	0	0	1.34173	0.960176
TRINITY_DN10145_c1_g2	0	0	0	0	0	0	0	1.40758	0	0	0	1.00847	0.91056	0	0	0	1.43165	0	0	0	0
TRINITY_DN10145_c1_g3	5.60427	10.2808	5.5258	7.27125	6.0584	5.69791	4.73509	4.22275	8.28756	2.96976	5.17306	4.03388	9.1056	8.10048	1.39329	5.40016	2.8633	4.13552	6.82798	5.67874	6.09576
TRINITY_DN10145_c2_g1	15.4499	9.81076	20.3393	18.924	20.8131	33.5535	14.4595	36.352	21.0897	12.7529	9.87308	16.3601	23.461	30.9205	19.9438	11.5948	23.2253	14.6582	49.9657	23.0312	14.5426
TRINITY_DN10145_c3_g1	3.73618	5.14041	4.7364	1.32205	3.63504	4.74826	6.62913	8.4455	6.9063	2.22732	5.17306	4.03388	5.46336	3.68203	5.57317	2.70008	5.7266	2.95394	4.55198	7.09843	6.09576
TRINITY_DN10145_c5_g1	1.86809	1.71347	2.3682	0.661023	6.0584	1.8993	0.947019	2.81517	1.38126	0.742439	5.17306	4.03388	0	0	0	6.75019	0	4.13552	1.138	0	5.0798
TRINITY_DN10145_c5_g2	3.36811	8.70977	3.17946	1.685	5.74408	0	5.39281	3.56585	5.24876	2.41049	5.49438	3.15705	1.54739	5.59666	3.5516	3.81733	3.62682	4.82513	4.88183	4.82518	4.31626
TRINITY_DN10145_c5_g3	5.60427	1.71347	3.1576	4.62716	1.21168	3.79861	3.78807	0	4.14378	5.19707	5.17306	2.01694	0.91056	2.94563	1.39329	8.10023	1.43165	4.72631	2.27599	7.09843	5.0798
TRINITY_DN101450_c0_g1	0.622697	0	0.7894	0	0	1.8993	0	1.40758	0	1.48488	0	2.01694	1.82112	2.20922	0	0.675019	2.8633	0	1.138	0	1.01596
TRINITY_DN101450_c1_g1	1.24539	0	0.7894	0	0	0	0	0	4.14378	0.742439	0	2.01694	0	0	1.39329	2.02506	1.43165	1.18158	2.27599	1.41969	4.06384
TRINITY_DN101453_c0_g1	1.86809	1.71347	1.5788	0	1.21168	1.8993	1.89404	8.4455	5.52504	1.48488	10.3461	4.03388	0	0	0	0.675019	10.0216	7.68025	5.68998	0	3.04788
TRINITY_DN101455_c0_g1	1.86809	0	0.7894	1.98307	0	0	3.78807	2.81517	4.14378	0.742439	0	2.01694	4.5528	1.47281	2.78658	1.35004	1.43165	1.18158	1.138	2.83937	3.04788
TRINITY_DN101456_c0_g1	0.622697	0	0.7894	1.32205	1.21168	0.949652	0	0	0	0	0	0	0	1.47281	0	1.35004	0	0.590789	4.55198	0	0
TRINITY_DN101457_c0_g1	0	0	0.7894	0.661023	0	0.949652	0.947019	0	2.76252	0.742439	0	2.01694	0.91056	0.736407	0	0.675019	1.43165	0.590789	1.138	0	1.01596
TRINITY_DN101459_c0_g1	2.49079	1.71347	3.1576	4.62716	1.21168	0.949652	0.947019	1.40758	8.28756	1.48488	2.58653	1.00847	0.91056	2.94563	4.17987	1.35004	5.7266	1.77237	0	1.41969	2.03192
TRINITY_DN10146_c2_g1	8.71775	6.85387	11.0516	8.59329	15.7518	3.79861	1.89404	2.81517	9.66882	1.48488	3.87979	2.01694	6.37392	4.41844	5.57317	6.75019	4.29495	0	7.96597	19.8756	8.12768
TRINITY_DN10146_c3_g1	1.24539	0	0.7894	0.661023	0	2.84895	7.57615	5.63033	5.52504	0	2.58653	5.04235	5.46336	2.94563	0	0.675019	4.29495	2.36315	2.27599	1.41969	0
TRINITY_DN101460_c0_g1	28.5133	27.3421	63.9348	58.884	35.5898	43.0121	22.6557	37.5129	30.2333	39.6225	28.7121	16.792	29.5622	12.7728	16.4331	28.0993	36.6255	39.4038	13.422	44.3234	41.9234
TRINITY_DN101462_c0_g1	8.63651	8.69822	8.66639	5.45519	14.1356	3.13262	9.19331	0.512512	0.502928	9.10523	3.51014	2.515	4.29987	4.06625	1.01462	8.18543	12.635	11.0025	2.83803	8.32906	0.369919
TRINITY_DN101465_c0_g1	1.86809	0	0.7894	2.64409	0	0.949652	0.947019	0	1.38126	0	0	1.00847	0	1.47281	0	0	0	1.18158	0	0	1.01596
TRINITY_DN101467_c0_g1	0	0	0	1.98307	0	0	0.947019	0	1.38126	0.742439	1.29326	0	0.91056	0	0	0.675019	0	1.18158	0	1.41969	1.01596
TRINITY_DN101469_c0_g1	5.60427	5.14041	3.1576	1.32205	4.84672	0	2.84106	1.40758	0	5.93951	0	3.02541	0	0.736407	2.78658	5.40016	4.29495	4.72631	3.41399	4.25906	2.03192
TRINITY_DN10147_c0_g1	1.98109	3.0165	2.75911	2.84882	3.83806	1.67183	5.00157	3.27986	8.51079	4.94563	1.50674	1.77537	7.64643	5.34233	8.58492	1.16861	0	1.85044	4.62176	1.65403	3.54667
TRINITY_DN10147_c0_g2	9.34045	10.2808	10.2622	19.1697	10.9051	23.7413	19.8874	12.6683	13.8126	15.5912	12.9326	17.144	20.9429	18.4102	13.9329	11.4753	25.7697	13.5881	26.1739	5.67874	13.2075
TRINITY_DN10147_c0_g3	6.22697	5.14041	6.3152	4.62716	2.42336	7.59721	4.73509	4.22275	15.1939	13.3639	9.05285	16.1355	8.19504	8.83688	9.75304	9.45027	14.3165	7.08946	12.518	7.09843	5.0798
TRINITY_DN10147_c0_g4	4.35888	8.56734	5.5258	1.32205	3.63504	0.949652	1.89404	0	4.14378	5.19707	3.87979	4.03388	0.91056	0.736407	0	2.70008	1.43165	5.90789	0	1.41969	3.04788
TRINITY_DN10147_c1_g1	5.60427	5.14041	3.1576	6.61023	4.84672	7.59721	1.89404	11.2607	9.66882	2.96976	7.75959	7.05928	4.5528	6.62766	9.75304	4.05012	4.29495	6.49867	5.68998	5.67874	4.06384
TRINITY_DN10147_c1_g2	7.47236	6.85387	4.7364	6.61023	2.42336	5.69791	2.84106	5.63033	6.9063	7.42439	2.58653	5.04235	6.37392	5.89125	1.39329	9.45027	0	5.3171	2.27599	5.67874	3.04788
TRINITY_DN10147_c4_g1	3.73618	6.85387	3.947	3.96614	10.9051	2.84895	5.68211	7.03792	6.9063	3.71219	2.58653	1.00847	2.73168	2.94563	5.57317	4.72514	2.8633	4.72631	1.138	8.51812	0
TRINITY_DN101471_c0_g1	0	0	0.7894	0	0	1.8993	1.89404	0	2.76252	0	0	2.01694	1.82112	2.94563	1.39329	0	2.8633	0	0	0	0
TRINITY_DN101472_c0_g1	0	0	0	0	0	0.949652	0	0	1.38126	0	0	0	0	0	0	0	0	0	0	1.41969	0
TRINITY_DN101474_c0_g1	1.24539	1.71347	0.7894	0.661023	2.42336	3.79861	1.89404	2.81517	1.38126	0	0	2.01694	3.64224	1.47281	4.17987	0.675019	4.29495	3.54473	1.138	4.25906	1.01596
TRINITY_DN101475_c0_g1	25.3806	16.1667	28.5367	31.925	35.1775	15.5965	10.6869	16.3332	11.6279	20.1423	26.5807	18.2278	20.2285	27.8461	17.8652	19.6717	21.8493	19.5633	19.8066	24.202	20.1173
TRINITY_DN101475_c2_g1	6.22697	0	2.3682	1.32205	3.63504	0.949652	0	1.40758	0	0.742439	2.58653	0	0	0.736407	0	2.70008	0	0.590789	0	0	3.04788
TRINITY_DN101475_c3_g1	0	0	0.7894	0.661023	0	0	0	0	0	0.742439	0	0	0	0	0	0	1.43165	0.590789	0	1.41969	2.03192
TRINITY_DN101478_c0_g1	0	1.71347	0	0.661023	1.21168	1.8993	0	2.81517	0	2.96976	1.29326	2.01694	1.82112	2.94563	1.39329	0.675019	1.43165	1.18158	1.138	1.41969	2.03192
TRINITY_DN10148_c0_g1	6.73311	0	10.2633	11.967	8.42426	7.42041	4.77555	1.41961	5.57224	0.748782	1.30431	3.05125	18.2979	1.4854	4.21558	7.45125	8.47345	2.38334	23.6328	13.9631	8.11349
TRINITY_DN101480_c0_g1	0	0	0	0	0	0	0	1.40758	2.76252	0	0	0	0.91056	0	2.78658	0	0	0	1.138	0	0
TRINITY_DN101484_c0_g1	0.622697	1.71347	0	0.661023	0	0	1.89404	0	0	1.48488	3.87979	1.00847	0.91056	1.47281	1.39329	0	0	1.18158	0	0	0
TRINITY_DN101485_c0_g1	1.86809	1.71347	5.5258	0.661023	1.21168	4.74826	2.84106	1.40758	4.14378	0	5.17306	4.03388	1.82112	3.68203	1.39329	2.02506	1.43165	4.13552	1.138	1.41969	2.03192
TRINITY_DN101488_c0_g1	22.1242	42.2981	11.6214	12.0441	19.498	9.58701	36.1762	33.7387	50.1673	12.6971	8.69157	18.3534	14.8516	19.0163	31.7224	23.2682	24.4064	39.0238	11.9525	25.7539	21.479
TRINITY_DN101489_c0_g1	0	0	0.7894	1.32205	0	2.84895	0	1.40758	1.38126	0.742439	1.29326	2.01694	1.82112	0.736407	4.17987	0	1.43165	1.18158	2.27599	0	0
TRINITY_DN10149_c0_g1	19.9444	14.0992	21.5616	7.90462	11.1745	8.83029	35.6638	37.3353	19.2226	22.8841	11.7612	7.68371	15.055	16.9679	6.93795	28.8245	26.4155	18.2121	16.0564	35.9886	16.7198
TRINITY_DN10149_c0_g2	3.73618	1.71347	5.5258	0.661023	3.63504	7.59721	0.947019	2.81517	6.9063	5.93951	3.87979	6.05081	6.37392	2.20922	5.57317	1.35004	5.7266	2.36315	1.138	1.41969	3.04788
TRINITY_DN10149_c0_g3	7.47236	6.85387	7.1046	5.9492	4.84672	10.4462	16.0993	9.85308	12.4313	8.90927	11.6394	21.1779	10.9267	10.3097	11.1463	5.40016	14.3165	4.13552	23.8979	8.51812	8.12768
TRINITY_DN10149_c0_g4	2.49079	11.9943	3.947	2.64409	1.21168	4.74826	2.84106	2.81517	5.52504	1.48488	2.58653	2.01694	0.91056	1.47281	1.39329	3.3751	1.43165	4.13552	3.41399	5.67874	2.03192
TRINITY_DN10149_c0_g5	4.98157	5.14041	3.1576	7.93227	9.69344	10.4462	7.57615	5.63033	6.9063	11.1366	10.3461	13.1101	5.46336	5.89125	4.17987	12.1503	8.5899	8.86183	13.656	5.67874	6.09576
TRINITY_DN10149_c1_g1	27.4182	8.3267	29.089	27.5707	22.2631	27.7759	28.3963	20.3614	29.6037	33.9438	43.9645	21.1911	22.7852	26.9027	13.2414	30.4332	24.4885	31.374	14.3087	26.0849	32.8228
TRINITY_DN10149_c1_g2	4.35888	1.71347	0.7894	3.30511	1.21168	0	1.89404	2.81517	2.76252	4.45463	2.58653	0	0	0	0	2.70008	2.8633	4.13552	1.138	5.67874	0
TRINITY_DN10149_c2_g1	3.73618	3.42694	4.7364	7.27125	3.63504	5.69791	0.947019	2.81517	2.76252	7.42439	6.46632	4.03388	6.37392	5.89125	1.39329	6.75019	8.5899	7.08946	3.41399	7.09843	3.04788
TRINITY_DN10149_c2_g2	15.5674	11.9943	8.6834	13.2205	9.69344	6.64756	4.73509	5.63033	1.38126	10.3941	11.6394	8.06775	8.19504	2.20922	2.78658	12.1503	5.7266	9.45262	4.55198	9.9378	9.14364
TRINITY_DN10149_c2_g3	4.35888	5.14041	7.1046	7.27125	9.69344	5.69791	8.52317	2.81517	2.76252	7.42439	9.05285	1.00847	4.5528	2.20922	5.57317	7.42521	12.8849	3.54473	10.242	1.41969	8.12768
TRINITY_DN10149_c3_g1	5.60427	11.9943	8.6834	1.98307	2.42336	5.69791	9.47019	11.2607	5.52504	4.45463	3.87979	6.05081	1.82112	5.15485	2.78658	5.40016	8.5899	2.95394	2.27599	5.67874	6.09576
TRINITY_DN10149_c3_g2	34.451	7.725	21.0174	44.7934	45.0188	28.707	4.26954	27.7317	18.4626	32.1716	51.3908	31.6283	1.57891	15.5821	18.3156	31.4618	28.9776	56.2632	36.8052	29.1779	14.4457
TRINITY_DN10149_c3_g3	8.71775	11.9943	10.2622	7.27125	4.84672	9.49652	7.57615	8.4455	8.28756	5.93951	2.58653	9.07622	11.8373	13.2553	11.1463	6.75019	15.7482	4.13552	13.656	7.09843	5.0798
TRINITY_DN10149_c3_g4	6.22697	8.56734	5.5258	5.28818	6.0584	5.69791	0.947019	1.40758	2.76252	6.68195	7.75959	2.01694	0	1.47281	1.39329	6.75019	1.43165	5.90789	2.27599	1.41969	6.09576
TRINITY_DN101492_c0_g1	0	1.71347	0	0	0	1.8993	0	0	1.38126	0.742439	1.29326	0	2.73168	0	1.39329	0	0	0	0	0	1.01596
TRINITY_DN101492_c1_g1	0	3.42694	0	0.661023	0	0	0	0	1.38126	0.742439	0	0	0.91056	0	1.39329	1.35004	0	1.18158	0	1.41969	0
TRINITY_DN101493_c0_g1	1.24539	0	0.7894	0.661023	3.63504	0	0	0	0	0	0	0	0.91056	1.47281	0	0.675019	0	0	0	0	1.01596
TRINITY_DN101494_c0_g1	0	0	0	0	0	0	0	0	0	0	0	0	0	0.736407	0	0	0	0	0	0	1.01596
TRINITY_DN101496_c0_g1	0	0	0	0.661023	0	0	0	0	0	0	0	0	0	0	0	0	0	0	0	0	0
TRINITY_DN101496_c1_g1	0	0	0	0	0	0	0	0	0	0	0	0	0	0	0	0	0	0	0	0	0
TRINITY_DN101497_c0_g1	0.622697	0	1.5788	0.661023	1.21168	0.949652	2.84106	1.40758	6.9063	0	2.58653	1.00847	3.64224	2.94563	4.17987	0	2.8633	2.36315	0	0	1.01596
TRINITY_DN1015_c0_g1	536.811	586.935	540.341	559.876	605.585	555.461	576.014	585.267	563.459	583.192	588.035	561.002	503.97	472.199	572.636	603.227	649.428	558.4	567.001	563.875	701.642
TRINITY_DN10150_c0_g1	1.24539	0	0.7894	1.32205	0	0	0.947019	0	1.38126	0.742439	1.29326	1.00847	0	2.94563	1.39329	2.02506	0	0.590789	1.138	0	0
TRINITY_DN10150_c0_g2	1.86809	1.71347	1.5788	1.98307	2.42336	0	1.89404	0	1.38126	2.96976	3.87979	0	1.82112	2.20922	0	0	0	1.18158	1.138	4.25906	1.01596
TRINITY_DN10150_c1_g1	8.09506	8.56734	4.7364	5.9492	6.0584	0.949652	1.89404	0	0	3.71219	3.87979	1.00847	1.82112	2.20922	1.39329	5.40016	4.29495	2.36315	0	4.25906	5.0798
TRINITY_DN10150_c2_g1	2.33946	1.60937	2.96577	6.80087	2.27613	4.67372	1.77897	0	0	1.82696	0	0	6.32567	4.15001	6.54323	2.80223	0	0	4.27544	1.33344	5.72542
TRINITY_DN10150_c4_g1	0.622697	0	0	0.661023	0	0	0	0	0	1.48488	1.29326	0	0	0	0	0	1.43165	1.18158	0	1.41969	0
TRINITY_DN10150_c5_g1	0.622697	3.42694	0.7894	0.661023	0	0.949652	0	1.40758	0	0.742439	1.29326	1.00847	2.73168	4.41844	6.96646	1.35004	0	0.590789	3.41399	5.67874	0
TRINITY_DN10150_c6_g1	0.622697	0	2.3682	0	0	0.949652	1.89404	2.81517	0	0.742439	0	3.02541	0	0.736407	1.39329	1.35004	2.8633	0	0	0	1.01596
TRINITY_DN101500_c0_g1	2.49079	3.42694	0.7894	0.661023	0	0	3.78807	2.81517	2.76252	0.742439	0	11.0932	4.5528	4.41844	1.39329	0	2.8633	1.18158	4.55198	0	1.01596
TRINITY_DN101502_c0_g1	0	0	0	0	0	0	0	0	0	0	0	0	0	0	0	0	0	0	0	0	0
TRINITY_DN101504_c1_g1	0.622697	0	0.7894	0	2.42336	0.949652	0.947019	0	0	0	0	0	1.82112	0	0	0	0	0	0	0	0
TRINITY_DN10151_c0_g1	612.089	831.132	682.961	875.328	849.305	524.043	263.068	413.19	434.238	733.74	670.403	320.58	574.791	262.184	621.32	671.058	295.223	904.42	172.481	1010.36	839.488
TRINITY_DN10151_c2_g1	0.641539	1.70494	1.57094	0.657733	1.20565	1.88985	0	0	2.79744	0.738744	0	1.00345	2.71808	0	0	0.67166	5.6981	1.19645	0	0	1.0109
TRINITY_DN101510_c0_g1	16.1901	6.85387	14.9986	15.8645	10.9051	13.2951	8.52317	8.4455	11.0501	14.8488	16.8124	8.06775	15.4795	8.83688	11.1463	19.5756	1.43165	16.5421	5.68998	12.7772	10.1596
TRINITY_DN101512_c0_g1	0	0	0.7894	0	0	0.949652	0	0	0	0	0	0	0	0	0	0	0	0	0	1.41969	1.01596
TRINITY_DN101513_c1_g1	0	3.42694	0.7894	0.661023	0	0	0	0	0	0.742439	0	0	0.91056	0	0	0.675019	1.43165	1.18158	4.55198	2.83937	0
TRINITY_DN101515_c0_g1	0	0	1.5788	0	2.42336	0	0	0	0	0	0	0	0	0	0	0	0	0	0	0	0
TRINITY_DN101517_c1_g1	8.09506	3.42694	12.6304	5.9492	3.63504	7.59721	5.68211	2.81517	4.14378	9.65171	10.3461	6.05081	6.37392	5.89125	11.1463	6.75019	1.43165	4.13552	10.242	4.25906	8.12768
TRINITY_DN101519_c0_g1	0	0	0	0	0	0	0	0	0	0	0	0	0	0	1.39329	0.675019	0	0	1.138	0	1.01596
TRINITY_DN10152_c0_g1	5.60427	10.2808	1.5788	2.64409	6.0584	2.84895	3.78807	1.40758	1.38126	2.96976	3.87979	5.04235	5.46336	2.94563	8.35975	2.70008	1.43165	4.13552	2.27599	2.83937	6.09576
TRINITY_DN10152_c0_g2	6.22697	6.85387	11.841	4.62716	3.63504	2.84895	1.89404	11.2607	13.8126	5.19707	7.75959	10.0847	0.91056	10.3097	8.35975	7.42521	2.8633	5.90789	2.27599	4.25906	3.04788
TRINITY_DN101520_c0_g1	0.622697	0	0	0.661023	0	0	0	0	0	1.48488	1.29326	0	0	0.736407	0	1.35004	0	0	0	0	0
TRINITY_DN101526_c0_g1	4.98157	5.14041	8.6834	6.61023	8.48176	1.8993	1.89404	2.81517	2.76252	12.6215	12.9326	0	3.64224	5.89125	0	16.8755	1.43165	5.90789	0	9.9378	10.1596
TRINITY_DN101528_c0_g1	2.49079	3.42694	3.1576	1.98307	2.42336	1.8993	2.84106	1.40758	6.9063	2.96976	0	0	0.91056	2.20922	2.78658	6.07517	5.7266	1.18158	1.138	1.41969	1.01596
TRINITY_DN10153_c0_g1	3.73618	1.71347	1.5788	1.98307	3.63504	2.84895	4.73509	0	8.28756	2.96976	1.29326	3.02541	2.73168	2.94563	1.39329	4.72514	1.43165	1.77237	3.41399	7.09843	4.06384
TRINITY_DN10153_c0_g2	1.24539	0	0	0.661023	0	2.84895	6.62913	1.40758	1.38126	0.742439	0	0	1.82112	0.736407	1.39329	0.675019	1.43165	0	2.27599	0	0
TRINITY_DN10153_c1_g1	5.01042	1.75419	3.87284	3.89735	5.95061	4.65278	3.81739	8.3755	9.69282	5.32058	2.648	6.19461	7.33459	6.58968	6.68542	2.76425	11.223	5.30943	11.453	2.90685	4.98706
TRINITY_DN10153_c2_g1	0	1.71347	0	0	0	0.949652	0	0	0	0	0	1.00847	0	0	0	0	0	0.590789	0	0	1.01596
TRINITY_DN101530_c1_g1	0	0	0	0	0	0.949652	0	0	0	0	0	0	0	0	0	0.675019	0	0	0	0	0
TRINITY_DN101531_c0_g1	8.09506	10.2808	3.1576	5.28818	9.69344	2.84895	0	0	2.76252	3.71219	14.2259	0	0.91056	0.736407	2.78658	4.72514	1.43165	4.72631	0	11.3575	14.2234
TRINITY_DN101531_c1_g1	0	0	0	0.661023	0	0	1.89404	0	0	1.48488	1.29326	0	1.82112	0	0	0.675019	1.43165	0.590789	0	0	0
TRINITY_DN101534_c0_g1	1.86809	0	2.3682	3.96614	0	0.949652	0	0	0	0.742439	0	0	0	0.736407	1.39329	0.675019	1.43165	0.590789	1.138	1.41969	2.03192
TRINITY_DN10154_c0_g1	3446.57	3263.74	3651.29	3779.11	3605.41	3480.19	2829.55	2454.59	2340.81	3122.52	3213.16	2377.41	2651.93	3395.18	2871.41	3453.92	2350	2903.3	3063.18	3388.98	3647.92
TRINITY_DN10154_c1_g1	133.732	130.945	129.747	128.152	105.73	104.068	86.5623	101.4	69.3489	115.156	116.542	85.7566	114.133	95.7032	78.0175	116.134	133.211	126.918	95.2445	114.28	112.943
TRINITY_DN10154_c1_g2	66.9061	0	96.956	150.437	28.9425	144.935	17.9222	7.01008	17.8854	35.427	6.69669	23.103	227.763	52.0781	61.038	59.7684	5.93061	25.8613	111.001	46.5831	131.62
TRINITY_DN10154_c1_g3	3.11348	3.42694	3.1576	3.30511	3.63504	1.8993	2.84106	2.81517	1.38126	4.45463	0	5.04235	0	5.15485	0	2.70008	5.7266	2.95394	5.68998	2.83937	5.0798
TRINITY_DN10154_c2_g1	9.34045	10.2808	5.5258	12.5594	7.27008	5.69791	10.4172	5.63033	12.4313	8.90927	6.46632	5.04235	9.1056	5.15485	4.17987	10.8003	2.8633	10.6342	4.55198	7.09843	8.12768
TRINITY_DN10154_c2_g2	2.92069	0	0	3.10046	2.2733	1.7817	7.9954	3.96127	3.88719	1.39293	0	1.89205	8.47609	0.690808	2.61403	4.7291	2.686	2.77103	0	2.66356	0.95305
TRINITY_DN10154_c3_g1	3.11348	0	2.3682	3.30511	13.3285	3.79861	12.3112	18.2986	19.3376	15.5912	21.9855	18.1524	3.64224	1.47281	2.78658	21.6006	22.9064	17.1329	1.138	1.41969	1.01596
TRINITY_DN101540_c0_g1	3.11348	0	1.5788	1.98307	1.21168	2.84895	0	2.81517	0	1.48488	3.87979	6.05081	0.91056	2.94563	5.57317	0	5.7266	4.13552	2.27599	0	2.03192
TRINITY_DN101541_c0_g1	1.24539	3.42694	3.947	1.32205	1.21168	1.8993	3.78807	0	0	0.742439	1.29326	2.01694	3.64224	0.736407	5.57317	1.35004	1.43165	1.77237	0	2.83937	2.03192
TRINITY_DN101541_c0_g2	1.24539	0	2.3682	0.661023	1.21168	6.64756	3.78807	4.22275	6.9063	2.96976	2.58653	2.01694	5.46336	3.68203	1.39329	0	1.43165	1.18158	2.27599	0	1.01596
TRINITY_DN101542_c0_g1	2.49079	5.14041	1.5788	0.661023	0	0	0	4.22275	1.38126	1.48488	0	0	0.91056	2.20922	2.78658	0	1.43165	0.590789	5.68998	2.83937	0
TRINITY_DN101544_c1_g1	0.622697	0	1.5788	0.661023	0	0	0	1.40758	1.38126	0	0	3.02541	0	0.736407	1.39329	0	2.8633	1.77237	3.41399	0	1.01596
TRINITY_DN101548_c0_g1	0.622697	0	0.7894	0	0	0	0	0	0	0	0	0	0	0	0	0.675019	0	0	0	0	0
TRINITY_DN10155_c0_g1	3.58463	19.7276	8.33118	8.87895	9.30026	10.9336	18.1721	8.10294	17.228	7.12324	1.24081	14.5135	13.978	11.3046	26.695	4.53348	26.2569	6.8019	13.102	6.81051	4.87375
TRINITY_DN10155_c0_g2	0.622697	5.14041	2.3682	7.27125	4.84672	7.59721	6.62913	8.4455	6.9063	2.96976	2.58653	8.06775	9.1056	2.94563	15.3262	2.02506	11.4532	5.90789	5.68998	1.41969	3.04788
TRINITY_DN10155_c0_g3	1.24539	5.14041	2.3682	1.98307	1.21168	3.79861	3.78807	4.22275	9.66882	0.742439	2.58653	9.07622	3.64224	2.20922	5.57317	1.35004	5.7266	3.54473	1.138	4.25906	2.03192
TRINITY_DN101550_c0_g1	3.65201	3.46831	6.17293	6.46131	4.90523	7.68893	5.75071	5.6983	1.39794	6.53142	3.92663	3.06193	3.56018	2.15945	1.41011	3.29906	1.44893	7.70722	5.75867	2.87365	9.25402
TRINITY_DN101551_c0_g1	0	3.42694	2.3682	1.98307	0	0.949652	0.947019	4.22275	1.38126	2.96976	1.29326	1.00847	0.91056	0	1.39329	2.02506	1.43165	2.36315	2.27599	0	0
TRINITY_DN101551_c0_g2	0.622697	0	0	0.661023	1.21168	1.8993	1.89404	2.81517	4.14378	1.48488	1.29326	1.00847	0.91056	1.47281	0	0	2.8633	1.18158	0	0	3.04788
TRINITY_DN101552_c0_g1	0	1.71347	0	0.661023	0	0.949652	1.89404	2.81517	2.76252	0.742439	1.29326	3.02541	0.91056	2.20922	0	1.35004	1.43165	3.54473	1.138	0	1.01596
TRINITY_DN101556_c0_g1	0	1.71347	0	0.661023	0	0.949652	0	1.40758	0	0.742439	0	0	0.91056	1.47281	0	1.35004	1.43165	0	2.27599	0	0
TRINITY_DN101558_c0_g1	3.11348	6.85387	0.7894	1.32205	3.63504	4.74826	4.73509	1.40758	1.38126	0	2.58653	5.04235	2.73168	3.68203	2.78658	2.70008	4.29495	1.18158	6.82798	2.83937	6.09576
TRINITY_DN10156_c0_g1	2.49079	6.85387	0.7894	2.64409	3.63504	1.8993	2.84106	2.81517	2.76252	0.742439	1.29326	0	1.82112	1.47281	8.35975	2.02506	0	2.95394	2.27599	2.83937	3.04788
TRINITY_DN101561_c0_g1	0.622697	0	1.5788	0.661023	0	0	1.89404	2.81517	0	0	0	0	0	0	0	0	0	0	0	0	0
TRINITY_DN101562_c0_g1	0.622697	1.71347	0	0	0	0	0	0	0	2.22732	2.58653	0	0	0	0	2.02506	1.43165	0.590789	0	0	0
TRINITY_DN101563_c1_g1	4.98157	3.42694	3.1576	1.98307	0	2.84895	1.89404	5.63033	8.28756	0	2.58653	2.01694	6.37392	5.89125	5.57317	0.675019	0	1.18158	0	0	3.04788
TRINITY_DN101564_c0_g1	0.622697	0	0.7894	0	0	0	0	0	0	0.742439	0	0	0.91056	0	0	0	0	0.590789	1.138	0	0
TRINITY_DN101566_c0_g1	3.11348	1.71347	3.1576	3.96614	0	1.8993	0.947019	0	1.38126	3.71219	1.29326	4.03388	1.82112	2.20922	0	4.05012	1.43165	4.13552	0	1.41969	1.01596
TRINITY_DN101567_c0_g1	0	0	0	0	0	0	0	0	0	0.742439	0	0	0	0	0	0	0	0	0	0	0
TRINITY_DN101569_c0_g1	5.60427	0	0.7894	3.96614	3.63504	0.949652	1.89404	0	1.38126	6.68195	3.87979	1.00847	0.91056	2.20922	0	3.3751	1.43165	3.54473	0	1.41969	2.03192
TRINITY_DN10157_c0_g1	18.1944	19.297	12.8607	23.719	22.6304	30.9006	14.6939	31.5861	21.4315	11.5196	15.8343	23.8661	28.1502	49.8574	46.2352	11.5209	8.88534	12.8333	38.024	17.3821	14.9754
TRINITY_DN101576_c0_g1	0	0	0	0	0	0	0	0	0	0	0	2.01694	0	0	0	0	0	0.590789	0	0	0
TRINITY_DN10158_c0_g1	3.11348	3.42694	0.7894	0.661023	1.21168	5.69791	6.62913	9.85308	11.0501	2.96976	1.29326	8.06775	15.4795	9.57329	11.1463	1.35004	5.7266	2.36315	12.518	1.41969	2.03192
TRINITY_DN10158_c0_g2	4.98157	1.71347	3.1576	3.96614	4.84672	3.79861	15.1523	7.03792	33.1502	2.96976	3.87979	13.1101	20.9429	8.83688	16.7195	2.02506	10.0216	4.72631	6.82798	7.09843	1.01596
TRINITY_DN10158_c1_g1	2.49079	0	3.947	3.30511	1.21168	4.74826	5.68211	4.22275	4.14378	2.96976	5.17306	8.06775	9.1056	6.62766	2.78658	4.05012	1.43165	3.54473	4.55198	2.83937	1.01596
TRINITY_DN101585_c0_g1	4.35888	1.71347	2.3682	4.62716	2.42336	4.74826	2.84106	1.40758	4.14378	2.22732	3.87979	5.04235	4.5528	5.89125	5.57317	2.70008	4.29495	1.18158	4.55198	1.41969	4.06384
TRINITY_DN101587_c0_g1	0	0	0	0	0	0.949652	0	1.40758	1.38126	1.48488	0	0	0	0	0	0	0	0	0	0	1.01596
TRINITY_DN101587_c0_g2	0	0	0	0	2.42336	0	0	0	0	0	0	0	0.91056	0	0	0	0	0.590789	1.138	1.41969	0
TRINITY_DN101589_c0_g1	4.98157	3.42694	3.947	1.98307	4.84672	5.69791	4.73509	5.63033	4.14378	1.48488	3.87979	4.03388	8.19504	4.41844	13.9329	4.05012	5.7266	5.3171	9.10397	0	3.04788
TRINITY_DN101589_c0_g2	2.49079	1.71347	1.5788	0	3.63504	2.84895	0.947019	2.81517	5.52504	2.22732	1.29326	3.02541	3.64224	3.68203	5.57317	2.02506	1.43165	0	1.138	1.41969	4.06384
TRINITY_DN10159_c0_g1	9.96315	1.71347	8.6834	9.91534	7.27008	7.59721	1.89404	11.2607	6.9063	7.42439	5.17306	8.06775	2.73168	5.89125	4.17987	6.07517	5.7266	11.8158	2.27599	8.51812	5.0798
TRINITY_DN10159_c0_g2	16.8128	15.4212	15.788	25.7799	14.5402	20.8923	23.6755	18.2986	9.66882	21.5307	20.6922	11.0932	20.9429	13.2553	18.1128	25.6507	17.1798	20.6776	13.656	22.715	17.2713
TRINITY_DN10159_c1_g1	28.0212	33.8166	48.883	51.6377	56.8152	19.3639	19.509	25.68	39.247	37.0911	48.7117	41.0416	30.0151	34.8863	29.6891	45.3765	33.8608	35.4204	31.5216	47.163	32.3187
TRINITY_DN10159_c2_g1	1.24539	6.85387	0.7894	1.32205	0	0.949652	2.84106	0	0	0.742439	0	1.00847	0.91056	1.47281	2.78658	0.675019	1.43165	0.590789	3.41399	0	2.03192
TRINITY_DN10159_c2_g2	1.24539	0	0.7894	0.661023	0	0.949652	0	0	2.76252	0	0	0	0	0.736407	0	0	0	2.36315	0	0	1.01596
TRINITY_DN10159_c3_g1	67.8739	59.9714	63.152	61.4751	69.0658	51.2812	57.7681	60.5261	53.8691	70.5317	60.7834	57.4827	59.1864	67.013	69.6646	68.852	47.2445	79.1657	73.9697	88.0205	76.197
TRINITY_DN10159_c4_g1	1.24539	1.71347	0	0.661023	0	0	0.947019	0	0	1.48488	0	0	0.91056	1.47281	1.39329	0.675019	0	0.590789	1.138	0	0
TRINITY_DN101591_c0_g1	2.49079	1.71347	2.3682	2.64409	1.21168	1.8993	2.84106	1.40758	1.38126	2.22732	1.29326	4.03388	2.73168	2.94563	0	4.72514	1.43165	0.590789	2.27599	0	1.01596
TRINITY_DN101592_c0_g1	1.86809	3.42694	0	1.32205	3.63504	5.69791	1.89404	0	0	0.742439	1.29326	1.00847	1.82112	3.68203	1.39329	2.02506	1.43165	0	1.138	1.41969	2.03192
TRINITY_DN101593_c0_g1	0.622697	0	0.7894	0	0	0	0	2.81517	1.38126	0	1.29326	2.01694	0.91056	0.736407	1.39329	0.675019	1.43165	0	1.138	0	0
TRINITY_DN101593_c0_g2	0	0	0	0	0	4.74826	1.89404	0	0	0	0	2.01694	2.73168	1.47281	1.39329	1.35004	2.8633	0	2.27599	0	0
TRINITY_DN1016_c0_g1	927.521	1018.28	975.047	923.827	955.892	1037.23	967.262	1013.87	961.53	799.492	939.698	906.343	861.918	1015.53	920.947	898.384	1010.22	784.967	1054.47	929.003	1009.32
TRINITY_DN10160_c0_g1	1.86809	0	1.5788	0.661023	1.21168	8.54686	6.62913	8.4455	6.9063	0	2.58653	1.00847	4.5528	5.89125	9.75304	2.02506	10.0216	0.590789	3.41399	0	1.01596
TRINITY_DN10160_c1_g1	4.07135	5.14784	9.48649	7.20323	12.4789	7.34652	1.42258	0	0	0.539362	0	0.732626	0	5.53104	2.09296	0.490384	0	0.429192	4.13362	10.3136	10.3148
TRINITY_DN10160_c2_g1	0	0	0	0	0	0	0	0	0	0	0	0	0	0	0	0	0	0	0	0	0
TRINITY_DN10160_c2_g2	0	0	0	0	0	0	0	0	0	0	0	0	0	0	0	0	0	0	0	0	0
TRINITY_DN10160_c3_g1	0	0	0	0.661023	0	0	0	0	0	0	0	0	0.91056	0	0	0	0	0	0	0	0
TRINITY_DN10160_c4_g1	0	0	0	0.661023	0	0	0	0	0	0	0	0	0	0	0	0	0	0	0	0	0
TRINITY_DN101601_c0_g1	2.49079	3.42694	1.5788	1.98307	3.63504	1.8993	0	1.40758	2.76252	0.742439	2.58653	1.00847	1.82112	0.736407	1.39329	2.02506	1.43165	1.77237	0	2.83937	3.04788
TRINITY_DN101604_c0_g1	0	1.71347	2.3682	0.661023	1.21168	0	1.89404	0	2.76252	0	1.29326	3.02541	1.82112	1.47281	0	0	0	1.77237	2.27599	0	1.01596
TRINITY_DN101605_c0_g1	5.60427	5.14041	5.5258	9.25432	7.27008	11.3958	10.4172	14.0758	16.5751	10.3941	7.75959	20.1694	10.0162	11.0461	6.96646	8.77525	21.4748	9.45262	14.7939	8.51812	12.1915
TRINITY_DN101605_c1_g1	3.73618	5.14041	3.947	2.64409	0	7.59721	1.89404	1.40758	5.52504	2.96976	6.46632	6.05081	4.5528	2.20922	5.57317	3.3751	2.8633	2.36315	11.38	7.09843	0
TRINITY_DN101606_c0_g1	1.86809	0	1.5788	2.64409	3.63504	0	0	0	1.38126	2.22732	1.29326	3.02541	0.91056	0	0	1.35004	0	2.95394	2.27599	1.41969	3.04788
TRINITY_DN101606_c0_g2	1.24539	1.71347	5.5258	1.98307	2.42336	0.949652	0	0	2.76252	2.96976	2.58653	1.00847	0.91056	0	0	3.3751	0	6.49867	0	4.25906	6.09576
TRINITY_DN10161_c0_g1	5.35353	8.61031	3.67524	4.32613	10.8557	6.36276	9.08537	8.30142	9.11388	8.76143	7.73093	3.45918	9.15126	10.4847	9.50523	6.64946	4.71	1.26172	12.0917	6.06393	0
TRINITY_DN10161_c1_g1	8.71775	1.71347	10.2622	6.61023	8.48176	2.84895	1.89404	1.40758	0	4.45463	10.3461	0	0	0	1.39329	5.40016	4.29495	8.86183	1.138	7.09843	4.06384
TRINITY_DN10161_c2_g1	100.771	97.2998	117.909	97.605	94.1115	114.823	99.9596	92.7806	74.5118	126.862	111.115	105.621	96.8428	97.9082	81.0115	133.422	83.7332	113.833	90.9647	111.681	106.386
TRINITY_DN10161_c2_g2	8.09506	11.9943	14.2092	11.2374	15.7518	7.59721	9.47019	26.7441	16.5751	7.42439	9.05285	16.1355	13.6584	11.7825	4.17987	9.45027	7.15825	5.3171	17.0699	8.51812	13.2075
TRINITY_DN10161_c2_g3	1.24539	1.71347	0.7894	0	0	0	0.947019	1.40758	1.38126	0	0	0	0	1.47281	0	0.675019	1.43165	1.18158	1.138	2.83937	0
TRINITY_DN10161_c2_g4	13.5343	18.3284	15.4008	7.07076	14.3408	17.0431	13.9123	27.6493	25.0513	24.4177	9.22244	12.5311	8.44131	31.2671	23.3053	13.4401	11.2302	10.9538	10.5498	8.09917	4.34696
TRINITY_DN10161_c2_g5	69.1193	56.5445	57.6262	56.8479	67.8541	64.5763	50.192	53.4882	70.4443	63.8497	56.9036	51.4319	69.2025	50.8121	54.3384	57.3767	68.7192	56.1249	60.3138	51.1087	59.9416
TRINITY_DN10161_c2_g6	6.84966	15.4212	10.2622	8.59329	6.0584	7.59721	5.68211	12.6683	2.76252	15.5912	6.46632	9.07622	9.1056	9.57329	11.1463	6.75019	7.15825	7.68025	5.68998	11.3575	11.1756
TRINITY_DN10161_c3_g1	0	1.00696	0.463908	1.16539	2.13621	3.9263	4.12043	0	3.26125	4.40607	4.58695	2.40012	0	2.61189	0	2.02135	0.841341	1.39489	0.668768	5.03534	1.8017
TRINITY_DN10161_c4_g1	2.9436	1.88143	0	2.49982	2.66091	0	1.79069	2.66156	0	4.89131	0	0	0.860876	4.87358	1.52987	2.55275	4.0606	4.54091	1.0759	2.68445	3.34665
TRINITY_DN101610_c1_g1	0	0	0.7894	0.661023	1.21168	0	0	0	1.38126	0	0	0	0	0	1.39329	1.35004	0	0	0	0	1.01596
TRINITY_DN101614_c0_g1	1.24539	3.42694	1.5788	1.98307	1.21168	3.79861	2.84106	0	4.14378	0.742439	1.29326	3.02541	0.91056	2.20922	1.39329	3.3751	1.43165	3.54473	1.138	2.83937	1.01596
TRINITY_DN101615_c0_g1	1.24539	0	1.5788	0.661023	0	1.8993	0.947019	0	0	0	1.29326	2.01694	2.73168	0	1.39329	0.675019	0	1.18158	2.27599	0	0
TRINITY_DN101617_c0_g1	0	0	0	0	0	0	0	0	0	0	0	0	0	0	0	0	0	0	0	0	0
TRINITY_DN10162_c0_g1	189.812	194.916	197.492	190.184	246.669	200.128	209.91	233.012	240.16	190.37	235.295	224.03	225.344	258.686	234.639	223.53	264.625	168.185	273.444	170.324	162.088
TRINITY_DN101622_c0_g1	0.622697	0	1.5788	0	1.21168	1.8993	0.947019	1.40758	0	0	1.29326	4.03388	0	1.47281	1.39329	2.02506	1.43165	1.18158	0	0	0
TRINITY_DN101624_c0_g1	0.622697	1.71347	2.3682	0	2.42336	1.8993	0	0	0	0.742439	1.29326	1.00847	0	0	0	0.675019	1.43165	0	0	0	4.06384
TRINITY_DN101627_c0_g1	0	0	0	0	0	0	0	0	0	0	0	0	0	0	0	0	0	0	0	0	0
TRINITY_DN10163_c0_g1	0	0	0	0	0	0	0	0	0	0	0	0	0	0	0	0	0	0	0	0	0
TRINITY_DN101630_c0_g1	6.22697	0	3.947	9.25432	0	3.79861	1.89404	0	2.76252	1.48488	2.58653	2.01694	1.82112	1.47281	0	4.05012	0	5.3171	0	9.9378	1.01596
TRINITY_DN101635_c0_g1	0	1.71347	0.7894	1.98307	0	0.949652	0.947019	0	0	0.742439	0	0	0.91056	2.20922	1.39329	0	0	0.590789	0	0	0
TRINITY_DN101637_c0_g1	0	1.71347	0.7894	0.661023	1.21168	0.949652	0.947019	0	4.14378	0.742439	1.29326	1.00847	0	0.736407	1.39329	2.02506	1.43165	0.590789	0	5.67874	2.03192
TRINITY_DN101638_c0_g1	0	0	0	0	0	0	0	0	0	0	0	0	0	0	0	0	0	0	0	0	0
TRINITY_DN101639_c0_g1	1.24539	1.71347	0.7894	1.32205	2.42336	1.8993	0	0	0	2.22732	1.29326	0	2.73168	0.736407	1.39329	1.35004	1.43165	1.18158	3.41399	2.83937	0
TRINITY_DN10164_c0_g1	19.3096	8.66451	25.5951	7.35372	22.1748	19.4681	9.57759	33.5161	8.38156	29.6629	7.19363	11.7289	31.5501	25.9081	11.9773	28.6302	39.5629	15.5629	9.78267	5.02526	13.3586
TRINITY_DN10164_c0_g2	30.4678	30.4653	25.7614	31.4698	35.4396	32.23	23.4898	28.9899	28.6841	23.9013	17.3709	23.8558	27.6851	33.5052	23.3808	24.9022	38.5058	27.6691	29.5764	36.559	33.6944
TRINITY_DN10164_c0_g3	1.24539	0	0	0	0	0.949652	0.947019	2.81517	1.38126	0.742439	2.58653	1.00847	0	0.736407	5.57317	2.02506	0	0.590789	0	1.41969	2.03192
TRINITY_DN10164_c0_g4	8.71775	5.14041	5.5258	4.62716	4.84672	10.4462	25.5695	22.5213	12.4313	8.16683	6.46632	11.0932	16.3901	22.8286	16.7195	4.05012	22.9064	6.49867	14.7939	5.67874	6.09576
TRINITY_DN101640_c0_g1	1.61257	8.87461	5.45141	5.70608	8.01435	2.45928	1.63497	2.43011	7.15399	4.48622	3.34912	3.48213	3.93007	1.90705	34.4545	3.49614	3.70749	2.5499	2.94702	4.90201	5.26198
TRINITY_DN101640_c1_g1	1.24539	1.71347	0.7894	0	2.42336	1.8993	2.84106	1.40758	1.38126	1.48488	2.58653	0	0	0.736407	0	1.35004	2.8633	0	0	0	0
TRINITY_DN101640_c2_g1	0	0	0	2.64409	2.42336	0.949652	0.947019	0	0	3.71219	1.29326	1.00847	0	2.20922	1.39329	2.02506	1.43165	0.590789	1.138	1.41969	1.01596
TRINITY_DN101641_c0_g1	2.49079	5.14041	2.3682	4.62716	0	0	2.84106	1.40758	2.76252	5.93951	1.29326	5.04235	1.82112	0	0	3.3751	2.8633	7.08946	0	8.51812	2.03192
TRINITY_DN101643_c0_g1	6.84966	5.14041	4.7364	5.28818	4.84672	5.69791	2.84106	1.40758	2.76252	5.19707	5.17306	6.05081	3.64224	3.68203	5.57317	6.75019	1.43165	4.13552	10.242	4.25906	5.0798
TRINITY_DN101646_c0_g1	0	0	0	0	0	0	0	0	0	0	0	0	0	0	0	0	0	0	0	0	0
TRINITY_DN101647_c0_g1	0	0	0	0	0	0	2.84106	0	0	0	0	0	0.91056	0	0	0	0	0	0	0	2.03192
TRINITY_DN101648_c0_g1	0	0	0.7894	0.661023	0	0	0	0	0	0	0	0	0	0.736407	0	0	0	0	0	0	0
TRINITY_DN101649_c0_g1	8.09506	8.56734	4.7364	7.93227	3.63504	2.84895	2.84106	1.40758	6.9063	4.45463	6.46632	4.03388	0.91056	7.36407	4.17987	6.75019	4.29495	4.72631	2.27599	5.67874	3.04788
TRINITY_DN10165_c0_g1	0.622697	0	0	0	0	0	0	0	0	0.742439	0	0	1.82112	0	0	0	0	0	1.138	0	0
TRINITY_DN10165_c0_g2	0.622697	0	0	0	0	0	0	0	1.38126	0	1.29326	2.01694	0	0	0	0	0	0	0	1.41969	1.01596
TRINITY_DN10165_c1_g1	24.2855	30.8429	22.8929	28.4244	39.986	24.6913	20.8347	18.2989	29.0069	29.698	33.6149	29.246	20.9432	26.511	30.6529	24.9761	17.1801	27.7675	33.0024	34.073	40.639
TRINITY_DN10165_c2_g1	0	0	0.7894	0.661023	0	0	0	0	0	1.48488	0	0	1.82112	0	0	0	0	0	0	1.41969	0
TRINITY_DN10165_c2_g3	0	0	0	0	0	0	0	0	0	0	0	0	0	0	0	0.675019	0	0.590789	0	0	0
TRINITY_DN101650_c0_g1	0.622697	0	0	0	0	0.949652	0	1.40758	1.38126	0	0	0	0.91056	0.736407	0	0.675019	1.43165	1.18158	1.138	0	0
TRINITY_DN101658_c0_g1	1.86809	6.85387	2.3682	0.661023	3.63504	0	0	2.81517	0	4.45463	3.87979	0	0.91056	0	1.39329	1.35004	2.8633	0.590789	0	1.41969	4.06384
TRINITY_DN101659_c0_g1	0	1.71347	0	0	0	0	0	0	0	0	0	0	0	2.20922	0	0.675019	0	0	0	0	0
TRINITY_DN10166_c0_g1	4.98157	10.2808	3.947	1.32205	1.21168	2.84895	4.73509	2.81517	6.9063	2.96976	5.17306	2.01694	0.91056	3.68203	1.39329	6.07517	0	2.36315	7.96597	4.25906	3.04788
TRINITY_DN10166_c0_g2	1.24539	6.85387	4.7364	4.62716	3.63504	1.8993	6.62913	2.81517	5.52504	7.42439	5.17306	3.02541	6.37392	6.62766	4.17987	4.05012	8.5899	2.95394	5.68998	5.67874	5.0798
TRINITY_DN10166_c0_g3	15.5674	8.56734	13.4198	13.8815	16.9635	19.9427	5.68211	5.63033	11.0501	8.90927	9.05285	9.07622	7.28448	9.57329	12.5396	10.1253	2.8633	11.225	9.10397	11.3575	20.3192
TRINITY_DN10166_c0_g4	4.98157	3.42694	3.1576	3.96614	1.21168	3.79861	8.52317	16.891	20.7189	10.3941	3.87979	5.04235	8.19504	6.62766	9.75304	5.40016	14.3165	6.49867	4.55198	5.67874	3.04788
TRINITY_DN10166_c0_g5	9.34045	8.56734	11.0516	7.93227	6.0584	4.74826	10.4172	4.22275	5.52504	4.45463	5.17306	5.04235	7.28448	7.36407	1.39329	7.42521	4.29495	2.95394	7.96597	5.67874	9.14364
TRINITY_DN10166_c2_g1	4.98157	3.42694	3.1576	5.28818	8.48176	3.79861	4.73509	1.40758	4.14378	1.48488	0	0	11.8373	6.62766	15.3262	0.675019	5.7266	1.77237	3.41399	2.83937	1.01596
TRINITY_DN10166_c4_g1	1.86809	5.14041	0.7894	0.661023	0	1.8993	1.89404	1.40758	4.14378	2.96976	0	2.01694	0.91056	0	0	1.35004	0	0	1.138	0	3.04788
TRINITY_DN101660_c0_g1	1.24539	0	3.947	0.661023	3.63504	0.949652	0	0	0	2.22732	1.29326	3.02541	1.82112	1.47281	0	1.35004	1.43165	2.36315	1.138	0	0
TRINITY_DN101661_c0_g1	1.28703	8.85377	31.8159	2.23704	5.00876	15.7024	4.8934	4.76355	5.70976	2.02354	2.673	8.33748	0	9.13232	12.9589	4.88311	5.38153	11.3742	8.23229	4.40145	26.9173
TRINITY_DN101661_c1_g1	4.26117	11.7254	6.03292	5.05181	2.76388	9.07204	10.8563	13.4467	10.5562	7.09254	0	9.33264	14.7876	9.14539	4.7672	5.80363	10.2403	4.51505	7.60991	12.2061	6.21323
TRINITY_DN101661_c2_g1	7.47236	0	7.1046	4.62716	7.27008	4.74826	7.57615	16.891	9.66882	8.16683	2.58653	10.0847	11.8373	9.57329	4.17987	8.10023	15.7482	8.27104	3.41399	7.09843	10.1596
TRINITY_DN101662_c0_g1	0.622697	0	0.7894	1.98307	3.63504	2.84895	0	0	4.14378	1.48488	0	1.00847	0.91056	1.47281	0	0	1.43165	1.18158	1.138	1.41969	0
TRINITY_DN101664_c0_g1	0	3.42694	0	0.661023	0	0.949652	2.84106	0	2.76252	0.742439	0	1.00847	0.91056	0.736407	1.39329	1.35004	1.43165	0.590789	1.138	0	1.01596
TRINITY_DN101666_c0_g1	0	0	0	0	1.21168	0	0	1.40758	0	0	0	1.00847	2.73168	0	1.39329	0	0	0	0	0	0
TRINITY_DN101668_c0_g1	0.622697	3.42694	3.947	3.30511	1.21168	3.79861	0.947019	1.40758	1.38126	3.71219	1.29326	1.00847	0	3.68203	0	2.70008	4.29495	4.72631	1.138	1.41969	1.01596
TRINITY_DN10167_c0_g1	5.92586	8.62833	4.77011	11.1757	12.5258	16.0035	20.9617	29.39	22.8542	7.78675	4.64792	36.5192	20.7404	20.1818	14.7504	4.62412	16.7805	5.57228	18.8315	2.85958	15.0306
TRINITY_DN10167_c1_g1	18.468	8.30131	12.4875	16.3504	9.12068	50.4901	78.3674	72.4738	56.3592	10.9751	16.8144	51.2324	52.2026	49.1161	53.4882	11.6592	43.273	15.3441	59.2689	13.4268	17.8958
TRINITY_DN10167_c1_g2	0	3.42694	0.7894	0	0	0	0	4.22275	0	0.742439	0	1.00847	0	0	0	0	0	1.18158	1.138	0	4.06384
TRINITY_DN10167_c4_g1	0.622697	5.14041	0.7894	1.32205	2.42336	4.74826	1.89404	0	11.0501	0	1.29326	0	4.5528	2.94563	6.96646	0.675019	1.43165	0.590789	4.55198	0	2.03192
TRINITY_DN10167_c7_g1	0.622697	0	0	0.661023	0	0	0	0	1.38126	0	1.29326	2.01694	0	0	0	0.675019	0	0	0	0	0
TRINITY_DN101670_c0_g1	0	0	0	0	0	0	0.947019	0	0	0	0	0	0.91056	0.736407	1.39329	0.675019	0	0	1.138	0	0
TRINITY_DN101671_c0_g1	0	0	0	0	0	0	0	0	0	0	0	0	0	0	0	0	0	0	0	0	0
TRINITY_DN101671_c1_g1	0.622697	1.71347	0	0.661023	0	0.949652	0	4.22275	2.76252	0.742439	0	2.01694	1.82112	2.20922	0	0	0	0	0	0	1.01596
TRINITY_DN101674_c0_g1	0	0	0	0	0	0	0	0	1.38126	0	0	0	0	0	1.39329	0.675019	0	0	0	1.41969	0
TRINITY_DN101675_c1_g1	0	0	0	0	0	0	0	0	0	0	0	0	0	0	1.39329	0	2.8633	0	0	0	1.01596
TRINITY_DN101678_c0_g1	0	0	0	0	0	0	0	0	0	0	0	0	0	0	0	0	0	0	0	0	0
TRINITY_DN10168_c1_g1	5.60427	10.2808	11.0516	14.5425	14.5402	2.84895	5.68211	7.03792	5.52504	6.68195	15.5192	4.03388	7.28448	11.7825	5.57317	8.77525	7.15825	10.0434	5.68998	9.9378	4.06384
TRINITY_DN101682_c1_g1	1.24539	1.71347	3.1576	3.30511	4.84672	2.84895	1.89404	5.63033	2.76252	1.48488	1.29326	2.01694	3.64224	1.47281	2.78658	1.35004	8.5899	1.18158	5.68998	1.41969	2.03192
TRINITY_DN101684_c0_g1	1.24539	0	0.7894	0	1.21168	0	0.947019	1.40758	1.38126	0.742439	3.87979	1.00847	0.91056	1.47281	0	0	0	0.590789	0	0	0
TRINITY_DN101685_c0_g1	0.622697	0	0.7894	0	0	0.949652	0.947019	0	1.38126	0	1.29326	0	0.91056	0.736407	0	2.70008	0	0	0	1.41969	0
TRINITY_DN10169_c0_g1	0.622697	3.42694	0.7894	0	0	0.949652	0	0	0	0	0	0	0	0	0	0	0	0	0	0	0
TRINITY_DN101690_c0_g1	0	0	0.7894	0.661023	0	4.74826	0	1.40758	4.14378	1.48488	0	0	5.46336	5.15485	8.35975	0	4.29495	1.18158	0	0	0
TRINITY_DN101692_c0_g1	1.86809	3.42694	2.3682	0	1.21168	0.949652	5.68211	4.22275	4.14378	2.22732	0	3.02541	2.73168	0.736407	1.39329	0	2.8633	1.18158	2.27599	0	3.04788
TRINITY_DN101695_c0_g1	0	1.71347	0.7894	0.661023	0	4.74826	6.62913	7.03792	2.76252	0	0	2.01694	10.0162	5.89125	2.78658	1.35004	2.8633	1.18158	6.82798	0	2.03192
TRINITY_DN101695_c1_g1	0.622697	0	0	0.661023	0	1.8993	1.89404	5.63033	1.38126	0	0	1.00847	1.82112	0	1.39329	0.675019	1.43165	0	0	1.41969	0
TRINITY_DN101698_c0_g1	0.622697	0	0	0	0	0	0	0	0	0	0	1.00847	0	0	0	0	0	0	0	0	0
TRINITY_DN1017_c0_g1	0	0	0	0.661023	0	0	0	0	0	0	0	0	0	0	0	0	0	0	0	0	0
TRINITY_DN1017_c0_g2	0	0	0	0.661023	0	0	0	0	0	0	0	0	0	0	0	0	0	0	0	0	0
TRINITY_DN1017_c0_g3	0	0	0	0	0	0	0	0	0	0	0	0	0	0	0	0	0	0	0	0	0
TRINITY_DN10170_c0_g1	0.622697	0	3.947	0.661023	2.42336	0.949652	0	0	0	0	0	1.00847	0	0.736407	1.39329	0	0	0.590789	2.27599	2.83937	1.01596
TRINITY_DN10170_c0_g2	1.24539	1.71347	4.7364	0.661023	0	0	0.947019	0	1.38126	1.48488	0	0	5.46336	1.47281	5.57317	0	0	0.590789	2.27599	1.41969	4.06384
TRINITY_DN101700_c0_g1	2.49079	0	1.5788	0	0	1.8993	0.947019	1.40758	4.14378	0.742439	1.29326	0	0	0.736407	0	0	0	0.590789	0	0	1.01596
TRINITY_DN101700_c1_g1	2.49079	0	1.5788	3.96614	1.21168	3.79861	0.947019	0	2.76252	1.48488	2.58653	2.01694	0.91056	2.20922	1.39329	1.35004	1.43165	3.54473	2.27599	0	1.01596
TRINITY_DN101702_c0_g1	0.622697	0	1.5788	0.661023	0	0.949652	2.84106	0	1.38126	0	0	3.02541	0	1.47281	1.39329	1.35004	0	2.95394	2.27599	0	2.03192
TRINITY_DN101704_c0_g1	0	0	0	0	0	0	0	0	0	0	0	0	0.91056	0	2.78658	0	0	0.590789	0	0	0
TRINITY_DN101705_c1_g1	0.622697	0	0	0.661023	0	0	0	0	0	0	0	1.00847	0	0	0	0	0	1.18158	0	1.41969	0
TRINITY_DN101707_c0_g1	2.49079	1.71347	1.5788	3.30511	1.21168	0	2.84106	0	2.76252	2.22732	5.17306	1.00847	0	0	1.39329	6.07517	1.43165	2.36315	0	0	1.01596
TRINITY_DN101708_c0_g1	6.84966	6.85387	6.3152	7.93227	10.9051	5.69791	8.52317	12.6683	5.52504	3.71219	6.46632	18.1524	12.7478	2.94563	4.17987	3.3751	18.6115	5.90789	5.68998	5.67874	6.09576
TRINITY_DN10171_c0_g1	11.8312	11.9943	10.2622	8.59329	4.84672	19.9427	18.9404	16.891	15.1939	14.1063	9.05285	21.1779	16.3901	19.1466	20.8994	11.4753	8.5899	11.225	22.7599	21.2953	10.1596
TRINITY_DN10171_c0_g2	25.4014	24.8806	17.1938	35.4465	18.694	96.4224	48.2271	47.383	46.3716	17.2134	14.0842	25.6263	56.949	30.3473	29.3512	12.2521	25.9855	18.2435	65.0986	24.1373	37.2785
TRINITY_DN10171_c0_g3	11.2085	10.2808	4.7364	9.25432	15.7518	5.69791	4.73509	2.81517	4.14378	12.6215	11.6394	5.04235	6.37392	4.41844	8.35975	8.10023	8.5899	11.225	7.96597	9.9378	9.14364
TRINITY_DN10171_c0_g4	3.11348	1.71347	0.7894	1.32205	0	2.84895	1.89404	4.22275	8.28756	1.48488	1.29326	3.02541	8.19504	4.41844	4.17987	2.02506	1.43165	1.18158	3.41399	2.83937	1.01596
TRINITY_DN10171_c1_g1	1.86809	0	0.7894	3.30511	1.21168	0.949652	0	2.81517	0	5.93951	0	0	0	0.736407	0	0.675019	0	1.18158	0	1.41969	2.03192
TRINITY_DN101710_c0_g1	2.49079	0	0	0	0	0.949652	4.73509	1.40758	0	1.48488	1.29326	1.00847	1.82112	0.736407	0	3.3751	0	0	3.41399	0	2.03192
TRINITY_DN101711_c0_g1	1.24539	0	1.5788	0.661023	1.21168	0.949652	0	1.40758	0	0	1.29326	1.00847	0.91056	0	0	0.675019	0	1.77237	0	2.83937	1.01596
TRINITY_DN101712_c0_g1	0	0	0	0	0	0	0	0	0	0	0	0	0	0	0	0	0	0	0	0	0
TRINITY_DN101717_c0_g1	0	5.14041	0.7894	1.32205	1.21168	0	0	0	1.38126	0	0	1.00847	1.82112	0	0	0	0	1.18158	0	0	0
TRINITY_DN101718_c0_g1	0	0	0	0	0	0	0	0	0	0	0	0	0	0	0	0	0	0	0	0	0
TRINITY_DN10172_c0_g1	6172.88	7764.53	6723.98	6281.39	7740.45	6883.09	7606.2	8117.14	6853.16	6892.42	8765.05	7589.36	7002.8	7962.63	7485.64	7377.21	8417.05	6112.33	7045.71	7301.12	6903.84
TRINITY_DN10172_c0_g2	62.8252	31.5305	36.375	46.2552	57.9125	28.9016	77.9265	34.8618	27.6607	71.2638	46.1932	45.3077	80.3997	39.476	34.4477	83.0009	27.5844	40.5675	59.2454	37.7138	52.049
TRINITY_DN10172_c1_g1	3.11348	1.71347	3.1576	7.93227	6.0584	5.69791	6.62913	0	4.14378	4.45463	2.58653	3.02541	6.37392	4.41844	2.78658	3.3751	2.8633	1.77237	4.55198	1.41969	4.06384
TRINITY_DN10172_c1_g2	1.86809	5.14041	6.3152	5.28818	2.42336	9.49652	12.3112	8.4455	2.76252	6.68195	6.46632	6.05081	5.46336	6.62766	4.17987	6.75019	7.15825	2.95394	6.82798	8.51812	8.12768
TRINITY_DN10172_c1_g3	14.322	10.2808	20.5244	12.5594	10.9051	21.842	20.8344	11.2607	29.0065	26.7278	23.2788	25.2117	29.1379	19.883	11.1463	15.5254	14.3165	11.8158	19.3459	21.2953	10.1596
TRINITY_DN101723_c0_g1	0	0	0	0	0	0	0	0	2.76252	0	1.29326	0	0	0	0	0	0	0	0	0	0
TRINITY_DN101725_c0_g1	2.49079	1.71347	2.3682	0.661023	0	1.8993	1.89404	1.40758	0	2.96976	3.87979	4.03388	1.82112	7.36407	4.17987	2.70008	1.43165	2.36315	1.138	0	0
TRINITY_DN101726_c0_g1	2.49079	0	0.7894	0	0	0	0.947019	0	0	0	0	0	0.91056	0.736407	1.39329	0	0	1.18158	0	0	0
TRINITY_DN101727_c0_g1	1.86809	1.71347	0	1.32205	1.21168	0	0.947019	0	0	0.742439	0	0	0	0	4.17987	0.675019	1.43165	1.77237	0	0	1.01596
TRINITY_DN101729_c0_g1	0	1.71347	2.3682	0.661023	3.63504	0	0.947019	1.40758	1.38126	0	1.29326	0	0	2.20922	4.17987	0.675019	1.43165	2.36315	1.138	0	1.01596
TRINITY_DN10173_c0_g1	7.47236	5.14041	10.2622	3.30511	2.42336	5.69791	5.68211	9.85308	0	6.68195	9.05285	7.05928	2.73168	6.62766	4.17987	6.75019	8.5899	1.18158	4.55198	5.67874	5.0798
TRINITY_DN101730_c0_g1	5.60427	0	3.947	4.62716	3.63504	1.8993	1.89404	2.81517	4.14378	4.45463	6.46632	2.01694	0.91056	2.20922	2.78658	6.07517	2.8633	2.95394	0	9.9378	5.0798
TRINITY_DN101731_c0_g1	0	0	0	0	0	0	0	0	0	0	0	0	0	0	0	0	0	0	0	0	0
TRINITY_DN101732_c0_g1	0	1.71347	0	1.32205	0	0	0	2.81517	0	0	0	0	0	0.736407	0	0.675019	0	0	0	2.83937	0
TRINITY_DN101732_c0_g2	0	0	0	0	0	0	0	0	0	0.742439	0	0	0.91056	0	2.78658	0.675019	0	0	0	0	0
TRINITY_DN101735_c0_g1	0	1.71347	0	0	0	0	0	1.40758	0	0.742439	1.29326	0	0	0	0	0	0	0	0	0	0
TRINITY_DN101737_c1_g1	1.24539	0	0.7894	0	0	4.74826	3.78807	4.22275	5.52504	0	1.29326	2.01694	0.91056	5.89125	5.57317	0	1.43165	0	1.138	0	1.01596
TRINITY_DN101737_c2_g1	1.24539	0	0	2.64409	0	0	3.78807	5.63033	0	3.71219	2.58653	1.00847	0	3.68203	0	0.675019	7.15825	0	2.27599	2.83937	0
TRINITY_DN101738_c0_g1	0.622697	0	0.7894	0	0	0	0	0	0	0	0	0	0	0	0	0	0	0	2.27599	0	0
TRINITY_DN10174_c0_g1	0	0	0	0	0	0	0	0	1.38126	0	0	0	0	0	1.39329	0	0	0	0	0	0
TRINITY_DN10174_c1_g1	2.49079	6.85387	7.894	6.61023	13.3285	5.69791	9.47019	7.03792	6.9063	8.16683	12.9326	4.03388	10.9267	5.15485	5.57317	10.1253	7.15825	11.8158	6.82798	8.51812	6.09576
TRINITY_DN101740_c0_g1	1.24539	5.14041	3.1576	1.32205	3.63504	0.949652	0	0	1.38126	2.22732	2.58653	0	0.91056	0	0	1.35004	0	1.18158	2.27599	4.25906	2.03192
TRINITY_DN101745_c0_g1	0	0	0	0	0	0	0	0	0	0	0	0	0	0	0	0	0	0	0	0	0
TRINITY_DN101749_c0_g1	0	0	0	0	0	0	0.947019	0	1.38126	1.48488	0	0	1.82112	0.736407	1.39329	0	1.43165	0.590789	1.138	0	0
TRINITY_DN10175_c0_g1	0	0	0.7894	0	0	0	0	0	0	0	1.29326	0	0.91056	0	0	0	0	0	0	0	0
TRINITY_DN101750_c0_g1	0.622697	1.71347	2.3682	0.661023	0	0.949652	1.89404	0	0	2.22732	1.29326	1.00847	1.82112	0.736407	1.39329	1.35004	1.43165	0.590789	1.138	0	1.01596
TRINITY_DN101750_c0_g2	0	0	0	0.661023	0	0	0	0	0	0	0	0	0	0	0	0	0	0	2.27599	0	0
TRINITY_DN101750_c1_g1	1.24539	5.14041	3.947	2.64409	2.42336	3.79861	0	1.40758	0	2.22732	1.29326	2.01694	0.91056	0	0	2.70008	1.43165	0.590789	2.27599	2.83937	1.01596
TRINITY_DN101751_c0_g1	0.622697	0	0.7894	1.32205	0	0	0	0	0	0	0	0	0	0	0	0	0	0	0	0	0
TRINITY_DN101758_c0_g1	4.35888	5.14041	1.5788	3.96614	1.21168	0.949652	0.947019	2.81517	5.52504	1.48488	3.87979	2.01694	0.91056	1.47281	0	1.35004	0	4.13552	4.55198	1.41969	2.03192
TRINITY_DN101758_c1_g1	0	0	0	0	0	0	0	0	0	0.742439	0	0	0	0	0	0	0	0	1.138	0	0
TRINITY_DN101759_c0_g1	0	0	0	0	0	0	0	0	0	0	0	0	0	0	0	0	0	0	0	0	0
TRINITY_DN10176_c0_g1	40.4753	39.4098	33.1548	35.6952	49.6789	48.4322	51.139	39.4123	27.6252	37.8644	47.8508	30.2541	31.8696	37.5568	19.5061	45.9013	22.9064	27.7671	35.2779	52.5284	41.6543
TRINITY_DN10176_c0_g2	1.86809	3.42694	6.3152	6.61023	1.21168	5.69791	3.78807	2.81517	0	1.48488	5.17306	6.05081	3.64224	2.94563	2.78658	3.3751	1.43165	2.36315	3.41399	4.25906	3.04788
TRINITY_DN10176_c0_g3	22.2385	20.3194	21.1466	23.5254	25.4201	31.7737	22.7799	20.635	17.1593	19.1973	27.2147	19.3634	13.6486	22.8723	17.2417	20.4447	32.7676	11.4893	25.6024	18.0455	20.5668
TRINITY_DN10176_c0_g4	0	0	0.7894	0	0	0	0	0	0	0.742439	0	0	0	0.736407	0	0.675019	0	0.590789	0	0	1.01596
TRINITY_DN101760_c0_g1	0	0	0	0	0	0	0	0	0	0	0	0	0	0	0	0	0	0	0	0	0
TRINITY_DN101760_c0_g2	1.86809	1.71347	1.5788	1.98307	2.42336	3.79861	0.947019	2.81517	2.76252	0	0	1.00847	0	2.20922	1.39329	1.35004	2.8633	0.590789	1.138	0	2.03192
TRINITY_DN101760_c0_g3	0.622697	0	0	0.661023	1.21168	0.949652	1.89404	0	2.76252	2.22732	0	3.02541	5.46336	4.41844	0	0	1.43165	0	1.138	1.41969	3.04788
TRINITY_DN101762_c0_g1	1.24539	0	1.5788	1.98307	1.21168	2.84895	0	0	4.14378	0	1.29326	0	0	1.47281	1.39329	1.35004	4.29495	1.18158	2.27599	2.83937	2.03192
TRINITY_DN101763_c0_g1	1.86809	1.71347	1.5788	1.98307	0	0	0.947019	2.81517	1.38126	2.96976	2.58653	0	4.5528	1.47281	0	0.675019	1.43165	0	0	2.83937	2.03192
TRINITY_DN101765_c0_g1	0.622697	0	0	0	2.42336	6.64756	1.89404	2.81517	0	0	3.87979	2.01694	1.82112	2.20922	2.78658	0	2.8633	0.590789	1.138	4.25906	0
TRINITY_DN101768_c0_g1	0	0	0.7894	0	1.21168	0	0	0	0	0.742439	0	1.00847	0	0	0	0.675019	0	0.590789	0	1.41969	1.01596
TRINITY_DN10177_c0_g1	21.729	4.76469	21.9693	37.2474	12.8584	15.1796	10.3375	6.48743	0	22.1444	9.95467	18.004	0.422003	3.15502	1.50312	23.0395	5.96053	14.4555	25.0173	34.0429	13.4443
TRINITY_DN10177_c0_g2	16.8128	10.2808	7.894	17.1866	14.5402	14.2448	6.62913	4.22275	9.66882	18.561	7.75959	4.03388	6.37392	2.20922	5.57317	12.8254	15.7482	6.49867	50.0718	24.1347	18.2873
TRINITY_DN10177_c1_g1	0.622697	1.71347	0.7894	0	0	0	2.84106	1.40758	0	1.48488	0	0	0	0	0	0	0	0	0	0	0
TRINITY_DN10177_c2_g1	1.86809	1.71347	5.5258	1.32205	4.84672	3.79861	1.89404	1.40758	0	2.22732	2.58653	4.03388	3.64224	2.20922	4.17987	1.35004	0	2.36315	1.138	1.41969	1.01596
TRINITY_DN10177_c4_g1	0	1.71347	1.5788	0	1.21168	0	0	0	0	0	0	0	0	0	0	0.675019	0	1.18158	2.27599	1.41969	0
TRINITY_DN10177_c5_g1	0	0	0	0	0	0	0	0	0	0	0	0	0	0	0	0	0	0	0	0	0
TRINITY_DN101772_c0_g1	2.49079	1.71347	1.5788	2.64409	1.21168	0.949652	0.947019	0	0	0	2.58653	0	0	0	0	2.70008	1.43165	2.95394	0	2.83937	0
TRINITY_DN101772_c0_g2	3.73618	6.85387	3.947	7.27125	2.42336	2.84895	5.68211	1.40758	2.76252	4.45463	1.29326	3.02541	0.91056	0.736407	0	5.40016	8.5899	2.95394	0	4.25906	2.03192
TRINITY_DN101774_c0_g1	0	0	0	0	0	1.8993	0	0	0	0	0	0	0	0	0	0	0	0	0	0	0
TRINITY_DN101775_c0_g1	3.11348	0	1.5788	2.64409	2.42336	3.79861	3.78807	5.63033	8.28756	0.742439	2.58653	4.03388	3.64224	5.15485	1.39329	2.02506	4.29495	1.77237	6.82798	1.41969	1.01596
TRINITY_DN101776_c0_g1	1.24539	1.71347	1.5788	1.32205	2.42336	0.949652	2.84106	1.40758	0	0	1.29326	0	0	2.20922	0	1.35004	1.43165	1.77237	1.138	1.41969	0
TRINITY_DN10178_c0_g1	0	0	0	0	0	1.8993	0	2.81517	0	0.742439	1.29326	0	0	0	0	1.35004	0	0	0	0	1.01596
TRINITY_DN10178_c0_g2	78.8669	43.6407	90.1097	67.6993	66.8465	45.2528	124.059	15.4996	72.0227	106.339	82.1868	51.2681	47.1357	29.8953	52.7075	96.3968	87.6866	61.2666	60.6181	68.8779	59.1142
TRINITY_DN10178_c0_g3	2.08172	16.8564	6.07745	3.61271	9.27113	15.5705	8.28124	12.3087	7.54905	4.05768	1.52607	5.51162	8.95772	19.3186	4.56888	3.01952	9.38934	1.30506	12.4391	7.75906	13.3443
TRINITY_DN10178_c0_g4	7.47236	17.1347	11.0516	15.2035	12.1168	17.0937	10.4172	8.4455	5.52504	7.42439	5.17306	8.06775	11.8373	10.3097	4.17987	8.10023	10.0216	8.27104	6.82798	9.9378	8.12768
TRINITY_DN10178_c1_g1	28.8524	45.7599	36.3752	20.3123	30.8471	33.3238	37.4149	46.536	51.982	53.6554	83.3806	39.9348	38.3728	34.9128	46.4354	40.3162	41.6104	50.8996	10.9902	34.2145	35.581
TRINITY_DN10178_c3_g1	23.6899	18.87	24.2723	25.148	14.557	6.65527	3.79247	7.04608	6.91431	16.3526	23.3058	6.05783	7.29293	4.42357	13.7411	16.2193	7.16656	27.2078	3.41795	17.056	16.2742
TRINITY_DN10178_c4_g1	5.60427	0	8.6834	11.2374	9.69344	9.49652	16.0993	7.03792	8.28756	8.90927	6.46632	5.04235	13.6584	9.57329	8.35975	7.42521	2.8633	8.27104	12.518	2.83937	2.03192
TRINITY_DN10178_c6_g1	0.622697	1.71347	1.5788	1.32205	0	0	0	0	1.38126	0	0	1.00847	0.91056	0	1.39329	2.02506	0	0	0	0	1.01596
TRINITY_DN101780_c0_g1	0	0	0	0	0	0	0.947019	2.81517	0	0.742439	0	0	0	0	1.39329	0	0	0	0	0	2.03192
TRINITY_DN101782_c1_g1	0	0	0	0	0	0	0	0	0	0	0	0	0	0	0	0	0	0	0	0	0
TRINITY_DN101785_c0_g1	377.432	429.984	415.953	409.334	377.424	319.685	343.927	332.833	281.31	389.808	469.925	360.373	286.317	297.838	403.553	438.604	342.211	393.697	446.748	387.933	452.402
TRINITY_DN101785_c1_g1	0	3.42694	1.5788	0.661023	1.21168	1.8993	0.947019	4.22275	1.38126	0.742439	1.29326	3.02541	1.82112	2.20922	4.17987	2.70008	2.8633	0	9.10397	1.41969	0
TRINITY_DN101786_c0_g1	4.19585	7.54715	5.15515	7.1787	5.247	4.18285	4.36346	6.19058	3.13031	1.88077	2.93089	4.51668	2.22127	5.31344	8.89174	2.97319	9.44465	5.1128	7.43165	3.02006	4.47466
TRINITY_DN101786_c0_g2	0	0	0	0	0	0	0	1.40758	0	0.742439	0	0	0	0	0	0	0	0	0	0	0
TRINITY_DN101786_c0_g3	2.49079	0	1.5788	1.32205	2.42336	0.949652	1.89404	0	0	0	1.29326	0	0.91056	1.47281	0	0	1.43165	0.590789	1.138	0	1.01596
TRINITY_DN101786_c0_g4	0	0	2.3682	0	0	0	0	0	0	0	0	1.00847	0.91056	0.736407	0	1.35004	0	0.590789	0	0	1.01596
TRINITY_DN101786_c1_g1	2.49079	5.14041	3.947	3.96614	0	1.8993	2.84106	5.63033	5.52504	4.45463	5.17306	3.02541	7.28448	3.68203	2.78658	1.35004	2.8633	3.54473	3.41399	2.83937	3.04788
TRINITY_DN101786_c2_g1	2.95406	2.70956	4.36905	2.61324	3.83213	9.76113	8.23652	3.33878	7.64479	5.33749	4.09015	4.78416	3.59974	4.65801	19.1702	9.24969	0	1.40135	0.899773	1.1225	3.21313
TRINITY_DN101787_c0_g1	0	0	0	0	0	1.8993	0.947019	1.40758	1.38126	0	0	0	0	1.47281	1.39329	0	0	0	0	0	0
TRINITY_DN101788_c0_g1	0.622697	1.71347	0.7894	1.32205	4.84672	0	1.89404	0	2.76252	0	1.29326	1.00847	0.91056	0.736407	2.78658	0.675019	0	0	1.138	0	1.01596
TRINITY_DN101789_c0_g1	0.622697	0	0.7894	0.661023	0	0	0	1.40758	0	2.22732	0	0	0.91056	0.736407	0	0.675019	0	0.590789	1.138	0	0
TRINITY_DN101789_c1_g1	0.622697	0	0.7894	1.32205	2.42336	0.949652	1.89404	2.81517	1.38126	0.742439	3.87979	3.02541	1.82112	1.47281	5.57317	1.35004	1.43165	0.590789	1.138	0	2.03192
TRINITY_DN10179_c0_g1	32.3802	22.2751	36.3124	19.8307	27.8686	29.4392	15.1523	16.891	17.9564	18.561	28.4518	33.2795	16.3901	26.5106	23.686	25.6507	17.1798	24.8131	26.1739	46.8496	34.5426
TRINITY_DN101795_c0_g1	1.24539	1.71347	0.7894	2.64409	0	0	0	0	2.76252	1.48488	1.29326	4.03388	1.82112	1.47281	0	0.675019	0	0	0	0	0
TRINITY_DN101796_c0_g1	1.24539	1.71347	0	0.661023	0	1.8993	0	0	0	1.48488	0	0	0	0	0	1.35004	1.43165	0.590789	0	0	1.01596
TRINITY_DN101796_c0_g2	1.86809	1.71347	0.7894	3.30511	0	0.949652	0	1.40758	1.38126	0	1.29326	1.00847	0	0.736407	0	0.675019	0	0.590789	0	0	1.01596
TRINITY_DN101797_c0_g1	3.11348	3.42694	3.1576	1.98307	6.0584	3.79861	2.84106	2.81517	4.14378	7.42439	6.46632	6.05081	1.82112	2.20922	0	4.72514	0	2.95394	1.138	7.09843	4.06384
TRINITY_DN101799_c0_g1	2.49079	0	0	3.30511	1.21168	0.949652	2.84106	1.40758	0	1.48488	1.29326	3.02541	0.91056	1.47281	2.78658	1.35004	1.43165	0.590789	1.138	4.25906	3.04788
TRINITY_DN1018_c0_g1	23.0841	27.6331	21.7604	22.2124	28.7938	10.8322	18.9038	16.0556	15.7553	29.6402	19.6688	18.2132	10.3863	15.3997	13.2438	27.2009	12.2476	29.7631	23.7503	8.08878	28.2488
TRINITY_DN1018_c0_g2	2.49079	1.71347	0	3.30511	3.63504	0	0	1.40758	2.76252	3.71219	2.58653	1.00847	2.73168	0	4.17987	1.35004	2.8633	0	3.41399	2.83937	4.06384
TRINITY_DN1018_c1_g1	9.34045	20.5616	7.894	10.5764	6.0584	16.1441	17.0463	15.4834	16.5751	5.93951	10.3461	17.144	10.9267	14.7281	23.686	10.8003	25.7697	12.4066	20.4839	5.67874	15.2394
TRINITY_DN1018_c1_g2	124.539	97.6677	155.512	152.696	139.343	141.498	135.424	126.683	135.364	111.366	146.139	140.177	111.088	108.252	146.296	149.179	124.554	108.705	122.904	168.943	148.33
TRINITY_DN1018_c1_g3	0	0	0	0	0	1.8993	1.89404	1.40758	0	0	0	0	1.82112	0.736407	0	0	1.43165	0	0	0	0
TRINITY_DN1018_c2_g1	18.989	5.28042	18.0481	14.373	14.5622	2.6601	4.38344	1.97142	3.8691	25.9601	8.6134	7.66499	2.5506	3.09417	1.9514	15.404	3.00769	15.7391	2.39076	13.8407	11.8414
TRINITY_DN1018_c3_g1	0.622697	1.71347	1.5788	0	0	0	0	1.40758	2.76252	0	0	1.00847	1.82112	0	0	2.70008	1.43165	0	1.138	0	0
TRINITY_DN1018_c3_g2	0	0	0.7894	0	0	0	0	1.40758	0	0	0	0	0.91056	0	0	0.675019	0	0	0	1.41969	0
TRINITY_DN1018_c4_g1	12.1072	4.99729	18.4181	25.0621	7.06766	32.3124	2.76195	5.47357	8.05682	5.05237	0	2.94117	26.4702	19.3294	18.963	5.90603	1.39179	4.02038	19.9136	2.76032	15.8028
TRINITY_DN1018_c5_g1	1.86809	1.71347	2.3682	3.96614	7.27008	3.79861	3.78807	5.63033	1.38126	2.22732	1.29326	1.00847	3.64224	1.47281	1.39329	4.72514	1.43165	1.18158	2.27599	2.83937	6.09576
TRINITY_DN1018_c6_g1	128.898	114.802	138.145	127.577	141.767	65.526	53.033	47.8578	78.7318	106.911	96.9949	63.5336	43.7069	53.7577	64.0914	121.503	64.4243	101.025	73.9697	110.736	144.266
TRINITY_DN1018_c7_g1	5.60427	6.85387	9.4728	8.59329	4.84672	0.949652	0.947019	1.40758	0	7.42439	9.05285	2.01694	1.82112	0.736407	1.39329	4.05012	4.29495	11.8158	0	4.25906	18.2873
TRINITY_DN1018_c8_g1	1.24539	0	0.7894	2.64409	0	3.79861	6.62913	5.63033	1.38126	1.48488	1.29326	5.04235	4.5528	2.94563	1.39329	1.35004	8.5899	1.18158	2.27599	1.41969	2.03192
TRINITY_DN10180_c0_g1	2.18082	5.07706	3.59338	6.0676	1.05437	0.275454	3.6303	4.17071	1.20194	5.52724	0	0.292515	6.16645	4.78041	0	2.18568	0	0	3.37192	4.20658	0.294687
TRINITY_DN10180_c0_g2	9.34045	5.14041	6.3152	6.61023	1.21168	5.69791	13.2583	15.4834	13.8126	5.93951	2.58653	11.0932	7.28448	5.89125	15.3262	2.02506	5.7266	2.95394	14.7939	11.3575	8.12768
TRINITY_DN101800_c0_g1	0.622697	0	0	0	0	0	0	0	0	0.742439	0	0	0	0	0	0.675019	0	0	1.138	0	0
TRINITY_DN101802_c0_g1	3.23989	4.45759	2.05363	1.79084	1.96961	1.95595	5.44048	0	0.748422	0.402283	0.700743	2.0771	4.73765	2.31478	2.8697	1.82876	2.32718	3.07388	2.9605	5.23181	4.73555
TRINITY_DN101803_c0_g1	0.622697	0	0	1.98307	1.21168	0.949652	0.947019	0	4.14378	0	0	0	0	2.20922	0	0	1.43165	0.590789	0	1.41969	0
TRINITY_DN101804_c0_g1	3.11348	1.71347	1.5788	1.98307	0	0	2.84106	2.81517	2.76252	4.45463	1.29326	4.03388	2.73168	5.15485	1.39329	2.02506	2.8633	2.36315	2.27599	1.41969	3.04788
TRINITY_DN101805_c0_g1	8.09506	10.2808	7.894	7.27125	6.0584	1.8993	2.84106	5.63033	0	6.68195	6.46632	4.03388	5.46336	0.736407	2.78658	4.05012	1.43165	10.0434	4.55198	9.9378	5.0798
TRINITY_DN101807_c0_g1	0	0	0	0.661023	0	0	0	0	0	0	0	0	0	0	0	0	0	0	0	0	0
TRINITY_DN101808_c0_g1	0	0	0.7894	0.661023	1.21168	0.949652	0	0	1.38126	0	0	0	0	0.736407	1.39329	0	0	0.590789	0	1.41969	1.01596
TRINITY_DN10181_c0_g1	1.24539	0	3.1576	1.32205	0	0.949652	0	0	0	0	0	0	0	0.736407	0	0	0	0	0	0	2.03192
TRINITY_DN10181_c0_g2	0	3.42694	0.7894	0	0	2.84895	0.947019	1.40758	4.14378	0.742439	3.87979	1.00847	1.82112	0	4.17987	0.675019	4.29495	2.36315	3.41399	0	2.03192
TRINITY_DN10181_c0_g3	0.622697	1.71347	2.3682	1.98307	0	0.949652	1.89404	0	0	0.742439	3.87979	2.01694	0.91056	2.20922	4.17987	2.02506	0	2.36315	0	0	1.01596
TRINITY_DN10181_c1_g1	5.71287	0	11.6792	7.52381	1.37404	10.2778	4.87972	6.38477	10.9644	5.50942	5.32592	4.67472	6.286	2.12433	6.31994	4.56059	2.50643	4.32827	1.29048	4.09541	7.01362
TRINITY_DN10181_c1_g2	18.9308	10.9237	30.9017	19.6513	20.3416	16.7477	8.90153	17.1655	16.4177	18.7191	24.7845	13.9161	12.3413	14.2207	10.6984	21.0249	25.9633	35.0914	12.5393	24.7685	18.7667
TRINITY_DN10181_c1_g3	4.01078	10.9599	7.88043	4.15995	6.61333	9.50861	12.0863	3.84183	3.68422	6.24309	8.19469	7.37455	12.3011	8.72147	6.41012	3.17253	11.2048	4.19631	9.3733	10.7018	9.51314
TRINITY_DN10181_c1_g4	3.73618	3.42694	4.7364	6.61023	4.84672	10.4462	6.62913	9.85308	2.76252	5.19707	5.17306	8.06775	10.9267	8.10048	9.75304	6.07517	10.0216	8.86183	3.41399	4.25906	4.06384
TRINITY_DN10181_c2_g1	10.5858	5.14041	9.4728	17.8476	14.5402	14.2448	9.47019	12.6683	15.1939	15.5912	10.3461	16.1355	13.6584	11.7825	13.9329	11.4753	10.0216	8.86183	20.4839	14.1969	12.1915
TRINITY_DN10181_c3_g1	14.9447	17.1347	21.3138	15.2035	2.42336	10.4462	4.73509	7.03792	19.3376	23.758	20.6922	11.0932	11.8373	5.15485	12.5396	16.8755	11.4532	28.9486	6.82798	14.1969	19.3032
TRINITY_DN10181_c4_g1	20.5131	19.3119	23.7992	24.2424	11.3803	20.5144	21.2735	23.7965	29.838	28.6662	21.0811	22.934	12.8282	12.4497	20.9377	21.7599	30.7914	20.1783	9.61945	6.66698	19.0842
TRINITY_DN101811_c0_g1	0	1.71347	3.1576	0.661023	1.21168	4.74826	3.78807	5.63033	0	2.22732	2.58653	3.02541	5.46336	2.94563	1.39329	0.675019	10.0216	2.36315	9.10397	0	3.04788
TRINITY_DN101811_c1_g1	0	0	0	0	0	0	0	0	0	0	0	0	0	0	0	0	0	0	0	0	0
TRINITY_DN101812_c1_g1	0.622697	1.71347	0	0	0	0	1.89404	0	2.76252	0.742439	0	0	0	0	0	0	0	0	0	0	0
TRINITY_DN101817_c0_g1	0.622697	0	0.7894	0	0	0	1.89404	0	1.38126	0.742439	0	0	0	0	1.39329	0.675019	0	0	0	0	1.01596
TRINITY_DN101817_c1_g1	31.1348	25.702	28.4184	32.3901	26.657	29.4392	17.0463	18.2986	15.1939	33.4098	28.4518	33.2795	21.8534	19.1466	19.5061	39.1511	17.1798	33.0842	13.656	15.6165	22.3511
TRINITY_DN101817_c3_g1	1.24539	13.7077	3.1576	1.32205	2.42336	0.949652	3.78807	0	8.28756	0.742439	5.17306	2.01694	0	0.736407	5.57317	1.35004	0	2.95394	2.27599	0	2.03192
TRINITY_DN101817_c4_g1	0.622697	1.71347	0	0	0	0	0	1.40758	1.38126	0	0	2.01694	1.82112	2.20922	0	0	0	0.590789	1.138	0	1.01596
TRINITY_DN101819_c0_g1	3.73618	6.85387	2.3682	4.62716	2.42336	3.79861	2.84106	0	2.76252	4.45463	5.17306	8.06775	0	1.47281	1.39329	3.3751	4.29495	7.68025	0	5.67874	9.14364
TRINITY_DN10182_c0_g1	0	0	0	0	0	0	0	0	0	0	0	0	0.997979	0.807107	1.05829	0	0	0.647508	0	0	0
TRINITY_DN101821_c0_g1	19.0251	17.7329	17.6874	17.017	3.69162	23.5727	30.0784	27.905	41.1355	17.4599	9.82823	17.386	2.30912	11.1861	9.42213	11.9436	16.9427	12.3119	28.399	19.7564	9.67967
TRINITY_DN101821_c1_g1	6.84966	8.56734	3.1576	5.28818	2.42336	4.74826	2.84106	2.81517	1.38126	5.19707	2.58653	4.03388	2.73168	5.89125	4.17987	3.3751	2.8633	1.77237	6.82798	4.25906	4.06384
TRINITY_DN101825_c0_g2	0	0	0	0	0	0	0	0	0	0	0	0	0	0	0	0	0	0	0	0	0
TRINITY_DN10183_c0_g1	9.96315	13.7077	9.4728	11.8984	8.48176	12.3455	2.84106	2.81517	5.52504	2.22732	2.58653	5.04235	5.46336	5.15485	1.39329	3.3751	4.29495	4.13552	1.138	7.09843	9.14364
TRINITY_DN10183_c1_g1	0	1.71347	0.7894	1.32205	2.42336	0.949652	0.947019	2.81517	0	0.742439	1.29326	1.00847	0	0	0	0.675019	1.43165	1.18158	0	1.41969	1.01596
TRINITY_DN101830_c0_g1	1.86809	5.14041	3.947	1.98307	1.21168	1.8993	5.68211	2.81517	1.38126	2.22732	1.29326	3.02541	1.82112	2.20922	2.78658	2.02506	1.43165	1.77237	1.138	1.41969	1.01596
TRINITY_DN101836_c0_g1	0	0	3.1576	0.661023	1.21168	1.8993	0	0	0	0.742439	1.29326	0	0.91056	0	0	2.02506	0	0.590789	0	2.83937	0
TRINITY_DN101837_c0_g1	0	0	0	0	0	0	0	0	0	0	0	0	0	1.47281	0	0	0	0	0	0	0
[truncated: 282,398+ more rows]

## Sheet: St11_normalized_significant_hit
	As_r1	As_r2	As_r3	Bl_r1	Bl_r2	Bl_r3	Ch_r1	Ch_r2	Ch_r3	L1_r1	L1_r2	L1_r3	Lb_r1	Lb_r2	Lb_r3	Pp_r1	Pp_r2	Pp_r3	Ps_r1	Ps_r2	Ps_r3
TRINITY_DN0_c1_g1	7.19017	7.11014	7.3048	7.30393	7.38092	6.67515	6.45003	6.54128	6.20271	7.00257	7.04281	6.19626	6.7402	6.329	6.27826	7.24533	6.59443	7.11611	6.58598	7.04761	7.38654
TRINITY_DN1_c10_g1	5.85345	5.82322	5.80691	5.85893	5.8254	5.02495	4.98597	4.7756	5.17464	5.32538	5.54	4.92782	4.84856	4.48559	5.08814	5.54327	4.84663	5.64516	5.48108	5.4781	5.60144
TRINITY_DN1_c3_g1	7.33948	7.52105	7.35209	7.33232	7.33407	7.09684	7.12614	6.69715	6.7209	7.21095	7.15937	6.818	6.80116	6.38012	6.66503	7.31741	6.74665	7.10413	7.08595	7.48677	7.60257
TRINITY_DN1_c4_g1	8.61001	9.02128	8.59628	8.98996	9.16179	9.07946	9.32825	9.54401	9.3408	9.91289	10.0685	10.153	9.71511	9.75827	9.66086	10.0369	10.409	9.91856	8.92831	8.74572	8.51043
TRINITY_DN1_c5_g1	6.44251	6.06883	6.45866	6.58927	6.43375	6.10285	5.11271	5.25772	5.53929	5.96709	5.32965	5.17761	5.33732	5.68359	5.54843	5.96031	5.041	5.81256	6.14625	6.6272	6.61995
TRINITY_DN1_c65_g1	3.84337	2.99891	4.40515	4.29226	3.5678	3.26213	3.16067	4.27247	4.22382	4.44769	4.24183	4.08536	2.64154	3.02201	3.27536	4.66833	4.28625	4.90719	3.45858	4.44281	4.65118
TRINITY_DN100_c1_g1	3.50358	3.04954	2.97664	3.24688	3.22081	3.78749	4.70173	4.66783	4.1482	2.92546	3.50127	3.96851	4.564	4.46561	4.08678	3.19228	3.58976	2.63573	4.72982	3.3513	3.38834
TRINITY_DN10001_c0_g1	3.78772	3.61462	3.97266	4.30425	4.10752	3.80931	4.50183	4.1847	4.01731	4.51763	4.10274	4.35874	3.09279	3.11617	3.02194	4.79664	4.12762	3.86611	3.49058	3.87482	4.41076
TRINITY_DN100016_c0_g1	0.335219	0.629005	1.12177	0.353936	0.535492	0.464729	1.85477	0.909569	0.902497	1.68001	2.43911	2.02297	0.452175	0.387507	0.574284	1.20566	1.84292	1.51834	1.09332	1.19663	0.484686
TRINITY_DN100016_c0_g2	0.862224	0.965357	0.968889	0.640748	0.85425	0.770787	2.23484	2.10958	2.39947	2.2463	2.05206	2.67892	1.0324	0.93776	1.21624	1.86509	2.12109	2.50049	0.833136	1.22411	0.794285
TRINITY_DN10004_c0_g1	4.26353	4.40385	3.92701	4.136	4.07581	4.50236	4.86514	4.95213	5.42173	4.80847	4.81953	5.60345	3.7753	4.43536	4.20755	4.5097	5.33864	4.82114	4.15607	4.14692	3.27182
TRINITY_DN100076_c0_g1	4.32405	4.65962	4.32757	4.55028	4.84943	4.55723	4.63811	5.16806	4.57648	5.36807	5.52294	5.25301	3.77283	3.84995	4.31844	5.54501	5.60683	5.31081	4.98204	5.13806	4.86343
TRINITY_DN10008_c0_g1	3.6722	3.65099	3.43527	3.20693	3.61678	2.55478	2.55275	3.37314	2.47099	4.15136	3.96814	3.09059	2.52399	2.49908	2.6668	3.75184	2.27613	3.88426	2.83198	3.67662	3.375
TRINITY_DN1001_c0_g1	10.3726	10.7587	10.7332	10.411	10.4867	11.1534	11.3339	11.2085	11.2963	10.3099	10.307	10.9997	11.0485	11.2376	10.8232	10.0231	10.8811	9.71154	10.9267	10.8585	10.6986
TRINITY_DN1001_c1_g5	4.55783	4.67088	4.56323	4.70797	4.83347	5.4223	5.66305	5.75787	5.54868	4.38248	4.70173	5.4878	5.20884	5.70314	5.64241	4.64106	5.43248	4.37622	5.57355	5.0409	4.56224
TRINITY_DN10011_c1_g1	5.90755	5.71925	6.0054	5.8006	5.84023	5.39374	5.4624	6.09531	5.48745	6.11178	6.39127	6.07723	5.20964	5.06904	5.71873	6.26073	6.00224	6.01325	5.47386	6.19086	6.11563
TRINITY_DN10015_c0_g1	4.99641	5.12319	5.39063	4.34692	4.50135	3.58302	3.37715	4.65239	3.01924	5.74505	4.56059	3.34648	3.50117	3.44748	3.64125	5.66657	3.56933	5.24268	3.34727	4.65566	4.7589
TRINITY_DN10017_c0_g1	4.96424	4.95736	5.00845	5.37963	4.9413	4.3572	3.59663	3.64223	3.37354	4.45143	4.33269	3.8908	4.81457	4.14857	4.64176	4.61765	3.53494	4.63866	3.76093	5.14889	5.02291
TRINITY_DN1002_c0_g2	4.11821	4.3334	4.55021	4.25765	4.59654	5.00551	5.06075	5.57196	5.34297	4.52284	4.43293	5.03902	5.44529	5.15252	4.88619	4.35422	5.1302	4.59006	4.24581	4.52385	4.8106
TRINITY_DN100212_c0_g1	-0.707258	-0.496546	-0.337805	-0.769007	-0.554213	-0.614327	-0.614898	-0.501173	-0.542544	-0.728257	-0.554548	-0.619555	0.111631	0.49318	0.496088	-0.688599	-0.534897	-0.719625	1.12673	0.206421	0.384817
TRINITY_DN10024_c0_g1	5.81133	5.8629	5.45771	5.74045	5.72862	6.3384	6.66554	6.8002	6.51684	5.89563	5.77484	6.5968	7.09497	6.97736	6.92401	5.57721	6.76006	6.04242	6.70614	5.63175	6.15067
TRINITY_DN10024_c0_g2	4.52362	4.69414	4.75921	4.75966	4.35878	3.80766	3.36683	3.59722	3.45241	4.409	4.10375	3.4832	4.2784	2.71032	3.39505	4.44955	4.05178	4.54765	3.69769	4.12668	4.64179
TRINITY_DN10024_c1_g1	4.25644	4.35271	4.6877	4.52791	4.54809	3.28751	3.64165	4.36926	3.98997	4.78265	4.75182	3.61802	3.52581	3.07209	2.91587	4.68074	4.44777	4.2955	2.77377	4.66048	5.06902
TRINITY_DN10027_c0_g1	5.47437	5.48889	5.48698	5.37515	5.04767	4.71807	3.27822	4.03867	4.67551	5.55127	5.79907	4.81861	4.46382	4.4196	4.43271	5.52105	4.9696	5.5608	4.09699	5.35854	5.3962
TRINITY_DN10028_c0_g3	5.87451	5.82847	5.71715	6.12119	6.3746	6.50064	3.02368	3.00067	2.98729	3.2738	2.74517	2.92628	6.81426	6.67295	7.0696	2.47402	2.81209	2.52143	5.72387	5.59078	5.30052
TRINITY_DN10028_c1_g3	5.2962	4.96237	5.45046	5.50362	5.05627	3.97387	3.6827	3.39231	3.63003	4.5398	4.51629	3.5654	4.11313	4.19512	3.85144	4.9819	3.40576	4.39518	4.49404	5.25992	5.40821
TRINITY_DN10029_c2_g1	3.36612	3.44648	2.77956	2.79049	3.14583	2.93666	2.50379	1.59233	2.48413	2.19342	2.05641	2.89171	1.63911	1.29952	1.58791	2.35981	1.87661	2.69334	2.88651	2.66669	3.32124
TRINITY_DN10031_c0_g1	5.89681	6.36232	6.04915	6.00846	6.4319	6.38627	5.70026	6.15218	5.9529	5.19578	5.64534	5.68269	6.02576	6.35427	6.18022	5.63051	6.25143	5.6106	6.48368	6.35392	6.11944
TRINITY_DN10033_c0_g1	3.12674	3.04956	2.79407	3.35505	3.25588	3.04643	3.30121	2.74634	2.56259	2.53268	2.51759	1.97203	3.41155	4.37765	3.73299	3.1369	3.59132	3.9497	1.82612	3.0446	2.89658
TRINITY_DN10033_c1_g4	3.14458	3.05175	2.81376	3.54044	1.67107	3.63237	3.14032	3.79068	4.00724	2.46278	1.46164	2.94462	3.3458	4.0303	3.951	2.20559	1.91492	2.29509	3.72223	3.59011	2.99136
TRINITY_DN10034_c3_g1	2.48797	2.47304	1.57489	2.63662	1.79244	3.30041	3.37462	3.81865	4.00749	2.62948	2.95561	3.76223	3.82437	3.91844	3.14329	2.65392	3.39287	2.22344	3.19405	2.1302	2.76437
TRINITY_DN100410_c0_g1	4.06396	3.57836	3.92482	3.80768	3.06707	3.33663	1.21247	1.39279	1.38452	1.09562	1.35543	1.24197	1.1939	1.09163	1.38832	1.04889	1.40018	0.982673	3.76293	3.09848	3.75721
TRINITY_DN10043_c0_g1	8.25259	8.31519	8.27838	8.31308	8.48245	7.3181	7.23237	7.38792	7.08409	8.06921	8.16496	7.19582	7.32116	7.42473	7.63879	8.15815	7.2788	8.18946	7.36319	8.45461	8.38512
TRINITY_DN10043_c1_g3	6.94592	6.87705	6.69948	6.9	6.79055	6.47083	6.66771	6.57663	6.74656	7.58801	7.67415	7.19444	6.54602	6.37954	6.63241	7.58417	6.95134	7.67184	6.36208	7.00462	7.04351
TRINITY_DN10043_c4_g1	3.72517	3.76685	3.38383	3.65449	3.03136	3.68492	2.25248	2.50694	2.49489	2.85187	3.5167	2.88546	3.20822	3.32011	3.48539	3.24066	3.16444	2.91246	3.79182	3.5017	3.68478
TRINITY_DN10045_c0_g1	6.24324	6.72356	6.27901	6.20075	5.87516	5.77655	5.54515	5.27373	5.12474	6.04884	4.67593	5.45545	6.15667	5.76503	6.14197	5.7793	5.05338	5.53828	7.03007	7.10388	6.768
TRINITY_DN100453_c1_g1	2.51427	1.65988	2.4544	2.31347	2.13131	1.80137	1.60632	2.80969	2.21696	2.58257	2.48698	1.41441	1.11128	1.02636	1.5659	2.01421	2.04885	2.02969	1.70648	2.55558	2.17095
TRINITY_DN10046_c1_g1	5.9029	5.70991	6.09095	5.92296	5.92779	4.88489	4.78276	4.59119	4.86176	6.09238	6.17436	4.9833	5.41269	4.94131	5.42671	6.36239	5.09679	6.23426	4.76348	6.20227	6.04666
TRINITY_DN1005_c0_g1	2.50729	3.23865	2.05239	3.59664	3.27906	2.96615	2.17814	2.7954	2.43711	1.63982	1.96116	1.57323	4.31088	4.32565	4.14743	1.7748	2.01827	1.50446	4.28168	3.60715	2.03769
TRINITY_DN100525_c0_g1	2.79231	2.85534	2.85535	2.6258	2.84159	1.77619	1.3119	1.47704	1.98894	2.54852	2.64375	1.59181	2.10204	1.80493	2.20368	2.64337	2.4066	2.74639	2.07735	2.40095	2.80436
TRINITY_DN10054_c0_g1	5.72978	6.08756	5.58828	5.71813	5.89067	6.02569	6.6953	6.72129	6.64714	7.42188	7.61536	7.49654	4.50901	4.64026	4.97761	7.29583	7.33507	7.28162	5.84503	6.24121	5.83078
TRINITY_DN10054_c2_g1	5.65068	6.12728	6.01919	5.63077	5.92842	5.33552	5.1294	5.47759	5.09945	5.92511	5.86737	5.64247	5.14998	5.67249	5.10822	5.72556	5.59549	6.05322	5.95931	6.26115	6.12108
TRINITY_DN10056_c2_g2	3.19498	3.45758	3.40662	3.3197	3.41852	4.44846	4.81637	4.0919	3.91609	3.62221	3.76985	4.09062	4.44386	4.29839	4.15467	3.7524	4.43658	3.84885	4.09148	3.76109	3.55267
TRINITY_DN10056_c3_g1	5.73654	5.35762	5.75259	5.92687	5.98511	5.65865	4.89378	4.71055	4.90708	5.33157	5.45032	4.92313	4.78102	4.4503	4.7005	5.0177	4.23096	5.08462	5.12033	5.3885	5.6342
TRINITY_DN10057_c0_g2	2.4049	1.96373	2.29091	2.90888	2.63267	2.16454	1.1241	1.29255	1.28483	1.47843	1.25765	1.15164	3.94469	3.68852	4.08594	0.97154	1.29945	0.909956	1.7302	2.45926	2.61233
TRINITY_DN10057_c0_g5	2.70906	3.19362	2.83589	2.97152	3.38198	3.55232	1.60725	1.81538	2.04718	1.24506	1.49761	1.38659	3.39485	3.36146	2.44975	1.42467	1.54169	2.10856	3.06323	2.91416	2.38319
TRINITY_DN100581_c0_g1	2.67198	1.8003	2.41623	1.74265	1.38529	1.44062	0.482137	0.600188	0.594831	0.40475	0.575928	0.501588	0.46987	0.402106	0.597296	0.373718	0.604974	0.32972	1.88552	1.47222	2.06799
TRINITY_DN10064_c0_g2	2.09247	2.55162	1.59702	2.14408	2.34333	1.58344	3.14573	3.61297	3.26538	1.42323	2.84855	2.41896	3.24484	3.68233	3.50383	1.81192	2.15265	2.35069	2.41318	2.00533	1.4672
TRINITY_DN10067_c1_g1	3.54337	3.4315	3.45337	3.84548	2.98577	4.25348	5.13425	4.70081	4.58706	3.76555	3.44711	4.31426	3.72382	4.08267	3.97908	3.95409	4.08154	3.69154	4.00152	3.5418	3.0142
TRINITY_DN10069_c0_g2	3.22954	3.13974	3.43595	3.65167	2.81943	4.26517	4.26235	3.70868	3.93343	3.57848	3.64609	4.36958	4.97143	4.89135	4.17627	3.20084	4.14566	3.17201	3.75295	3.89295	3.0282
TRINITY_DN1007_c0_g2	4.14358	4.26347	3.81623	4.34436	4.45929	3.7182	3.78978	3.80999	3.97901	4.679	4.85322	4.16831	4.40903	4.19487	4.7991	4.80733	4.57087	5.05336	4.03261	4.16764	4.5204
TRINITY_DN10072_c0_g2	4.34405	4.82555	4.4931	4.65615	4.6202	3.51109	4.0106	4.03821	4.24676	4.82961	5.01118	4.07143	3.47391	3.36836	3.75542	4.60044	3.77931	4.84343	3.84164	3.55236	4.19304
TRINITY_DN10073_c0_g1	7.85324	7.8529	7.99254	7.71152	7.77966	7.21079	7.18545	7.00174	6.99515	7.85394	8.231	7.50911	6.93576	6.90409	7.05095	7.97697	7.52142	7.85665	7.34972	8.09943	7.77142
TRINITY_DN100760_c0_g1	2.18317	1.66683	1.85799	2.22982	1.95771	1.12679	1.60958	1.82919	1.56667	2.96188	3.24797	2.56399	1.10984	1.02346	1.27726	3.28603	2.84506	2.92467	2.10146	1.57959	1.64884
TRINITY_DN10078_c0_g1	5.44989	4.67779	4.92121	5.43523	4.98559	5.26683	4.49283	3.85999	3.93867	3.96694	3.02244	3.12745	5.07523	3.95898	4.34257	3.76708	3.6598	4.33412	5.34352	4.66492	5.36374
TRINITY_DN10078_c0_g2	6.40947	6.42771	6.73343	6.70912	6.49035	7.03547	5.94977	5.90522	5.97845	5.77106	5.81888	5.86622	5.99145	5.82065	6.33449	6.12572	5.8472	6.15115	6.5131	6.67453	6.44875
TRINITY_DN10078_c2_g1	7.1761	7.32344	7.05808	7.19636	7.25379	7.3614	7.76534	8.02546	8.05355	7.7011	7.80921	7.78423	7.21043	7.26889	6.86853	7.74927	8.02794	7.82819	7.18368	7.10215	6.85959
TRINITY_DN10078_c3_g1	7.19423	6.61045	6.92474	6.98632	6.83585	5.98839	5.2164	5.22969	5.2527	5.97151	6.07927	5.83943	6.24926	5.9121	6.37477	6.29479	5.06195	5.8616	6.06998	6.98671	7.06607
TRINITY_DN10080_c0_g1	2.62294	3.11066	2.37988	2.67268	2.70066	2.7674	3.15645	3.75672	3.39866	3.02119	2.59419	3.29483	1.57332	1.87488	1.77833	2.69017	3.98097	3.3465	2.65355	2.28144	3.37937
TRINITY_DN10080_c1_g1	3.83822	3.85208	4.23822	4.22954	4.0862	5.07712	3.71812	3.57388	3.05173	2.2875	2.66782	2.81137	4.69116	4.12865	4.22282	3.26434	2.91763	2.73331	4.30618	4.10456	3.85148
TRINITY_DN100802_c0_g1	4.32085	4.26625	4.7846	4.16331	5.96286	4.38654	3.63175	3.74441	3.40941	4.35073	3.66842	3.53286	3.66621	3.7639	3.82669	3.73055	3.31371	3.97829	4.19097	4.15808	3.96382
TRINITY_DN10082_c0_g1	4.35177	4.49145	3.58067	3.4717	3.2138	3.3786	5.1226	4.85184	3.9986	3.98657	3.64761	4.23769	4.9163	4.18539	4.52745	3.84499	4.58004	3.3628	4.49835	3.71205	4.71265
TRINITY_DN10083_c0_g1	3.90319	4.56723	3.91434	4.30059	4.60113	4.71779	2.31	2.38971	2.90767	2.42419	2.52905	3.02671	2.44042	1.56137	2.15805	2.21766	2.77706	1.81887	3.23551	3.07192	3.13587
TRINITY_DN10084_c0_g1	6.14327	6.14601	6.16965	6.2925	6.16322	5.48342	5.4558	5.59187	5.47039	6.3128	6.49201	5.49741	5.10526	5.11514	5.44364	6.28945	5.64198	6.20877	5.57351	6.42605	6.19209
TRINITY_DN10084_c0_g4	2.6846	3.24354	2.96491	2.73498	2.7179	2.65268	1.91074	1.9091	1.89944	2.75017	2.76751	2.44541	2.2279	2.08285	2.13692	2.75271	2.35787	2.71525	2.53309	2.96969	3.26331
TRINITY_DN10085_c0_g3	7.11285	7.32409	7.17227	7.00374	7.31858	6.07735	6.10851	6.43125	6.01105	7.43592	7.50711	6.51371	6.23797	5.77137	6.47566	7.34761	6.33019	7.58123	5.93002	7.09895	7.29877
TRINITY_DN10085_c0_g4	1.55978	1.36953	1.52059	2.01726	1.51828	1.99126	2.52037	2.71227	2.23981	1.66767	1.79512	2.77565	3.53855	2.21386	2.56719	1.43283	1.85075	1.52762	2.66674	1.84617	1.6616
TRINITY_DN100861_c0_g3	2.41092	2.72024	2.24484	2.38173	2.17377	1.47756	1.24766	2.43125	1.67513	1.53065	2.36966	1.88971	1.22958	0.886388	1.12147	1.29543	1.69378	1.68481	1.04936	1.91352	2.19481
TRINITY_DN100880_c0_g1	0.585987	0.624937	0.406281	0.610032	0.848866	0.46172	1.00216	1.82608	1.42056	1.54993	1.93129	1.75941	0.449254	0.385059	0.57055	1.81998	2.0018	2.04965	0.514257	0.575622	0.481539
TRINITY_DN10090_c1_g1	3.25358	3.58599	2.92694	3.76806	2.927	2.97741	2.97512	2.72526	3.50605	4.28436	4.6151	3.48984	2.57128	3.40922	2.71815	4.056	3.19293	3.47643	2.57711	3.62782	2.79086
TRINITY_DN10090_c2_g1	4.55409	3.42857	5.11455	4.93334	4.35523	5.27651	4.16396	3.56988	3.98372	3.74375	3.33777	3.71562	4.94508	4.58588	3.84098	3.42007	3.62567	2.80931	5.185	4.45592	5.19939
TRINITY_DN10093_c1_g1	3.42598	3.23597	3.17615	3.17328	3.01279	3.04472	3.74748	4.01138	3.46921	3.34918	4.06499	3.43597	3.10297	4.41176	4.3837	2.21805	3.3235	2.85897	4.15525	3.01845	4.15883
TRINITY_DN10093_c1_g3	4.22479	3.92722	4.00184	3.82705	3.52111	3.85363	3.78612	3.29801	3.63506	4.43864	4.76763	4.14362	3.5334	2.52893	2.99382	4.54036	4.31389	4.20183	3.96012	4.09863	4.20301
TRINITY_DN10093_c3_g1	2.89064	1.94288	3.33666	3.39295	2.60963	3.51691	1.11086	1.27501	1.26748	1.00479	1.24098	1.40912	2.60811	2.09553	1.27094	0.962491	1.28174	0.902691	3.45898	2.2615	3.06595
TRINITY_DN10097_c0_g5	3.74856	3.62828	4.02764	3.01429	3.71964	4.21289	3.8434	3.85673	4.20812	3.11422	3.145	3.90373	3.74385	4.23356	4.50339	3.19253	3.58676	2.64061	4.02018	3.77614	3.38687
TRINITY_DN101_c0_g2	3.3056	3.38622	3.64598	3.0796	3.14328	3.31585	3.0953	3.93314	2.94786	3.21653	3.55646	3.97463	4.11732	4.95131	4.52307	3.76036	3.97461	3.6896	3.61742	3.01905	3.49451
TRINITY_DN101_c2_g1	3.48582	3.27054	3.12215	3.35719	3.58636	4.15605	4.24692	3.98159	4.42545	3.70822	3.73594	3.88093	4.1143	3.90478	3.80307	3.81955	4.28242	3.49164	4.17786	3.72634	3.67989
TRINITY_DN101007_c0_g1	2.73056	2.93843	2.92717	2.54773	3.40142	2.68535	4.88308	4.68629	4.45953	5.05838	5.19368	5.13581	3.59852	3.87957	3.73361	5.22824	4.79653	5.03232	2.82049	2.8076	2.88279
TRINITY_DN10103_c0_g2	4.17614	4.14364	3.92434	3.87974	3.95609	4.93664	3.14597	3.11757	2.78662	1.99722	2.11347	2.38677	5.1799	5.12429	4.0925	2.10981	2.16989	2.30328	4.56498	3.60702	3.64436
TRINITY_DN10103_c1_g1	1.47531	1.49467	2.24446	1.08131	1.35156	3.08744	3.36257	3.17061	2.67156	1.5797	2.30522	3.48361	1.48054	1.1308	1.41048	1.85723	3.61818	2.86124	2.37833	2.53977	2.5645
TRINITY_DN101050_c0_g2	3.955	3.52208	3.09353	3.81874	2.56256	2.38401	1.12961	0.646683	0.992366	0.583287	3.25185	3.53683	2.92905	3.31934	1.09744	3.22517	3.52648	3.65888	1.53941	3.7875	2.86514
TRINITY_DN101153_c0_g1	2.20089	2.0938	1.42815	1.33234	1.37864	1.94366	4.22191	2.7115	3.27781	2.64333	1.93142	3.62372	2.23887	1.5969	2.19141	2.01975	3.4878	2.04658	2.54763	1.44664	1.7892
TRINITY_DN10125_c0_g1	3.64354	4.01557	3.62713	3.6453	3.95568	4.52061	4.30486	4.37656	4.8264	4.01499	3.56144	4.27114	5.21753	4.82841	4.36653	3.00945	4.45488	3.35947	4.92732	4.10449	3.71489
TRINITY_DN10127_c0_g6	3.30718	3.10925	3.46385	3.01073	3.12307	4.22594	4.45579	4.48717	4.2515	2.83592	3.04426	3.99795	2.77103	2.92774	3.23636	3.5544	3.78566	3.06299	3.73439	2.96891	3.29788
TRINITY_DN10129_c1_g1	3.75074	4.15084	3.9562	3.74391	3.75629	4.07252	5.68003	3.70294	5.46097	5.40764	5.17973	5.24547	3.78773	4.96818	3.94937	4.84786	4.45371	3.69821	3.75411	5.11251	3.84946
TRINITY_DN10130_c3_g1	4.99485	4.83659	4.84279	4.93183	4.95938	5.067	4.62595	4.80293	4.73219	5.20509	4.71735	5.10222	3.90725	4.447	3.96965	4.83661	4.71416	4.93831	5.17077	4.75978	4.69779
TRINITY_DN10132_c0_g2	4.43262	4.48529	4.54085	4.64378	4.41989	4.99663	5.13451	5.21708	5.3013	4.24034	4.14291	4.75587	5.43714	5.18487	5.34351	4.22928	4.80623	3.67417	4.80092	4.69144	4.80134
TRINITY_DN10133_c0_g1	4.44611	3.92986	4.69248	4.23584	4.60317	3.19207	2.4598	2.49159	2.70948	2.2964	2.98331	2.50176	2.68455	3.74889	3.01541	2.79073	2.77244	2.31923	3.40714	4.44171	4.91176
TRINITY_DN101336_c0_g2	3.42208	3.51049	3.07835	3.33711	3.2998	1.73079	1.93862	2.17815	1.93323	3.34101	3.05438	1.9769	1.91469	2.10941	1.66737	3.1354	2.57686	2.88784	1.57475	3.24294	3.38054
TRINITY_DN101354_c0_g1	3.30625	3.266	2.74052	3.11741	2.78952	4.04787	4.49439	4.72164	4.68629	2.90952	3.26031	4.35776	4.34057	4.23079	4.39605	3.24652	4.29136	3.34719	4.48799	2.9048	3.53899
TRINITY_DN10136_c0_g1	7.6287	8.02722	7.44144	7.72303	7.72429	8.52482	8.8811	8.77578	8.82164	7.81335	7.75705	8.6797	8.82455	8.68733	8.78803	7.65776	8.62582	7.6353	8.77563	7.87201	7.81691
TRINITY_DN10137_c0_g1	8.39895	7.7568	8.58877	8.6173	8.48261	8.57103	7.14639	7.09111	7.10723	7.34914	6.97864	7.33141	7.78896	8.02783	8.15102	7.33706	7.25327	7.36322	8.68142	8.19225	8.43929
TRINITY_DN10140_c0_g1	5.30824	5.14269	5.33589	5.27221	5.92951	6.0212	5.98678	6.07245	6.05171	5.5872	5.71549	6.00765	5.89495	6.09439	5.94753	5.44912	6.30994	5.65485	6.34176	5.84257	5.85652
TRINITY_DN10148_c0_g1	2.67645	1.71822	3.05117	3.21049	2.84801	2.75093	2.40882	1.91089	2.52506	1.56733	1.86641	2.13782	3.62289	1.75899	2.34873	2.76332	2.84366	1.93311	3.87774	3.30146	2.82411
TRINITY_DN101488_c0_g1	4.4401	5.07798	3.79546	3.8227	4.31543	3.63936	4.95466	4.84944	5.29349	3.89089	3.54253	4.2497	4.04044	4.28553	4.78521	4.49169	4.53675	5.04213	3.82806	4.58936	4.40972
TRINITY_DN10149_c0_g1	4.25279	3.91659	4.33045	3.35116	3.70657	3.5081	4.85318	4.88831	4.21345	4.39469	3.74107	3.3976	3.97317	4.09098	3.30927	4.64033	4.52479	4.16249	4.0416	4.83626	4.07685
TRINITY_DN10154_c3_g1	2.2277	1.91142	2.11523	2.27279	3.41227	2.4032	3.35067	3.71904	3.77904	3.60335	3.9233	3.74171	2.37262	1.89876	2.30383	3.95609	3.95651	3.71438	1.96069	2.086	1.8955
TRINITY_DN10157_c0_g1	4.23604	4.29958	3.89494	4.5076	4.45242	4.77139	4.02717	4.80344	4.40198	3.7895	4.10906	4.51117	4.68301	5.30948	5.18735	3.78575	3.61707	3.88429	4.98802	4.19849	4.0471
TRINITY_DN10158_c0_g2	2.50508	2.11672	2.21277	2.34078	2.51861	2.34459	3.50252	2.78587	4.31347	2.16911	2.3894	3.35216	3.84607	2.99215	3.56734	1.95313	3.07525	2.46228	2.76348	2.79231	1.83085
TRINITY_DN10160_c1_g1	1.80295	1.83244	2.44966	2.29481	2.71156	2.21023	1.27202	0.952854	0.946583	0.836808	0.924497	0.977381	0.801581	1.98684	1.43082	0.793017	0.95846	0.731842	1.78829	2.55347	2.51544
TRINITY_DN10161_c1_g1	2.58577	1.55737	2.71979	2.33038	2.49231	1.7147	1.51586	1.4706	1.16502	2.00472	2.66524	1.04937	1.01058	0.9285	1.46603	2.15864	1.95872	2.60526	1.3742	2.32063	1.93204
TRINITY_DN10166_c0_g4	2.47106	2.31631	2.17841	2.30758	1.88845	2.30729	2.91122	3.52936	3.74453	3.10325	2.34791	2.49638	2.87836	2.7018	3.00868	2.53571	3.36197	2.68609	2.43378	2.58841	2.18999
TRINITY_DN10167_c0_g1	2.97332	3.34154	2.84672	3.52919	3.63782	3.8761	4.15138	4.41406	4.22298	3.20811	2.8894	4.75201	4.14068	4.12065	3.7875	2.80056	3.90947	2.91979	4.03314	2.70223	3.8117
TRINITY_DN10167_c1_g1	4.37205	3.79064	4.00772	4.25293	3.78969	5.4438	5.94612	5.84254	5.55747	3.89469	4.30734	5.45851	5.48223	5.41813	5.49951	3.93712	5.26387	4.18347	5.62096	4.12381	4.35572
TRINITY_DN10177_c0_g1	4.1499	2.78407	4.16113	4.73023	3.60423	3.77396	3.41204	3.10707	2.15529	4.15762	3.37817	3.95087	1.65033	2.69216	2.05965	4.20032	2.91628	3.73638	4.28358	4.56	3.65781
TRINITY_DN10177_c0_g2	3.88315	3.40651	3.16684	3.90427	3.71822	3.70536	3.03726	2.79837	3.35307	3.98047	3.1772	2.71316	3.0046	2.33806	2.95567	3.60897	3.7884	2.99059	5.05139	4.22188	3.9528
TRINITY_DN10178_c3_g1	4.2887	4.00828	4.30688	4.35115	3.77159	3.09883	2.73136	3.17606	3.16117	3.89635	4.23947	3.03637	3.16561	2.7822	3.71552	3.88998	3.18943	4.44038	2.71637	3.91878	3.88395
TRINITY_DN1018_c2_g1	3.8283	2.68431	3.74106	3.52876	3.52292	2.16798	2.50763	2.1108	2.43834	4.11742	3.0152	2.93248	2.13779	2.22197	2.10433	3.59858	2.30284	3.6054	2.14611	3.43163	3.28974
TRINITY_DN1018_c4_g1	3.45764	2.77559	3.87767	4.21776	2.97937	4.47927	2.36196	2.80934	3.08493	2.69685	1.95204	2.40603	4.21313	3.93208	3.87161	2.81067	2.24025	2.51077	3.9381	2.45322	3.70631
TRINITY_DN1018_c6_g1	6.88894	6.7509	6.96749	6.87686	6.99426	6.13049	5.90357	5.80574	6.33264	6.6747	6.56331	6.09758	5.70046	5.91445	6.11045	6.82087	6.11631	6.611	6.26365	6.71161	7.0158
TRINITY_DN101821_c0_g1	4.16194	4.07817	4.08443	4.04719	2.92701	4.37627	4.63561	4.5377	4.96067	4.07198	3.55414	4.06465	2.58285	3.64112	3.51738	3.7021	4.0384	3.72824	4.56851	4.18364	3.53334
TRINITY_DN10185_c0_g1	4.41966	4.47364	3.90807	4.39059	4.88644	4.55552	4.66447	4.47582	4.81803	4.69016	4.05654	4.2561	2.67918	3.02422	2.79478	4.90267	5.06266	4.93467	4.00929	4.21991	3.96979
TRINITY_DN10185_c1_g1	3.05928	3.07052	3.09214	3.33145	3.11235	3.98112	4.61781	4.24721	4.46326	3.21435	3.29251	4.24661	4.78954	4.32133	4.30005	3.2814	4.05384	3.66847	4.41628	2.55396	3.49408
TRINITY_DN10185_c7_g1	2.09738	1.54674	1.84164	1.72972	1.67594	2.53394	3.16829	2.84221	2.19454	1.80292	1.70855	2.69473	3.05963	3.34817	3.26844	2.47079	2.00384	1.9386	2.24884	2.21173	2.00108
TRINITY_DN101860_c0_g1	5.27049	5.76244	5.07214	5.41382	6.19777	5.74711	5.48082	5.47106	5.00114	4.92506	4.93326	4.87168	5.77349	6.05486	5.45173	5.0708	5.40695	5.67792	5.16498	6.20344	5.1209
TRINITY_DN10189_c0_g1	5.42117	5.75311	5.2896	6.15575	5.45432	5.95743	5.08337	5.4421	5.23961	4.85301	5.04659	4.95839	5.80221	6.32171	5.72063	4.97318	4.97465	4.70917	5.85381	5.38288	5.1731
TRINITY_DN10189_c0_g2	3.80617	4.2472	4.41143	3.86537	3.9166	3.75273	3.09431	2.86652	3.62267	4.2138	3.74607	3.52008	2.21246	3.15854	3.16539	4.04437	3.31919	3.71195	3.54393	4.06723	3.35304
TRINITY_DN1019_c4_g2	3.68093	3.53305	3.30911	3.73819	4.14842	4.81248	4.4604	4.29338	4.51526	4.08876	3.54309	4.52488	4.29345	4.57398	4.28349	3.70526	4.30984	3.57865	4.21034	3.91933	4.09955
TRINITY_DN1019_c4_g3	4.06517	4.08071	3.92848	3.99989	4.08949	4.57149	4.35811	4.23175	4.91939	3.69514	4.15124	4.63345	4.70746	5.09193	4.74965	3.83071	4.09365	4.22725	4.3405	4.37765	4.28179
TRINITY_DN10193_c0_g2	4.60543	4.73259	4.95688	4.77259	4.00183	5.35589	5.21242	5.98327	5.83937	4.58152	4.01241	5.60112	5.60178	6.07624	5.7968	4.75657	5.15398	5.01819	5.50375	4.85649	4.67016
TRINITY_DN10193_c0_g3	5.094	4.69724	4.82298	5.29065	5.15204	5.84417	5.67865	5.92153	5.82379	5.05864	5.31407	5.58438	5.57011	5.34188	5.74425	4.91493	5.68483	5.11214	5.31293	4.92347	4.93032
TRINITY_DN10194_c0_g1	4.2904	3.45524	4.38359	4.22409	3.20352	4.28738	2.69734	2.45217	2.97825	2.46049	2.39668	2.18831	3.56011	3.11706	3.08578	2.70701	2.04122	2.47592	3.51455	4.07827	4.59265
TRINITY_DN10197_c0_g1	5.01835	4.50877	4.76038	5.0198	4.90615	5.23808	5.57057	5.10455	5.12132	4.59762	4.63031	5.2798	5.71274	5.66155	5.36163	4.79813	4.94637	4.58319	4.9685	5.11285	4.60027
TRINITY_DN101971_c0_g1	7.54109	7.47529	7.71341	7.6495	7.40415	6.95864	6.77651	6.47325	6.46327	7.31296	7.33536	6.94017	6.71498	6.60626	6.71147	7.66052	6.96767	7.42461	6.587	7.90195	7.60878
TRINITY_DN10199_c3_g1	3.24249	3.34497	2.95577	3.48503	2.6004	3.94771	4.40713	4.86015	3.63876	3.4709	3.12203	3.82522	4.01312	4.50491	4.20263	3.31632	3.3351	2.80935	4.59791	3.66312	3.16683
TRINITY_DN102_c0_g1	9.22958	8.91779	8.7045	8.99875	9.32187	10.2759	10.4818	10.7189	10.7751	8.79651	8.93795	10.448	10.8432	10.6302	10.3836	8.99811	10.091	9.0443	10.456	9.11883	8.89695
TRINITY_DN102_c11_g1	7.05606	6.47492	7.24613	7.17119	6.74485	6.29802	5.35986	4.81343	5.6989	6.13445	5.19702	5.02799	6.30203	5.09832	6.02965	6.18177	4.76466	6.36134	6.2694	6.80398	7.38027
TRINITY_DN102_c16_g1	2.84304	2.34982	2.39629	2.71708	2.3605	3.29527	4.07307	3.55744	3.63227	2.99486	3.28025	3.83204	3.84151	4.12692	2.96451	2.99301	3.83189	2.31015	3.36891	2.82552	2.58062
TRINITY_DN102_c17_g1	4.8428	4.87025	4.51607	4.81658	4.62272	4.17316	4.73981	4.22789	4.41871	4.61772	4.41683	4.7695	4.01676	3.40271	4.14047	4.83893	4.57663	4.57525	4.40575	4.83207	4.9785
TRINITY_DN102_c3_g2	6.75507	5.96286	6.66069	6.93669	6.69634	7.75673	5.96039	6.15142	5.72715	4.54122	3.90787	5.21206	3.70944	3.43472	3.44152	4.85035	4.91719	4.91983	7.77247	6.84589	6.6018
TRINITY_DN102_c7_g1	8.23645	8.23025	8.14076	8.55257	8.50668	8.71306	9.08117	8.9688	9.04438	8.07023	7.65051	8.01961	8.53367	8.42395	8.60995	8.00928	8.08211	8.09523	8.77345	7.95191	8.1313
TRINITY_DN102_c8_g1	4.22977	4.1438	4.25028	4.44441	4.52873	4.44604	4.00388	4.3868	4.63256	5.39354	5.01354	6.07484	3.93917	4.31304	3.59397	5.35843	5.97009	5.26806	4.98811	4.39639	3.99592
TRINITY_DN1020_c0_g1	4.17855	4.21896	4.02156	4.16246	3.90164	4.60882	4.35008	4.64667	4.7795	4.23866	4.26275	4.36443	5.03809	5.3271	4.96621	4.10177	4.42721	4.16162	4.62793	4.28241	4.4205
TRINITY_DN10201_c0_g1	4.74376	4.56252	4.5258	4.52728	4.90283	3.85926	4.26133	3.70222	3.57018	4.70553	4.93315	3.41591	3.5974	3.68591	3.69341	4.83026	3.9184	4.93142	4.22563	4.72154	5.12351
TRINITY_DN102023_c0_g1	4.56328	4.59002	5.00281	5.04776	4.81078	5.38671	5.53202	5.20078	4.939	4.10976	4.81049	4.16329	5.17576	4.92419	5.13264	4.64708	4.80259	4.61332	4.73398	4.4306	4.37549
TRINITY_DN10204_c2_g2	4.89005	4.28079	4.7085	5.18669	4.7447	4.62114	4.40311	4.70118	4.44903	4.44442	4.76541	4.31548	3.85128	3.26069	4.39186	4.76743	4.77068	4.62663	5.37966	5.26394	4.97422
TRINITY_DN102088_c0_g1	4.49475	4.35656	4.53818	5.14357	4.59791	3.72541	3.98673	4.09281	3.99481	4.65319	3.75911	3.62391	3.53197	3.2607	3.24527	4.52479	3.26636	4.89876	3.96698	4.31663	4.54674
TRINITY_DN10212_c0_g2	3.6583	4.15398	4.42868	3.56654	3.0348	4.12197	3.85632	3.40638	3.95038	3.06269	3.54621	3.97478	2.81124	2.52045	2.65454	3.58657	3.01883	4.18672	3.33497	3.6284	4.14084
TRINITY_DN10212_c0_g3	3.38492	3.01159	2.7692	3.33786	3.22898	3.35765	1.88903	2.70739	2.84936	3.60286	3.64045	3.48498	1.86677	1.93226	2.52592	3.55804	2.7195	3.12089	2.83768	2.34088	3.07865
TRINITY_DN10215_c0_g1	4.19062	3.25705	3.96546	4.18642	3.47744	4.69475	3.81246	3.24987	3.78571	3.51899	2.88755	2.70699	4.79816	4.45064	4.18334	3.36521	3.26336	3.89174	4.3305	3.71634	3.74383
TRINITY_DN10216_c0_g1	4.80819	4.71132	4.61119	5.00807	5.05696	5.76074	6.15616	6.21732	6.2286	4.7503	4.66692	5.94413	6.49783	6.23213	6.02276	4.50489	5.68316	4.42751	6.17606	4.93956	5.1976
TRINITY_DN10218_c0_g1	5.15047	5.63928	5.25669	5.57195	5.83244	5.86342	5.07823	5.35972	5.14451	5.6852	6.00755	5.69312	5.20793	5.31073	5.34898	5.50306	5.80386	5.46313	4.56178	4.77112	4.74576
TRINITY_DN10221_c5_g1	5.37441	5.76485	5.48749	5.99697	6.16755	6.06915	1.90964	2.14835	2.13726	1.75781	2.09835	1.94827	1.88538	1.75267	2.14236	1.69757	2.15828	1.61254	5.47646	5.18396	5.62489
TRINITY_DN10222_c0_g3	7.53116	7.57633	7.51378	7.67733	7.6809	7.27221	6.67411	6.66269	6.60856	7.24768	7.09674	6.54955	6.95965	6.76427	6.70028	7.30641	6.64752	7.26234	7.01565	7.5613	7.56729
TRINITY_DN10232_c0_g1	5.11687	5.08302	5.53425	5.27128	5.13388	4.65685	4.57068	4.72708	4.65229	4.74698	3.93789	4.59022	5.43344	5.407	5.20979	4.67677	4.28684	4.59363	4.34425	4.89056	5.46757
TRINITY_DN10239_c0_g1	2.1904	2.44156	3.21987	2.34583	2.81999	3.62249	2.50508	3.05937	2.48567	2.54054	2.26227	2.78725	2.59493	2.42938	2.65347	1.48693	1.88165	1.59821	2.77039	2.32192	2.55835
TRINITY_DN1024_c1_g1	7.567	7.42498	7.65523	8.01501	8.1562	8.27543	7.09965	7.49291	7.27363	7.17802	7.46467	7.40156	8.10037	8.22014	8.38091	7.21245	7.74726	7.46306	6.81419	7.15838	7.15898
TRINITY_DN1024_c1_g2	7.26362	6.25227	6.86573	7.45698	6.71965	7.68478	5.81776	5.13741	5.01709	5.30209	3.98008	4.70834	7.36169	6.30697	6.22208	5.24716	4.17252	5.27134	7.74132	6.41256	7.13767
TRINITY_DN10240_c0_g1	5.5988	5.47098	5.59337	5.84271	5.90658	5.99334	5.08724	5.27076	5.44608	5.04702	5.52779	5.78074	4.14585	4.23078	4.36551	5.41034	5.39913	5.53803	5.48199	5.27644	5.83384
TRINITY_DN10242_c5_g1	-0.0948695	0.173238	-0.025244	-0.077035	0.0907359	0.0264945	0.0257355	0.127758	0.123205	0.7485	0.780065	0.667355	0.0149414	-0.045294	0.1253	2.09179	2.92201	2.609	0.0746587	0.129813	0.0447646
TRINITY_DN10246_c0_g2	3.98476	3.48726	3.54533	3.7574	3.57357	4.72382	5.24899	5.24475	5.00826	3.62922	4.07986	4.8215	5.01084	4.75636	5.09373	3.88113	5.08499	3.70139	5.2794	3.33886	3.42164
TRINITY_DN1025_c0_g1	5.21454	5.41719	4.88242	5.21036	5.2394	5.70531	7.33972	7.44224	7.24724	5.75686	6.52584	6.9352	7.13136	6.90471	6.51652	6.1393	7.64764	5.9476	6.20839	5.65647	5.2752
TRINITY_DN1025_c2_g1	7.62233	7.43559	7.68158	7.71133	7.52709	6.50103	6.05196	6.08875	6.19029	7.31073	7.13533	6.25586	6.25285	5.88661	6.41142	7.57505	6.33933	7.44214	6.15411	7.57312	7.51709
TRINITY_DN10251_c0_g1	1.7167	2.12989	2.02332	2.64214	2.47091	3.03293	1.98025	2.41424	2.56498	2.24723	1.97139	2.18861	3.34189	2.55852	3.18689	2.05399	2.59072	2.69517	1.89839	1.50207	2.02453
TRINITY_DN10251_c0_g2	2.98792	2.56454	2.80918	3.32926	3.02856	3.91554	3.79512	3.40243	3.87079	3.05679	3.21108	3.72475	4.73056	4.73031	4.85838	3.13761	3.90424	3.93084	3.52287	2.84216	3.12796
TRINITY_DN10254_c0_g2	7.84863	7.70211	7.92043	7.90311	7.69686	7.12121	7.00852	6.76587	6.93647	7.57972	7.56288	6.91744	7.04175	7.0226	7.25579	7.6052	7.28601	7.57298	7.28255	8.05736	7.89124
TRINITY_DN10268_c0_g1	3.33961	3.80117	4.028	3.6215	4.14535	3.39837	2.28315	1.93742	2.55242	1.35638	1.6245	1.97027	2.25511	3.09355	2.16854	2.04171	1.67143	2.19938	2.24073	2.57193	3.06117
TRINITY_DN102707_c0_g1	3.69153	3.50142	3.14086	3.3977	3.42367	3.67556	3.21041	3.55426	2.75452	3.99078	3.57531	3.85643	2.86663	2.45553	2.76057	3.58122	3.22894	3.97694	3.84647	3.22219	3.44662
TRINITY_DN10276_c0_g1	10.0902	9.83632	9.94844	9.85711	9.92833	9.84208	9.7955	9.7048	9.75176	10.3272	10.321	10.0952	9.51119	9.41164	9.50865	10.4288	10.2891	10.2426	10.0593	10.3335	10.2935
TRINITY_DN10286_c0_g1	3.97365	2.82353	2.84713	2.69564	2.39488	3.49476	3.00879	2.50903	2.66954	3.04596	2.01627	3.24402	5.51367	3.04098	2.05868	2.88305	2.51692	2.4014	1.94272	2.50369	2.72572
TRINITY_DN10287_c0_g1	3.90611	3.88869	4.03419	4.7556	4.50887	4.67101	5.11323	5.11986	5.21074	4.41851	4.19191	4.80784	5.12317	4.94467	4.59135	4.52498	5.47536	4.03232	5.28399	4.77375	4.22289
TRINITY_DN10293_c0_g1	7.85414	7.93057	8.08178	8.13321	7.75696	7.71278	7.8437	7.874	7.8593	8.313	7.86883	7.72713	7.37771	7.09606	7.35804	8.38056	7.49622	8.24896	7.38211	8.02455	8.16539
TRINITY_DN1030_c0_g1	9.54551	9.47234	9.48448	9.58379	9.40922	9.61577	9.51642	9.05551	9.36495	9.0111	8.32826	8.83421	8.98348	8.34055	8.84387	9.06601	8.60117	8.85138	10.1177	9.58881	9.71536
TRINITY_DN10306_c0_g1	5.23607	5.24616	5.6301	5.37781	5.35652	6.23416	6.19006	6.41932	6.23559	6.36095	6.56834	6.62984	6.0464	6.13379	6.18678	5.82913	6.12407	5.93285	5.92428	5.37307	5.89836
TRINITY_DN10307_c1_g1	5.53777	5.658	5.87293	5.85503	5.48629	5.08558	4.56192	4.63845	4.90225	5.37364	5.103	4.98179	4.43824	5.02872	4.79473	5.37795	4.83411	5.36962	4.88224	5.22895	5.54101
TRINITY_DN10308_c0_g1	4.82094	5.13969	4.83366	4.84635	3.9633	4.33071	4.53427	4.44569	4.15706	5.16544	4.72932	4.63313	4.10473	3.898	3.853	4.78896	4.58518	5.14771	4.42241	5.26355	4.73881
TRINITY_DN10309_c0_g1	6.15412	6.15369	5.82102	6.22975	5.93366	6.12851	5.8389	5.40044	5.48823	5.26223	5.61674	5.60219	6.14923	6.08638	6.0868	5.48854	5.30007	5.41164	6.16189	6.16984	6.21799
TRINITY_DN10315_c0_g1	1.56081	2.56631	2.01789	1.59761	1.97187	1.14125	1.40006	2.06381	2.24377	2.97271	2.3669	2.03426	1.79554	1.82515	1.83881	3.16132	3.07819	3.25587	1.48987	1.30118	1.43459
TRINITY_DN10315_c0_g2	3.38834	3.04665	3.54022	3.37574	4.01746	3.63633	3.78252	4.54638	4.14317	5.3747	5.02779	5.24128	3.33863	3.89697	4.15151	5.59333	5.42202	5.4059	2.75692	3.24013	3.10634
TRINITY_DN103152_c0_g1	2.08417	1.67562	1.865	1.21524	1.23215	1.13446	1.98583	2.05664	2.04512	3.02691	3.17051	2.45207	1.11726	1.26904	1.57949	2.60483	2.84952	2.6331	1.9264	2.06187	2.87252
TRINITY_DN1032_c0_g1	6.26081	6.32174	6.6233	6.36502	6.29948	6.98036	7.02826	6.95005	7.0269	6.03419	6.16868	6.22803	7.32595	7.90589	7.58994	5.99739	6.30457	6.19694	5.88219	6.36026	6.58416
TRINITY_DN10320_c1_g1	3.78461	3.43974	3.58127	3.5115	3.60307	2.5928	2.59071	2.14195	2.54809	3.35315	3.30861	2.33563	2.4216	2.40226	2.35867	3.37857	2.74655	3.40364	2.2326	3.38893	3.28277
TRINITY_DN103219_c0_g1	5.1879	4.4301	5.18972	4.76864	4.7561	5.70625	5.58592	6.04542	5.7726	3.94691	4.71547	4.95255	6.52906	6.77257	6.34431	4.31006	5.61982	4.13638	6.09913	5.27238	5.25098
TRINITY_DN10322_c0_g1	3.50505	2.85312	2.86637	3.33604	2.99437	3.44708	4.45859	3.66325	4.07264	2.99953	2.79043	4.73728	6.05373	6.0787	6.14857	2.82909	4.56589	3.05576	3.27084	3.08997	2.31794
TRINITY_DN10328_c5_g1	2.32638	2.2476	2.9272	3.06627	2.18644	3.43248	1.54585	1.52448	1.74018	1.77987	2.46415	1.78949	2.06877	2.55061	2.29014	2.61518	2.7439	2.8494	2.98559	2.73922	2.2902
TRINITY_DN1033_c0_g1	7.88354	8.13985	7.95106	7.9736	8.05895	7.96106	8.75455	8.32573	8.33018	8.80551	8.77706	8.68812	7.64422	7.78124	7.8865	8.92975	8.54045	8.52931	8.07762	7.90229	7.96046
TRINITY_DN10331_c1_g1	2.30885	2.40837	2.03817	1.77487	2.61971	1.84396	2.01364	1.61798	1.8584	1.51082	1.57753	1.88115	3.65125	2.98072	2.96688	1.45703	1.62603	1.83572	2.29656	1.62205	2.06049
TRINITY_DN10331_c1_g2	3.27151	3.07827	3.55025	3.21823	3.43265	2.61751	2.4841	2.00737	1.99716	2.42711	1.96143	1.58299	3.51982	2.90799	3.79278	2.46491	2.01651	2.13469	2.46956	3.65932	3.00599
TRINITY_DN10333_c0_g2	3.06658	2.7842	3.19584	3.3274	3.66149	3.72888	3.59071	4.17028	3.59656	3.29665	2.93617	3.49557	4.24698	4.0718	4.16038	3.13757	3.81328	3.28603	3.83268	3.51766	3.3281
TRINITY_DN10333_c1_g1	4.59897	4.589	4.32906	4.49042	4.94006	3.59285	4.13513	4.18475	4.39367	5.2779	5.31714	4.72747	3.32523	4.10905	4.52955	4.97263	4.20465	5.40187	3.89105	4.58882	4.38983
TRINITY_DN10335_c0_g2	3.42214	3.74386	3.08649	3.94232	3.33529	4.05741	4.30241	3.87508	4.82065	3.70705	4.0391	4.57413	4.39025	4.48588	4.54638	3.36439	4.20794	3.788	4.34289	4.19987	3.29877
TRINITY_DN10335_c0_g3	3.87138	4.34321	4.4962	4.02109	3.77788	3.1952	4.33384	4.24475	4.15644	4.63954	4.82378	4.65099	3.59983	3.8038	3.25839	4.42404	3.51798	4.32258	3.64557	4.55763	4.49192
TRINITY_DN10337_c1_g2	3.21079	2.66724	2.56954	3.11835	2.2581	2.72108	1.73198	2.35923	2.3465	1.38942	1.66975	1.54548	1.24428	2.06346	1.70636	1.86394	1.96675	2.02901	2.516	2.81815	3.2753
TRINITY_DN10340_c0_g1	9.4111	9.56099	9.14895	8.98419	8.83697	9.30739	8.20648	8.04232	8.11448	8.05178	8.16292	8.20674	7.77641	7.71566	7.49569	8.78916	8.7959	9.02735	9.27725	9.26283	9.18417
TRINITY_DN10341_c1_g1	4.39223	4.02066	4.3779	4.54817	4.2857	4.89604	5.12732	4.92523	5.18961	4.09245	3.8742	5.05311	5.58149	5.34656	5.72507	4.47517	4.69112	4.37031	4.79282	4.73711	4.17919
TRINITY_DN10342_c0_g3	4.42217	3.77991	4.2238	4.5618	4.11352	4.86995	3.74813	2.95157	3.69297	3.52031	3.04482	3.32042	3.57056	3.69244	3.37259	3.60936	3.39493	3.24544	4.11341	4.05943	4.16688
TRINITY_DN10343_c0_g1	8.35116	8.35271	8.17312	8.53754	8.41927	8.14135	8.38303	8.42705	8.43372	8.81136	8.99439	8.95081	9.10486	9.14351	9.07837	8.87571	8.99233	8.7914	8.20102	8.30859	8.31614
TRINITY_DN103488_c0_g1	0.334147	0.62834	0.683631	0.612023	1.12255	0.463865	1.40849	0.909098	1.42558	1.89894	2.21245	1.2551	0.451293	0.386525	0.573561	1.72394	2.00848	2.31667	0.516833	0.57867	0.48385
TRINITY_DN10351_c0_g5	4.42506	4.5891	4.28248	3.91463	4.61343	4.68061	5.01847	5.20603	5.10935	5.15597	5.72039	5.40091	4.16892	4.78147	4.85531	5.19123	5.83309	5.50316	3.97496	4.66234	4.08918
TRINITY_DN103593_c0_g1	3.32411	3.04588	3.73436	2.71475	3.2181	4.31782	3.65185	3.34338	4.34827	3.19424	2.99835	3.47158	5.44043	5.44182	5.79804	3.46367	3.59188	3.91097	2.37893	3.21732	3.28998
TRINITY_DN10360_c1_g2	4.10074	4.64311	4.71227	4.66491	4.35299	5.80625	6.1784	5.71277	6.02942	4.4902	4.73514	6.16	5.83684	6.11	5.986	4.83419	6.0876	4.6127	6.08047	5.11635	5.00202
TRINITY_DN103641_c0_g1	2.40189	3.02356	3.32303	2.94563	2.85489	1.65436	1.1752	1.87364	1.86324	2.1286	2.39172	1.6881	1.41181	1.30675	1.32874	2.05884	1.63131	2.4412	1.52104	2.28808	2.80828
TRINITY_DN1037_c3_g1	10.8995	10.9835	11.0774	10.9405	11.0613	10.0725	9.82014	9.88936	9.80331	10.7612	10.9616	10.1	9.93462	9.58399	10.0617	10.8625	10.127	10.8399	10.0255	11.1231	11.199
TRINITY_DN10371_c0_g1	2.62215	2.84586	2.70425	3.356	3.64257	3.25693	4.01937	3.507	3.67804	3.19943	3.21824	3.62206	3.38284	3.72394	3.5953	2.8756	3.87563	2.67504	2.38524	3.29533	3.22452
TRINITY_DN10372_c1_g2	6.9544	6.37878	6.99293	7.05653	7.02878	6.7643	6.01552	6.31879	6.27279	6.32703	5.97738	6.0853	6.69766	6.42436	6.78975	6.50218	5.9887	6.39653	6.55733	6.63788	6.82257
TRINITY_DN10373_c0_g1	7.21897	7.35668	7.29565	7.4316	7.29018	6.74653	6.05444	5.91655	6.06476	7.02464	7.00498	6.42196	5.50683	5.02186	5.79671	7.17298	6.61328	7.10279	6.39063	7.5785	7.44767
TRINITY_DN10374_c1_g1	8.14965	8.12237	8.00941	8.0455	8.10976	7.75266	7.29156	7.41387	7.46977	8.18768	8.41688	7.48861	7.08995	7.15947	7.58624	8.3709	7.74601	8.24611	7.70262	8.33976	8.14574
TRINITY_DN10374_c3_g1	1.79657	2.43856	1.73835	1.63338	2.43408	2.4408	4.71725	5.35029	5.00305	4.29886	4.58579	4.72488	2.56464	3.81758	3.04717	4.16456	5.0079	4.55244	1.94969	2.32322	1.88499
TRINITY_DN10374_c6_g1	5.10931	5.21858	5.33168	4.95672	4.85779	4.95892	4.43007	3.85035	4.41268	4.84082	4.92525	4.85825	4.0748	4.0854	4.27981	4.97925	3.96554	4.93919	4.15951	4.97889	5.48865
TRINITY_DN10376_c0_g1	4.59441	3.15658	4.44319	4.26383	3.49289	3.94938	3.94666	2.83444	2.82141	4.00767	2.54211	3.16871	4.83997	3.90805	3.89724	4.03659	2.39164	4.08843	5.35923	4.56981	4.95827
TRINITY_DN10377_c0_g1	5.59921	5.34526	5.53726	5.61032	5.49559	4.995	4.41192	4.55653	4.9393	5.80814	5.09552	4.98927	5.45705	4.69902	5.29034	5.56083	5.11548	5.64353	5.24993	5.74847	6.20083
TRINITY_DN10380_c1_g1	2.1105	2.66888	1.97705	2.52983	2.2458	3.18722	3.74784	3.46787	3.70855	2.36929	2.65229	3.08103	3.85959	3.39427	3.25025	2.52603	3.55344	2.31453	3.18443	2.52572	2.85464
TRINITY_DN10380_c2_g1	5.73255	5.7124	5.60019	5.61822	5.67002	5.05204	5.08019	4.89992	5.07085	5.98883	5.83451	4.74961	4.25465	4.8466	4.39479	5.89299	4.69246	5.88182	4.58269	5.66009	5.56976
TRINITY_DN10380_c4_g1	4.70753	4.59311	5.16784	4.72011	5.02583	4.62173	4.30624	4.53068	4.16522	4.99064	4.81202	4.36852	4.41042	3.72281	3.80914	5.03964	4.48472	5.02887	4.13098	5.22923	4.97459
TRINITY_DN10382_c0_g2	5.02945	5.49087	4.94066	4.87757	5.12209	4.64449	4.37209	4.71399	4.45434	5.22	5.44261	4.27277	4.42927	4.17235	3.98838	5.21212	4.73096	5.20456	4.50226	5.21773	5.3877
TRINITY_DN10386_c0_g1	5.42974	5.1865	5.47368	5.64716	5.61958	5.35831	5.47792	5.54753	5.78751	6.22803	6.28713	6.0561	5.26104	5.06341	4.97824	6.09025	6.18688	6.39645	4.77666	5.3078	4.92426
TRINITY_DN10389_c0_g1	2.26804	2.07811	2.18427	2.193	2.11739	3.10081	3.52536	2.89267	2.57579	2.71416	2.5297	3.15338	3.42683	3.34624	3.34453	2.20824	2.90579	2.22847	3.07173	2.595	1.80031
TRINITY_DN103899_c0_g1	2.63608	2.59908	2.20389	1.93737	1.47661	2.1891	1.83007	2.27655	2.05398	3.26524	3.96883	2.64622	1.34729	1.47862	1.8174	3.23018	2.79095	3.5404	1.7118	3.26044	2.87246
TRINITY_DN1039_c0_g1	3.26715	2.87958	3.80935	3.77855	3.73666	3.1598	2.56706	2.03925	1.71783	2.70388	2.14516	1.56981	2.76225	2.77295	2.66123	2.4085	2.04827	1.66284	3.14767	3.1197	3.16474
TRINITY_DN103904_c0_g1	2.4755	2.06868	1.96647	1.51042	1.35199	2.09452	2.51235	2.53725	2.35365	1.76216	1.66291	1.76169	3.60941	4.26771	3.73935	1.52295	1.96614	1.61414	2.38149	1.96131	2.14128
TRINITY_DN10394_c0_g1	2.58949	3.04103	3.14916	2.82443	2.43684	2.95998	3.4461	3.26364	3.56565	3.02621	2.33508	3.45339	3.20615	3.57589	4.13961	2.35097	2.39863	1.83852	4.05086	2.3722	2.78314
TRINITY_DN10395_c0_g1	4.63185	4.59716	5.2237	5.24774	4.91501	5.23355	3.57563	3.92487	3.70013	4.40984	5.13181	4.60327	4.92119	5.21354	4.69432	3.92698	4.20331	4.60248	5.27468	4.8638	4.94383
TRINITY_DN10395_c1_g1	5.57428	5.7949	6.03321	5.69905	5.49416	5.55851	6.26225	6.66817	6.51564	5.76546	6.50149	6.34573	5.687	5.6082	6.0186	6.10773	6.40881	6.35272	5.79899	5.7524	5.50709
TRINITY_DN1040_c8_g1	7.9394	8.26964	7.52165	8.7377	8.54812	8.08589	7.73819	7.68616	7.56092	8.35903	8.09096	7.5497	7.94728	7.5955	8.17454	8.15292	8.24494	7.49587	7.78619	8.2147	8.23774
TRINITY_DN10400_c0_g3	4.77282	4.04141	4.39418	4.88556	4.77945	5.24668	5.41198	5.47094	5.38654	5.12647	4.93729	5.3113	5.75117	5.6677	5.18079	4.80554	5.08577	4.71766	5.33239	4.67346	4.92579
TRINITY_DN10400_c1_g2	4.01716	3.99965	4.66464	4.21005	4.37277	5.53908	5.14405	5.2133	5.68261	4.55095	4.45334	5.13443	4.91357	5.10555	5.36259	4.41563	5.2713	4.3374	5.18883	4.59427	4.80258
TRINITY_DN10401_c0_g4	2.9429	3.30084	3.54343	3.77537	3.94456	4.27607	4.78509	4.6777	4.27542	3.18167	3.4654	4.62101	3.98548	3.88112	3.99977	3.33029	4.83005	3.6174	4.31305	3.15643	3.62777
TRINITY_DN10404_c0_g1	6.21228	5.57007	6.33815	6.11967	6.34161	5.24591	5.09918	5.46756	4.8854	6.32917	6.38933	5.18001	5.01568	4.64525	5.29713	6.32072	5.472	6.43417	5.29915	6.35024	6.51202
TRINITY_DN10404_c0_g2	4.64997	4.72244	4.63579	4.62623	5.02133	2.89651	1.77182	2.57995	2.17998	4.97345	4.85294	3.32746	2.91825	3.04045	3.29099	4.99408	4.22936	5.00989	2.86494	5.02868	4.79354
TRINITY_DN104064_c0_g1	4.85657	5.20307	5.29876	4.7551	4.88338	4.21326	4.03315	4.34425	4.25342	5.0231	5.17494	4.21512	4.17225	3.52405	4.59078	5.06921	4.49551	4.90517	4.14164	5.16648	5.24095
TRINITY_DN10407_c0_g1	5.85701	4.9031	5.99028	6.5524	6.03738	6.50157	5.19816	5.01135	5.2504	4.93887	4.79919	4.86527	5.63303	5.87792	5.28826	4.61388	4.32503	4.52404	6.04473	5.5386	6.18519
TRINITY_DN10408_c0_g2	3.81424	1.91624	3.55237	4.04448	4.70898	4.17566	4.90324	4.70031	4.60991	2.73114	4.24644	3.92606	4.82102	5.05497	5.12458	3.81146	5.25362	4.82832	5.17715	3.8365	3.44809
TRINITY_DN10408_c0_g3	5.0642	3.52429	3.55926	4.95736	4.73211	3.18895	2.97898	3.53088	2.84868	2.89571	3.00221	2.05363	3.70097	5.03107	2.85592	2.5239	2.85923	2.68711	5.84934	4.0696	5.01541
TRINITY_DN10409_c2_g1	4.69696	4.7189	4.79413	4.33326	4.68192	3.81424	3.2958	3.93208	4.00569	4.64291	4.70005	4.44803	3.97356	3.89086	4.45348	4.80681	4.20242	4.68573	4.18768	4.79857	5.17245
TRINITY_DN104092_c0_g1	4.03718	3.97135	4.20707	3.82552	4.50474	4.76406	5.08773	4.69093	4.90124	3.67229	4.18127	4.73056	5.33963	4.84107	5.01504	3.56951	4.40463	2.79259	4.81361	4.28323	3.61751
TRINITY_DN104095_c0_g1	4.62383	4.0546	4.22811	4.94638	4.39228	4.94895	3.74034	4.50139	4.51886	3.64723	2.55208	2.67504	3.88715	3.02039	4.47383	4.12439	2.81807	3.66013	4.47714	4.17615	4.34719
TRINITY_DN104108_c0_g1	4.89636	4.35326	4.83656	4.4225	4.79947	4.46291	4.67206	3.90084	4.16589	5.0461	4.90578	4.72405	4.11924	3.57425	4.17027	4.68081	4.2033	4.52309	4.33896	3.58047	4.10703
TRINITY_DN10412_c0_g3	2.4581	1.76561	1.83467	2.60037	1.86981	2.80003	3.38285	3.12427	3.41418	2.69636	3.16245	3.04766	2.86647	2.94169	2.99619	1.90593	3.53457	2.41603	2.70891	1.68321	2.17395
TRINITY_DN10414_c0_g2	5.4831	5.1394	5.15938	4.81508	4.60635	5.40035	5.12741	5.59149	6.36479	4.85071	4.75858	5.33793	6.05963	6.03009	5.88491	4.83964	5.40881	4.70099	5.77693	5.17422	5.28869
TRINITY_DN10417_c0_g3	6.94882	6.77875	6.92236	7.06407	6.66458	6.25891	6.0405	6.22663	5.86651	6.5006	6.49679	5.90705	6.24038	6.04737	5.93038	6.70256	5.90446	6.67673	5.95384	6.69175	6.93544
TRINITY_DN10418_c0_g1	6.29837	6.12527	6.22955	6.36434	6.12706	6.39327	6.95494	7.2143	6.88841	6.37162	6.60657	7.03471	7.99351	8.54106	8.244	6.43449	7.01534	6.14146	6.75704	6.36015	5.85277
TRINITY_DN10419_c0_g1	3.7612	3.0036	2.85401	2.59776	2.73516	3.39893	4.94213	4.40886	4.17149	3.46632	3.28349	3.82119	4.7905	4.38405	3.99681	2.73217	4.46153	2.91575	3.83646	2.88148	3.25662
TRINITY_DN10419_c1_g1	4.60517	4.48471	6.10273	5.41191	4.84398	4.99199	6.27563	6.22889	6.58438	5.07333	5.9677	5.69503	4.8509	6.25868	5.47245	5.24702	6.20051	5.36438	5.99821	6.29688	6.0774
TRINITY_DN10419_c1_g2	3.05158	2.90114	3.2541	1.86636	1.30387	3.6863	4.30592	4.03599	3.91424	2.7259	2.48095	3.60389	4.63024	4.06241	4.48721	2.25706	3.41878	2.53142	3.79332	3.57508	2.65503
TRINITY_DN10424_c0_g1	4.07962	3.9959	3.79244	3.90947	4.1969	4.2091	5.26132	5.29707	5.30991	4.48692	4.67549	4.94192	4.66155	5.3481	5.06682	4.87219	5.61318	5.17224	4.32883	3.83188	4.27523
TRINITY_DN10429_c0_g1	4.05916	3.85978	4.03621	4.13428	4.15213	5.0417	5.46134	5.04906	5.69127	4.45077	4.22052	5.45771	5.27893	5.56874	5.80809	4.59499	5.39969	4.82489	4.97907	4.30698	4.13763
TRINITY_DN10429_c2_g1	3.47203	2.74284	3.20044	2.8665	2.95655	3.11473	3.65164	3.28136	3.36771	3.00046	3.21354	4.17828	3.65593	4.05101	3.64229	3.18707	3.56455	2.94137	2.75369	2.77641	2.3828
TRINITY_DN10429_c3_g1	2.16068	2.70885	2.46625	2.55885	2.47397	3.59942	3.46418	3.75822	3.74066	2.65212	2.68827	3.29109	4.1862	3.52966	2.89725	2.57564	3.18691	2.46917	3.63522	2.1619	2.90623
TRINITY_DN10429_c3_g2	3.55471	3.95455	4.08601	3.22523	3.63527	3.41332	2.83883	2.86764	3.7555	3.45738	3.42527	2.76222	2.22929	2.7481	3.27109	2.57161	2.71116	3.18529	3.31429	3.28663	3.98286
TRINITY_DN1043_c3_g2	1.8404	2.11441	2.15224	2.14932	2.30442	3.20527	4.04729	4.20345	3.99314	2.6611	1.95133	3.58727	4.23097	3.04047	3.77149	2.16528	4.03988	1.4826	3.92474	2.41454	2.60801
TRINITY_DN1043_c6_g1	6.46434	5.44925	6.51411	7.19607	5.8692	6.86557	5.1583	5.05466	4.99117	5.16373	5.15999	5.08917	7.21156	5.73596	5.9827	5.66885	4.91205	5.31265	6.67758	5.29767	6.48321
TRINITY_DN1043_c7_g1	2.38814	2.8326	2.69057	2.43374	3.03396	3.15775	4.52591	3.85715	4.05425	3.82262	3.52357	3.54588	2.54287	3.38976	3.59019	4.0747	2.87784	4.14989	2.16368	2.87164	2.76457
TRINITY_DN10430_c0_g1	5.92336	5.98666	6.19391	5.03028	5.08639	5.54383	4.82526	4.69064	4.76914	5.98152	4.58438	4.71608	4.03562	4.50704	6.25265	4.64845	4.83588	4.69143	4.89204	5.06825	5.44015
TRINITY_DN10431_c1_g2	1.40707	2.21891	1.76705	1.95336	1.97314	2.83914	2.58499	2.66865	2.76943	2.39004	2.65351	2.41559	3.02847	3.22797	2.52971	2.84055	2.33384	2.46668	2.29851	1.53871	2.53447
TRINITY_DN104314_c0_g1	1.90265	1.63103	1.73006	1.79375	2.17905	2.70254	3.14604	3.23538	2.75359	2.15995	2.01701	3.20205	3.18358	2.39378	2.76018	2.09209	2.46935	2.41739	2.31251	2.62739	2.23499
TRINITY_DN10434_c1_g2	5.05695	4.96257	4.86231	5.02459	5.29249	4.46063	4.20839	3.92807	4.00476	5.1506	5.13838	4.73059	3.86063	3.85292	4.10006	5.08721	4.03717	5.26543	4.77536	4.91627	4.69908
TRINITY_DN10436_c2_g1	3.2267	4.05566	2.6521	2.49324	3.91571	4.67314	4.14183	2.62529	3.81731	4.28164	4.54518	3.91426	4.53661	4.72132	3.92141	4.03926	2.88025	3.41014	3.03976	2.23231	2.43347
TRINITY_DN104366_c2_g1	4.2074	4.10385	4.45341	3.8775	3.99807	3.55789	3.47775	2.88628	2.87285	3.9048	3.47929	3.6129	3.661	2.99959	3.43339	3.31767	3.56692	3.43561	3.64389	4.33926	3.61968
TRINITY_DN104370_c0_g1	1.74565	2.38537	2.09004	1.78454	2.17233	2.01824	4.96369	3.96015	5.01606	5.09452	4.72902	5.12704	1.99137	1.85465	2.00597	5.11622	4.05079	4.73117	2.97943	2.4934	2.26487
TRINITY_DN10438_c3_g1	2.76626	2.12718	2.3328	2.87936	2.26898	2.2373	1.08619	1.53454	1.23133	2.64501	1.74324	1.11097	1.07061	1.22632	1.23455	2.30904	1.54234	2.59287	1.67379	2.91263	2.63837
TRINITY_DN1044_c10_g1	2.82043	3.20139	3.1011	2.99813	3.56758	2.48425	1.21644	1.67395	1.37561	1.55513	1.87641	1.24361	2.67033	3.09831	2.64923	1.06668	1.39017	1.22842	2.35063	1.9294	2.5373
TRINITY_DN1044_c11_g1	3.48327	3.19059	3.03001	3.50078	2.13471	2.59787	1.97953	1.72467	1.71612	3.2506	3.08074	2.37833	2.9001	2.14492	2.22428	3.03554	2.00743	3.34437	2.97502	3.26762	2.89118
TRINITY_DN1044_c22_g1	4.0367	4.28988	4.12302	3.94524	4.26702	3.8569	3.65803	3.6864	3.66972	3.93176	3.40439	3.78589	2.88421	3.35654	3.21874	3.92491	3.0965	4.05216	3.05921	3.95889	3.98136
TRINITY_DN1044_c37_g1	2.25176	2.66092	2.14183	2.41381	3.22624	3.355	3.61821	3.45464	2.98683	2.71656	2.47328	3.16345	3.31684	3.19434	3.85528	2.5386	3.01496	2.70573	3.17264	2.11276	2.74645
TRINITY_DN10444_c0_g1	3.40906	4.39646	4.65477	3.71247	3.46005	2.89837	1.72007	1.87992	3.9192	3.62686	2.60578	1.75481	2.85993	5.15523	2.99124	1.72022	1.8905	2.06948	3.27549	3.61519	3.87808
TRINITY_DN10445_c0_g1	3.48079	4.11028	3.76028	2.92974	3.37824	2.47655	2.47453	2.58951	2.38195	3.10955	4.03396	2.36085	2.71294	2.29178	2.1654	3.29071	3.31794	3.60616	1.80896	3.78031	3.67686
TRINITY_DN10446_c0_g3	3.04645	2.60332	2.57634	2.59548	2.05632	1.86226	2.48836	2.86139	2.40696	3.25981	3.11386	2.67893	1.57748	1.76281	1.57281	3.48758	1.58442	3.44527	1.91339	2.36206	2.70621
TRINITY_DN104526_c0_g1	1.34585	1.62783	1.26414	1.55475	1.46887	2.58563	2.58338	2.37664	2.65285	1.6251	1.21115	2.5276	2.55157	2.55939	3.00455	1.86486	2.21681	1.63798	1.43935	1.79709	1.38552
TRINITY_DN104528_c0_g1	1.21978	1.15261	1.12837	0.806259	1.32463	2.1216	2.1196	2.40732	2.23836	1.94471	1.05642	1.86206	3.18536	2.16864	2.07007	2.10183	2.41968	1.89606	1.0107	1.08902	1.24481
TRINITY_DN10453_c4_g1	6.04732	6.35577	5.91472	6.26426	6.20948	5.83619	5.13286	5.51533	5.59222	5.10474	5.35651	5.4542	5.18296	5.46757	5.39914	5.41174	5.85834	5.90652	5.32457	6.24591	6.13882
TRINITY_DN10454_c3_g1	5.08938	4.9272	4.78336	4.79641	4.91552	3.56532	3.87012	4.09216	3.80483	5.1547	4.82355	4.23468	4.0222	3.87351	3.47469	4.88657	3.21421	4.88645	3.89483	4.73452	4.29518
TRINITY_DN104588_c0_g1	3.09692	3.23638	3.05109	4.08077	3.97715	3.30729	4.27653	3.95416	4.05392	3.47769	3.62552	3.98801	3.4017	4.45018	3.46955	3.56385	4.37253	4.20625	3.44923	3.65954	3.28079
TRINITY_DN10459_c1_g1	2.91068	2.98225	3.20114	3.39576	3.48913	4.21507	4.12066	4.11397	4.28586	2.87229	2.78202	3.91819	3.87627	4.63418	3.95968	3.41532	3.7325	2.35425	3.90952	3.15869	3.33452
TRINITY_DN1046_c0_g1	4.04753	2.62539	4.4535	4.87196	4.37044	5.06287	3.26024	2.9771	2.60627	2.34464	2.35238	2.72283	4.69325	4.20554	3.60414	2.11854	2.4149	1.85741	4.19233	3.62094	4.12701
TRINITY_DN10460_c0_g2	5.21855	5.3286	5.0678	5.29056	5.50797	5.50817	5.09263	5.95095	5.90058	5.16384	5.63929	5.3141	5.0862	5.47414	5.5404	5.07043	5.69454	5.50855	4.41126	4.46551	4.90083
TRINITY_DN10461_c0_g1	7.79396	7.85797	7.57794	7.76742	7.66227	7.43696	7.78333	7.76453	7.71834	7.87462	8.20155	7.85598	7.33176	7.28512	7.04621	8.12362	7.97424	8.04505	7.57945	7.80538	7.52925
TRINITY_DN10464_c0_g1	8.70442	8.65327	8.86921	8.6469	8.64511	8.58857	7.97561	8.30964	8.06216	7.60352	7.75457	7.64954	7.87645	8.06529	8.03109	7.80132	7.81418	7.73162	8.54409	8.43861	8.73142
TRINITY_DN10467_c0_g2	4.89131	5.06591	4.94845	4.1422	4.90199	4.05481	3.49508	4.56761	4.46444	4.64527	4.74629	4.61225	3.8989	3.60294	3.94667	5.10513	4.42381	4.93898	4.01719	5.01532	5.11157
TRINITY_DN10469_c0_g1	7.57648	6.82752	7.58845	7.73178	7.46929	8.07784	6.44983	5.72724	5.70763	5.72417	3.84441	4.77511	7.80046	7.32747	7.03792	6.15867	4.93175	5.86907	7.78243	7.14607	7.65927
TRINITY_DN10470_c0_g1	3.40984	4.067	2.96717	3.61202	3.85447	2.61352	2.61135	2.48708	1.98993	2.41003	2.43056	1.81508	1.52421	2.29021	1.72962	2.45925	2.49837	2.60204	3.82093	3.92129	2.53203
TRINITY_DN10470_c0_g2	5.55505	6.20042	5.96719	5.48272	5.67432	5.97744	5.31102	4.88583	5.48109	4.82809	4.9023	4.64955	5.52243	5.24923	5.4872	4.94894	4.46142	4.83514	5.87433	5.99016	6.08583
TRINITY_DN10471_c3_g1	3.8358	4.11204	3.90054	4.14457	3.23782	3.56122	2.92159	2.61091	2.7818	3.64066	3.76999	2.84787	3.37102	3.51979	2.95161	3.79132	2.80695	3.74392	3.29313	3.93513	3.62353
TRINITY_DN10474_c0_g1	3.57763	4.18741	3.91519	3.6343	3.38062	4.58717	4.03761	4.4865	4.62917	3.95694	3.17615	4.04014	4.68235	4.99811	5.43688	3.65423	4.50345	3.52788	4.27483	3.92602	3.44196
TRINITY_DN10479_c0_g2	3.5383	3.85636	3.82295	4.17972	3.64827	5.04163	4.65915	4.39171	5.02467	4.22466	4.36639	5.20435	2.71	2.68587	2.43705	3.61523	4.46818	2.8364	4.39811	4.40022	4.12634
TRINITY_DN1048_c0_g1	6.63477	5.95601	6.69396	6.92871	6.91491	7.47583	5.50205	5.21001	5.72326	5.06486	3.49166	4.52985	7.05021	6.54369	6.57889	5.04417	3.84798	4.77301	6.65474	6.20812	6.33156
TRINITY_DN104810_c0_g1	1.51963	2.15388	2.09136	1.55929	1.94704	1.79465	5.09676	3.67964	4.73085	2.21675	2.23766	2.45976	8.80118	8.79487	9.01732	2.14064	2.04817	2.31482	3.01857	2.04315	1.83738
TRINITY_DN104814_c0_g1	3.47102	4.05188	3.52965	3.57812	3.47991	3.57401	3.17273	3.03811	3.02357	3.27913	3.99932	3.4034	2.70363	2.76644	2.07138	3.44059	3.71875	3.3158	3.33109	3.18062	3.02876
TRINITY_DN10482_c0_g1	6.05195	4.78942	5.90508	6.42226	5.80003	6.61054	4.90367	4.38605	4.81447	4.65121	3.02462	4.27404	6.68805	5.41012	6.09991	4.85404	3.27482	4.79029	6.29352	5.29242	5.62662
TRINITY_DN10483_c1_g1	5.41025	5.03374	5.46021	5.8083	5.17998	4.63215	4.22842	4.32834	4.7424	5.51622	5.78365	4.9423	4.67131	4.75607	6.03563	5.86027	5.00185	5.42889	4.71617	5.8398	6.50984
TRINITY_DN10483_c2_g1	5.96521	6.01466	6.12053	6.02155	6.23147	5.82506	4.98584	5.3203	5.26109	5.71928	5.90413	4.8589	5.66733	5.49328	5.84181	5.64484	5.17053	5.76189	5.17499	5.69897	6.01872
TRINITY_DN10485_c2_g1	4.80966	5.27485	5.18081	5.03903	4.56382	5.16962	5.58462	5.65412	5.59442	5.71441	5.4685	6.06616	5.76081	6.18514	6.26842	5.73075	5.44897	5.96179	4.98283	5.1693	4.82685
TRINITY_DN1049_c0_g1	7.73418	7.52091	7.79776	7.77765	7.72245	7.38795	6.99724	6.88026	7.09256	7.64501	7.28201	7.02234	6.92701	6.54266	7.05414	7.51145	6.74662	7.68604	7.01021	7.89238	7.89614
TRINITY_DN10490_c1_g2	1.53731	1.85859	1.67403	1.74106	2.30007	2.7555	3.02038	2.84797	2.38861	1.81391	1.9571	2.4635	3.13634	3.07626	2.70645	1.90578	2.72694	2.3703	2.25764	2.00989	2.18094
TRINITY_DN10491_c0_g1	1.50737	2.29878	2.3021	2.17267	2.61736	3.16582	2.68733	2.72807	3.10817	2.49502	2.33173	3.44058	3.87959	3.01524	2.86486	2.3093	2.7406	2.09127	3.05367	2.57325	1.98737
TRINITY_DN10492_c1_g1	1.58159	2.40219	2.20445	2.60222	2.35856	1.61857	2.90731	2.62756	2.26447	1.86281	2.7109	2.06141	3.45469	3.82899	3.80076	2.61984	1.552	2.11509	2.47171	1.82871	2.23644
TRINITY_DN104920_c0_g1	2.93304	4.35376	3.52271	4.06793	3.2597	4.43854	3.56808	4.20844	4.92135	3.17323	2.96675	2.95062	3.24596	3.33177	2.92867	2.7495	2.9309	3.96118	3.50992	2.5004	2.64155
TRINITY_DN10493_c0_g2	5.37307	5.67727	5.23116	5.32554	5.55568	5.1048	5.21198	4.15669	4.63972	5.22826	5.09687	4.54088	4.43922	4.74884	4.45672	5.20439	4.94254	4.57856	5.10827	5.59391	5.23324
TRINITY_DN10494_c0_g3	4.80681	4.47135	4.71933	4.81515	5.32111	4.25179	2.39157	3.78891	2.87989	4.44441	2.74042	3.11582	3.41082	3.44177	2.62769	3.09557	2.36345	4.71777	3.41648	5.38392	4.65263
TRINITY_DN104974_c0_g1	0.761361	0.57519	0.354886	0.564264	0.481944	0.411039	0.963835	0.523461	0.8551	1.22739	0.830281	1.21758	2.31967	2.86385	2.24672	1.17011	1.15866	0.735874	0.464068	0.52578	0.431065
TRINITY_DN10499_c0_g3	2.93331	2.22919	3.18904	3.27973	2.80374	1.85357	3.28844	3.58732	3.57666	2.57744	3.00718	3.22475	3.67114	3.61141	4.12544	3.23523	2.8407	3.06543	1.96895	2.44505	1.89659
TRINITY_DN105_c1_g1	5.12858	5.04303	4.96757	5.25217	5.18595	5.56241	6.00294	5.94886	5.35933	5.50752	5.2539	5.67006	6.37109	5.92506	5.8179	5.35019	5.94445	4.89885	5.49471	5.05937	4.80917
TRINITY_DN1050_c0_g1	-0.0610462	0.223414	0.0131781	-0.0420062	0.136242	0.40258	0.401496	0.175394	0.543111	0.304433	0.15353	0.0854354	2.50812	2.72249	3.24012	0.265485	0.555897	-0.0779922	0.119221	0.177565	0.0875414
TRINITY_DN10501_c0_g1	8.30354	8.6033	8.74811	8.82988	8.37086	8.29844	7.79498	7.82641	8.49066	8.72987	8.77909	7.78105	7.82764	8.29685	8.01705	8.24833	7.84544	8.14076	8.76803	9.17982	8.72566
TRINITY_DN10506_c1_g1	6.42697	6.48094	7.11863	6.81664	6.139	5.40105	5.43856	5.12783	3.77142	6.62689	6.45247	5.15395	5.57	5.8785	6.01563	6.79698	5.12664	6.44104	6.48669	6.80734	6.9131
TRINITY_DN10506_c3_g1	4.58944	4.60336	4.94852	4.62253	4.72579	4.9074	5.36454	5.32326	5.43231	5.0092	4.58327	5.12538	5.36607	5.21839	4.96099	4.58402	4.56362	4.83461	4.56397	4.2752	4.4512
TRINITY_DN10507_c3_g1	4.09236	4.83682	4.55347	4.40249	4.77151	4.47846	3.66467	3.06107	3.60953	4.58666	4.31805	5.05975	5.4694	4.99486	5.25464	4.73679	4.35025	4.28667	3.55365	4.27163	4.08425
TRINITY_DN10508_c0_g1	2.64673	2.18885	2.12017	2.93999	3.1024	3.77228	2.67191	2.30875	3.09456	3.04225	2.45064	3.05118	3.78253	3.42057	3.42712	2.7137	3.54447	2.60324	2.53134	1.82567	2.95602
TRINITY_DN10510_c1_g1	4.07005	4.36918	4.45191	4.63271	4.54142	4.53837	3.58771	3.67147	3.54808	3.6379	3.78689	3.64482	3.38631	3.99526	3.55544	3.81653	3.46167	4.01701	3.67154	4.25693	4.21878
TRINITY_DN10514_c1_g1	1.15877	1.07249	0.807412	1.18985	1.25264	1.91511	2.59507	2.00658	1.99466	1.25034	0.980826	2.09913	2.56238	2.10572	2.47114	1.68608	1.8177	1.30566	1.68527	1.32069	0.89771
TRINITY_DN10515_c1_g1	3.05391	3.09226	3.44955	3.04365	3.66696	2.63475	2.20074	2.26247	1.76198	3.00566	2.73414	3.10666	2.92658	2.31785	2.45567	3.35578	2.0432	2.94337	2.13372	2.94599	3.20099
TRINITY_DN10515_c1_g2	6.09784	6.36704	6.02183	6.26411	6.27644	5.10484	4.93146	5.25743	5.01694	5.88559	6.05315	5.03133	4.95647	4.63388	5.02569	5.96319	5.00905	6.00127	5.04373	5.9165	6.29141
TRINITY_DN10516_c0_g1	5.20677	4.84785	4.89227	4.95163	4.87224	5.23199	5.36755	5.66778	5.34072	4.66757	4.96882	4.90608	5.36349	5.64755	5.29134	4.2829	4.70739	4.51526	5.03196	5.21179	4.8634
TRINITY_DN10519_c0_g1	4.24167	4.12579	3.88386	4.12155	4.24163	4.00738	4.63915	4.19447	4.30535	4.42058	4.76618	4.33206	4.10129	4.06412	4.55251	4.59269	4.20039	4.39642	3.24242	3.54902	3.7558
TRINITY_DN10519_c1_g1	5.3717	4.5809	5.20782	5.74901	5.44885	5.40804	4.52368	4.31944	5.16419	4.81502	4.57356	4.33112	5.36236	4.96807	5.09245	4.90066	4.67348	4.87544	5.43466	5.30536	5.23182
TRINITY_DN10520_c0_g1	5.93789	4.62911	5.82361	4.92047	5.09674	6.10754	6.64043	6.9643	6.73236	5.76301	5.48039	6.31683	6.7659	6.45111	6.70894	5.73421	6.13076	5.51784	6.60003	4.78798	5.51139
TRINITY_DN105218_c0_g1	3.30367	3.55359	3.6367	3.11993	3.44112	1.90888	1.67738	1.87497	2.5427	3.62708	4.00794	3.09471	2.68364	2.51706	2.54859	3.79474	2.3688	3.49689	2.01293	3.58389	3.51622
TRINITY_DN10522_c0_g1	5.18251	5.19594	4.83913	5.7487	5.801	5.53519	5.21037	5.71825	5.67015	5.86507	5.62664	5.62217	5.48962	5.52783	5.46631	5.77199	5.96183	5.5036	5.18548	4.53817	4.62185
TRINITY_DN10523_c0_g1	5.11282	4.88706	5.29341	5.56256	5.15129	5.11115	4.85897	4.57192	4.9292	4.79288	4.21503	4.46768	4.94524	4.69591	5.02781	4.95068	4.52416	4.98074	5.11926	5.20983	5.26466
TRINITY_DN10527_c0_g1	5.56485	4.24236	5.49504	5.07982	4.5959	4.87191	3.9025	3.14846	3.13418	4.62811	2.73534	3.16281	4.39344	3.89402	3.87071	4.12944	2.58677	3.9122	5.20742	4.80712	5.78444
TRINITY_DN10530_c0_g2	3.2403	3.63442	3.83551	3.90958	2.40888	3.96097	4.11355	4.39948	3.37633	3.54054	3.562	3.96896	4.49763	4.00736	4.61044	3.2402	2.3458	2.83892	4.08284	4.09136	3.72991
TRINITY_DN10534_c0_g3	3.87398	4.16193	3.93085	4.16077	4.06304	4.41857	5.3236	4.71079	4.83404	3.98997	3.98956	4.97359	5.01681	5.04282	4.98828	4.13754	4.77603	4.2092	4.94839	4.17145	4.06862
TRINITY_DN10534_c1_g1	7.07535	6.77036	6.95023	7.19783	6.89245	6.36219	5.75538	5.33637	5.27385	6.3732	6.08686	5.52925	6.0805	5.79974	6.02944	6.43327	5.78945	6.19933	6.14126	6.8847	7.33976
TRINITY_DN10535_c1_g1	4.55491	4.55024	4.58379	4.16748	4.2705	3.84981	4.0852	3.82127	3.89529	4.24832	4.60047	4.3485	2.90536	3.67243	3.3707	4.47263	3.63239	4.31156	3.87932	4.64617	4.60834
TRINITY_DN10537_c0_g1	4.41868	4.46821	5.01432	4.92224	4.74098	5.23798	5.26023	4.49861	4.87368	4.87041	4.41678	4.80797	5.95791	5.40004	5.91336	5.43537	4.64105	4.7562	4.15922	4.57095	4.77649
TRINITY_DN10537_c0_g2	3.71457	4.10177	4.03799	4.02948	4.07587	3.90586	4.95489	5.12146	4.69079	4.7751	5.0412	4.37109	4.7841	5.21784	5.03062	4.97042	4.58371	4.69732	4.01609	4.19151	4.08547
TRINITY_DN10537_c1_g1	2.25106	1.90496	1.51067	2.06255	2.76814	2.00765	2.7884	2.75163	2.73866	2.91649	2.81945	2.04587	2.65486	2.75591	3.11083	2.75985	3.02167	2.78455	1.43879	1.81195	1.38954
TRINITY_DN105399_c0_g1	2.38236	3.23136	2.17683	3.20381	2.06417	3.61154	4.30153	3.69017	4.30799	2.74738	3.18757	3.42504	3.98095	3.9286	3.65282	2.83209	3.99389	1.97442	3.49487	2.69781	2.53404
TRINITY_DN1054_c0_g1	5.94624	5.36585	5.8918	5.91047	5.90524	5.6872	4.74543	3.83904	4.61524	4.47618	3.78554	3.16556	5.14386	5.00806	4.42823	4.54136	4.27819	3.80957	5.93178	4.72334	5.73225
TRINITY_DN10540_c0_g1	6.14674	6.14384	6.21817	6.26639	6.18809	5.73536	5.5783	5.54947	5.53332	6.12838	7.25723	5.36477	5.09713	5.42389	5.53305	6.24695	5.09075	6.21506	5.57361	6.0915	6.22048
TRINITY_DN10542_c0_g1	6.42218	5.70987	6.43179	6.64581	6.23359	6.43269	5.13716	4.65911	5.01761	4.98211	3.62689	4.56066	6.43282	6.1586	5.52181	5.56763	4.33335	5.0818	6.3267	5.84795	6.33242
TRINITY_DN10548_c0_g1	2.61285	2.50684	2.80876	2.56205	2.79502	3.60375	3.77724	3.50179	3.82172	2.75789	2.1133	3.11407	3.93994	3.68316	3.97065	1.91715	3.0631	2.82419	3.11474	1.90917	2.91011
TRINITY_DN10550_c0_g1	4.63391	4.83007	4.59368	4.48288	3.94297	5.69274	5.68919	5.9065	5.70479	4.24953	4.40062	5.69839	5.8365	6.03653	5.96151	4.54505	5.55388	4.4245	5.24304	4.58109	4.4618
TRINITY_DN105506_c1_g1	5.09176	4.12062	4.33699	5.00859	4.4385	4.81918	3.95856	3.50947	4.09812	4.84394	3.95395	4.25618	4.15538	3.83893	3.83714	4.29219	4.71399	3.78338	6.13491	4.98465	4.63624
TRINITY_DN105506_c4_g1	2.99715	2.88366	2.73321	2.59185	3.07784	4.1485	4.00446	4.64012	3.95256	3.15296	2.68643	3.58354	3.96545	3.75579	3.63024	3.06844	4.12574	2.95084	2.89755	2.91945	2.67033
TRINITY_DN10556_c1_g1	4.68134	4.52162	4.71193	4.70654	5.22239	6.04193	5.17092	5.32994	4.46633	4.42945	4.67882	4.48853	5.20617	6.22262	6.08678	4.16091	4.67049	4.79821	4.38828	3.56169	3.53763
TRINITY_DN10559_c1_g1	7.08243	7.21978	7.27918	7.11744	7.15367	7.20548	7.20235	7.3513	7.17821	7.21534	7.49565	7.27341	6.81587	6.77515	6.532	7.48651	7.70938	7.43226	7.28677	7.35143	7.4456
TRINITY_DN105593_c1_g2	4.50855	4.64738	4.11132	4.69248	4.17457	5.22381	5.67312	5.7285	4.91329	3.64486	3.37106	3.99986	5.19415	4.49407	5.19975	4.05176	4.01056	4.12503	5.76311	4.09149	4.50753
TRINITY_DN10565_c0_g1	3.47793	2.2137	3.03555	3.70757	3.4987	3.27899	3.01621	2.33154	2.6904	2.81089	2.05955	2.74004	3.07494	2.60686	3.23837	2.53763	2.34197	1.7903	3.66477	3.36233	3.62367
TRINITY_DN105664_c0_g1	2.87203	2.47443	2.83325	2.0468	1.86146	2.55811	0.992683	1.45802	1.44913	1.14463	1.41795	1.538	0.976493	0.887312	1.14573	1.30946	1.15602	1.23296	3.99175	2.34032	3.3959
TRINITY_DN105665_c0_g1	5.81718	5.48036	5.52909	5.67474	5.44909	4.90313	5.09855	5.31208	5.04572	5.4071	5.36348	4.8907	4.82368	5.02852	4.91027	5.35854	5.32986	5.53712	5.59388	5.7844	5.86031
TRINITY_DN105673_c0_g1	1.00551	1.12933	0.861443	1.41408	1.55118	1.62407	2.33298	1.3684	2.20824	1.29679	2.31459	1.83694	1.7724	2.33314	2.36813	1.24717	1.86189	1.87241	2.22288	1.63226	1.46012
TRINITY_DN10568_c0_g4	4.34107	4.75535	4.55115	4.49714	4.62278	4.63255	4.77439	4.86991	4.85051	4.38073	4.63886	4.57282	4.89271	4.69825	4.42737	3.99363	4.08318	3.86419	4.35038	4.30991	4.70212
TRINITY_DN1057_c0_g1	5.12334	4.83828	5.05044	5.2877	4.96971	5.74101	3.95049	3.49832	4.31452	3.99877	2.81232	3.33848	4.70339	4.66864	4.68127	3.56552	2.88077	3.82266	5.58456	4.89397	4.67109
TRINITY_DN105720_c0_g1	2.99422	2.72018	2.79309	2.47106	2.86058	1.57675	1.32708	2.01761	2.00689	2.96537	2.91345	2.47498	1.95337	1.21625	1.77066	3.1244	2.23892	2.82755	1.89611	2.23366	2.82279
TRINITY_DN10574_c3_g1	4.07883	3.55908	2.41696	3.53972	3.50265	2.33683	1.37914	1.59936	1.56097	3.17984	2.53655	1.60665	1.35718	2.1912	1.59374	2.96231	2.31732	2.06345	2.94528	3.47217	2.0702
TRINITY_DN10575_c3_g1	5.55499	5.64193	5.98242	5.83379	5.77942	4.91475	5.17553	5.11529	4.95281	6.54112	6.66747	5.55623	4.90763	4.01254	4.90992	6.74035	5.26169	6.68746	4.60129	5.54331	5.63175
TRINITY_DN10576_c0_g1	5.12195	4.67156	4.39151	4.64447	4.40675	3.05869	3.22894	3.67539	3.35	4.34929	4.08758	3.42896	4.0698	2.81229	3.93351	4.68382	4.20339	4.80109	3.70074	4.7935	4.89246
TRINITY_DN10582_c0_g1	5.59181	5.67168	5.74203	5.89188	5.46117	5.8959	5.68245	5.73083	5.99367	6.64747	6.76771	6.5409	5.43631	5.37928	5.73676	6.40443	6.36424	6.46994	5.50412	5.76762	6.06333
TRINITY_DN105832_c0_g2	3.72209	4.11403	4.09357	4.07833	3.87412	4.27926	4.52117	4.35955	3.99624	3.34994	2.94074	4.58643	4.04318	3.93351	3.92283	3.18819	3.44082	2.90737	4.31627	4.17156	3.9807
TRINITY_DN10585_c1_g1	4.51671	4.44589	4.53337	3.9936	4.63137	3.88981	3.54837	4.32868	3.70021	4.62491	4.66838	4.28348	3.84864	4.20897	3.31565	4.65937	5.14125	4.6241	4.21216	4.17621	4.24689
TRINITY_DN10587_c0_g3	4.30663	4.41501	4.12017	4.29408	4.59436	4.73851	5.14088	4.7447	5.30767	4.82806	4.85345	4.80074	5.07203	5.24958	5.05908	4.61499	5.20481	4.18139	5.0344	4.99393	4.25654
TRINITY_DN105890_c0_g1	3.93902	3.24511	3.93665	3.76094	3.33365	3.68678	3.12397	2.94356	3.0773	3.324	3.38937	3.2749	3.09074	3.6755	3.34071	2.7422	3.1052	2.63411	4.83155	3.46928	3.81455
TRINITY_DN10594_c0_g1	6.87876	7.08678	6.5895	7.00338	7.64016	7.38185	6.06851	6.23945	6.23658	5.20258	5.81682	5.80441	7.07944	7.39623	6.94674	5.93772	6.36152	5.91427	6.61855	6.46392	6.98489
TRINITY_DN10598_c1_g1	6.98802	6.81095	7.40609	7.3175	7.29691	7.80198	6.82562	7.02914	6.81083	6.54243	6.70061	6.94188	7.39153	7.65436	7.50529	6.53965	7.24944	6.36608	7.32665	6.91065	6.86263
TRINITY_DN1060_c0_g1	6.37502	5.78797	6.26351	6.17218	5.92962	5.96993	4.99436	4.80311	5.38624	4.81247	4.93608	4.68859	6.73283	6.29467	6.74057	5.05106	4.75866	5.0043	6.39314	6.01688	6.41619
TRINITY_DN1060_c1_g1	5.11708	5.57149	5.86197	5.69813	6.12786	4.74008	5.37259	4.75081	4.99635	6.29722	6.71338	5.42551	5.77788	4.99103	5.50347	6.59876	6.54032	6.39663	4.9527	5.8841	5.17397
TRINITY_DN10607_c0_g1	4.35103	4.2173	4.29895	4.56149	4.7789	3.67802	4.34876	4.34289	4.32466	5.31992	5.18112	4.41186	3.9884	3.72575	4.03152	4.99173	4.48943	5.08541	3.66424	5.02657	4.21171
TRINITY_DN10608_c0_g1	0.31316	0.729982	0.422529	0.341299	0.60258	0.503093	1.36894	0.659763	0.652733	0.394873	0.627827	0.528358	5.03694	5.54657	5.47271	0.351077	0.666034	0.288058	0.577723	0.662935	0.531436
TRINITY_DN10608_c0_g2	0.88479	1.42163	1.02138	1.07971	1.2522	1.12362	2.74914	1.64723	1.54464	0.986623	1.2853	1.15601	7.07618	7.46537	7.54699	0.93189	1.33582	1.30718	2.23266	1.82232	1.15996
TRINITY_DN10613_c0_g1	2.7558	2.13191	3.47119	2.85653	3.61221	3.90313	3.58364	3.58293	3.5219	2.86335	3.05085	3.82859	4.22898	4.84413	4.98684	3.05483	4.13026	2.09988	3.18843	3.27526	2.61292
TRINITY_DN10614_c1_g1	4.5429	4.20014	4.55412	4.66324	4.58697	5.04382	5.25752	5.49461	5.09256	5.15586	5.13941	5.59343	4.93886	4.686	5.01766	4.89518	5.28309	4.65485	4.96848	4.63031	4.56092
TRINITY_DN10617_c0_g3	4.52902	4.51078	4.29056	4.41839	4.57244	3.84447	3.53817	3.87689	3.45776	4.27901	4.5755	3.61601	3.5718	3.55296	3.36232	4.3935	4.01166	3.98942	3.72609	4.12706	4.49755
TRINITY_DN10618_c1_g2	2.43406	2.97305	3.11914	3.59269	2.81851	2.52831	3.78769	2.78639	1.83785	2.47151	2.04628	2.87241	3.54154	3.58451	3.35163	2.78198	2.25764	3.29366	1.91597	2.84058	1.52706
TRINITY_DN1062_c0_g1	4.70374	4.75939	5.2084	4.93423	4.96284	5.84871	5.01932	5.96504	5.41982	4.15469	4.1137	4.13701	5.63973	5.72851	5.38504	4.46065	5.14796	4.20473	5.17729	4.25306	4.86643
TRINITY_DN10620_c1_g1	5.46222	4.44744	4.39535	5.37941	5.02461	5.32352	5.77889	5.39937	6.1084	4.77486	4.74337	6.05368	5.61178	6.59402	5.42611	5.08685	5.5223	5.47772	5.80624	5.01077	5.86643
TRINITY_DN106247_c0_g1	1.14402	1.43996	1.71942	1.65557	1.2473	0.935357	2.50333	2.79271	1.73344	2.14538	3.13318	2.35833	2.68077	2.25016	2.34921	1.62369	1.74848	2.17472	1.52537	1.21421	2.10865
TRINITY_DN106269_c0_g1	2.61187	2.72119	3.14714	2.50928	2.8295	3.12918	1.38697	1.2837	1.5704	1.26555	1.25078	1.15108	1.95723	2.21053	1.57452	1.75759	1.58739	0.925673	2.97403	2.05984	2.87594
TRINITY_DN106272_c1_g1	4.39158	4.24293	4.40434	4.3602	4.0726	4.14653	4.14222	4.47704	4.04037	4.37697	4.13166	4.25857	3.65827	3.73254	4.20489	4.131	4.3663	4.27654	5.0246	4.29359	4.58592
TRINITY_DN106280_c0_g1	6.17049	6.38532	6.33274	6.01766	5.57393	5.83043	5.84549	5.20245	5.79713	5.76036	5.35466	5.46064	5.52163	5.36009	5.50292	6.07358	5.59857	5.92486	6.21731	6.04828	6.33296
TRINITY_DN10629_c1_g1	7.11478	6.94484	7.50804	6.08832	5.65745	6.09759	2.47258	3.2064	2.73074	2.744	2.68623	2.51603	2.44536	2.2973	2.73659	2.23622	2.75487	2.14236	9.32178	9.32206	9.24987
TRINITY_DN10629_c3_g1	5.78118	5.93024	5.62905	5.74722	5.99193	5.56098	5.37076	5.40095	5.10049	5.95298	6.35696	5.51203	4.83983	4.85775	4.91519	6.06063	5.58707	5.78117	4.66228	5.57811	5.63427
TRINITY_DN10631_c0_g3	3.05647	3.74449	3.26339	3.92131	3.54839	3.66503	5.16565	5.01889	4.99715	4.52881	4.34495	4.38955	4.81131	4.15198	4.41914	4.27632	4.70378	4.07338	4.09861	3.00538	3.57171
TRINITY_DN10633_c0_g1	3.65809	4.18119	3.73588	3.7623	3.39714	3.44564	3.44315	3.27891	3.69524	3.62171	3.54182	3.2279	3.32501	3.13892	2.43705	3.99675	4.19241	3.84347	3.52239	3.52003	2.60447
TRINITY_DN10634_c0_g1	4.24145	2.75585	3.74291	4.36708	4.08886	2.60013	2.84572	4.21143	2.91869	4.63018	3.12499	4.77948	4.41735	3.04529	2.92613	2.68154	2.61405	2.83881	2.65513	2.32821	2.98212
TRINITY_DN10636_c1_g2	4.58563	4.70247	4.91706	4.83035	4.30064	4.0682	4.65657	4.74152	4.61226	5.02519	4.9784	5.0937	4.20313	4.23735	4.78306	5.4377	4.75858	5.40391	4.5791	4.94619	4.72875
TRINITY_DN106423_c0_g2	2.15615	2.12126	2.03848	2.20318	1.71602	1.14585	0.875607	1.00905	1.56659	2.29527	1.75326	1.61084	1.12745	0.786912	1.00574	2.21974	1.32191	2.02687	0.938618	2.00376	2.09522
TRINITY_DN10644_c0_g4	2.4166	2.51608	2.71212	3.00289	2.80188	3.5408	3.39901	3.84007	3.38874	2.76451	2.34119	3.01834	3.56541	3.48151	3.49521	2.36132	2.7733	2.26224	3.77676	3.18882	2.91596
TRINITY_DN10647_c0_g2	5.64719	5.73169	5.60611	5.98549	5.85687	6.54362	6.14954	6.50918	6.99998	5.66632	6.0674	6.39131	6.65325	6.63717	6.02793	5.90516	6.00151	6.03353	5.40485	5.47511	5.51132
TRINITY_DN106511_c0_g1	3.48239	3.4147	3.97175	3.59483	3.37917	4.10553	3.94034	4.69615	4.99696	3.316	3.43428	4.05839	3.95851	4.46325	3.60622	3.23098	3.73112	3.31457	4.0585	3.39469	3.67717
TRINITY_DN10652_c0_g1	7.94611	7.29971	7.15783	7.60651	7.06997	7.13678	5.72435	6.65453	5.71573	8.27104	8.05158	7.39174	4.96499	5.53382	7.11588	7.83583	7.1882	8.44528	5.81128	7.23326	7.36702
TRINITY_DN106565_c0_g1	4.2331	4.72061	4.69453	4.22742	4.96711	5.02782	4.76956	4.34319	4.32458	4.23724	3.7224	3.6695	2.57429	2.26128	2.68004	3.79047	3.48875	3.25362	5.02832	4.21746	4.2964
TRINITY_DN106599_c0_g1	2.26421	2.39956	2.44921	1.93783	2.35621	2.33708	2.18572	2.45974	2.75864	1.86139	1.50637	2.51781	3.71203	3.54891	3.23706	1.62886	1.83093	1.36307	3.32198	2.46565	2.86728
TRINITY_DN10660_c0_g3	5.35929	5.07335	5.36784	5.26346	5.34673	4.56284	3.64759	4.71635	4.52095	5.50763	5.3876	4.82478	3.85362	4.02444	4.24852	5.37021	4.73334	5.4431	3.80971	5.01906	5.52528
TRINITY_DN10667_c0_g2	6.31396	6.68695	6.14977	6.20696	6.34514	5.60476	6.19188	5.74094	5.92106	6.22065	6.39283	5.868	5.47726	5.02727	5.54268	6.51702	6.06128	5.96277	5.68438	6.48253	6.25572
TRINITY_DN10669_c5_g1	3.11214	2.949	2.77157	2.62237	2.68338	2.05081	1.65057	1.8576	2.08518	3.02878	2.42943	1.68386	2.3333	1.71318	2.09024	2.87425	1.58874	3.00804	2.49589	3.54266	3.57284
TRINITY_DN1067_c1_g1	5.01835	5.07197	4.72702	4.94492	5.15704	5.01294	5.81918	5.61025	5.56091	5.83398	5.9565	5.97703	5.70299	5.00794	4.91528	5.8985	5.9188	5.88478	5.01419	4.64359	4.82718
TRINITY_DN10675_c0_g1	6.83859	6.64978	6.91929	6.74737	6.72731	6.50807	5.66618	4.946	5.35751	6.1645	5.80744	5.64195	5.96535	5.81269	5.83298	5.86065	5.47278	5.76723	6.60851	6.75732	6.99436
TRINITY_DN10679_c1_g3	4.56051	4.08639	4.45778	4.67823	4.55145	4.03848	3.61351	3.34912	3.24948	4.82774	4.92654	3.66119	3.53589	3.38729	3.05118	4.71306	3.27539	4.86395	3.60224	4.20627	4.14887
TRINITY_DN106799_c2_g1	5.92645	6.20767	5.82496	6.19675	5.888	4.77591	4.73198	4.89524	4.8764	5.81279	5.80498	5.21925	4.91978	4.94626	5.16805	5.9186	5.0621	5.93843	4.82963	5.45339	5.75409
TRINITY_DN1068_c0_g1	6.20757	6.11516	6.11586	6.21695	6.54329	6.86276	6.80868	7.22057	7.18496	6.21544	6.29595	7.2022	7.00363	7.08878	7.02839	6.17639	6.84598	6.4089	6.56278	6.1778	6.45288
TRINITY_DN10680_c0_g1	3.08287	3.49883	2.74825	3.3953	2.96071	3.46264	4.10603	3.55201	4.09731	3.31152	2.86535	3.79463	4.0667	3.89915	3.81408	2.38541	3.09013	2.88626	3.7045	3.34193	2.9496
TRINITY_DN10685_c0_g2	5.06512	4.96332	5.13942	4.51415	4.4985	5.76792	5.99476	6.45153	5.41556	5.21014	5.11457	5.77499	6.04072	6.01147	6.18929	5.34909	6.04486	4.70736	5.71609	5.29881	4.9502
TRINITY_DN10686_c0_g1	6.98213	7.06107	7.00141	7.27042	7.23564	7.47779	8.02129	7.99121	7.83563	7.31384	7.26041	7.74996	7.91935	8.01885	7.87881	7.28331	8.02726	7.04965	7.93351	6.98112	6.88587
TRINITY_DN10686_c1_g2	3.21088	3.07243	3.5614	3.98859	3.55916	3.97644	4.02773	4.24039	4.22204	3.6271	3.29322	3.91844	4.04082	3.6194	3.86351	3.79606	4.04849	3.52076	3.83322	3.36935	3.65416
TRINITY_DN10688_c0_g1	5.02658	4.94562	4.60571	5.15797	4.90878	5.12545	4.81393	5.35471	5.14091	5.24452	5.62502	5.36813	4.41469	4.45436	4.89725	5.37543	5.34576	5.75245	4.63949	5.07209	4.92956
TRINITY_DN10688_c3_g1	5.77498	5.15899	6.18587	6.14028	5.91725	5.33997	4.56193	4.80207	4.9882	5.14828	5.21315	4.57627	5.43601	4.91176	4.73508	5.40186	4.70207	5.40031	5.1158	5.77582	6.13404
TRINITY_DN10689_c0_g1	2.3099	2.48292	2.4089	2.52147	1.67933	1.05837	1.546	2.49933	1.19978	2.25989	2.91276	1.34967	1.30138	0.958138	1.20294	2.68385	1.7685	2.34995	1.40629	1.98583	2.26037
TRINITY_DN1069_c13_g2	3.6023	3.49864	3.82855	3.54555	3.55995	4.26392	4.68909	4.61217	4.17874	3.87538	3.80478	4.22692	4.43385	4.3266	3.78022	3.96838	4.21306	3.70293	3.99401	3.88925	3.88654
TRINITY_DN10690_c0_g2	1.94751	2.07	1.97155	2.22744	2.26104	2.91016	2.50462	3.34214	2.92257	1.39181	1.39463	1.96514	3.10879	2.91861	2.80655	1.7126	2.18476	1.91054	2.37676	1.96509	1.2938
TRINITY_DN10691_c0_g1	2.74211	2.44497	2.59294	3.17772	2.69623	3.26197	2.06367	1.87468	2.30719	2.06022	1.56312	1.91569	3.58879	3.27855	2.49499	1.48585	2.12198	2.36132	3.27175	2.50795	2.90124
TRINITY_DN10692_c0_g5	2.86886	3.05673	2.18658	2.99639	2.92897	3.39548	3.31703	3.75794	4.02132	2.85172	2.98043	3.3737	3.35714	3.76855	3.3896	2.77169	2.76487	2.25374	2.59924	1.91081	2.66047
TRINITY_DN10694_c1_g1	6.95402	6.87546	6.90271	7.01783	6.74703	5.96003	5.16105	5.63697	5.88743	6.81871	6.64326	6.09462	5.70289	4.94027	5.72318	6.89313	5.72026	6.8355	5.57053	6.87868	7.08613
TRINITY_DN106946_c0_g1	3.87333	4.33828	3.61651	4.06574	3.26875	3.32955	3.32711	2.60452	3.46157	3.80207	3.50805	2.63945	2.89117	2.93968	2.38717	3.50282	3.37871	3.79319	3.73536	3.58972	3.47447
TRINITY_DN10697_c1_g2	1.80531	1.10551	1.44916	0.869374	1.57937	2.23315	0.280037	0.383991	0.379283	0.211758	0.362662	0.297189	0.269217	0.209424	0.381449	0.184374	0.388196	0.145561	1.96841	1.02297	1.29383
TRINITY_DN10698_c0_g2	4.46882	4.56262	4.4699	5.05416	4.5489	4.82031	6.07419	5.6775	6.48607	5.26711	5.35672	6.07259	6.19871	5.75678	6.978	5.21359	6.15568	5.37235	4.66038	4.17927	4.11766
TRINITY_DN10698_c6_g2	2.7245	2.8532	2.9206	2.77362	2.61421	3.07508	3.56843	3.1704	3.84689	2.86964	3.43877	3.55572	3.98428	3.86433	3.60053	3.25694	3.80048	3.19786	3.22744	3.51987	3.13179
TRINITY_DN10699_c0_g2	5.76346	5.81601	5.65966	5.92188	6.24734	6.49372	6.46458	6.65093	6.67917	5.82057	5.78075	6.38675	6.43539	6.50305	6.63083	5.80904	6.79534	5.74118	6.5221	5.94466	5.59531
TRINITY_DN106994_c0_g1	4.05625	3.51813	3.54881	3.84746	3.80599	3.5247	3.33334	3.35612	4.33358	4.56628	4.5262	3.55883	2.94481	3.48415	2.74736	4.39238	3.87912	4.53682	3.39823	4.33131	3.88573
TRINITY_DN1070_c1_g2	6.64271	5.78482	6.54841	6.52917	6.97411	6.83285	6.91557	7.03379	7.459	6.81359	6.27166	6.60253	7.37525	7.345	6.92037	7.04528	6.841	6.2686	6.87772	6.74635	7.16228
TRINITY_DN107039_c0_g1	7.05159	7.12281	7.28362	7.41016	7.08988	5.77819	6.01232	6.15239	5.90088	7.46295	7.47146	5.70236	5.71185	5.82801	6.37524	7.66557	6.2827	7.66899	5.75225	7.0874	7.05485
TRINITY_DN107043_c0_g1	4.05801	4.31335	4.99359	4.12224	5.12233	4.50066	4.83404	4.74327	4.15807	4.25621	4.74247	4.48397	1.9536	3.57457	2.55739	4.52301	5.17079	4.72429	3.97845	4.18475	4.53777
TRINITY_DN10705_c0_g1	4.28301	3.6229	3.8232	4.24789	3.55208	4.7254	3.81469	3.0366	3.76623	4.77155	4.47423	5.15216	4.54527	4.09423	4.25246	3.36301	3.0491	2.74381	4.81509	3.46605	4.00923
TRINITY_DN10708_c0_g1	7.48165	7.19085	7.11702	7.37379	7.23643	5.96786	6.43709	6.10006	6.94338	6.85586	6.42232	6.15722	6.03537	6.02614	6.4673	6.80946	6.30635	7.04783	6.56269	7.31226	7.0694
TRINITY_DN1071_c2_g2	1.49206	1.80853	1.42223	2.33123	1.6394	2.7237	2.81783	2.3617	2.51531	2.31594	1.3935	2.96179	3.03513	3.04914	2.52154	1.11491	2.54105	1.77643	3.23445	1.96427	2.14123
TRINITY_DN10719_c1_g1	4.2316	3.78864	4.57126	4.54737	4.50153	3.36838	3.27179	3.11505	3.49079	4.28111	4.24845	3.32619	2.63834	2.74211	2.77259	4.59492	3.12806	4.67788	3.61926	4.45786	4.57043
TRINITY_DN10719_c2_g1	2.85644	2.77591	2.66325	2.76712	3.12119	3.00134	1.62774	1.83387	1.82423	1.87168	1.79046	1.66089	3.12505	2.60592	3.2418	1.96187	1.56309	1.72482	3.24538	2.78648	3.29801
TRINITY_DN107269_c0_g1	4.83757	5.0209	4.20248	4.92503	4.82329	5.06153	4.99551	5.41384	5.35972	5.54565	5.38884	5.85143	5.16171	5.26321	5.53063	5.64928	5.80729	5.90202	4.6633	4.77715	4.89437
TRINITY_DN10727_c0_g1	2.57878	2.93006	2.80281	2.35035	2.35449	2.22825	2.09344	2.46424	2.44843	2.93278	3.13335	2.58245	1.4457	1.53703	2.05373	3.66109	2.97066	3.38049	2.58471	2.9117	2.70654
TRINITY_DN10729_c0_g1	4.40745	3.84423	3.67455	4.59696	3.72657	5.97262	6.63237	6.25829	6.27677	4.32573	4.26961	5.77981	6.62633	6.70304	6.10774	3.73728	5.81889	3.42133	6.63818	3.8947	3.81629
TRINITY_DN107297_c0_g1	3.06645	3.24287	4.11039	3.50006	2.96042	2.36802	2.20517	2.03966	2.02933	3.515	3.23826	2.41098	1.56435	2.0359	2.64204	2.8562	2.82134	3.96543	1.92224	3.20875	3.12683
TRINITY_DN10730_c0_g1	4.76547	4.43893	4.96728	5.18856	4.56011	6.45473	6.81435	6.31185	6.26419	4.92264	4.84334	6.27188	6.67121	6.46993	6.24985	4.68324	6.23197	4.51216	6.35051	4.41704	4.80194
TRINITY_DN10730_c0_g2	3.74412	3.93228	2.85819	4.10611	3.09628	3.61747	3.80698	3.08254	2.91811	2.45115	2.7049	2.3553	5.0117	4.66719	3.74157	2.37986	3.35711	2.28038	4.04584	3.92448	3.3666
TRINITY_DN10730_c1_g1	4.88761	5.31502	5.16594	5.09337	4.94891	4.01847	4.01583	4.09359	3.68381	5.27676	5.29285	4.31071	3.52613	3.77735	4.16673	5.11623	4.10923	5.0796	3.9781	5.19113	5.48517
TRINITY_DN10733_c0_g1	3.33993	2.4838	3.21944	3.39553	3.76234	3.46273	3.20781	3.33521	3.31952	3.86269	4.36945	3.73028	3.07841	2.90067	2.92194	3.76889	3.22612	3.83707	2.61611	3.74636	3.44434
TRINITY_DN10738_c0_g1	4.60975	4.79472	4.61144	4.91252	4.88311	5.73023	6.34233	5.98973	5.68467	5.03552	4.58351	5.85823	5.99831	5.63391	5.86288	4.72011	5.77878	4.69441	5.66337	4.34808	4.70912
TRINITY_DN10738_c1_g1	5.14286	5.21432	5.05307	5.22623	5.20977	6.12986	6.56943	6.65776	5.91221	5.04639	5.15717	5.93216	6.49345	6.3015	6.32751	5.04652	6.4255	4.90697	6.56485	5.12106	4.73826
TRINITY_DN10738_c4_g1	4.7373	4.81328	5.04051	5.05601	4.76993	6.4467	6.42225	6.2506	6.31695	4.94822	4.60686	5.824	6.4091	6.14652	5.93174	4.84905	6.11492	4.8906	6.21087	4.92784	5.21866
TRINITY_DN107400_c0_g1	1.58763	1.71528	1.89653	1.02265	1.27342	1.65438	2.748	2.86373	2.72452	2.12813	2.67331	2.70247	1.41143	1.9932	1.6183	2.6304	2.2929	2.95201	1.24835	2.74589	2.21981
TRINITY_DN107400_c0_g2	4.02392	4.09356	4.10815	2.96187	3.9739	3.75253	6.27991	6.53289	6.38591	5.59174	5.67885	5.96719	4.80971	4.6862	4.41687	5.4393	5.60824	5.10778	4.57627	4.85198	4.29975
TRINITY_DN10742_c1_g1	2.13389	2.0088	1.9213	1.65158	1.58247	2.33067	2.452	2.30518	2.45924	2.02223	1.85495	2.23701	3.36757	2.79607	2.75011	2.64704	2.12686	1.22751	1.78401	1.65834	1.72073
TRINITY_DN10742_c1_g2	2.18988	2.32149	2.47653	1.73795	2.3068	2.70347	3.70887	3.25119	3.84354	1.80989	2.35009	3.06181	3.58306	3.65288	3.27276	1.83456	2.90366	2.21788	3.09895	2.4119	2.00379
TRINITY_DN10744_c0_g1	4.75656	4.42538	4.29346	5.08853	5.16731	4.52131	2.46728	2.28556	2.73053	2.96924	2.65383	2.69929	4.36718	3.52633	3.11682	2.70315	2.71716	2.84582	5.72995	4.57355	4.49401
TRINITY_DN1075_c1_g1	5.07546	5.26218	5.21475	5.35514	4.99828	4.8317	5.10735	5.78786	5.98302	6.12785	6.36357	6.27644	5.23963	4.93343	5.22558	6.48311	5.95464	6.1346	4.59383	5.24504	5.18108
TRINITY_DN10753_c0_g1	5.57163	5.38062	5.64543	5.15489	5.40842	4.96525	3.96201	3.90987	4.57777	4.82508	5.38921	4.27737	4.18225	4.65739	4.16982	4.99056	4.1916	5.16492	4.33981	5.6025	5.40295
TRINITY_DN10755_c0_g1	6.58297	7.28551	6.661	7.05207	7.17765	7.53408	8.65428	8.64746	8.60784	7.28269	6.09213	7.26272	8.41655	8.41059	8.41597	7.58152	6.78416	7.11314	7.05477	6.81238	6.57321
TRINITY_DN107572_c0_g1	4.48861	3.99852	4.0805	4.12556	3.97991	4.1797	3.6782	3.52951	3.71118	3.4506	3.09752	3.66694	2.1984	2.06537	2.22761	4.21348	3.74351	3.78997	3.70383	3.73593	3.59918
TRINITY_DN107583_c0_g1	3.09733	3.67588	3.05517	2.96602	3.08282	2.26165	1.45745	1.91161	2.34237	3.07075	3.13816	2.13674	1.43904	2.08405	1.90625	3.43223	1.64585	3.15729	2.21591	2.70587	3.35689
TRINITY_DN10760_c0_g2	3.79532	2.87176	3.71054	3.59004	3.66386	3.09036	2.74607	2.73543	3.17217	2.88393	3.45525	3.41597	3.05495	3.13607	2.54187	3.79349	2.74721	3.0156	4.31642	3.88935	4.20184
TRINITY_DN10760_c0_g3	4.03848	3.80237	4.35276	4.09899	4.13307	4.43117	3.46818	3.13361	2.96295	3.60235	3.74829	3.95531	3.25392	3.53202	3.51344	3.78294	3.92805	3.19736	4.24586	4.80668	4.68528
TRINITY_DN10760_c0_g4	4.56608	4.20902	4.48072	4.35832	4.02977	4.49681	2.99035	2.837	3.5371	4.12601	4.45511	3.55282	3.28238	3.18856	3.00353	3.47713	4.03973	3.81387	4.37725	4.9944	4.56685
TRINITY_DN10761_c0_g1	3.93365	5.05664	4.54805	5.21541	5.71913	5.71276	8.36363	8.53513	8.36696	6.95367	7.14526	7.72648	8.08066	8.41554	8.35074	7.26922	7.75668	7.00216	4.22539	3.84739	4.50172
TRINITY_DN107619_c0_g1	2.39062	2.34171	2.33758	1.76788	2.13523	2.16861	3.75624	2.76384	3.34933	3.05111	2.54552	2.88078	3.15742	3.17881	3.02869	2.73609	2.43774	2.9162	2.98002	2.77017	2.21296
TRINITY_DN107671_c0_g1	3.56059	3.94571	3.6319	3.4531	3.53664	3.77161	1.28258	1.4656	1.4572	1.40546	1.42762	1.31246	1.26377	1.16035	1.46106	1.55581	1.47313	1.47214	3.61402	4.01862	3.1347
TRINITY_DN10777_c0_g2	3.87763	4.66357	4.29325	3.78499	3.88945	3.81966	5.78795	5.5409	5.59783	4.96484	4.96747	4.66733	2.8896	3.17706	3.21363	5.25025	4.71314	5.25748	3.32752	4.47647	4.50744
TRINITY_DN10777_c0_g3	1.82364	1.61602	1.00235	0.680011	1.66338	1.31928	2.35522	2.42621	1.73816	2.06207	2.36272	1.35002	0.793606	0.71872	0.936475	1.48945	1.96029	2.38019	1.41158	1.25549	0.831437
TRINITY_DN10779_c0_g1	4.48679	3.75655	4.45624	4.62343	4.03091	4.65136	3.13716	2.91688	2.90315	3.56159	2.85522	3.29395	3.54795	2.29252	2.90946	3.74533	3.48812	3.66237	4.70367	4.04054	5.16094
TRINITY_DN10786_c0_g1	5.04517	4.8883	4.31266	4.44322	5.29494	4.75919	5.25795	4.76506	5.2074	4.89202	5.54685	4.62779	4.96669	5.75644	5.71561	4.91805	4.89454	4.8664	4.2854	4.12576	4.17224
TRINITY_DN10786_c2_g1	2.96694	3.48451	2.59669	2.82364	2.91619	3.51399	4.51404	4.66464	3.85609	4.64498	4.88033	5.35967	4.47311	4.71598	4.18342	4.87548	5.13501	4.57712	3.27504	2.85967	3.18023
TRINITY_DN10787_c0_g1	5.58723	5.83049	5.40506	5.27665	5.4202	6.63292	6.90906	6.81991	6.67874	5.41277	5.3928	6.45754	6.70367	6.56497	6.36498	5.21062	6.38761	5.72213	6.6974	5.44878	5.54784
TRINITY_DN10789_c0_g1	9.59265	9.65315	9.82658	9.69186	9.74428	8.9232	9.13285	9.32091	9.06515	9.75345	10.1257	9.0617	8.87534	8.952	8.70386	10.265	9.36058	9.82073	8.9975	9.72466	9.80996
TRINITY_DN10790_c2_g1	3.09626	2.60814	3.19842	2.52169	2.66896	2.20482	2.3499	2.0838	2.07293	2.51922	2.84822	1.89022	1.62157	1.87825	1.84079	2.85983	1.85451	2.74385	2.32855	3.25651	3.14328
TRINITY_DN10792_c10_g1	3.51019	2.49204	2.75309	3.36826	2.56488	3.35255	2.6173	1.70416	1.4085	1.37731	1.38132	1.27577	2.34855	2.51457	1.41206	1.85762	1.42315	1.25757	2.87574	2.94714	2.55823
TRINITY_DN10795_c0_g1	2.20533	1.96252	2.02741	1.90147	2.16826	1.63256	1.40513	1.6001	1.59102	3.32104	3.36166	2.04451	1.12695	1.27781	1.30082	3.73009	2.08565	3.19203	1.94303	1.60421	2.0495
TRINITY_DN10795_c0_g2	5.79026	5.95623	5.40091	5.6512	6.24718	5.87076	6.60814	6.85601	6.61855	7.25549	7.45674	7.32887	5.1007	4.44924	4.47884	7.1772	7.43441	7.24795	5.71582	6.00395	6.05303
TRINITY_DN107976_c0_g1	4.7757	5.31326	5.05316	5.03364	5.12555	4.53589	4.24981	4.25522	3.79574	5.01008	4.24757	4.25712	3.84721	3.84011	4.5161	5.09568	4.54284	4.51855	4.43117	5.03437	5.06256
TRINITY_DN107992_c0_g1	1.77242	2.62157	1.7485	1.96178	2.20449	2.21251	2.35917	2.64989	2.08096	3.43645	3.09311	3.30822	1.62307	1.70683	1.57056	3.48339	3.17933	3.39587	2.49381	3.06006	2.09027
TRINITY_DN108_c2_g1	1.92831	1.87988	2.24575	2.37223	1.96833	3.17499	4.25786	3.3327	3.60133	2.68293	1.74578	3.31268	3.56704	3.57979	3.32381	1.81742	4.07012	2.036	4.16016	2.28904	2.26399
TRINITY_DN1080_c1_g1	2.23446	1.93606	2.54696	1.1064	1.4707	1.94016	0.758076	0.923169	0.91573	0.648154	0.889448	0.785469	0.740754	0.644368	1.25739	0.879693	0.929811	0.539882	5.88041	3.3759	3.13233
TRINITY_DN1080_c3_g2	5.89692	6.13847	5.82131	6.00803	6.25088	4.86002	5.26026	5.65103	5.28278	6.28335	6.50514	5.69649	5.19014	5.60082	4.68325	6.47537	5.63831	6.59264	4.61111	6.02644	5.91892
TRINITY_DN1080_c4_g1	4.43573	3.92362	4.34787	4.70238	4.00599	5.2683	5.40176	5.25742	5.60176	4.40694	4.29371	5.00309	5.55662	5.16885	5.17393	4.0115	5.37735	4.21281	5.06598	4.15172	4.19191
TRINITY_DN10800_c0_g1	4.77664	5.80887	3.54266	3.62133	3.45234	3.77919	2.83612	3.39265	3.14817	3.09087	3.59851	3.28626	3.19435	3.58307	3.38372	3.9246	3.04729	3.36857	3.39546	3.59646	3.45482
TRINITY_DN10801_c0_g1	5.82408	5.23151	5.76941	5.73918	5.62993	6.2148	5.39184	4.75156	5.64976	5.03614	3.96561	5.27889	6.06806	5.84721	5.79848	5.36702	4.53044	5.03873	6.25603	5.29834	6.08349
TRINITY_DN1081_c11_g2	4.90889	4.76161	4.52412	5.19597	4.92335	5.47276	5.18778	4.50477	4.83004	4.82031	4.48648	4.77443	5.75524	5.4875	4.93551	4.63361	4.58553	4.40367	5.21305	5.08745	5.02994
TRINITY_DN1081_c25_g1	4.94662	4.72497	4.8084	4.97652	4.73688	4.95802	3.69975	3.12709	3.25535	2.75389	2.31333	2.55716	4.58243	4.57427	4.06771	2.10944	2.37247	2.95971	4.58921	4.58527	4.14004
TRINITY_DN1081_c7_g1	5.86004	4.30005	4.21778	6.01911	6.77422	6.59673	5.47408	6.80582	5.80608	5.85812	4.368	6.56098	6.78083	6.59603	4.53161	6.60182	5.97134	4.02411	4.32491	4.03133	4.20736
TRINITY_DN10811_c0_g1	5.46664	5.40058	5.51347	5.51689	5.74664	5.97104	6.76509	6.47585	6.01356	5.86961	5.82434	5.9702	6.65652	6.31081	5.84544	5.86285	6.83382	5.27137	6.82868	5.99973	5.60718
TRINITY_DN10814_c0_g1	5.82528	5.82771	5.74285	6.30618	5.99443	5.6145	5.90022	5.1494	5.43079	6.36192	6.50924	6.24803	4.60595	5.2755	5.07457	6.32909	5.99909	6.0982	5.52087	5.81683	5.97613
TRINITY_DN10817_c0_g1	3.82007	3.77846	3.89052	3.87803	4.36512	4.70104	4.73306	4.87225	5.05798	4.04022	3.75361	4.799	4.91141	5.13015	4.61634	4.20253	4.84426	3.43826	4.7373	4.33062	3.79663
TRINITY_DN10817_c3_g1	3.66568	3.14042	3.06288	2.98941	3.00765	3.22373	3.03252	3.25205	3.23648	2.82978	2.9249	2.86192	2.36879	3.30028	2.6617	2.92781	3.48714	3.09991	4.12294	4.29063	3.44966
TRINITY_DN108198_c1_g1	3.22855	3.08768	3.14859	3.34636	2.6704	4.40739	3.74674	4.12868	3.64484	2.91681	3.38805	4.03451	4.12394	4.03369	3.90632	2.52041	3.23861	2.63142	3.27865	3.35497	2.8363
TRINITY_DN1082_c1_g1	7.47183	7.73832	7.44686	7.41461	7.67658	7.45654	6.92632	6.71871	7.3397	7.0633	7.1717	6.86561	6.67855	6.81024	6.79109	7.81823	7.16423	7.89874	7.13853	7.79106	7.65711
TRINITY_DN1082_c3_g1	6.40783	6.50286	6.39481	6.5973	6.50264	6.00045	6.03086	5.86822	5.90204	6.56557	6.58986	6.03159	5.90282	5.77346	5.47207	6.6779	6.15819	6.77468	5.95213	6.51113	6.3879
TRINITY_DN10820_c1_g1	4.79887	4.87041	4.36521	4.88507	5.1663	4.17296	3.92619	4.22772	3.86724	4.48779	4.78315	4.61468	4.13205	4.1694	4.14026	4.32018	4.57664	4.57527	4.60668	4.83221	5.27954
TRINITY_DN10821_c0_g1	1.77321	1.65709	2.08267	2.09584	1.77353	2.7256	3.31371	2.29805	3.14324	1.71266	2.58381	2.97526	2.7935	3.51513	3.34842	1.9753	3.27671	2.34407	2.33512	2.09445	2.08822
TRINITY_DN10821_c0_g2	5.82505	5.71129	5.64909	5.56323	5.79079	6.93326	7.36306	7.3194	7.52685	5.58711	5.75275	6.81859	7.33643	7.2655	7.23224	5.44897	7.17128	5.61725	7.24322	5.99109	5.94016
TRINITY_DN10821_c0_g4	4.23721	4.2967	4.66685	4.44981	4.5587	5.88326	6.22299	5.86129	5.88663	4.67278	4.56315	5.7056	5.85185	5.92539	6.00485	4.57479	5.85622	4.43843	6.14918	4.30078	4.77195
TRINITY_DN10827_c0_g1	6.77933	6.5321	6.7434	7.36125	6.95149	7.26748	7.08991	7.49773	7.55202	6.16613	6.25729	6.43056	6.97894	6.95183	7.02109	6.33678	7.06064	6.55835	7.46525	6.55253	6.67085
TRINITY_DN108287_c0_g1	4.53233	4.49017	4.23577	4.56291	4.76065	5.89608	5.84678	5.54714	5.37126	4.22294	4.14677	5.26997	6.04351	5.581	5.75053	4.33982	5.44244	4.27997	5.4272	4.14761	4.71483
TRINITY_DN1083_c12_g1	2.00049	1.87934	1.48678	2.38146	2.14048	2.95827	3.19065	2.42057	2.85254	2.25201	1.976	2.8234	2.83375	3.21203	3.09301	2.05767	2.4321	1.3354	2.10076	2.4264	1.61736
TRINITY_DN10830_c3_g1	3.72873	4.14744	3.52047	3.88528	4.32274	4.6625	4.50835	4.78655	4.71973	3.94998	4.1264	4.30297	4.61866	4.59084	5.39033	3.1399	4.60207	3.99023	4.37195	3.56757	3.96574
TRINITY_DN10833_c0_g1	5.57721	5.69526	5.39978	5.84207	5.80048	3.82867	4.02948	3.74053	4.33554	5.29755	5.00042	3.13668	3.37455	4.31558	3.80148	4.97932	4.3064	5.05433	4.20543	5.38994	5.38627
TRINITY_DN10838_c0_g1	2.44932	2.41893	2.63657	3.07182	2.97986	2.66623	3.81064	2.674	3.50309	2.47656	2.24853	2.83214	3.72163	3.16923	2.82332	2.87451	3.34128	3.25809	2.67207	2.07875	2.10074
TRINITY_DN1084_c0_g1	7.8575	7.6622	7.85303	8.0382	8.38817	7.93022	8.65467	8.55832	8.95131	8.97587	9.01538	8.64987	8.84522	8.99236	9.05404	8.97383	8.729	8.95844	7.65243	8.07985	8.16652
TRINITY_DN1084_c1_g3	5.27753	4.97016	5.11784	5.08295	5.17504	5.01596	4.38078	4.92618	4.85805	4.48912	4.57637	4.94807	5.71257	5.55827	5.1754	4.82707	4.94344	5.09824	5.07441	4.9349	5.36486
TRINITY_DN1084_c3_g1	5.10919	5.23161	5.3031	5.26903	5.35721	5.18559	5.64282	5.57812	5.4336	4.58086	4.38075	5.0684	5.7939	5.65189	5.6249	4.55414	5.21857	4.81367	5.46095	4.99167	5.36495
TRINITY_DN1084_c6_g1	3.96805	4.13512	4.24565	3.87524	4.29983	3.84161	3.15923	2.98449	2.80781	3.90564	3.62152	2.87109	2.79166	2.62739	3.12346	3.8545	2.99717	3.63639	3.59353	3.70513	3.57031
TRINITY_DN108402_c0_g1	4.36141	4.12777	4.15529	4.202	4.41299	5.0201	4.82854	5.24667	5.2266	4.60809	4.41544	5.27397	5.43126	5.23783	4.96099	4.37461	5.11468	4.40358	4.98642	4.37213	4.05426
TRINITY_DN108429_c0_g1	5.16995	4.48682	5.32126	5.21419	4.94525	4.51237	5.79527	5.30675	5.78603	5.67473	5.8125	5.28456	6.77158	6.8342	6.47238	5.75421	5.24507	4.82701	4.58333	5.59077	5.34823
TRINITY_DN10845_c2_g1	4.74751	4.4951	4.81883	5.08506	5.04418	4.50866	3.81452	4.23861	4.09521	4.71944	4.5014	4.42849	4.14962	3.87243	4.04298	4.68657	4.92709	5.04213	4.53868	5.03218	4.68342
TRINITY_DN10845_c2_g3	2.90829	3.23307	2.18769	2.47416	2.95611	2.99593	3.83749	4.67776	4.21248	4.43818	4.25895	5.04647	1.94026	2.42905	2.18153	4.44195	5.08893	4.50534	3.83345	3.07353	3.51056
TRINITY_DN10846_c1_g5	8.37513	8.30001	8.6914	8.46795	8.46061	8.42397	7.79073	7.35212	7.76709	7.86972	7.64788	7.79556	7.8869	7.56863	7.68374	7.92697	7.47354	7.98175	8.26912	8.30105	8.61741
TRINITY_DN10849_c0_g2	2.68915	2.11898	2.70328	3.34256	2.94509	3.8505	2.18141	2.93598	2.43635	1.65092	1.7037	2.03767	3.94748	3.59842	3.73785	1.59608	1.75188	2.25477	4.17424	2.94275	3.4412
TRINITY_DN10853_c0_g3	3.48661	3.27127	3.71311	3.80361	3.38409	5.22457	4.0051	3.90592	4.04853	3.06589	3.05464	3.8204	5.33504	4.41244	4.44554	2.5551	4.08269	2.87065	4.57617	3.51945	3.68353
TRINITY_DN10853_c4_g2	2.36026	3.02943	2.16853	2.77645	2.29095	3.5127	3.5176	2.87143	3.11555	1.60845	1.64557	2.34004	3.4694	3.15667	2.87188	2.31493	2.89293	2.5099	3.24983	1.68762	2.17956
TRINITY_DN10853_c4_g4	2.94744	2.72607	2.76526	3.52373	2.97996	4.3378	4.37313	3.5713	3.97888	3.52118	2.8852	3.27949	3.51593	3.82738	4.24917	2.84274	3.58622	3.30674	4.10621	2.39275	3.28594
TRINITY_DN10854_c0_g1	5.41842	5.01142	5.13087	4.94824	5.19327	4.37347	4.47427	4.37082	4.81206	5.76762	5.57331	5.46732	4.7792	5.1752	4.55315	5.24279	4.56153	5.19436	4.65522	4.80987	5.35332
TRINITY_DN1086_c0_g2	4.47846	4.45741	4.06253	3.92829	4.49589	3.88244	2.81073	3.38536	3.24072	4.34477	4.24351	3.22197	2.90986	3.30645	3.24762	4.34147	3.62796	4.31798	3.08662	4.33541	4.00731
TRINITY_DN1086_c0_g5	5.54037	5.55731	5.59971	5.67533	5.75679	5.73261	5.18755	4.86923	4.79628	5.35011	5.33061	5.16534	5.5518	5.07901	5.30209	5.16663	4.65313	5.12346	5.66542	5.67735	5.47175
TRINITY_DN10861_c0_g2	5.63683	5.45285	5.88441	6.27048	5.53894	6.01564	5.57441	5.11824	5.38634	5.83065	5.4876	5.52677	6.07161	6.55715	6.59303	5.444	5.30821	5.30038	5.28826	5.41502	5.77624
TRINITY_DN10861_c0_g3	5.97028	5.8934	6.2788	6.31745	6.14534	6.48659	5.74004	5.68495	6.03995	5.81094	5.94529	6.04997	6.66183	7.07148	6.98859	5.61285	6.1896	5.51741	6.14858	5.7847	5.75243
TRINITY_DN10863_c0_g1	5.69031	5.04691	5.43401	5.82378	5.70045	5.51712	4.31568	3.98776	4.23156	4.35011	3.46758	3.38725	5.40054	4.59918	4.75478	4.47565	4.18339	4.36369	5.73329	4.71944	5.44697
TRINITY_DN108655_c0_g3	3.29576	2.21167	2.91142	2.49668	1.89784	1.06771	1.43344	2.00467	1.83979	1.4245	1.43935	1.29778	1.69457	1.27684	1.26338	3.12201	1.69274	2.47872	2.12203	1.68747	2.84664
TRINITY_DN10866_c0_g1	1.6014	2.03969	1.91162	2.91767	2.69698	2.823	4.22775	4.21015	4.33519	2.96074	3.34473	3.13521	4.78964	4.61829	4.14457	2.94658	3.90874	2.60011	2.00421	1.94417	2.14062
TRINITY_DN10867_c0_g1	2.56134	1.94862	2.99629	2.42895	2.66979	2.35428	2.60446	2.63775	2.46303	2.30278	2.5766	2.08275	2.17946	1.51773	1.57246	2.78688	2.48742	2.59816	2.96811	2.78965	3.14174
TRINITY_DN10867_c0_g2	7.96547	7.73291	8.13992	8.02024	8.0019	7.95205	7.82058	7.70181	7.86309	7.66061	7.53024	7.39971	7.30062	7.29135	7.48315	7.7156	7.60784	7.69035	8.18334	7.9972	8.26048
TRINITY_DN10872_c0_g1	3.47903	3.40942	3.54522	3.19829	3.43293	3.38407	3.12695	3.12328	2.97218	3.1642	3.39415	3.08201	2.36888	3.00022	2.00842	3.45316	3.3763	3.159	3.07386	3.47471	3.52048
TRINITY_DN10877_c0_g1	5.88562	6.01635	5.81246	5.86226	5.75909	5.51646	4.73532	5.33992	5.49326	5.52266	5.60248	4.9189	5.11442	4.67094	4.94006	5.66759	4.96734	5.68944	5.00377	6.00082	5.83164
TRINITY_DN10877_c0_g2	4.68974	4.75833	4.81942	4.85801	4.75623	4.98056	5.74807	5.32678	5.53395	5.1257	5.23731	5.60973	5.47719	5.34482	5.83322	5.08995	5.71314	5.04903	4.42439	4.63912	4.67185
TRINITY_DN10879_c0_g2	5.31252	5.69746	5.37442	5.60277	5.29371	4.79787	4.90253	4.42035	5.10633	5.66119	5.19309	4.65539	4.4134	4.15655	4.88813	5.496	4.91564	5.61919	4.73176	5.3971	5.4087
TRINITY_DN1088_c3_g2	2.69046	2.67343	2.13628	2.65951	2.43327	3.13491	2.86908	2.53728	3.1862	1.77217	2.90529	3.01665	3.24632	3.35362	2.6902	2.16159	2.05747	1.63539	3.02285	2.54321	1.74805
TRINITY_DN10885_c0_g1	5.02357	4.90272	5.30202	5.26327	5.38008	3.75438	3.58977	3.63551	3.92921	4.92416	4.50887	3.95523	3.71569	3.72361	3.37314	5.11366	3.86544	4.98388	4.13808	4.85618	5.15913
[truncated: 13,593 more rows]
