# Supplementary material for: A taxon-restricted duplicate of Iroquois3 is required for patterning the spider waist
Source: PLoS Biol. 2024 Aug 29;22(8):e3002771. doi: 10.1371/journal.pbio.3002771 (PMC11361693; doi:10.1371/journal.pbio.3002771)
Supplement: S1 Fig — From left to right: stage 9, stage 10, and stage 11. Arrowhead indicates tarantula ortholog of waist-less. Complete dataset for heatmaps is provided in S2–S4 Data. (ZIP) [file pbio.3002771.s010.zip]

Archive with 2 entries (2 files):
- FigS1.tif
- __MACOSX/._FigS1.tif
