# Supplementary material for: A taxon-restricted duplicate of Iroquois3 is required for patterning the spider waist
Source: PLoS Biol. 2024 Aug 29;22(8):e3002771. doi: 10.1371/journal.pbio.3002771 (PMC11361693; doi:10.1371/journal.pbio.3002771)
Supplement: S6 Fig — Upper row: negative control embryo showing wild-type expression of Ptep-waist-less. Lower row: RNAi embryo showing diminution of Ptep-waist-less expression and abnormal development of germ band in the territory abutting the posterior growth zone. Scale bar: 100 μm. (ZIP) [file pbio.3002771.s015.zip]

Archive with 2 entries (2 files):
- FigS6.tif
- __MACOSX/._FigS6.tif
